# Supplementary material for: Comparative Proteomics Analysis for Elucidating the Interaction Between Host Cells and Toxoplasma gondii
Source: Front Cell Infect Microbiol. 2021 May 13;11:643001. doi: 10.3389/fcimb.2021.643001 (PMC8158437; doi:10.3389/fcimb.2021.643001)
Supplement: Supplementary file 1 [file Table_1.xlsx]

## Sheet: Table A
Table A Qualitative and quantitative annotation of HFF cells proteome.
Protein accession	Protein description	Gene name	MW [kDa]	Score	Coverage [%]	Peptides	PSMs	Unique peptides	H1	H2	H3	HT1	HT2	HT3	T1	T2	T3	HT/H Ratio	HT/H P value
A0AVT1	Ubiquitin-like modifier-activating enzyme 6 OS=Homo sapiens OX=9606 GN=UBA6 PE=1 SV=1	UBA6	117.97	96.09	12.2	11	13	11	1.054	1.176	1.186	0.924	0.884	1.028	1.036	0.884	0.785	0.83	0.033597
A0FGR8	Extended synaptotagmin-2 OS=Homo sapiens OX=9606 GN=ESYT2 PE=1 SV=1	ESYT2	102.36	83.072	13.9	10	15	10	1.156	1.038	1.112	0.907	0.924	0.943	1.082	0.737	0.763	0.839	0.0064179
A0PJW6	Transmembrane protein 223 OS=Homo sapiens OX=9606 GN=TMEM223 PE=1 SV=1	TMEM223	22.049	5.8992	5	1	1	1
A0PK00	Transmembrane protein 120B OS=Homo sapiens OX=9606 GN=TMEM120B PE=1 SV=1	TMEM120B	40.245	15.417	5	1	1	1	0.866	0.876	0.919	0.885	0.915	0.877	1.721	1.77	1.42	1.006	0.79602
A1A4S6	Rho GTPase-activating protein 10 OS=Homo sapiens OX=9606 GN=ARHGAP10 PE=1 SV=1	ARHGAP10	89.374	17.357	3.3	3	3	3	0.041	0.067	0.054	0.243	0.243	0.158	6.471	5.61	4.338	3.975	0.0023981
A1L0T0	Acetolactate synthase-like protein OS=Homo sapiens OX=9606 GN=ILVBL PE=1 SV=2	ILVBL	67.867	61.319	15.2	7	9	7	1.151	1.179	1.143	1.118	1.006	1.157	0.375	0.475	0.409	0.945	0.24616
A1X283	SH3 and PX domain-containing protein 2B OS=Homo sapiens OX=9606 GN=SH3PXD2B PE=1 SV=3	SH3PXD2B	101.58	17.962	3.4	3	3	3	0.924	0.976	0.997	1.252	1.188	1.14	0.737	0.781	0.681	1.236	0.003919
A2RRP1	Neuroblastoma-amplified sequence OS=Homo sapiens OX=9606 GN=NBAS PE=1 SV=2	NBAS	268.57	126.56	8.5	17	17	17	1.05	1.104	1.073	1.029	1.079	1.025	0.634	0.642	0.698	0.971	0.24904
A2RTY3	Protein HEATR9 OS=Homo sapiens OX=9606 GN=HEATR9 PE=2 SV=2	HEATR9	65.68	5.856	1.9	1	1	1	1.205	1.179	1.223	1.096	1.085	1.185	0.256	0.276	0.223	0.933	0.079265
A2RUS2	DENN domain-containing protein 3 OS=Homo sapiens OX=9606 GN=DENND3 PE=1 SV=2	DENND3	135.89	19.896	2.5	3	3	3	1.054	0.989	1.108	1.002	0.963	0.954	0.939	1.016	1.093	0.926	0.104636
A3KMH1	von Willebrand factor A domain-containing protein 8 OS=Homo sapiens OX=9606 GN=VWA8 PE=1 SV=2	VWA8	214.82	21.13	1.6	3	5	3	0.947	0.922	0.963	0.822	0.946	0.945	1.408	1.362	1.565	0.958	0.40552
A4D1E9	GTP-binding protein 10 OS=Homo sapiens OX=9606 GN=GTPBP10 PE=1 SV=1	GTPBP10	42.932	11.079	3.9	2	3	2	0.883	0.864	1.057	1.325	1.468	1.218	0.734	0.593	0.616	1.43	0.0126979
A5YKK6	CCR4-NOT transcription complex subunit 1 OS=Homo sapiens OX=9606 GN=CNOT1 PE=1 SV=2	CNOT1	266.94	41.631	3.1	6	6	6	0.935	0.888	0.894	0.969	1.025	0.902	1.134	1.365	1.448	1.066	0.19542
A6NDG6	Glycerol-3-phosphate phosphatase OS=Homo sapiens OX=9606 GN=PGP PE=1 SV=1	PGP	34.006	20.628	9	2	2	2	1.121	1.143	1.069	1.009	1.026	0.977	0.671	0.812	0.84	0.904	0.0145968
A6NHQ2	rRNA/tRNA 2'-O-methyltransferase fibrillarin-like protein 1 OS=Homo sapiens OX=9606 GN=FBLL1 PE=3 SV=2	FBLL1	34.803	7.648	3.3	1	1	1	1.079	1.086	1.121	1.217	1.21	1.232	0.209	0.332	0.412	1.114	0.00114074
A6NHR9	Structural maintenance of chromosomes flexible hinge domain-containing protein 1 OS=Homo sapiens OX=9606 GN=SMCHD1 PE=1 SV=2	SMCHD1	226.37	28.725	2.9	5	5	5	0.81	0.83	0.776	1.109	1.065	1.035	1.504	1.559	1.288	1.328	0.00053923
A6NKT7	RanBP2-like and GRIP domain-containing protein 3 OS=Homo sapiens OX=9606 GN=RGPD3 PE=3 SV=2	RGPD3	197.48	19.381	5.4	9	12	2	0.59	0.576	0.602	0.735	0.759	0.697	2.974	2.755	2.77	1.239	0.00155922
A8MT19	Putative rhophilin-2-like protein RHPN2P1 OS=Homo sapiens OX=9606 GN=RHPN2P1 PE=5 SV=2	RHPN2P1	65.944	6.0511	1.2	1	1	1	1.359	1.276	1.342	1.008	1.041	1.096	0.071	0.074	0.126	0.791	0.00163886
A8MXV4	Nucleoside diphosphate-linked moiety X motif 19 OS=Homo sapiens OX=9606 GN=NUDT19 PE=1 SV=1	NUDT19	42.233	26.837	7.2	2	2	2	1.004	1.054	1.043	1.092	1.133	1.164	0.609	0.633	0.846	1.093	0.020018
C9JLW8	Mapk-regulated corepressor-interacting protein 1 OS=Homo sapiens OX=9606 GN=MCRIP1 PE=1 SV=1	MCRIP1	10.92	18.384	27.8	2	2	2
E9PRG8	Uncharacterized protein C11orf98 OS=Homo sapiens OX=9606 GN=C11orf98 PE=4 SV=1	C11orf98	13.798	6.0029	10.7	1	1	1
L0R6Q1	SLC35A4 upstream open reading frame protein OS=Homo sapiens OX=9606 GN=SLC35A4 PE=3 SV=1	SLC35A4	11.133	6.1083	7.8	1	1	1
O00115	Deoxyribonuclease-2-alpha OS=Homo sapiens OX=9606 GN=DNASE2 PE=1 SV=2	DNASE2	39.58	27.102	8.3	3	3	3	1.428	1.371	1.36	0.848	0.876	0.89	0.321	0.319	0.372	0.629	2.1797e-05
O00116	Alkyldihydroxyacetonephosphate synthase, peroxisomal OS=Homo sapiens OX=9606 GN=AGPS PE=1 SV=1	AGPS	72.911	131.57	24.8	11	15	11	1.029	1.024	0.963	1.109	1.096	1.058	0.856	0.793	0.769	1.082	0.036739
O00139	Kinesin-like protein KIF2A OS=Homo sapiens OX=9606 GN=KIF2A PE=1 SV=3	KIF2A	79.954	12.537	3.8	2	2	2
O00142	Thymidine kinase 2, mitochondrial OS=Homo sapiens OX=9606 GN=TK2 PE=1 SV=4	TK2	31.004	6.8159	5.3	1	1	1
O00148	ATP-dependent RNA helicase DDX39A OS=Homo sapiens OX=9606 GN=DDX39A PE=1 SV=2	DDX39A	49.129	25.794	9.6	4	5	2	0.578	0.611	0.557	0.866	0.801	0.757	2.598	2.441	2.528	1.388	0.0023009
O00151	PDZ and LIM domain protein 1 OS=Homo sapiens OX=9606 GN=PDLIM1 PE=1 SV=4	PDLIM1	36.071	138.6	52	12	17	12	1.358	1.334	1.369	0.746	0.812	0.791	0.644	0.609	0.694	0.578	3.5443e-05
O00154	Cytosolic acyl coenzyme A thioester hydrolase OS=Homo sapiens OX=9606 GN=ACOT7 PE=1 SV=3	ACOT7	41.796	75.76	22.6	6	8	6	0.93	0.982	0.912	1.033	1.013	1.029	1.245	1.202	0.895	1.089	0.0202
O00159	Unconventional myosin-Ic OS=Homo sapiens OX=9606 GN=MYO1C PE=1 SV=4	MYO1C	121.68	191.07	28.3	25	36	25	1.161	1.142	1.127	1.003	0.992	0.981	0.759	0.767	0.753	0.868	0.000183968
O00161	Synaptosomal-associated protein 23 OS=Homo sapiens OX=9606 GN=SNAP23 PE=1 SV=1	SNAP23	23.354	43.536	19.4	3	4	3	1.188	1.204	1.19	0.794	0.808	0.784	1.137	1.044	0.954	0.666	9.7068e-07
O00170	AH receptor-interacting protein OS=Homo sapiens OX=9606 GN=AIP PE=1 SV=2	AIP	37.636	15.393	7.3	2	3	2	0.985	1.005	1.071	0.975	0.943	0.977	1.111	1.166	1.056	0.946	0.11702
O00178	GTP-binding protein 1 OS=Homo sapiens OX=9606 GN=GTPBP1 PE=1 SV=3	GTPBP1	72.453	18.605	4.2	2	2	2
O00186	Syntaxin-binding protein 3 OS=Homo sapiens OX=9606 GN=STXBP3 PE=1 SV=2	STXBP3	67.764	55.937	14	7	7	7	1.253	1.246	1.287	0.808	0.88	0.845	0.513	0.506	0.563	0.669	0.000115631
O00193	Small acidic protein OS=Homo sapiens OX=9606 GN=SMAP PE=1 SV=1	SMAP	20.332	40.866	8.7	1	1	1	0.95	1.022	1.035	1.046	1.104	0.997	0.936	1.017	0.942	1.047	0.31766
O00203	AP-3 complex subunit beta-1 OS=Homo sapiens OX=9606 GN=AP3B1 PE=1 SV=3	AP3B1	121.32	60.614	9.3	9	11	9	0.871	0.962	0.934	0.901	0.889	1.061	1.674	1.556	1.696	1.03	0.68994
O00214	Galectin-8 OS=Homo sapiens OX=9606 GN=LGALS8 PE=1 SV=4	LGALS8	35.808	12.14	5.7	2	2	2	0.661	0.658	0.606	0.702	0.765	0.519	2.776	2.995	2.751	1.032	0.8851
O00217	NADH dehydrogenase [ubiquinone] iron-sulfur protein 8, mitochondrial OS=Homo sapiens OX=9606 GN=NDUFS8 PE=1 SV=1	NDUFS8	23.705	21.221	13.8	2	2	2	0.905	0.828	0.953	0.913	1.149	0.921	1.479	1.464	1.192	1.111	0.30492
O00231	26S proteasome non-ATPase regulatory subunit 11 OS=Homo sapiens OX=9606 GN=PSMD11 PE=1 SV=3	PSMD11	47.463	116.44	24.6	8	11	8	1.052	1.016	1.078	1	0.969	0.989	0.941	0.811	0.782	0.94	0.034576
O00232	26S proteasome non-ATPase regulatory subunit 12 OS=Homo sapiens OX=9606 GN=PSMD12 PE=1 SV=3	PSMD12	52.904	41.973	11.4	5	5	5	0.937	0.939	0.958	0.953	1.014	1.029	1.108	1.087	1.221	1.057	0.088239
O00233	26S proteasome non-ATPase regulatory subunit 9 OS=Homo sapiens OX=9606 GN=PSMD9 PE=1 SV=3	PSMD9	24.682	21.467	16.6	3	6	3	0.893	0.879	0.895	0.757	0.822	0.823	1.923	1.804	1.84	0.901	0.020275
O00244	Copper transport protein ATOX1 OS=Homo sapiens OX=9606 GN=ATOX1 PE=1 SV=1	ATOX1	7.4016	16.949	38.2	2	2	2	0.796	0.759	0.948	0.992	1.047	1.039	1.722	1.347	1.379	1.23	0.038742
O00258	Tail-anchored protein insertion receptor WRB OS=Homo sapiens OX=9606 GN=WRB PE=1 SV=2	WRB	19.779	10.667	8	1	1	1	0.998	0.959	1.038	1.04	1.105	1.024	0.947	0.984	0.949	1.058	0.158222
O00264	Membrane-associated progesterone receptor component 1 OS=Homo sapiens OX=9606 GN=PGRMC1 PE=1 SV=3	PGRMC1	21.671	29.64	20.5	5	8	4	1.019	1.009	1.03	1.123	1.039	1.059	0.932	0.945	0.913	1.053	0.100201
O00267	Transcription elongation factor SPT5 OS=Homo sapiens OX=9606 GN=SUPT5H PE=1 SV=1	SUPT5H	121	10.691	2.1	2	2	2
O00291	Huntingtin-interacting protein 1 OS=Homo sapiens OX=9606 GN=HIP1 PE=1 SV=5	HIP1	116.22	22.871	4.1	4	4	4	0.056	0.061	0.048	0.327	0.374	0.211	5.82	5.224	4.771	5.527	0.0008246
O00299	Chloride intracellular channel protein 1 OS=Homo sapiens OX=9606 GN=CLIC1 PE=1 SV=4	CLIC1	26.922	124.95	41.5	8	20	8	0.983	0.992	1.015	0.802	0.765	0.813	1.674	1.561	1.539	0.796	0.00038374
O00300	Tumor necrosis factor receptor superfamily member 11B OS=Homo sapiens OX=9606 GN=TNFRSF11B PE=1 SV=3	TNFRSF11B	46.026	20.496	6.5	3	3	3	1.214	1.197	1.279	0.916	0.989	1.024	0.489	0.507	0.55	0.794	0.0038805
O00303	Eukaryotic translation initiation factor 3 subunit F OS=Homo sapiens OX=9606 GN=EIF3F PE=1 SV=1	EIF3F	37.563	71.615	13.2	4	5	4	1.028	0.976	1.016	1.021	1.048	1.048	1.103	1.081	1.014	1.032	0.15154
O00330	Pyruvate dehydrogenase protein X component, mitochondrial OS=Homo sapiens OX=9606 GN=PDHX PE=1 SV=3	PDHX	54.122	17.35	5.8	3	3	3	0.952	0.916	0.834	1.076	0.925	1.111	1.234	1.357	1.205	1.152	0.112283
O00391	Sulfhydryl oxidase 1 OS=Homo sapiens OX=9606 GN=QSOX1 PE=1 SV=3	QSOX1	82.577	26.811	4	2	2	2	0.787	0.816	0.782	0.973	0.967	1.003	1.691	1.731	1.627	1.234	0.00026485
O00400	Acetyl-coenzyme A transporter 1 OS=Homo sapiens OX=9606 GN=SLC33A1 PE=1 SV=1	SLC33A1	60.908	66.106	6.2	3	3	3	1.068	1.055	1.046	1.081	1.146	1.097	0.643	0.645	0.733	1.049	0.062637
O00401	Neural Wiskott-Aldrich syndrome protein OS=Homo sapiens OX=9606 GN=WASL PE=1 SV=2	WASL	54.826	5.9667	1.6	1	2	1	1.094	1.053	1.212	1.211	1.17	1.102	0.413	0.402	0.367	1.037	0.49918
O00410	Importin-5 OS=Homo sapiens OX=9606 GN=IPO5 PE=1 SV=4	IPO5	123.63	297.85	17.8	14	26	14	1.173	1.138	1.166	0.939	0.968	0.949	0.888	0.764	0.831	0.821	0.000103161
O00411	DNA-directed RNA polymerase, mitochondrial OS=Homo sapiens OX=9606 GN=POLRMT PE=1 SV=2	POLRMT	138.62	6.7233	0.9	1	1	1	0.732	0.739	0.821	1.321	1.351	1.285	0.848	0.906	1.227	1.726	0.000158805
O00422	Histone deacetylase complex subunit SAP18 OS=Homo sapiens OX=9606 GN=SAP18 PE=1 SV=1	SAP18	17.561	32.21	23.5	5	5	5	1.058	0.984	1.016	0.968	1.076	0.986	0.67	0.754	0.757	0.991	0.81238
O00429	Dynamin-1-like protein OS=Homo sapiens OX=9606 GN=DNM1L PE=1 SV=2	DNM1L	81.876	53.046	13.2	8	9	8	0.97	1.017	0.994	1.059	1.031	1.026	1.001	1.005	1.137	1.045	0.057838
O00442	RNA 3'-terminal phosphate cyclase OS=Homo sapiens OX=9606 GN=RTCA PE=1 SV=1	RTCA	39.336	6.306	3.6	1	1	1
O00443	Phosphatidylinositol 4-phosphate 3-kinase C2 domain-containing subunit alpha OS=Homo sapiens OX=9606 GN=PIK3C2A PE=1 SV=2	PIK3C2A	190.68	35.247	3.4	5	5	5	1.241	1.166	1.226	1.127	1.11	1.151	0.125	0.285	0.217	0.933	0.033104
O00461	Golgi integral membrane protein 4 OS=Homo sapiens OX=9606 GN=GOLIM4 PE=1 SV=1	GOLIM4	81.879	56.36	12.2	8	10	8	1.023	1.012	0.952	1.068	1.069	1.012	0.965	1.012	1.037	1.054	0.139625
O00462	Beta-mannosidase OS=Homo sapiens OX=9606 GN=MANBA PE=2 SV=3	MANBA	100.89	59.062	9.9	7	9	7	1.305	1.315	1.362	0.831	0.902	0.884	0.456	0.454	0.492	0.657	0.000117104
O00468	Agrin OS=Homo sapiens OX=9606 GN=AGRN PE=1 SV=5	AGRN	217.23	27.032	2	4	4	4
O00469	Procollagen-lysine,2-oxoglutarate 5-dioxygenase 2 OS=Homo sapiens OX=9606 GN=PLOD2 PE=1 SV=2	PLOD2	84.685	125.03	22.4	13	24	13	1.167	1.151	1.139	1.122	1.142	1.095	0.337	0.38	0.331	0.972	0.109522
O00471	Exocyst complex component 5 OS=Homo sapiens OX=9606 GN=EXOC5 PE=1 SV=1	EXOC5	81.852	43.701	9.7	6	7	6	0.998	0.982	1.076	0.927	0.94	1.035	1.143	1.004	1.174	0.95	0.30794
O00472	RNA polymerase II elongation factor ELL2 OS=Homo sapiens OX=9606 GN=ELL2 PE=1 SV=2	ELL2	72.324	12.078	2.3	1	1	1	1.057	1.085	1.024	0.861	0.968	0.857	1.133	1.195	1.203	0.848	0.0185361
O00479	High mobility group nucleosome-binding domain-containing protein 4 OS=Homo sapiens OX=9606 GN=HMGN4 PE=1 SV=3	HMGN4	9.5388	6.3374	10	1	1	1	1.417	1.433	1.458	0.85	0.819	0.839	0.274	0.302	0.279	0.582	1.2226e-06
O00483	Cytochrome c oxidase subunit NDUFA4 OS=Homo sapiens OX=9606 GN=NDUFA4 PE=1 SV=1	NDUFA4	9.3697	26.741	45.7	4	6	4	0.887	0.884	0.922	1.114	1.194	1.057	0.944	0.603	0.566	1.25	0.0042169
O00487	26S proteasome non-ATPase regulatory subunit 14 OS=Homo sapiens OX=9606 GN=PSMD14 PE=1 SV=1	PSMD14	34.577	24.854	9.4	3	6	3	0.861	0.943	0.898	0.913	0.939	0.959	1.359	1.416	1.513	1.04	0.25152
O00488	Zinc finger protein 593 OS=Homo sapiens OX=9606 GN=ZNF593 PE=1 SV=2	ZNF593	15.199	25.451	14.9	1	1	1	0.838	0.841	0.854	1.039	0.945	1.023	1.659	1.576	1.272	1.187	0.0046763
O00499	Myc box-dependent-interacting protein 1 OS=Homo sapiens OX=9606 GN=BIN1 PE=1 SV=1	BIN1	64.699	8.0791	3.2	1	1	1	1.116	1.121	0.966	1.076	1.01	1.202	0.533	0.709	0.783	1.027	0.73174
O00505	Importin subunit alpha-4 OS=Homo sapiens OX=9606 GN=KPNA3 PE=1 SV=2	KPNA3	57.81	17.721	7.9	3	5	2	0.978	1.008	0.973	0.886	0.755	0.922	1.423	1.636	1.303	0.866	0.076618
O00506	Serine/threonine-protein kinase 25 OS=Homo sapiens OX=9606 GN=STK25 PE=1 SV=1	STK25	48.111	25.368	10.1	4	4	3	0.936	0.914	0.97	1.014	1.007	1.013	1.405	1.15	1.13	1.076	0.051898
O00541	Pescadillo homolog OS=Homo sapiens OX=9606 GN=PES1 PE=1 SV=1	PES1	68.002	30.722	5.1	3	3	3	1.094	1.036	1.098	1.142	1.057	1.057	0.701	0.652	0.715	1.009	0.8072
O00566	U3 small nucleolar ribonucleoprotein protein MPP10 OS=Homo sapiens OX=9606 GN=MPHOSPH10 PE=1 SV=2	MPHOSPH10	78.863	33.481	9.3	4	4	4	0.992	1.027	0.959	1.153	1.162	1.126	0.739	0.83	0.761	1.155	0.0027215
O00567	Nucleolar protein 56 OS=Homo sapiens OX=9606 GN=NOP56 PE=1 SV=4	NOP56	66.049	126.39	28.6	14	18	14	0.995	0.916	0.977	1.183	1.143	1.183	0.636	0.732	0.662	1.215	0.0021016
O00571	ATP-dependent RNA helicase DDX3X OS=Homo sapiens OX=9606 GN=DDX3X PE=1 SV=3	DDX3X	73.243	130.4	31.3	17	25	5	0.909	0.861	0.841	1.024	1.043	1.006	1.454	1.305	1.342	1.177	0.002956
O00584	Ribonuclease T2 OS=Homo sapiens OX=9606 GN=RNASET2 PE=1 SV=2	RNASET2	29.48	34.893	20.7	5	5	5	1.374	1.463	1.5	0.68	0.727	0.714	0.515	0.631	0.755	0.489	2.3193e-05
O00592	Podocalyxin OS=Homo sapiens OX=9606 GN=PODXL PE=1 SV=2	PODXL	58.635	14.211	3.6	2	3	2	1.081	1.039	1.043	1.138	1.127	1.069	0.64	0.662	0.699	1.054	0.086395
O00622	Protein CYR61 OS=Homo sapiens OX=9606 GN=CYR61 PE=1 SV=1	CYR61	42.026	105.3	29.1	10	11	10	1.241	1.255	1.265	0.855	0.885	0.898	0.548	0.483	0.483	0.701	2.0988e-05
O00629	Importin subunit alpha-3 OS=Homo sapiens OX=9606 GN=KPNA4 PE=1 SV=1	KPNA4	57.886	59.498	19.8	5	7	4	1.122	0.943	1.107	0.889	0.915	0.842	1.245	1.158	1.164	0.834	0.042559
O00743	Serine/threonine-protein phosphatase 6 catalytic subunit OS=Homo sapiens OX=9606 GN=PPP6C PE=1 SV=1	PPP6C	35.144	43.757	15.1	4	5	4	0.739	0.825	0.768	0.891	0.938	0.835	2.005	1.989	1.858	1.142	0.046224
O00746	Nucleoside diphosphate kinase, mitochondrial OS=Homo sapiens OX=9606 GN=NME4 PE=1 SV=1	NME4	20.658	17.857	16	3	3	3
O00748	Cocaine esterase OS=Homo sapiens OX=9606 GN=CES2 PE=1 SV=1	CES2	61.806	12.425	4.5	2	2	2	0.828	0.757	1.036	1.237	0.515	1.016	1.439	1.77	1.649	1.056	0.9971
O00754	Lysosomal alpha-mannosidase OS=Homo sapiens OX=9606 GN=MAN2B1 PE=1 SV=3	MAN2B1	113.74	50.236	8.3	7	8	7	1.133	1.184	1.162	0.957	0.986	0.995	0.667	0.705	0.731	0.844	0.00062122
O00764	Pyridoxal kinase OS=Homo sapiens OX=9606 GN=PDXK PE=1 SV=1	PDXK	35.102	78.682	15.4	4	5	4	1.161	1.267	1.232	0.916	0.951	0.932	0.515	0.648	0.549	0.765	0.00066188
O00767	Acyl-CoA desaturase OS=Homo sapiens OX=9606 GN=SCD PE=1 SV=2	SCD	41.522	17.031	3.6	1	2	1
O14495	Phospholipid phosphatase 3 OS=Homo sapiens OX=9606 GN=PLPP3 PE=1 SV=1	PLPP3	35.116	7.2551	3.5	1	1	1	1.008	1.051	0.996	1.04	1.14	1.111	0.705	0.873	0.839	1.077	0.080858
O14497	AT-rich interactive domain-containing protein 1A OS=Homo sapiens OX=9606 GN=ARID1A PE=1 SV=3	ARID1A	242.04	26.789	1.8	4	4	4	0.549	0.556	0.521	1.411	1.321	1.341	1.641	1.521	1.339	2.505	2.6418e-06
O14524	Nuclear envelope integral membrane protein 1 OS=Homo sapiens OX=9606 GN=NEMP1 PE=1 SV=2	NEMP1	50.639	6.2339	1.8	1	1	1	0.84	0.997	0.928	1.168	1.094	1.044	1.084	1.089	1.02	1.196	0.0387
O14548	Cytochrome c oxidase subunit 7A-related protein, mitochondrial OS=Homo sapiens OX=9606 GN=COX7A2L PE=1 SV=2	COX7A2L	12.615	15.165	19.3	2	2	2	1.171	1.139	1.135	1.166	1.242	1.122	0.263	0.274	0.286	1.025	0.49194
O14558	Heat shock protein beta-6 OS=Homo sapiens OX=9606 GN=HSPB6 PE=1 SV=2	HSPB6	17.135	6.3924	6.9	1	2	1	1.092	1.01	1.002	0.725	0.988	0.773	1.225	2.053	0.891	0.801	0.078936
O14561	Acyl carrier protein, mitochondrial OS=Homo sapiens OX=9606 GN=NDUFAB1 PE=1 SV=3	NDUFAB1	17.417	18.761	9.6	2	7	2	0.875	0.85	0.86	0.913	0.938	0.912	1.712	1.618	1.56	1.069	0.0059211
O14562	Ubiquitin domain-containing protein UBFD1 OS=Homo sapiens OX=9606 GN=UBFD1 PE=1 SV=2	UBFD1	33.382	6.8315	3.6	1	1	1
O14569	Cytochrome b561 domain-containing protein 2 OS=Homo sapiens OX=9606 GN=CYB561D2 PE=1 SV=1	CYB561D2	23.973	7.1488	5.4	1	2	1	0.797	0.803	0.791	0.956	0.904	0.936	1.921	1.862	1.596	1.169	0.00075833
O14579	Coatomer subunit epsilon OS=Homo sapiens OX=9606 GN=COPE PE=1 SV=3	COPE	34.482	27.01	17.2	3	3	3	1.085	1.138	0.876	1.085	1.008	0.987	1.016	0.935	1.223	0.994	0.99414
O14617	AP-3 complex subunit delta-1 OS=Homo sapiens OX=9606 GN=AP3D1 PE=1 SV=1	AP3D1	130.16	128.75	14	13	17	13	1.091	1.052	1.093	0.926	0.953	0.912	1.061	1.092	1.048	0.862	0.00117742
O14647	Chromodomain-helicase-DNA-binding protein 2 OS=Homo sapiens OX=9606 GN=CHD2 PE=1 SV=2	CHD2	211.34	13.403	1.1	2	2	1
O14653	Golgi SNAP receptor complex member 2 OS=Homo sapiens OX=9606 GN=GOSR2 PE=1 SV=2	GOSR2	24.775	39.031	9.4	1	3	1	0.917	0.887	0.965	0.95	0.902	0.974	1.325	1.39	1.585	1.021	0.57258
O14656	Torsin-1A OS=Homo sapiens OX=9606 GN=TOR1A PE=1 SV=1	TOR1A	37.808	26.237	13.9	4	5	4	1.033	1.041	1.018	1.098	1.037	1.061	0.772	0.776	0.756	1.034	0.139638
O14657	Torsin-1B OS=Homo sapiens OX=9606 GN=TOR1B PE=1 SV=2	TOR1B	37.978	6.8253	2.4	1	1	1
O14662	Syntaxin-16 OS=Homo sapiens OX=9606 GN=STX16 PE=1 SV=3	STX16	37.031	42.283	8.6	2	2	2	1.01	1.041	0.936	0.913	0.983	1.1	1.013	0.972	1.318	1.003	0.98744
O14672	Disintegrin and metalloproteinase domain-containing protein 10 OS=Homo sapiens OX=9606 GN=ADAM10 PE=1 SV=1	ADAM10	84.141	62.519	10.4	5	5	5	1.095	1.096	1.13	0.842	0.88	0.869	1.07	0.935	0.987	0.78	0.000119757
O14683	Tumor protein p53-inducible protein 11 OS=Homo sapiens OX=9606 GN=TP53I11 PE=1 SV=2	TP53I11	21.054	23.846	14.3	4	4	4	1.055	1.105	1.127	0.831	0.734	0.836	1.094	1.117	0.407	0.73	0.0025024
O14737	Programmed cell death protein 5 OS=Homo sapiens OX=9606 GN=PDCD5 PE=1 SV=3	PDCD5	14.285	14.48	19.2	2	3	2	1.012	0.993	0.914	1.109	1.055	1.247	0.664	0.749	0.734	1.169	0.058041
O14744	Protein arginine N-methyltransferase 5 OS=Homo sapiens OX=9606 GN=PRMT5 PE=1 SV=4	PRMT5	72.683	12.095	3.1	2	2	2	1.088	1.093	1.184	0.959	1.139	0.966	0.691	0.754	0.667	0.911	0.198842
O14745	Na(+)/H(+) exchange regulatory cofactor NHE-RF1 OS=Homo sapiens OX=9606 GN=SLC9A3R1 PE=1 SV=4	SLC9A3R1	38.868	6.4387	2.8	1	1	1
O14763	Tumor necrosis factor receptor superfamily member 10B OS=Homo sapiens OX=9606 GN=TNFRSF10B PE=1 SV=2	TNFRSF10B	47.878	13.673	6.1	2	2	2	1.339	1.291	1.35	0.773	0.82	0.848	0.57	0.681	0.634	0.613	8.3265e-05
O14773	Tripeptidyl-peptidase 1 OS=Homo sapiens OX=9606 GN=TPP1 PE=1 SV=2	TPP1	61.247	81.074	11.9	5	7	5	1.114	1.096	1.1	0.903	1.017	0.953	0.79	0.769	0.866	0.868	0.054383
O14776	Transcription elongation regulator 1 OS=Homo sapiens OX=9606 GN=TCERG1 PE=1 SV=2	TCERG1	123.9	58.626	8	8	8	8	0.835	0.846	0.801	1.025	1.011	0.986	1.566	1.607	1.528	1.218	0.00059858
O14786	Neuropilin-1 OS=Homo sapiens OX=9606 GN=NRP1 PE=1 SV=3	NRP1	103.13	139.14	9.9	6	8	6	1.146	1.174	1.145	1.056	1.106	1.147	0.287	0.291	0.295	0.955	0.139297
O14787	Transportin-2 OS=Homo sapiens OX=9606 GN=TNPO2 PE=1 SV=3	TNPO2	101.39	7.7839	3	3	3	1
O14795	Protein unc-13 homolog B OS=Homo sapiens OX=9606 GN=UNC13B PE=1 SV=2	UNC13B	180.68	8.093	0.8	1	1	1
O14807	Ras-related protein M-Ras OS=Homo sapiens OX=9606 GN=MRAS PE=1 SV=2	MRAS	23.846	40.49	19.7	4	4	4	1.242	1.211	1.148	0.765	0.716	0.808	0.742	0.627	0.829	0.636	0.00041711
O14818	Proteasome subunit alpha type-7 OS=Homo sapiens OX=9606 GN=PSMA7 PE=1 SV=1	PSMA7	27.887	104.38	40.7	9	16	9	1.091	1.083	1.034	0.89	0.901	0.937	1.345	1.209	1.206	0.85	0.0020967
O14828	Secretory carrier-associated membrane protein 3 OS=Homo sapiens OX=9606 GN=SCAMP3 PE=1 SV=3	SCAMP3	38.287	38.083	16.4	4	5	4	1.038	1.05	1.177	0.967	0.908	0.933	0.866	0.721	0.797	0.86	0.027459
O14880	Microsomal glutathione S-transferase 3 OS=Homo sapiens OX=9606 GN=MGST3 PE=1 SV=1	MGST3	16.516	81.948	30.3	4	5	4	1.192	1.24	1.164	1.019	1.132	0.955	0.531	0.216	0.309	0.864	0.048257
O14907	Tax1-binding protein 3 OS=Homo sapiens OX=9606 GN=TAX1BP3 PE=1 SV=2	TAX1BP3	13.735	48.144	33.9	3	5	3	1.101	1.037	0.962	0.983	1.011	1.041	0.904	0.941	0.794	0.979	0.6626
O14908	PDZ domain-containing protein GIPC1 OS=Homo sapiens OX=9606 GN=GIPC1 PE=1 SV=2	GIPC1	36.049	11.235	9	2	2	2	1.315	1.322	1.262	0.847	0.905	0.895	0.512	0.564	0.553	0.679	0.000102147
O14920	Inhibitor of nuclear factor kappa-B kinase subunit beta OS=Homo sapiens OX=9606 GN=IKBKB PE=1 SV=1	IKBKB	86.563	21.965	4	3	4	3	1.08	1.189	1.183	1.089	1.036	1.122	0.52	0.427	0.525	0.941	0.19358
O14929	Histone acetyltransferase type B catalytic subunit OS=Homo sapiens OX=9606 GN=HAT1 PE=1 SV=1	HAT1	49.512	7.1905	3.1	1	1	1	1.001	1.02	0.985	1.184	1.178	1.088	0.715	0.766	0.721	1.148	0.0093159
O14936	Peripheral plasma membrane protein CASK OS=Homo sapiens OX=9606 GN=CASK PE=1 SV=3	CASK	105.12	24.848	3.9	3	3	3	0.934	0.93	0.876	0.927	0.859	0.875	1.493	1.671	1.578	0.971	0.3958
O14949	Cytochrome b-c1 complex subunit 8 OS=Homo sapiens OX=9606 GN=UQCRQ PE=1 SV=4	UQCRQ	9.9062	14.133	12.2	2	6	2	1.11	1.161	1.112	1.068	1.077	1.043	0.601	0.647	0.552	0.942	0.027876
O14957	Cytochrome b-c1 complex subunit 10 OS=Homo sapiens OX=9606 GN=UQCR11 PE=1 SV=1	UQCR11	6.5696	6.0853	21.4	1	1	1	1.178	1.09	1.171	1.036	1.276	1.112	0.296	0.453	0.308	0.996	0.91472
O14964	Hepatocyte growth factor-regulated tyrosine kinase substrate OS=Homo sapiens OX=9606 GN=HGS PE=1 SV=1	HGS	86.191	34.203	7.2	6	6	6	0.941	0.881	0.813	0.833	0.989	0.847	2.876	1.298	1.26	1.013	0.8752
O14966	Ras-related protein Rab-7L1 OS=Homo sapiens OX=9606 GN=RAB29 PE=1 SV=1	RAB29	23.155	31.066	23.2	4	4	3	1.117	1.142	1.138	0.837	0.95	0.972	0.867	0.864	1.005	0.812	0.04658
O14972	Down syndrome critical region protein 3 OS=Homo sapiens OX=9606 GN=DSCR3 PE=2 SV=1	DSCR3	33.01	20.301	14.5	3	3	3	1.226	1.081	1.197	0.868	0.93	0.989	0.785	0.854	0.727	0.795	0.0132361
O14974	Protein phosphatase 1 regulatory subunit 12A OS=Homo sapiens OX=9606 GN=PPP1R12A PE=1 SV=1	PPP1R12A	115.28	93.971	8.3	8	9	8	1.099	1.065	1.104	0.94	0.917	0.954	0.75	0.787	1.015	0.86	0.00073823
O14976	Cyclin-G-associated kinase OS=Homo sapiens OX=9606 GN=GAK PE=1 SV=2	GAK	143.19	12.236	2	2	2	2	0.973	0.974	1.057	1.053	1.105	1.04	0.75	0.954	1.085	1.065	0.129598
O14979	Heterogeneous nuclear ribonucleoprotein D-like OS=Homo sapiens OX=9606 GN=HNRNPDL PE=1 SV=3	HNRNPDL	46.437	89.833	16.4	6	9	6	1.095	1.106	1.109	0.905	0.861	0.902	1.105	1.032	0.951	0.806	0.000199625
O14980	Exportin-1 OS=Homo sapiens OX=9606 GN=XPO1 PE=1 SV=1	XPO1	123.38	63.071	8.6	8	10	8	1.163	1.022	1.078	0.844	0.802	0.814	1.225	1.097	1.138	0.754	0.0022428
O14981	TATA-binding protein-associated factor 172 OS=Homo sapiens OX=9606 GN=BTAF1 PE=1 SV=2	BTAF1	206.89	8.1535	0.7	1	1	1
O15013	Rho guanine nucleotide exchange factor 10 OS=Homo sapiens OX=9606 GN=ARHGEF10 PE=1 SV=4	ARHGEF10	151.61	12.881	1.4	2	2	2	1.049	0.987	1.064	1.117	1.148	1.094	0.641	0.772	0.741	1.084	0.040283
O15027	Protein transport protein Sec16A OS=Homo sapiens OX=9606 GN=SEC16A PE=1 SV=3	SEC16A	233.51	50.4	4.5	8	8	8	1.094	1.032	1.034	1.126	1.089	1.135	0.676	0.591	0.575	1.06	0.063084
O15031	Plexin-B2 OS=Homo sapiens OX=9606 GN=PLXNB2 PE=1 SV=3	PLXNB2	205.12	140.02	8.3	13	16	13	1.361	1.302	1.352	0.813	0.818	0.828	0.606	0.581	0.709	0.612	2.4854e-06
O15042	U2 snRNP-associated SURP motif-containing protein OS=Homo sapiens OX=9606 GN=U2SURP PE=1 SV=2	U2SURP	118.29	70.976	7.7	6	9	6	0.8	0.813	0.824	1.104	1.071	0.975	1.591	1.56	1.611	1.293	0.0026438
O15061	Synemin OS=Homo sapiens OX=9606 GN=SYNM PE=1 SV=2	SYNM	172.77	23.806	2.5	4	4	4	0.775	0.743	0.737	1.324	1.233	1.311	1.086	1.157	0.996	1.715	3.9038e-05
O15066	Kinesin-like protein KIF3B OS=Homo sapiens OX=9606 GN=KIF3B PE=1 SV=1	KIF3B	85.124	15.953	3.2	2	2	2	1.008	0.93	0.979	0.886	0.893	0.88	1.226	1.43	1.624	0.912	0.0183171
O15067	Phosphoribosylformylglycinamidine synthase OS=Homo sapiens OX=9606 GN=PFAS PE=1 SV=4	PFAS	144.73	6.7628	0.7	1	1	1	1.249	1.394	0.979	0.681	1	1.036	0.972	0.932	0.244	0.75	0.159043
O15118	NPC intracellular cholesterol transporter 1 OS=Homo sapiens OX=9606 GN=NPC1 PE=1 SV=2	NPC1	142.17	27.012	3.7	4	4	4	0.842	0.767	0.818	0.99	0.948	0.861	1.255	2.018	1.985	1.153	0.046158
O15121	Sphingolipid delta(4)-desaturase DES1 OS=Homo sapiens OX=9606 GN=DEGS1 PE=1 SV=1	DEGS1	37.866	6.3063	5.3	1	1	1	0.891	0.945	0.909	1.08	1.315	1.186	0.775	0.726	1.106	1.305	0.0114644
O15126	Secretory carrier-associated membrane protein 1 OS=Homo sapiens OX=9606 GN=SCAMP1 PE=1 SV=2	SCAMP1	37.92	29.368	7.1	2	3	2	1.075	1.085	1.103	0.905	0.939	0.876	1.05	1.014	1.142	0.834	0.00104246
O15127	Secretory carrier-associated membrane protein 2 OS=Homo sapiens OX=9606 GN=SCAMP2 PE=1 SV=2	SCAMP2	36.648	64.326	9.7	2	3	2	1.168	1.048	1.119	0.968	1.012	0.928	0.931	0.889	0.745	0.872	0.027396
O15143	Actin-related protein 2/3 complex subunit 1B OS=Homo sapiens OX=9606 GN=ARPC1B PE=1 SV=3	ARPC1B	40.949	57.426	19.9	5	10	5	0.811	0.866	0.816	0.781	0.866	0.877	1.878	1.826	1.874	1.012	0.79958
O15144	Actin-related protein 2/3 complex subunit 2 OS=Homo sapiens OX=9606 GN=ARPC2 PE=1 SV=1	ARPC2	34.333	73.873	34.3	11	14	11	0.976	1.005	1.021	0.964	0.962	0.982	1.049	1.013	0.991	0.969	0.09798
O15145	Actin-related protein 2/3 complex subunit 3 OS=Homo sapiens OX=9606 GN=ARPC3 PE=1 SV=3	ARPC3	20.546	19.712	19.7	3	4	3	1.278	1.192	1.293	0.991	1.046	1.03	0.218	0.214	0.273	0.815	0.0024555
O15155	BET1 homolog OS=Homo sapiens OX=9606 GN=BET1 PE=1 SV=1	BET1	13.289	26.794	15.3	1	2	1	1.04	1.035	0.968	0.867	1.01	0.916	1.198	1.178	1.241	0.918	0.157941
O15160	DNA-directed RNA polymerases I and III subunit RPAC1 OS=Homo sapiens OX=9606 GN=POLR1C PE=1 SV=1	POLR1C	39.249	12.782	3.8	1	2	1	1.004	0.991	1.015	1.029	1.191	1.024	0.926	0.873	0.863	1.078	0.28484
O15173	Membrane-associated progesterone receptor component 2 OS=Homo sapiens OX=9606 GN=PGRMC2 PE=1 SV=1	PGRMC2	23.818	83.509	29.6	5	6	4	1.332	1.316	1.389	0.95	1.018	0.971	0.168	0.207	0.21	0.728	0.00026188
O15195	Villin-like protein OS=Homo sapiens OX=9606 GN=VILL PE=2 SV=3	VILL	95.906	6.0021	1.2	1	1	1	0.164	0.18	0.21	0.428	0.48	0.343	4.882	4.679	4.4	2.258	0.0026809
O15198	Mothers against decapentaplegic homolog 9 OS=Homo sapiens OX=9606 GN=SMAD9 PE=1 SV=1	SMAD9	52.493	14.066	4.5	2	2	1
O15212	Prefoldin subunit 6 OS=Homo sapiens OX=9606 GN=PFDN6 PE=1 SV=1	PFDN6	14.582	30.166	26.4	4	6	4	0.996	1.008	0.972	0.924	0.93	0.911	1.371	1.258	1.248	0.929	0.0039628
O15213	WD repeat-containing protein 46 OS=Homo sapiens OX=9606 GN=WDR46 PE=1 SV=3	WDR46	68.07	12.299	3.6	2	3	2	0.878	0.941	1.1	0.736	1.214	1.579	0.725	0.542	0.937	1.209	0.56432
O15226	NF-kappa-B-repressing factor OS=Homo sapiens OX=9606 GN=NKRF PE=1 SV=2	NKRF	77.672	28.721	6.1	4	4	4	0.84	0.866	0.928	1.002	1.091	1.014	1.303	1.306	1.401	1.18	0.0141022
O15228	Dihydroxyacetone phosphate acyltransferase OS=Homo sapiens OX=9606 GN=GNPAT PE=1 SV=1	GNPAT	77.187	61.158	9.3	4	4	4	0.911	0.957	1.078	1.053	1.065	1.023	1.097	1.062	1.104	1.066	0.2654
O15231	Zinc finger protein 185 OS=Homo sapiens OX=9606 GN=ZNF185 PE=1 SV=3	ZNF185	73.525	29.44	8	5	5	5	1.29	1.246	1.332	0.831	0.92	0.954	0.481	0.583	0.506	0.699	0.00140312
O15243	Leptin receptor gene-related protein OS=Homo sapiens OX=9606 GN=LEPROT PE=1 SV=1	LEPROT	14.254	13.087	10.7	2	2	2	0.734	0.738	0.737	0.923	0.888	0.972	1.954	2.015	1.931	1.26	0.0127238
O15254	Peroxisomal acyl-coenzyme A oxidase 3 OS=Homo sapiens OX=9606 GN=ACOX3 PE=1 SV=2	ACOX3	77.628	77.973	13.1	7	9	7	1.066	0.921	1.04	1.172	1.026	1.124	0.629	0.939	0.926	1.097	0.19348
O15258	Protein RER1 OS=Homo sapiens OX=9606 GN=RER1 PE=1 SV=1	RER1	22.958	64.721	14.8	2	5	2	1.055	1.072	1.057	1.107	1.164	1.099	0.656	0.669	0.597	1.058	0.039522
O15260	Surfeit locus protein 4 OS=Homo sapiens OX=9606 GN=SURF4 PE=1 SV=3	SURF4	30.394	43.752	17.8	4	6	4	1.12	0.944	0.922	1.087	0.602	0.951	0.848	1.615	1.484	0.884	0.47316
O15269	Serine palmitoyltransferase 1 OS=Homo sapiens OX=9606 GN=SPTLC1 PE=1 SV=1	SPTLC1	52.743	26.935	9.7	4	4	4	0.877	0.881	0.924	1.039	1.176	1.047	0.94	1.128	0.611	1.216	0.0109986
O15270	Serine palmitoyltransferase 2 OS=Homo sapiens OX=9606 GN=SPTLC2 PE=1 SV=1	SPTLC2	62.924	63.159	13	5	6	5	0.821	0.829	1.004	1.12	1.121	1.052	1.223	1.06	1.117	1.241	0.03314
O15294	UDP-N-acetylglucosamine--peptide N-acetylglucosaminyltransferase 110 kDa subunit OS=Homo sapiens OX=9606 GN=OGT PE=1 SV=3	OGT	116.92	19.397	2.9	3	3	3	1.027	0.991	0.973	1.105	1.032	1.146	0.968	0.758	0.921	1.098	0.055504
O15305	Phosphomannomutase 2 OS=Homo sapiens OX=9606 GN=PMM2 PE=1 SV=1	PMM2	28.082	20.167	8.5	3	3	3	1.029	1.04	1.065	0.872	0.886	0.82	1.389	1.244	1.257	0.823	0.00159726
O15320	Endoplasmic reticulum export factor CTAGE5 OS=Homo sapiens OX=9606 GN=CTAGE5 PE=1 SV=4	CTAGE5	90.995	26.919	5.7	4	6	4	0.886	0.89	0.943	1.057	1.076	1.036	0.906	0.898	1.161	1.166	0.002563
O15321	Transmembrane 9 superfamily member 1 OS=Homo sapiens OX=9606 GN=TM9SF1 PE=2 SV=2	TM9SF1	68.86	61.137	8.9	4	4	4	1.007	1.054	1.046	1.161	1.077	1.088	0.712	0.824	0.831	1.07	0.068943
O15347	High mobility group protein B3 OS=Homo sapiens OX=9606 GN=HMGB3 PE=1 SV=4	HMGB3	22.98	14.904	13.5	2	2	2
O15355	Protein phosphatase 1G OS=Homo sapiens OX=9606 GN=PPM1G PE=1 SV=1	PPM1G	59.271	20.682	6.4	3	4	3	0.885	0.882	0.919	0.936	0.94	0.878	1.65	1.539	1.505	1.025	0.39104
O15357	Phosphatidylinositol 3,4,5-trisphosphate 5-phosphatase 2 OS=Homo sapiens OX=9606 GN=INPPL1 PE=1 SV=2	INPPL1	138.6	56.19	6.4	7	9	7	1.085	1.071	1.106	1.055	1.073	1.014	0.595	0.579	0.651	0.963	0.12106
O15371	Eukaryotic translation initiation factor 3 subunit D OS=Homo sapiens OX=9606 GN=EIF3D PE=1 SV=1	EIF3D	63.972	98.416	25.9	9	14	9	0.936	0.915	0.854	1.023	0.953	0.975	1.402	1.512	1.388	1.091	0.064963
O15372	Eukaryotic translation initiation factor 3 subunit H OS=Homo sapiens OX=9606 GN=EIF3H PE=1 SV=1	EIF3H	39.93	47.056	21.9	7	8	7	0.979	0.985	0.997	0.999	1.026	0.892	1.081	1.156	1.01	0.985	0.73566
O15382	Branched-chain-amino-acid aminotransferase, mitochondrial OS=Homo sapiens OX=9606 GN=BCAT2 PE=1 SV=2	BCAT2	44.287	48.86	12	3	3	3	1.021	1.01	1.071	1.019	1.07	0.926	0.889	1.083	0.967	0.972	0.55196
O15400	Syntaxin-7 OS=Homo sapiens OX=9606 GN=STX7 PE=1 SV=4	STX7	29.815	53.59	21.5	5	5	5	0.919	0.963	0.989	1.056	0.963	0.982	1.227	1.242	1.277	1.045	0.2812
O15427	Monocarboxylate transporter 4 OS=Homo sapiens OX=9606 GN=SLC16A3 PE=1 SV=1	SLC16A3	49.469	22.015	8	3	7	3	1.326	1.239	1.301	0.932	0.955	0.915	0.377	0.462	0.5	0.725	0.000175419
O15438	Canalicular multispecific organic anion transporter 2 OS=Homo sapiens OX=9606 GN=ABCC3 PE=1 SV=3	ABCC3	169.34	23.944	2.8	3	3	3
O15439	Multidrug resistance-associated protein 4 OS=Homo sapiens OX=9606 GN=ABCC4 PE=1 SV=3	ABCC4	149.52	39.54	4.5	6	6	5	0.973	1.103	0.998	0.937	0.924	0.99	1.068	1.115	1.119	0.927	0.164345
O15460	Prolyl 4-hydroxylase subunit alpha-2 OS=Homo sapiens OX=9606 GN=P4HA2 PE=1 SV=1	P4HA2	60.901	145.19	28.4	12	19	12	1.108	1.095	1.055	1.111	1.132	1.07	0.432	0.452	0.375	1.017	0.49396
O15484	Calpain-5 OS=Homo sapiens OX=9606 GN=CAPN5 PE=1 SV=2	CAPN5	73.168	7.7698	2.2	1	1	1	1.441	1.338	1.432	0.719	0.7	0.767	0.66	0.598	0.612	0.519	5.6861e-05
O15498	Synaptobrevin homolog YKT6 OS=Homo sapiens OX=9606 GN=YKT6 PE=1 SV=1	YKT6	22.417	31.153	27.3	5	5	5	1.079	1.1	1.027	0.878	0.924	0.964	1.228	1.184	1.207	0.863	0.0120012
O15511	Actin-related protein 2/3 complex subunit 5 OS=Homo sapiens OX=9606 GN=ARPC5 PE=1 SV=3	ARPC5	16.32	46.785	43	6	9	6	0.939	1.002	0.975	0.83	0.901	0.894	1.449	1.429	1.358	0.9	0.030721
O15514	DNA-directed RNA polymerase II subunit RPB4 OS=Homo sapiens OX=9606 GN=POLR2D PE=1 SV=1	POLR2D	16.311	11.242	16.9	2	2	2	0.864	0.978	0.855	0.986	0.94	0.908	1.462	1.488	1.524	1.051	0.36078
O15523	ATP-dependent RNA helicase DDX3Y OS=Homo sapiens OX=9606 GN=DDX3Y PE=1 SV=2	DDX3Y	73.153	42.103	26.4	14	18	2	1.103	1.013	1.001	1.276	1.279	1.335	0.275	0.312	0.284	1.248	0.0027996
O15533	Tapasin OS=Homo sapiens OX=9606 GN=TAPBP PE=1 SV=1	TAPBP	47.625	7.1881	2.9	1	1	1	1.124	1.163	1.219	1.128	1.101	1.073	0.378	0.435	0.373	0.942	0.096916
O43143	Pre-mRNA-splicing factor ATP-dependent RNA helicase DHX15 OS=Homo sapiens OX=9606 GN=DHX15 PE=1 SV=2	DHX15	90.932	96.145	18.5	13	20	12	0.933	0.925	0.913	1.097	1.016	1.082	1.18	1.09	1	1.153	0.0043799
O43148	mRNA cap guanine-N7 methyltransferase OS=Homo sapiens OX=9606 GN=RNMT PE=1 SV=1	RNMT	54.843	11.984	4.4	2	2	2
O43149	Zinc finger ZZ-type and EF-hand domain-containing protein 1 OS=Homo sapiens OX=9606 GN=ZZEF1 PE=1 SV=6	ZZEF1	331.07	21.585	1.2	3	3	3	0.979	1.005	0.855	0.913	0.883	1.16	1.098	1.485	1.16	1.041	0.74066
O43150	Arf-GAP with SH3 domain, ANK repeat and PH domain-containing protein 2 OS=Homo sapiens OX=9606 GN=ASAP2 PE=1 SV=3	ASAP2	111.65	7.0489	1.4	1	1	1
O43159	Ribosomal RNA-processing protein 8 OS=Homo sapiens OX=9606 GN=RRP8 PE=1 SV=2	RRP8	50.714	7.2611	3.1	1	1	1
O43166	Signal-induced proliferation-associated 1-like protein 1 OS=Homo sapiens OX=9606 GN=SIPA1L1 PE=1 SV=4	SIPA1L1	200.03	62.915	5.7	9	9	9	1.059	1.114	1.072	1.015	1.054	1.022	0.899	0.912	0.898	0.953	0.064504
O43169	Cytochrome b5 type B OS=Homo sapiens OX=9606 GN=CYB5B PE=1 SV=2	CYB5B	16.332	6.6842	8.2	1	1	1
O43172	U4/U6 small nuclear ribonucleoprotein Prp4 OS=Homo sapiens OX=9606 GN=PRPF4 PE=1 SV=2	PRPF4	58.449	61.714	16.3	6	7	6	0.882	0.864	0.89	1	0.911	1.042	1.521	1.421	1.556	1.12	0.051195
O43175	D-3-phosphoglycerate dehydrogenase OS=Homo sapiens OX=9606 GN=PHGDH PE=1 SV=4	PHGDH	56.65	82.214	21	10	14	10	0.875	0.869	0.91	0.94	0.968	0.988	1.606	1.606	1.423	1.091	0.0128177
O43181	NADH dehydrogenase [ubiquinone] iron-sulfur protein 4, mitochondrial OS=Homo sapiens OX=9606 GN=NDUFS4 PE=1 SV=1	NDUFS4	20.108	21.742	20	3	3	3	0.789	0.862	0.75	1.029	0.852	0.916	1.73	1.857	1.774	1.165	0.0914
O43237	Cytoplasmic dynein 1 light intermediate chain 2 OS=Homo sapiens OX=9606 GN=DYNC1LI2 PE=1 SV=1	DYNC1LI2	54.099	60.07	20.1	7	8	6	1.047	1.082	1.01	1.094	1.051	1.071	0.797	0.878	0.975	1.025	0.34712
O43242	26S proteasome non-ATPase regulatory subunit 3 OS=Homo sapiens OX=9606 GN=PSMD3 PE=1 SV=2	PSMD3	60.977	115.71	18.4	9	15	9	1.064	1.066	1.078	0.92	0.981	0.902	1.226	1.153	0.922	0.874	0.0061608
O43251	RNA binding protein fox-1 homolog 2 OS=Homo sapiens OX=9606 GN=RBFOX2 PE=1 SV=3	RBFOX2	41.373	8.4107	3.8	1	1	1	1.095	1.026	1.007	1.002	1.007	0.931	0.938	1.107	1	0.94	0.159302
O43252	Bifunctional 3'-phosphoadenosine 5'-phosphosulfate synthase 1 OS=Homo sapiens OX=9606 GN=PAPSS1 PE=1 SV=2	PAPSS1	70.832	20.39	7.4	4	5	3	0.969	0.908	0.907	0.936	0.912	0.885	1.468	1.574	1.418	0.982	0.5386
O43264	Centromere/kinetochore protein zw10 homolog OS=Homo sapiens OX=9606 GN=ZW10 PE=1 SV=3	ZW10	88.828	61.998	9.8	6	6	6	1.069	1.038	1.09	1.044	1.062	1.092	0.747	0.809	0.829	1	0.98672
O43290	U4/U6.U5 tri-snRNP-associated protein 1 OS=Homo sapiens OX=9606 GN=SART1 PE=1 SV=1	SART1	90.254	41.277	12.8	7	7	7	0.952	0.976	0.995	0.932	0.919	0.91	1.057	1.222	1.614	0.945	0.0173614
O43292	Glycosylphosphatidylinositol anchor attachment 1 protein OS=Homo sapiens OX=9606 GN=GPAA1 PE=1 SV=3	GPAA1	67.622	26.514	7.7	4	6	4	1.009	0.963	0.884	1.09	0.875	1.071	1.188	1.172	1.188	1.063	0.51236
O43293	Death-associated protein kinase 3 OS=Homo sapiens OX=9606 GN=DAPK3 PE=1 SV=1	DAPK3	52.535	39.231	3.7	2	2	2	0.953	1.009	1.018	0.948	0.977	0.932	1.178	1.313	1.144	0.959	0.166897
O43294	Transforming growth factor beta-1-induced transcript 1 protein OS=Homo sapiens OX=9606 GN=TGFB1I1 PE=1 SV=2	TGFB1I1	49.814	48.73	13.9	5	5	5	1.061	1.027	1.084	1.1	1.1	1.08	0.704	0.752	0.493	1.034	0.116224
O43310	CBP80/20-dependent translation initiation factor OS=Homo sapiens OX=9606 GN=CTIF PE=1 SV=1	CTIF	67.586	6.5429	1.3	1	1	1	1.066	1.015	1.01	0.793	0.844	0.966	1.402	1.086	1.467	0.842	0.04498
O43324	Eukaryotic translation elongation factor 1 epsilon-1 OS=Homo sapiens OX=9606 GN=EEF1E1 PE=1 SV=1	EEF1E1	19.81	6.8781	5.7	1	1	1
O43353	Receptor-interacting serine/threonine-protein kinase 2 OS=Homo sapiens OX=9606 GN=RIPK2 PE=1 SV=2	RIPK2	61.194	11.093	3.7	2	2	2	0.796	0.896	0.779	0.987	0.965	1.017	1.531	1.672	1.55	1.202	0.0158422
O43374	Ras GTPase-activating protein 4 OS=Homo sapiens OX=9606 GN=RASA4 PE=2 SV=2	RASA4	90.457	18.825	4.4	3	3	3	1.126	0.939	1.057	0.983	0.766	0.818	1.44	1.238	1.297	0.822	0.096218
O43390	Heterogeneous nuclear ribonucleoprotein R OS=Homo sapiens OX=9606 GN=HNRNPR PE=1 SV=1	HNRNPR	70.942	98.85	25.3	14	20	9	1.103	1.108	1.135	0.886	0.948	0.926	0.949	0.874	0.993	0.825	0.00088471
O43395	U4/U6 small nuclear ribonucleoprotein Prp3 OS=Homo sapiens OX=9606 GN=PRPF3 PE=1 SV=2	PRPF3	77.528	22.975	5.4	3	3	3	1.058	1.067	1.042	1.019	1.092	1.114	0.686	0.81	0.773	1.018	0.56492
O43396	Thioredoxin-like protein 1 OS=Homo sapiens OX=9606 GN=TXNL1 PE=1 SV=3	TXNL1	32.251	29.815	20.8	3	4	3	0.987	1.012	0.962	0.749	0.793	0.818	1.893	1.62	1.609	0.797	0.0015594
O43399	Tumor protein D54 OS=Homo sapiens OX=9606 GN=TPD52L2 PE=1 SV=2	TPD52L2	22.237	34.166	24.3	3	4	3	1.265	1.311	1.367	0.966	0.973	0.964	0.217	0.297	0.239	0.736	0.005417
O43402	ER membrane protein complex subunit 8 OS=Homo sapiens OX=9606 GN=EMC8 PE=1 SV=1	EMC8	23.773	46.729	27.1	5	7	5	1.04	0.983	1.086	0.931	0.938	0.953	1.074	1.054	0.95	0.908	0.031698
O43414	ERI1 exoribonuclease 3 OS=Homo sapiens OX=9606 GN=ERI3 PE=1 SV=2	ERI3	37.238	7.0785	3.6	1	1	1
O43426	Synaptojanin-1 OS=Homo sapiens OX=9606 GN=SYNJ1 PE=1 SV=2	SYNJ1	173.1	13.398	1.1	1	1	1	0.677	0.658	0.631	0.968	0.961	0.954	1.956	2.125	2.258	1.466	5.5843e-05
O43432	Eukaryotic translation initiation factor 4 gamma 3 OS=Homo sapiens OX=9606 GN=EIF4G3 PE=1 SV=2	EIF4G3	176.65	33.894	4.7	6	7	4	1.008	0.992	1.02	0.889	0.927	0.932	1.092	1.231	1.177	0.91	0.0050827
O43447	Peptidyl-prolyl cis-trans isomerase H OS=Homo sapiens OX=9606 GN=PPIH PE=1 SV=1	PPIH	19.208	11.408	10.7	2	2	2	1.155	0.99	0.98	0.958	0.977	0.888	1.114	1.153	1.061	0.903	0.175663
O43464	Serine protease HTRA2, mitochondrial OS=Homo sapiens OX=9606 GN=HTRA2 PE=1 SV=2	HTRA2	48.84	22.91	5.9	2	3	2	0.606	0.656	0.641	0.857	0.838	0.839	2.408	2.483	2.425	1.332	0.00031555
O43488	Aflatoxin B1 aldehyde reductase member 2 OS=Homo sapiens OX=9606 GN=AKR7A2 PE=1 SV=3	AKR7A2	39.589	14.591	8.6	2	2	2	0.888	0.953	0.829	1.029	0.994	0.964	1.507	1.367	1.322	1.119	0.063096
O43491	Band 4.1-like protein 2 OS=Homo sapiens OX=9606 GN=EPB41L2 PE=1 SV=1	EPB41L2	112.59	154.9	15.7	12	15	10	1.157	1.185	1.165	0.851	0.887	0.885	0.783	0.788	0.764	0.748	4.2131e-05
O43493	Trans-Golgi network integral membrane protein 2 OS=Homo sapiens OX=9606 GN=TGOLN2 PE=1 SV=3	TGOLN2	51.018	19.414	5.4	3	5	3	1.039	0.952	0.976	1.11	1.154	1.155	0.493	0.342	0.528	1.152	0.0081237
O43504	Ragulator complex protein LAMTOR5 OS=Homo sapiens OX=9606 GN=LAMTOR5 PE=1 SV=1	LAMTOR5	9.6138	62.223	33	2	2	2	1.02	1.071	1.101	0.935	0.929	0.835	0.984	1.343	1.09	0.846	0.0171622
O43513	Mediator of RNA polymerase II transcription subunit 7 OS=Homo sapiens OX=9606 GN=MED7 PE=1 SV=1	MED7	27.245	5.8386	3.9	1	1	1	0.917	0.879	0.942	1.166	1.07	1.093	1.078	1.166	0.962	1.216	0.0039827
O43516	WAS/WASL-interacting protein family member 1 OS=Homo sapiens OX=9606 GN=WIPF1 PE=1 SV=3	WIPF1	51.258	11.702	3.4	2	2	2	1.128	1.069	1.076	0.849	0.954	0.946	0.968	1.023	1.103	0.84	0.0130194
O43556	Epsilon-sarcoglycan OS=Homo sapiens OX=9606 GN=SGCE PE=1 SV=6	SGCE	49.85	13.494	4.3	2	2	2	1.341	1.309	1.337	0.84	0.831	0.932	0.473	0.451	0.583	0.653	0.00033605
O43586	Proline-serine-threonine phosphatase-interacting protein 1 OS=Homo sapiens OX=9606 GN=PSTPIP1 PE=1 SV=1	PSTPIP1	47.591	12.595	3.1	1	1	1	0.166	0.149	0.166	0.371	0.377	0.292	4.947	4.829	4.886	2.162	0.00105615
O43592	Exportin-T OS=Homo sapiens OX=9606 GN=XPOT PE=1 SV=2	XPOT	109.96	30.71	4.9	4	6	4	1.138	1.035	1.034	1.092	0.955	1.047	0.791	1.222	1.008	0.965	0.51294
O43615	Mitochondrial import inner membrane translocase subunit TIM44 OS=Homo sapiens OX=9606 GN=TIMM44 PE=1 SV=2	TIMM44	51.355	80.997	22.1	9	11	9	1.057	1.073	1.08	1.138	1.133	1.118	0.462	0.661	0.517	1.056	0.0028389
O43617	Trafficking protein particle complex subunit 3 OS=Homo sapiens OX=9606 GN=TRAPPC3 PE=1 SV=1	TRAPPC3	20.274	8.478	7.2	1	1	1	0.963	0.993	0.915	0.812	0.766	0.74	1.753	1.674	1.783	0.807	0.0040554
O43633	Charged multivesicular body protein 2a OS=Homo sapiens OX=9606 GN=CHMP2A PE=1 SV=1	CHMP2A	25.104	19.672	11.7	3	3	3	1.165	1.194	1.178	0.829	0.833	0.836	0.947	0.994	1.028	0.706	6.5225e-07
O43657	Tetraspanin-6 OS=Homo sapiens OX=9606 GN=TSPAN6 PE=1 SV=1	TSPAN6	27.563	12.397	10.2	2	2	2	1.295	1.075	1.183	0.759	0.921	0.774	1.047	0.927	1.06	0.691	0.010476
O43660	Pleiotropic regulator 1 OS=Homo sapiens OX=9606 GN=PLRG1 PE=1 SV=1	PLRG1	57.193	5.9604	2.1	1	1	1
O43674	NADH dehydrogenase [ubiquinone] 1 beta subcomplex subunit 5, mitochondrial OS=Homo sapiens OX=9606 GN=NDUFB5 PE=1 SV=1	NDUFB5	21.75	12.818	11.1	2	2	2
O43676	NADH dehydrogenase [ubiquinone] 1 beta subcomplex subunit 3 OS=Homo sapiens OX=9606 GN=NDUFB3 PE=1 SV=3	NDUFB3	11.402	13.387	21.4	2	4	2	1.047	1.058	1.074	1.108	1.092	1.099	0.7	0.577	0.524	1.038	0.0120442
O43677	NADH dehydrogenase [ubiquinone] 1 subunit C1, mitochondrial OS=Homo sapiens OX=9606 GN=NDUFC1 PE=1 SV=1	NDUFC1	8.7341	6.8527	13.2	1	1	1
O43678	NADH dehydrogenase [ubiquinone] 1 alpha subcomplex subunit 2 OS=Homo sapiens OX=9606 GN=NDUFA2 PE=1 SV=3	NDUFA2	10.921	13.73	20.2	2	2	2	1.043	0.99	1.096	0.948	1.137	1.075	0.724	0.886	0.908	1.01	0.90402
O43681	ATPase ASNA1 OS=Homo sapiens OX=9606 GN=ASNA1 PE=1 SV=2	ASNA1	38.792	43.884	10.6	3	4	3	1.264	1.158	1.233	1.011	0.887	1.017	0.578	0.587	0.524	0.798	0.0116778
O43684	Mitotic checkpoint protein BUB3 OS=Homo sapiens OX=9606 GN=BUB3 PE=1 SV=1	BUB3	37.154	57.266	26.5	7	11	7	0.807	0.798	0.815	0.988	1.086	1.101	1.412	1.469	1.394	1.312	0.00144175
O43707	Alpha-actinin-4 OS=Homo sapiens OX=9606 GN=ACTN4 PE=1 SV=2	ACTN4	104.85	323.31	58.2	45	100	29	1.232	1.204	1.24	0.91	0.938	0.934	0.641	0.585	0.551	0.757	2.4104e-05
O43716	Glutamyl-tRNA(Gln) amidotransferase subunit C, mitochondrial OS=Homo sapiens OX=9606 GN=GATC PE=1 SV=1	GATC	15.086	13.372	12.5	1	1	1	0.824	0.804	0.867	0.774	0.791	0.781	2.126	2.085	1.933	0.94	0.057161
O43719	HIV Tat-specific factor 1 OS=Homo sapiens OX=9606 GN=HTATSF1 PE=1 SV=1	HTATSF1	85.852	31.753	5.8	5	5	5	1.043	1.08	1.045	1.003	1.003	1.044	0.798	0.93	1.075	0.963	0.09564
O43747	AP-1 complex subunit gamma-1 OS=Homo sapiens OX=9606 GN=AP1G1 PE=1 SV=5	AP1G1	91.35	52.247	9.5	7	10	7	1.074	1.04	1.101	0.935	0.985	0.948	0.921	0.924	0.885	0.892	0.0073231
O43752	Syntaxin-6 OS=Homo sapiens OX=9606 GN=STX6 PE=1 SV=1	STX6	29.176	10.201	5.1	1	1	1	1.195	1.154	1.094	0.908	0.933	0.955	0.787	0.831	0.908	0.812	0.0021563
O43760	Synaptogyrin-2 OS=Homo sapiens OX=9606 GN=SYNGR2 PE=1 SV=1	SYNGR2	24.81	5.91	4.5	1	1	1	1.037	1.073	1.024	1.004	1.026	1.027	0.934	0.974	0.843	0.975	0.192477
O43765	Small glutamine-rich tetratricopeptide repeat-containing protein alpha OS=Homo sapiens OX=9606 GN=SGTA PE=1 SV=1	SGTA	34.063	14.757	3.8	1	2	1	1.07	1.033	1.062	0.89	0.969	0.935	1.116	1.063	1.112	0.883	0.0096047
O43768	Alpha-endosulfine OS=Homo sapiens OX=9606 GN=ENSA PE=1 SV=1	ENSA	13.389	8.1634	23.1	2	2	1	0.758	0.882	0.728	0.869	0.894	0.923	1.804	2.018	1.854	1.134	0.101423
O43772	Mitochondrial carnitine/acylcarnitine carrier protein OS=Homo sapiens OX=9606 GN=SLC25A20 PE=1 SV=1	SLC25A20	32.943	55.064	25.9	6	7	6	0.991	0.902	0.965	1.154	1.071	1.084	0.693	0.829	0.752	1.158	0.0156007
O43776	Asparagine--tRNA ligase, cytoplasmic OS=Homo sapiens OX=9606 GN=NARS PE=1 SV=1	NARS	62.942	74.287	17.3	8	11	8	1.167	1.188	1.186	0.83	0.855	0.823	1.084	1.065	1.009	0.708	1.57843e-05
O43795	Unconventional myosin-Ib OS=Homo sapiens OX=9606 GN=MYO1B PE=1 SV=3	MYO1B	131.98	169.19	18	19	23	17	1.286	1.277	1.211	0.928	0.922	0.909	0.639	0.552	0.616	0.731	9.8018e-05
O43809	Cleavage and polyadenylation specificity factor subunit 5 OS=Homo sapiens OX=9606 GN=NUDT21 PE=1 SV=1	NUDT21	26.227	75.089	33.9	8	10	8	0.97	0.962	0.932	1.223	1.128	1.198	0.974	1.007	0.929	1.239	0.00139935
O43813	LanC-like protein 1 OS=Homo sapiens OX=9606 GN=LANCL1 PE=1 SV=1	LANCL1	45.283	12.987	5.8	2	2	2	1.202	1.175	1.217	0.73	0.834	0.807	1.086	0.968	1.058	0.66	0.00054096
O43815	Striatin OS=Homo sapiens OX=9606 GN=STRN PE=1 SV=4	STRN	86.131	13.224	3.1	2	2	2	1.104	1.008	1.006	1.012	1.003	0.999	0.999	0.925	0.992	0.967	0.39746
O43818	U3 small nucleolar RNA-interacting protein 2 OS=Homo sapiens OX=9606 GN=RRP9 PE=1 SV=1	RRP9	51.84	5.8568	1.9	1	1	1
O43819	Protein SCO2 homolog, mitochondrial OS=Homo sapiens OX=9606 GN=SCO2 PE=1 SV=3	SCO2	29.81	6.488	3	1	1	1
O43823	A-kinase anchor protein 8 OS=Homo sapiens OX=9606 GN=AKAP8 PE=1 SV=1	AKAP8	76.107	14.469	3	2	2	2	0.966	1.026	0.995	0.896	1.103	1.254	0.812	0.989	0.856	1.089	0.48656
O43837	Isocitrate dehydrogenase [NAD] subunit beta, mitochondrial OS=Homo sapiens OX=9606 GN=IDH3B PE=1 SV=2	IDH3B	42.183	115.57	19	6	9	6	1	0.957	0.967	1.083	1.054	1.082	0.941	0.948	0.939	1.101	0.0038223
O43847	Nardilysin OS=Homo sapiens OX=9606 GN=NRDC PE=1 SV=2	NRDC	131.57	39.297	4.2	6	7	6	0.812	0.873	0.894	0.704	0.821	0.758	2.267	1.926	1.883	0.885	0.08094
O43852	Calumenin OS=Homo sapiens OX=9606 GN=CALU PE=1 SV=2	CALU	37.106	323.31	53	15	38	15	1.337	1.35	1.332	0.79	0.842	0.842	0.378	0.411	0.367	0.616	2.1635e-05
O43865	S-adenosylhomocysteine hydrolase-like protein 1 OS=Homo sapiens OX=9606 GN=AHCYL1 PE=1 SV=2	AHCYL1	58.951	23.88	6.6	4	4	4	1.075	1.052	1.071	0.809	0.877	0.835	1.389	1.26	1.183	0.788	0.00061798
O43896	Kinesin-like protein KIF1C OS=Homo sapiens OX=9606 GN=KIF1C PE=1 SV=3	KIF1C	122.95	9.1629	1.5	2	2	1	1.143	1.184	1.207	1.198	1.072	1.088	0.259	0.355	0.374	0.95	0.24582
O43913	Origin recognition complex subunit 5 OS=Homo sapiens OX=9606 GN=ORC5 PE=1 SV=1	ORC5	50.282	12.931	5.3	2	2	2
O43920	NADH dehydrogenase [ubiquinone] iron-sulfur protein 5 OS=Homo sapiens OX=9606 GN=NDUFS5 PE=1 SV=3	NDUFS5	12.517	21.891	33	3	4	3	1.044	0.978	0.996	1.07	1.107	1.145	0.881	0.738	0.757	1.101	0.025377
O60220	Mitochondrial import inner membrane translocase subunit Tim8 A OS=Homo sapiens OX=9606 GN=TIMM8A PE=1 SV=1	TIMM8A	10.998	53.529	49.5	4	4	4	0.851	0.812	0.845	1.049	1.063	1.195	1.154	1.541	1.186	1.319	0.0033164
O60264	SWI/SNF-related matrix-associated actin-dependent regulator of chromatin subfamily A member 5 OS=Homo sapiens OX=9606 GN=SMARCA5 PE=1 SV=1	SMARCA5	121.9	42.092	5.7	6	6	4	0.749	0.783	0.781	1.083	1.059	1.062	1.428	1.527	1.405	1.385	3.7227e-05
O60271	C-Jun-amino-terminal kinase-interacting protein 4 OS=Homo sapiens OX=9606 GN=SPAG9 PE=1 SV=4	SPAG9	146.2	42.282	3.7	4	4	4	0.924	0.909	0.959	1.029	0.947	0.986	1.315	1.269	1.374	1.061	0.110241
O60287	Nucleolar pre-ribosomal-associated protein 1 OS=Homo sapiens OX=9606 GN=URB1 PE=1 SV=4	URB1	254.39	10.452	0.7	1	1	1
O60291	E3 ubiquitin-protein ligase MGRN1 OS=Homo sapiens OX=9606 GN=MGRN1 PE=1 SV=2	MGRN1	60.752	14.04	4	2	2	2	1.067	1.104	0.992	0.888	0.856	0.877	1.08	1.316	1.286	0.829	0.0049571
O60292	Signal-induced proliferation-associated 1-like protein 3 OS=Homo sapiens OX=9606 GN=SIPA1L3 PE=1 SV=3	SIPA1L3	194.61	6.9439	0.6	1	1	1
O60306	RNA helicase aquarius OS=Homo sapiens OX=9606 GN=AQR PE=1 SV=4	AQR	171.29	12.368	1.3	2	2	2
O60313	Dynamin-like 120 kDa protein, mitochondrial OS=Homo sapiens OX=9606 GN=OPA1 PE=1 SV=3	OPA1	111.63	134.26	18	15	16	15	1.065	1.056	1.052	0.985	0.972	0.999	1.039	1.01	0.984	0.932	0.00123833
O60315	Zinc finger E-box-binding homeobox 2 OS=Homo sapiens OX=9606 GN=ZEB2 PE=1 SV=1	ZEB2	136.45	7.2431	0.9	1	1	1
O60318	Germinal-center associated nuclear protein OS=Homo sapiens OX=9606 GN=MCM3AP PE=1 SV=2	MCM3AP	218.4	7.0508	0.5	1	1	1	0.885	1.064	1.013	1.042	1.22	1.078	0.93	0.694	0.966	1.128	0.1734
O60333	Kinesin-like protein KIF1B OS=Homo sapiens OX=9606 GN=KIF1B PE=1 SV=5	KIF1B	204.47	17.925	1.9	3	3	2
O60341	Lysine-specific histone demethylase 1A OS=Homo sapiens OX=9606 GN=KDM1A PE=1 SV=2	KDM1A	92.902	22.102	3.9	3	3	3	0.855	0.864	0.947	0.857	0.815	0.864	1.71	1.568	1.999	0.951	0.25652
O60353	Frizzled-6 OS=Homo sapiens OX=9606 GN=FZD6 PE=1 SV=2	FZD6	79.291	6.0593	1.1	1	1	1
O60427	Fatty acid desaturase 1 OS=Homo sapiens OX=9606 GN=FADS1 PE=1 SV=3	FADS1	51.964	5.8563	2.5	1	1	1
O60476	Mannosyl-oligosaccharide 1,2-alpha-mannosidase IB OS=Homo sapiens OX=9606 GN=MAN1A2 PE=1 SV=1	MAN1A2	73.003	28.904	6.6	3	3	3	1.04	1.073	1.001	1.115	1.076	1.124	0.706	0.756	0.755	1.065	0.060097
O60488	Long-chain-fatty-acid--CoA ligase 4 OS=Homo sapiens OX=9606 GN=ACSL4 PE=1 SV=2	ACSL4	79.187	31.632	12.1	6	8	5	0.884	0.87	0.902	1.187	1.108	1.123	1.036	1.106	1.079	1.287	0.00043555
O60493	Sorting nexin-3 OS=Homo sapiens OX=9606 GN=SNX3 PE=1 SV=3	SNX3	18.762	17.11	26.5	5	6	3	1.371	1.326	1.15	0.773	0.752	0.792	0.832	0.832	0.881	0.602	0.00083892
O60502	Protein O-GlcNAcase OS=Homo sapiens OX=9606 GN=MGEA5 PE=1 SV=2	MGEA5	102.91	37.314	9.1	5	5	5	1.044	1.073	1.112	0.97	0.995	0.977	0.958	1.128	0.972	0.911	0.0093588
O60504	Vinexin OS=Homo sapiens OX=9606 GN=SORBS3 PE=1 SV=2	SORBS3	75.34	31.447	7.9	5	5	5	0.832	1.001	0.87	1.002	0.943	0.967	1.504	1.663	1.467	1.077	0.25632
O60506	Heterogeneous nuclear ribonucleoprotein Q OS=Homo sapiens OX=9606 GN=SYNCRIP PE=1 SV=2	SYNCRIP	69.602	196.5	33.9	17	28	12	1.09	1.047	1.095	0.864	0.889	0.851	1.231	1.186	1.112	0.806	0.00035603
O60507	Protein-tyrosine sulfotransferase 1 OS=Homo sapiens OX=9606 GN=TPST1 PE=1 SV=1	TPST1	42.188	19.014	5.9	2	3	2	0.908	0.896	0.953	1.177	1.314	1.23	0.623	0.718	0.814	1.35	0.00128083
O60524	Nuclear export mediator factor NEMF OS=Homo sapiens OX=9606 GN=NEMF PE=1 SV=4	NEMF	122.95	13.319	1.9	2	2	2	1.071	1.105	1.116	0.91	0.95	0.831	1.067	1.112	1.006	0.817	0.0079973
O60565	Gremlin-1 OS=Homo sapiens OX=9606 GN=GREM1 PE=1 SV=1	GREM1	20.697	16.389	13	2	2	2	1.151	1.169	1.191	0.861	0.9	0.936	0.826	0.875	0.865	0.768	0.00053661
O60568	Procollagen-lysine,2-oxoglutarate 5-dioxygenase 3 OS=Homo sapiens OX=9606 GN=PLOD3 PE=1 SV=1	PLOD3	84.784	209.08	20.3	12	20	12	1.167	1.092	1.124	1.04	1.063	1.001	0.449	0.482	0.487	0.918	0.029858
O60573	Eukaryotic translation initiation factor 4E type 2 OS=Homo sapiens OX=9606 GN=EIF4E2 PE=1 SV=1	EIF4E2	28.362	22.454	13.9	3	4	3	1.099	1.079	1.013	1.144	1.054	1.124	0.433	0.522	0.46	1.041	0.3152
O60610	Protein diaphanous homolog 1 OS=Homo sapiens OX=9606 GN=DIAPH1 PE=1 SV=2	DIAPH1	141.35	46.871	6.5	8	9	8	0.656	0.735	0.686	0.867	0.869	0.782	2.544	2.426	2.137	1.212	0.0160027
O60613	Selenoprotein F OS=Homo sapiens OX=9606 GN=SELENOF PE=1 SV=4	SELENOF	18.092	20.948	21.8	3	5	3	0.859	0.924	0.8	1.001	0.995	1.079	1.356	1.369	1.247	1.19	0.02332
O60645	Exocyst complex component 3 OS=Homo sapiens OX=9606 GN=EXOC3 PE=1 SV=2	EXOC3	86.844	53.811	5	3	3	3	0.959	0.932	0.849	0.967	0.928	0.957	1.535	1.335	1.459	1.041	0.34772
O60664	Perilipin-3 OS=Homo sapiens OX=9606 GN=PLIN3 PE=1 SV=3	PLIN3	47.074	78.857	30.9	10	13	10	1.199	1.172	1.257	0.909	0.931	0.947	0.641	0.641	0.651	0.768	0.00037931
O60669	Monocarboxylate transporter 2 OS=Homo sapiens OX=9606 GN=SLC16A7 PE=1 SV=2	SLC16A7	52.2	6.0593	1.7	1	1	1
O60684	Importin subunit alpha-7 OS=Homo sapiens OX=9606 GN=KPNA6 PE=1 SV=1	KPNA6	60.029	79.134	16.4	7	9	4	1.039	1.045	1.056	1.007	0.97	1.022	1.003	0.991	0.987	0.955	0.046837
O60701	UDP-glucose 6-dehydrogenase OS=Homo sapiens OX=9606 GN=UGDH PE=1 SV=1	UGDH	55.023	74.528	23.1	10	12	10	1.135	1.093	1.125	1.052	1.079	1.035	0.558	0.528	0.59	0.944	0.025978
O60711	Leupaxin OS=Homo sapiens OX=9606 GN=LPXN PE=1 SV=1	LPXN	43.332	41.908	14.5	4	5	4	1.055	1.061	0.997	0.89	0.809	0.843	1.367	1.247	1.423	0.817	0.0039625
O60716	Catenin delta-1 OS=Homo sapiens OX=9606 GN=CTNND1 PE=1 SV=1	CTNND1	108.17	258.71	20.8	12	14	12	1.126	1.245	1.169	0.935	0.965	0.998	0.518	0.596	0.557	0.819	0.0045973
O60749	Sorting nexin-2 OS=Homo sapiens OX=9606 GN=SNX2 PE=1 SV=2	SNX2	58.47	15.692	6.4	3	7	2
O60762	Dolichol-phosphate mannosyltransferase subunit 1 OS=Homo sapiens OX=9606 GN=DPM1 PE=1 SV=1	DPM1	29.634	18.74	11.5	3	3	3	1.027	0.956	1.019	1.127	1.035	0.978	0.944	0.975	1.031	1.046	0.40502
O60763	General vesicular transport factor p115 OS=Homo sapiens OX=9606 GN=USO1 PE=1 SV=2	USO1	107.89	168.92	19.3	14	16	14	1.204	1.201	1.152	0.871	0.913	0.861	0.836	0.801	0.816	0.744	0.0002037
O60784	Target of Myb protein 1 OS=Homo sapiens OX=9606 GN=TOM1 PE=1 SV=2	TOM1	53.818	30.865	8.7	3	3	3	0.938	1.131	0.977	0.828	0.894	0.926	1.222	1.356	1.266	0.869	0.10394
O60826	Coiled-coil domain-containing protein 22 OS=Homo sapiens OX=9606 GN=CCDC22 PE=1 SV=1	CCDC22	70.755	6.0843	2.2	1	1	1
O60828	Polyglutamine-binding protein 1 OS=Homo sapiens OX=9606 GN=PQBP1 PE=1 SV=1	PQBP1	30.472	5.887	3.4	1	1	1
O60831	PRA1 family protein 2 OS=Homo sapiens OX=9606 GN=PRAF2 PE=1 SV=1	PRAF2	19.258	18.638	20.8	3	3	3	1.003	0.976	1.035	1.002	1.022	0.852	1.224	0.574	1.186	0.954	0.45342
O60832	H/ACA ribonucleoprotein complex subunit DKC1 OS=Homo sapiens OX=9606 GN=DKC1 PE=1 SV=3	DKC1	57.673	69.29	14.8	6	9	6	0.968	1.078	1	1.147	1.063	1.131	0.683	0.737	0.741	1.097	0.078399
O60841	Eukaryotic translation initiation factor 5B OS=Homo sapiens OX=9606 GN=EIF5B PE=1 SV=4	EIF5B	138.83	47.479	7.4	6	7	6	1.071	0.957	1.091	0.952	0.99	0.952	0.9	1.067	0.946	0.928	0.162884
O60858	E3 ubiquitin-protein ligase TRIM13 OS=Homo sapiens OX=9606 GN=TRIM13 PE=1 SV=2	TRIM13	46.987	12.554	5.7	2	2	2	0.527	0.497	0.509	0.884	0.86	0.796	2.726	2.739	2.862	1.657	0.000142946
O60869	Endothelial differentiation-related factor 1 OS=Homo sapiens OX=9606 GN=EDF1 PE=1 SV=1	EDF1	16.368	12.48	12.2	2	2	2	0.932	1.051	1.049	0.998	0.967	1.014	1.032	1.097	1.091	0.983	0.71892
O60879	Protein diaphanous homolog 2 OS=Homo sapiens OX=9606 GN=DIAPH2 PE=1 SV=1	DIAPH2	125.57	11.054	2.2	2	2	2	0.42	0.482	0.45	0.612	0.506	0.512	3.659	3.643	3.625	1.206	0.065239
O60884	DnaJ homolog subfamily A member 2 OS=Homo sapiens OX=9606 GN=DNAJA2 PE=1 SV=1	DNAJA2	45.745	40.884	17	7	10	7	0.99	0.931	0.966	1.062	1.045	1.042	1.132	1.079	1.069	1.091	0.0097835
O60885	Bromodomain-containing protein 4 OS=Homo sapiens OX=9606 GN=BRD4 PE=1 SV=2	BRD4	152.22	27.261	2.5	3	3	3	0.807	0.831	0.819	0.887	0.895	0.767	1.979	1.985	1.817	1.037	0.5352
O60888	Protein CutA OS=Homo sapiens OX=9606 GN=CUTA PE=1 SV=2	CUTA	19.116	8.5762	7.8	1	1	1	1.217	1.306	1.269	0.932	0.968	0.981	0.473	0.41	0.512	0.76	0.00042419
O60936	Nucleolar protein 3 OS=Homo sapiens OX=9606 GN=NOL3 PE=1 SV=2	NOL3	22.629	19.594	18.3	2	2	2
O75027	ATP-binding cassette sub-family B member 7, mitochondrial OS=Homo sapiens OX=9606 GN=ABCB7 PE=1 SV=2	ABCB7	82.64	20.511	3.6	2	2	2	0.871	0.881	0.813	1.116	1.015	0.925	1.504	1.519	1.292	1.191	0.044365
O75044	SLIT-ROBO Rho GTPase-activating protein 2 OS=Homo sapiens OX=9606 GN=SRGAP2 PE=1 SV=3	SRGAP2	120.87	6.2692	2	2	2	1	1.121	1.137	1.162	1.055	1.248	1.137	0.277	0.418	0.383	1.006	0.94614
O75063	Glycosaminoglycan xylosylkinase OS=Homo sapiens OX=9606 GN=FAM20B PE=1 SV=1	FAM20B	46.432	6.8669	2.9	1	1	1	0.763	0.822	0.93	1.141	1.067	0.99	1.116	1.673	1.297	1.272	0.026844
O75083	WD repeat-containing protein 1 OS=Homo sapiens OX=9606 GN=WDR1 PE=1 SV=4	WDR1	66.193	217.8	38.4	15	25	15	1.153	1.112	1.169	0.882	0.889	0.882	0.9	0.889	0.867	0.773	6.4848e-05
O75084	Frizzled-7 OS=Homo sapiens OX=9606 GN=FZD7 PE=1 SV=2	FZD7	63.619	6.2511	1.4	1	1	1
O75094	Slit homolog 3 protein OS=Homo sapiens OX=9606 GN=SLIT3 PE=2 SV=3	SLIT3	167.71	24.899	2.6	4	4	4	1.114	1.04	1.014	0.837	0.784	0.799	0.748	0.676	0.685	0.764	0.00140399
O75095	Multiple epidermal growth factor-like domains protein 6 OS=Homo sapiens OX=9606 GN=MEGF6 PE=1 SV=4	MEGF6	161.18	18.304	2	2	2	2	0.87	0.953	0.884	0.753	0.877	0.882	1.876	1.575	1.745	0.928	0.2634
O75110	Probable phospholipid-transporting ATPase IIA OS=Homo sapiens OX=9606 GN=ATP9A PE=1 SV=3	ATP9A	118.58	6.4394	1.1	1	1	1	1.111	1.005	1.078	0.974	0.906	0.895	1.076	1.076	1.115	0.869	0.024137
O75116	Rho-associated protein kinase 2 OS=Homo sapiens OX=9606 GN=ROCK2 PE=1 SV=4	ROCK2	160.9	85.636	8.6	12	12	10	1.141	1.176	1.128	0.904	0.945	0.952	0.862	0.864	0.864	0.813	0.0005245
O75131	Copine-3 OS=Homo sapiens OX=9606 GN=CPNE3 PE=1 SV=1	CPNE3	60.13	62.213	11.4	6	7	5	1.279	1.294	1.27	0.895	1.003	0.94	0.324	0.402	0.369	0.738	0.00080491
O75147	Obscurin-like protein 1 OS=Homo sapiens OX=9606 GN=OBSL1 PE=1 SV=4	OBSL1	206.94	24.228	2.4	4	4	4	0.931	0.95	0.879	0.905	0.89	0.92	1.5	1.492	1.587	0.984	0.55956
O75150	E3 ubiquitin-protein ligase BRE1B OS=Homo sapiens OX=9606 GN=RNF40 PE=1 SV=4	RNF40	113.65	13.811	2.3	2	2	2	0.791	0.792	0.873	0.884	0.799	0.871	2.069	2.016	1.681	1.04	0.43634
O75165	DnaJ homolog subfamily C member 13 OS=Homo sapiens OX=9606 GN=DNAJC13 PE=1 SV=5	DNAJC13	254.41	93.706	6.7	14	15	14	0.987	1.059	1.023	0.969	0.926	0.98	1.008	1.01	0.852	0.937	0.071141
O75175	CCR4-NOT transcription complex subunit 3 OS=Homo sapiens OX=9606 GN=CNOT3 PE=1 SV=1	CNOT3	81.871	14.344	3.6	2	2	2	0.871	0.948	0.928	1.012	0.952	0.955	1.359	1.326	1.466	1.063	0.131898
O75182	Paired amphipathic helix protein Sin3b OS=Homo sapiens OX=9606 GN=SIN3B PE=1 SV=2	SIN3B	133.06	6.4451	0.9	1	1	1	1.11	1.066	1.124	0.923	0.93	0.964	0.868	1.019	0.975	0.854	0.00162163
O75190	DnaJ homolog subfamily B member 6 OS=Homo sapiens OX=9606 GN=DNAJB6 PE=1 SV=2	DNAJB6	36.087	19.462	12	3	3	3	0.759	0.836	0.807	0.991	0.864	0.958	1.778	1.865	1.671	1.171	0.034763
O75298	Reticulon-2 OS=Homo sapiens OX=9606 GN=RTN2 PE=1 SV=1	RTN2	59.263	12.584	2.9	2	2	2	1.488	1.333	1.182	0.994	0.878	1.039	0.183	0.366	0.176	0.727	0.0191768
O75306	NADH dehydrogenase [ubiquinone] iron-sulfur protein 2, mitochondrial OS=Homo sapiens OX=9606 GN=NDUFS2 PE=1 SV=2	NDUFS2	52.545	115.78	26.1	8	11	8	0.861	0.861	0.79	0.881	0.944	0.918	1.882	1.662	1.91	1.092	0.065016
O75312	Zinc finger protein ZPR1 OS=Homo sapiens OX=9606 GN=ZPR1 PE=1 SV=1	ZPR1	50.925	22.548	7.6	3	3	3	1.026	0.995	1.057	0.98	0.888	0.943	1.164	1.231	1.307	0.913	0.053101
O75319	RNA/RNP complex-1-interacting phosphatase OS=Homo sapiens OX=9606 GN=DUSP11 PE=1 SV=2	DUSP11	43.71	7.4051	4	1	1	1
O75326	Semaphorin-7A OS=Homo sapiens OX=9606 GN=SEMA7A PE=1 SV=1	SEMA7A	74.823	47.995	11.1	7	8	7	1.042	1.048	1.141	1.02	1.013	0.993	0.972	0.979	0.958	0.937	0.100442
O75335	Liprin-alpha-4 OS=Homo sapiens OX=9606 GN=PPFIA4 PE=2 SV=3	PPFIA4	134.4	5.8227	0.7	1	1	1
O75340	Programmed cell death protein 6 OS=Homo sapiens OX=9606 GN=PDCD6 PE=1 SV=1	PDCD6	21.868	16.91	12.6	2	2	2	1.004	1.113	1.046	0.763	0.937	0.969	0.953	1.327	1.265	0.844	0.096203
O75347	Tubulin-specific chaperone A OS=Homo sapiens OX=9606 GN=TBCA PE=1 SV=3	TBCA	12.855	12.28	15.7	2	2	2	1.351	1.335	1.366	0.938	0.917	0.949	0.278	0.305	0.276	0.692	3.4223e-06
O75367	Core histone macro-H2A.1 OS=Homo sapiens OX=9606 GN=H2AFY PE=1 SV=4	H2AFY	39.617	76.96	23.7	7	8	7	1.122	1.089	0.962	1.021	1.025	1.03	0.874	1.06	0.925	0.969	0.60288
O75368	SH3 domain-binding glutamic acid-rich-like protein OS=Homo sapiens OX=9606 GN=SH3BGRL PE=1 SV=1	SH3BGRL	12.774	34.788	46.5	4	5	4	1.162	1.048	1.183	0.781	0.865	0.812	1.313	1.261	0.985	0.724	0.0025955
O75369	Filamin-B OS=Homo sapiens OX=9606 GN=FLNB PE=1 SV=2	FLNB	278.16	323.31	29.2	59	83	51	1.091	1.103	1.079	1.032	1.102	1.089	0.65	0.723	0.703	0.985	0.4979
O75381	Peroxisomal membrane protein PEX14 OS=Homo sapiens OX=9606 GN=PEX14 PE=1 SV=1	PEX14	41.236	29.347	11.4	4	7	4	1.146	1.091	1.13	1.014	0.952	0.943	0.76	0.872	0.767	0.864	0.0056424
O75390	Citrate synthase, mitochondrial OS=Homo sapiens OX=9606 GN=CS PE=1 SV=2	CS	51.712	57.276	17.4	9	12	9	1.076	1.03	1.031	1.114	1.133	1.108	0.701	0.521	0.556	1.069	0.0132981
O75394	39S ribosomal protein L33, mitochondrial OS=Homo sapiens OX=9606 GN=MRPL33 PE=1 SV=1	MRPL33	7.6191	13.824	38.5	2	2	2	1.127	1.125	1.107	1.138	1.138	1.07	0.451	0.568	0.458	0.996	0.85118
O75396	Vesicle-trafficking protein SEC22b OS=Homo sapiens OX=9606 GN=SEC22B PE=1 SV=4	SEC22B	24.593	195.74	40.5	7	15	7	1.224	1.097	1.117	0.885	0.963	0.97	0.833	0.956	0.782	0.82	0.0114964
O75400	Pre-mRNA-processing factor 40 homolog A OS=Homo sapiens OX=9606 GN=PRPF40A PE=1 SV=2	PRPF40A	108.8	42.769	7.8	6	9	6	1.065	0.971	1.003	1.188	1.244	1.134	0.58	0.534	0.484	1.173	0.0136423
O75431	Metaxin-2 OS=Homo sapiens OX=9606 GN=MTX2 PE=1 SV=1	MTX2	29.763	55.573	12.5	3	3	3	0.994	0.873	0.941	0.978	1.002	0.967	0.909	1.344	1.152	1.05	0.27282
O75436	Vacuolar protein sorting-associated protein 26A OS=Homo sapiens OX=9606 GN=VPS26A PE=1 SV=2	VPS26A	38.169	47.753	19.3	4	4	4	1.038	1.22	1.129	0.845	0.916	0.847	0.884	0.863	0.956	0.77	0.0083783
O75439	Mitochondrial-processing peptidase subunit beta OS=Homo sapiens OX=9606 GN=PMPCB PE=1 SV=2	PMPCB	54.366	42.295	13.9	7	8	5	0.886	0.941	0.857	1.084	1.04	1.061	1.248	1.221	1.223	1.187	0.0045363
O75448	Mediator of RNA polymerase II transcription subunit 24 OS=Homo sapiens OX=9606 GN=MED24 PE=1 SV=1	MED24	110.3	26.303	5.1	4	4	4	1.068	0.97	0.988	1.201	1.258	1.237	0.532	0.517	0.522	1.221	0.0034789
O75449	Katanin p60 ATPase-containing subunit A1 OS=Homo sapiens OX=9606 GN=KATNA1 PE=1 SV=1	KATNA1	55.964	6.0648	1.8	1	1	1	0.506	0.46	0.461	0.534	0.48	0.406	3.728	3.73	3.753	0.995	0.91094
O75475	PC4 and SFRS1-interacting protein OS=Homo sapiens OX=9606 GN=PSIP1 PE=1 SV=1	PSIP1	60.103	14.23	6	3	4	2	1.033	1.02	1.079	1.059	0.975	1.005	1.027	0.947	0.848	0.97	0.36108
O75477	Erlin-1 OS=Homo sapiens OX=9606 GN=ERLIN1 PE=1 SV=1	ERLIN1	38.925	27.161	19.9	7	8	4	1.177	0.986	1.119	1.021	1.103	1.011	0.665	0.753	0.754	0.955	0.50154
O75487	Glypican-4 OS=Homo sapiens OX=9606 GN=GPC4 PE=1 SV=4	GPC4	62.411	18.811	5.9	2	2	2	1.205	1.09	1.121	1.018	0.897	1.025	0.876	0.691	0.723	0.861	0.04558
O75489	NADH dehydrogenase [ubiquinone] iron-sulfur protein 3, mitochondrial OS=Homo sapiens OX=9606 GN=NDUFS3 PE=1 SV=1	NDUFS3	30.241	74.631	42	8	10	8	0.932	1.04	0.964	1.091	1.084	1.019	0.885	0.952	0.994	1.088	0.095598
O75503	Ceroid-lipofuscinosis neuronal protein 5 OS=Homo sapiens OX=9606 GN=CLN5 PE=1 SV=2	CLN5	41.496	18.705	7	3	3	3	1.389	1.388	1.377	0.784	0.881	0.878	0.38	0.36	0.443	0.612	0.0060405
O75506	Heat shock factor-binding protein 1 OS=Homo sapiens OX=9606 GN=HSBP1 PE=1 SV=1	HSBP1	8.5435	6.4727	14.5	1	1	1
O75521	Enoyl-CoA delta isomerase 2, mitochondrial OS=Homo sapiens OX=9606 GN=ECI2 PE=1 SV=4	ECI2	43.585	51.483	17.8	6	6	6	1.16	1.177	1.196	0.973	0.946	1.003	0.599	0.631	0.631	0.827	0.00056398
O75533	Splicing factor 3B subunit 1 OS=Homo sapiens OX=9606 GN=SF3B1 PE=1 SV=3	SF3B1	145.83	181.44	20.7	22	27	22	0.867	0.851	0.858	0.945	0.932	0.913	1.693	1.692	1.581	1.083	0.0021777
O75534	Cold shock domain-containing protein E1 OS=Homo sapiens OX=9606 GN=CSDE1 PE=1 SV=2	CSDE1	88.884	82.104	13.4	8	10	8	0.953	0.969	0.942	1.031	0.97	0.927	1.333	1.295	1.359	1.022	0.54212
O75563	Src kinase-associated phosphoprotein 2 OS=Homo sapiens OX=9606 GN=SKAP2 PE=1 SV=1	SKAP2	41.216	17.989	5.3	2	2	2
O75569	Interferon-inducible double-stranded RNA-dependent protein kinase activator A OS=Homo sapiens OX=9606 GN=PRKRA PE=1 SV=1	PRKRA	34.404	7.9312	3.2	1	1	1
O75592	E3 ubiquitin-protein ligase MYCBP2 OS=Homo sapiens OX=9606 GN=MYCBP2 PE=1 SV=4	MYCBP2	513.63	28.339	0.8	4	4	4	1.034	1.024	1.068	0.958	0.803	0.994	1.028	1.139	1.328	0.881	0.123699
O75608	Acyl-protein thioesterase 1 OS=Homo sapiens OX=9606 GN=LYPLA1 PE=1 SV=1	LYPLA1	24.669	19.97	13.9	3	3	3	0.982	0.891	0.921	0.9	0.936	0.846	1.559	1.326	1.509	0.96	0.37434
O75643	U5 small nuclear ribonucleoprotein 200 kDa helicase OS=Homo sapiens OX=9606 GN=SNRNP200 PE=1 SV=2	SNRNP200	244.5	237.61	17.5	31	36	31	0.917	0.921	0.916	0.997	0.985	0.984	1.419	1.341	1.337	1.077	8.0851e-05
O75663	TIP41-like protein OS=Homo sapiens OX=9606 GN=TIPRL PE=1 SV=2	TIPRL	31.444	20.593	11	3	3	3	1.238	1.245	1.264	0.857	0.911	0.898	0.616	0.606	0.61	0.712	6.1265e-05
O75683	Surfeit locus protein 6 OS=Homo sapiens OX=9606 GN=SURF6 PE=1 SV=3	SURF6	41.45	15.143	5.5	2	2	2	1.428	1.385	1.365	0.86	0.868	0.858	0.248	0.323	0.458	0.619	2.0219e-06
O75691	Small subunit processome component 20 homolog OS=Homo sapiens OX=9606 GN=UTP20 PE=1 SV=3	UTP20	318.38	20.936	1.1	3	3	3	0.853	0.804	0.887	1.154	1.097	1.21	1.056	1.207	1.152	1.36	0.00156226
O75694	Nuclear pore complex protein Nup155 OS=Homo sapiens OX=9606 GN=NUP155 PE=1 SV=1	NUP155	155.2	103.04	11.4	11	15	11	1.015	0.965	0.956	1.107	1.105	1.095	0.998	1.03	1.123	1.126	0.0032197
O75695	Protein XRP2 OS=Homo sapiens OX=9606 GN=RP2 PE=1 SV=4	RP2	39.641	23.64	10	4	4	4	1.298	1.291	1.302	0.884	0.879	0.812	0.698	0.6	0.538	0.662	0.0044018
O75718	Cartilage-associated protein OS=Homo sapiens OX=9606 GN=CRTAP PE=1 SV=1	CRTAP	46.561	86.03	19.7	6	12	6	1.119	1.1	1.084	1.076	0.995	1.113	0.564	0.61	0.516	0.964	0.3351
O75746	Calcium-binding mitochondrial carrier protein Aralar1 OS=Homo sapiens OX=9606 GN=SLC25A12 PE=1 SV=2	SLC25A12	74.761	63.61	17.4	11	13	8	0.77	0.783	0.841	1.043	1.079	1.064	1.381	1.5	1.528	1.331	0.00057626
O75787	Renin receptor OS=Homo sapiens OX=9606 GN=ATP6AP2 PE=1 SV=2	ATP6AP2	39.008	32.166	18.3	4	4	4	0.937	1.002	0.94	1.04	0.972	0.917	1.215	1.274	1.163	1.017	0.71918
O75818	Ribonuclease P protein subunit p40 OS=Homo sapiens OX=9606 GN=RPP40 PE=1 SV=3	RPP40	41.833	9.9116	4.4	1	1	1	0.964	0.934	0.915	0.912	0.887	0.947	1.334	1.387	1.643	0.976	0.37482
O75821	Eukaryotic translation initiation factor 3 subunit G OS=Homo sapiens OX=9606 GN=EIF3G PE=1 SV=2	EIF3G	35.611	37.037	14.7	4	5	4	0.899	0.953	0.951	1.106	1.105	1.095	0.851	0.848	0.996	1.179	0.00103598
O75822	Eukaryotic translation initiation factor 3 subunit J OS=Homo sapiens OX=9606 GN=EIF3J PE=1 SV=2	EIF3J	29.062	60.884	23.6	6	8	6	0.937	0.973	0.954	0.979	1.007	0.993	1.254	1.309	1.172	1.04	0.044122
O75828	Carbonyl reductase [NADPH] 3 OS=Homo sapiens OX=9606 GN=CBR3 PE=1 SV=3	CBR3	30.85	7.231	14.8	3	4	1
O75844	CAAX prenyl protease 1 homolog OS=Homo sapiens OX=9606 GN=ZMPSTE24 PE=1 SV=2	ZMPSTE24	54.812	61.065	15.4	6	7	6	0.9	0.916	0.906	0.896	0.982	0.933	1.435	1.409	1.436	1.033	0.30838
O75874	Isocitrate dehydrogenase [NADP] cytoplasmic OS=Homo sapiens OX=9606 GN=IDH1 PE=1 SV=2	IDH1	46.659	64.538	21.5	9	10	9	1.172	1.168	1.127	0.754	0.895	0.91	0.998	1.126	1.087	0.738	0.0074819
O75879	Glutamyl-tRNA(Gln) amidotransferase subunit B, mitochondrial OS=Homo sapiens OX=9606 GN=GATB PE=1 SV=1	GATB	61.863	6.3447	1.4	1	1	1
O75886	Signal transducing adapter molecule 2 OS=Homo sapiens OX=9606 GN=STAM2 PE=1 SV=1	STAM2	58.164	12.413	3.2	2	2	2	1.083	1.028	1.095	1.158	1.136	1.099	0.464	0.687	0.63	1.058	0.083244
O75891	Cytosolic 10-formyltetrahydrofolate dehydrogenase OS=Homo sapiens OX=9606 GN=ALDH1L1 PE=1 SV=2	ALDH1L1	98.828	6.9739	4.8	4	4	1	1.179	1.121	1.121	1.205	1.326	1.265	0.08	0.063	0.123	1.11	0.032855
O75907	Diacylglycerol O-acyltransferase 1 OS=Homo sapiens OX=9606 GN=DGAT1 PE=1 SV=2	DGAT1	55.278	12.835	4.9	2	2	2	1.124	1.052	1.136	0.986	0.969	0.997	0.741	0.8	0.993	0.891	0.0107649
O75909	Cyclin-K OS=Homo sapiens OX=9606 GN=CCNK PE=1 SV=2	CCNK	64.239	20.467	6	2	2	2	1.377	1.336	1.476	0.737	0.908	0.761	0.512	0.486	0.41	0.574	0.00143878
O75911	Short-chain dehydrogenase/reductase 3 OS=Homo sapiens OX=9606 GN=DHRS3 PE=1 SV=2	DHRS3	33.548	73.103	15.2	5	7	5	1.459	1.438	1.362	0.676	0.78	0.785	0.52	0.54	0.535	0.526	0.0002626
O75915	PRA1 family protein 3 OS=Homo sapiens OX=9606 GN=ARL6IP5 PE=1 SV=1	ARL6IP5	21.614	107.07	23.4	4	10	4	1.064	0.989	1.257	0.953	0.935	0.945	1.156	1.003	1.106	0.856	0.168696
O75934	Pre-mRNA-splicing factor SPF27 OS=Homo sapiens OX=9606 GN=BCAS2 PE=1 SV=1	BCAS2	26.131	22.077	17.3	3	3	3	0.775	0.819	0.917	0.974	1.071	0.959	1.46	1.478	1.644	1.196	0.040303
O75935	Dynactin subunit 3 OS=Homo sapiens OX=9606 GN=DCTN3 PE=1 SV=1	DCTN3	21.119	23.81	18.8	4	4	4	1.062	1.036	0.989	1.011	0.954	1.031	0.961	0.947	1.257	0.971	0.39152
O75937	DnaJ homolog subfamily C member 8 OS=Homo sapiens OX=9606 GN=DNAJC8 PE=1 SV=2	DNAJC8	29.841	6.3569	3.2	1	1	1	1.021	1.13	1.053	0.78	0.85	0.787	1.356	1.333	1.369	0.754	0.002259
O75940	Survival of motor neuron-related-splicing factor 30 OS=Homo sapiens OX=9606 GN=SMNDC1 PE=1 SV=1	SMNDC1	26.711	22.746	13	2	3	2
O75947	ATP synthase subunit d, mitochondrial OS=Homo sapiens OX=9606 GN=ATP5H PE=1 SV=3	ATP5H	18.491	102.05	54	9	13	9	1.015	1.127	1.075	1.078	1.065	1.073	0.557	0.492	0.51	1	0.9863
O75954	Tetraspanin-9 OS=Homo sapiens OX=9606 GN=TSPAN9 PE=1 SV=1	TSPAN9	26.779	36.988	15.5	2	2	2	1.068	1.096	1.076	0.927	0.814	0.951	1.052	1.046	1.238	0.831	0.061477
O75955	Flotillin-1 OS=Homo sapiens OX=9606 GN=FLOT1 PE=1 SV=3	FLOT1	47.355	93.636	31.1	10	13	10	1.23	1.245	1.159	0.923	0.87	0.884	0.794	0.591	0.789	0.737	0.00041906
O75962	Triple functional domain protein OS=Homo sapiens OX=9606 GN=TRIO PE=1 SV=2	TRIO	346.9	31.906	1.7	5	6	5	0.983	0.972	1.05	1.084	1.295	1.238	0.502	0.61	0.593	1.204	0.035281
O75964	ATP synthase subunit g, mitochondrial OS=Homo sapiens OX=9606 GN=ATP5L PE=1 SV=3	ATP5L	11.428	26.119	42.7	4	5	4	0.99	0.983	0.894	0.988	0.912	1.027	1.229	1.137	1.587	1.021	0.69036
O75970	Multiple PDZ domain protein OS=Homo sapiens OX=9606 GN=MPDZ PE=1 SV=2	MPDZ	221.62	12.461	1.1	2	2	2	0.796	0.957	0.928	1.143	0.863	1.006	1.331	1.33	1.465	1.123	0.31814
O75976	Carboxypeptidase D OS=Homo sapiens OX=9606 GN=CPD PE=1 SV=2	CPD	152.93	86.58	9.1	10	11	10	1.088	1.048	1.06	0.906	0.944	0.845	1.05	0.921	1.007	0.843	0.0074166
O75995	SAM and SH3 domain-containing protein 3 OS=Homo sapiens OX=9606 GN=SASH3 PE=1 SV=2	SASH3	41.595	7.2521	2.9	1	1	1	0.154	0.134	0.155	0.334	0.355	0.233	5.319	5.049	4.658	2.081	0.006765
O76003	Glutaredoxin-3 OS=Homo sapiens OX=9606 GN=GLRX3 PE=1 SV=2	GLRX3	37.432	38.144	19.4	5	6	5	0.976	1.024	0.92	0.949	0.926	0.913	1.29	1.444	1.291	0.955	0.24026
O76021	Ribosomal L1 domain-containing protein 1 OS=Homo sapiens OX=9606 GN=RSL1D1 PE=1 SV=3	RSL1D1	54.972	57.061	14.9	7	11	7	1.113	1.076	1.094	1.029	1.077	1.071	0.567	0.815	0.604	0.968	0.130717
O76024	Wolframin OS=Homo sapiens OX=9606 GN=WFS1 PE=1 SV=2	WFS1	100.29	57.238	11.6	7	8	7	1.226	1.22	1.188	0.821	0.968	0.908	0.961	0.916	0.849	0.742	0.0035643
O76031	ATP-dependent Clp protease ATP-binding subunit clpX-like, mitochondrial OS=Homo sapiens OX=9606 GN=CLPX PE=1 SV=2	CLPX	69.223	56.211	13.7	7	9	7	0.918	0.957	0.96	1.019	1	1	1.296	1.109	1.264	1.065	0.016
O76061	Stanniocalcin-2 OS=Homo sapiens OX=9606 GN=STC2 PE=1 SV=1	STC2	33.248	9.9933	4	1	1	1	0.939	0.835	0.874	0.921	0.91	0.976	1.463	1.576	1.618	1.06	0.21814
O76071	Probable cytosolic iron-sulfur protein assembly protein CIAO1 OS=Homo sapiens OX=9606 GN=CIAO1 PE=1 SV=1	CIAO1	37.84	10.643	5.3	1	1	1	0.901	0.925	0.99	0.829	0.778	0.731	1.713	1.834	1.749	0.83	0.0152963
O76074	cGMP-specific 3',5'-cyclic phosphodiesterase OS=Homo sapiens OX=9606 GN=PDE5A PE=1 SV=2	PDE5A	99.984	7.5588	1.3	1	1	1	0.857	0.921	0.951	0.744	0.837	0.726	2.041	1.78	1.796	0.845	0.034462
O76094	Signal recognition particle subunit SRP72 OS=Homo sapiens OX=9606 GN=SRP72 PE=1 SV=3	SRP72	74.605	37.802	9.2	6	7	6	1.075	1.137	1.122	1.027	1.057	1.015	0.599	0.743	0.696	0.93	0.024603
O76095	Protein JTB OS=Homo sapiens OX=9606 GN=JTB PE=1 SV=1	JTB	16.358	19.43	8.9	1	1	1	1.08	1.12	1.154	1.263	1.219	1.194	0.21	0.28	0.242	1.096	0.022
O94760	N(G),N(G)-dimethylarginine dimethylaminohydrolase 1 OS=Homo sapiens OX=9606 GN=DDAH1 PE=1 SV=3	DDAH1	31.121	32.614	18.2	4	4	4	1.284	1.301	1.308	0.763	0.762	0.767	0.56	0.819	0.749	0.589	4.4668e-08
O94763	Unconventional prefoldin RPB5 interactor 1 OS=Homo sapiens OX=9606 GN=URI1 PE=1 SV=3	URI1	59.832	8.9517	4.5	1	1	1	0.761	0.669	0.894	1.065	0.882	0.949	1.774	1.577	2.043	1.246	0.089044
O94776	Metastasis-associated protein MTA2 OS=Homo sapiens OX=9606 GN=MTA2 PE=1 SV=1	MTA2	75.022	59.718	12.6	7	7	6	0.867	1.004	0.916	0.965	1.115	1.025	0.979	1.128	0.926	1.114	0.145301
O94804	Serine/threonine-protein kinase 10 OS=Homo sapiens OX=9606 GN=STK10 PE=1 SV=1	STK10	112.13	46.08	6.4	5	5	5	1.166	1.137	1.121	0.847	0.894	0.866	1.064	0.949	1.017	0.761	0.000144961
O94813	Slit homolog 2 protein OS=Homo sapiens OX=9606 GN=SLIT2 PE=1 SV=1	SLIT2	169.87	12.167	1	1	1	1	0.967	0.992	0.998	0.992	0.96	1.001	1.215	1.111	1.172	0.999	0.93336
O94826	Mitochondrial import receptor subunit TOM70 OS=Homo sapiens OX=9606 GN=TOMM70 PE=1 SV=1	TOMM70	67.454	101.73	18.1	9	12	9	0.983	0.986	0.957	1.038	1.092	1.048	0.922	1.019	0.837	1.086	0.0106036
O94832	Unconventional myosin-Id OS=Homo sapiens OX=9606 GN=MYO1D PE=1 SV=2	MYO1D	116.2	123.15	18.4	15	21	15	1.058	1.114	1.103	1.014	1.03	1.021	0.739	0.751	0.823	0.936	0.0158959
O94851	[F-actin]-monooxygenase MICAL2 OS=Homo sapiens OX=9606 GN=MICAL2 PE=1 SV=1	MICAL2	126.69	28.264	4.4	4	4	4
O94855	Protein transport protein Sec24D OS=Homo sapiens OX=9606 GN=SEC24D PE=1 SV=2	SEC24D	113.01	57.869	5.5	3	3	3	0.966	0.994	1.024	0.993	1.025	0.955	1.009	1.267	1.073	0.996	0.8921
O94856	Neurofascin OS=Homo sapiens OX=9606 GN=NFASC PE=1 SV=4	NFASC	150.02	51.563	4.3	5	5	5	1.131	1.213	1.242	0.853	0.865	0.889	0.925	0.865	0.844	0.727	0.00048206
O94874	E3 UFM1-protein ligase 1 OS=Homo sapiens OX=9606 GN=UFL1 PE=1 SV=2	UFL1	89.594	57.454	9.9	8	9	8	1.214	1.233	1.19	0.921	0.886	0.878	0.99	0.714	1.007	0.738	7.5455e-05
O94885	SAM and SH3 domain-containing protein 1 OS=Homo sapiens OX=9606 GN=SASH1 PE=1 SV=3	SASH1	136.65	24.467	2.6	2	2	2	0.669	0.671	0.679	0.756	0.856	0.679	2.543	2.463	2.575	1.135	0.21078
O94886	CSC1-like protein 1 OS=Homo sapiens OX=9606 GN=TMEM63A PE=1 SV=3	TMEM63A	92.125	13.053	1.1	2	2	2
O94887	FERM, ARHGEF and pleckstrin domain-containing protein 2 OS=Homo sapiens OX=9606 GN=FARP2 PE=1 SV=3	FARP2	119.89	6.1301	1.3	1	1	1	0.91	0.938	0.955	1.022	1.049	0.911	1.29	1.222	1.343	1.064	0.25658
O94901	SUN domain-containing protein 1 OS=Homo sapiens OX=9606 GN=SUN1 PE=1 SV=3	SUN1	90.063	59.855	11.1	7	8	6	1.026	1.149	1.061	1.16	0.964	1.052	0.72	0.662	0.628	0.981	0.76232
O94903	Pyridoxal phosphate homeostasis protein OS=Homo sapiens OX=9606 GN=PLPBP PE=1 SV=1	PLPBP	30.344	6.2004	2.9	1	1	1
O94905	Erlin-2 OS=Homo sapiens OX=9606 GN=ERLIN2 PE=1 SV=1	ERLIN2	37.839	135.87	33.6	9	15	6	1.24	1.209	1.199	1.005	0.994	1.032	0.45	0.495	0.425	0.831	0.00024467
O94906	Pre-mRNA-processing factor 6 OS=Homo sapiens OX=9606 GN=PRPF6 PE=1 SV=1	PRPF6	106.92	36.685	6.6	6	7	6	0.974	0.892	0.947	0.984	1.021	1.087	1.078	1.257	1.198	1.099	0.07248
O94907	Dickkopf-related protein 1 OS=Homo sapiens OX=9606 GN=DKK1 PE=1 SV=1	DKK1	28.671	7.5352	4.1	1	2	1	1.249	1.159	1.188	0.744	0.778	0.788	0.972	1.087	1.182	0.642	9.7278e-05
O94915	Protein furry homolog-like OS=Homo sapiens OX=9606 GN=FRYL PE=1 SV=2	FRYL	339.59	16.674	1.1	3	3	3	0.779	0.703	1.035	0.724	1.059	1.23	1.266	1.815	1.368	1.197	0.4346
O94919	Endonuclease domain-containing 1 protein OS=Homo sapiens OX=9606 GN=ENDOD1 PE=1 SV=2	ENDOD1	55.016	123.69	24.8	8	11	8	1.267	1.22	1.23	0.953	0.993	1.013	0.415	0.413	0.524	0.796	0.00043607
O94925	Glutaminase kidney isoform, mitochondrial OS=Homo sapiens OX=9606 GN=GLS PE=1 SV=1	GLS	73.46	185.23	31.4	15	36	15	1.168	1.145	1.151	1.005	0.953	1.015	0.682	0.653	0.691	0.858	0.00169987
O94929	Actin-binding LIM protein 3 OS=Homo sapiens OX=9606 GN=ABLIM3 PE=1 SV=3	ABLIM3	77.801	12.893	3.4	2	2	2
O94966	Ubiquitin carboxyl-terminal hydrolase 19 OS=Homo sapiens OX=9606 GN=USP19 PE=1 SV=2	USP19	145.65	6.2129	1.1	1	1	1
O94967	WD repeat-containing protein 47 OS=Homo sapiens OX=9606 GN=WDR47 PE=1 SV=1	WDR47	101.95	7.1517	1	1	1	1	1.179	1.124	1.143	1.176	1.247	1.163	0.154	0.289	0.236	1.041	0.199576
O94973	AP-2 complex subunit alpha-2 OS=Homo sapiens OX=9606 GN=AP2A2 PE=1 SV=2	AP2A2	103.96	43.13	11.5	9	12	6	1.305	1.171	1.22	0.882	0.887	0.944	0.919	0.755	0.766	0.734	0.00129719
O94979	Protein transport protein Sec31A OS=Homo sapiens OX=9606 GN=SEC31A PE=1 SV=3	SEC31A	133.01	134.1	11.9	11	13	11	1.12	1.113	1.092	1.076	1.03	1.066	0.668	0.711	0.711	0.954	0.036776
O95071	E3 ubiquitin-protein ligase UBR5 OS=Homo sapiens OX=9606 GN=UBR5 PE=1 SV=2	UBR5	309.35	25.472	1.4	4	4	4
O95139	NADH dehydrogenase [ubiquinone] 1 beta subcomplex subunit 6 OS=Homo sapiens OX=9606 GN=NDUFB6 PE=1 SV=3	NDUFB6	15.489	61.105	20.3	2	2	2	1.037	1.155	1.248	1.059	1.115	1.098	0.443	0.391	0.612	0.951	0.44342
O95140	Mitofusin-2 OS=Homo sapiens OX=9606 GN=MFN2 PE=1 SV=3	MFN2	86.401	46.444	9.5	6	7	6	0.96	0.945	0.942	1.123	1.071	1.127	0.993	0.908	0.98	1.166	0.00091651
O95155	Ubiquitin conjugation factor E4 B OS=Homo sapiens OX=9606 GN=UBE4B PE=1 SV=1	UBE4B	146.18	32.591	2.6	3	4	3	0.773	0.808	0.826	0.981	0.891	0.93	1.772	2.018	1.816	1.164	0.0111624
O95159	Zinc finger protein-like 1 OS=Homo sapiens OX=9606 GN=ZFPL1 PE=1 SV=2	ZFPL1	34.114	7.2494	3.2	1	1	1	0.837	0.801	0.769	0.883	0.866	0.968	1.193	1.553	2.818	1.129	0.04596
O95163	Elongator complex protein 1 OS=Homo sapiens OX=9606 GN=ELP1 PE=1 SV=3	ELP1	150.25	20.076	3.2	3	3	3
O95167	NADH dehydrogenase [ubiquinone] 1 alpha subcomplex subunit 3 OS=Homo sapiens OX=9606 GN=NDUFA3 PE=1 SV=1	NDUFA3	9.2787	24.765	50	3	4	3	1.044	1.047	1.042	1.016	1.041	1.024	0.915	0.882	0.917	0.983	0.082895
O95168	NADH dehydrogenase [ubiquinone] 1 beta subcomplex subunit 4 OS=Homo sapiens OX=9606 GN=NDUFB4 PE=1 SV=3	NDUFB4	15.208	24.213	23.3	2	3	2	0.957	0.958	1.031	1.013	0.927	1.049	1.088	1.231	1.103	1.015	0.77158
O95169	NADH dehydrogenase [ubiquinone] 1 beta subcomplex subunit 8, mitochondrial OS=Homo sapiens OX=9606 GN=NDUFB8 PE=1 SV=1	NDUFB8	21.766	7.5596	6.5	1	2	1	0.965	0.917	0.931	0.967	0.953	1.079	1.15	1.304	1.302	1.066	0.2098
O95182	NADH dehydrogenase [ubiquinone] 1 alpha subcomplex subunit 7 OS=Homo sapiens OX=9606 GN=NDUFA7 PE=1 SV=3	NDUFA7	12.551	80.312	51.3	6	6	6	0.984	1.014	0.987	1.096	0.938	0.999	1.293	0.998	0.958	1.016	0.77714
O95197	Reticulon-3 OS=Homo sapiens OX=9606 GN=RTN3 PE=1 SV=2	RTN3	112.61	9.6713	1.1	1	1	1	0.985	1.126	1.063	0.968	1.053	0.989	1.055	0.893	0.812	0.948	0.32214
O95202	Mitochondrial proton/calcium exchanger protein OS=Homo sapiens OX=9606 GN=LETM1 PE=1 SV=1	LETM1	83.353	226.48	29.6	17	23	17	1.074	1.084	1.108	1.084	1.09	1.103	0.728	0.678	0.747	1.003	0.7623
O95210	Starch-binding domain-containing protein 1 OS=Homo sapiens OX=9606 GN=STBD1 PE=1 SV=1	STBD1	39.007	12.989	5	2	2	2	1.022	1.027	1.008	1.045	1.007	1.031	0.987	0.91	1.029	1.009	0.5292
O95218	Zinc finger Ran-binding domain-containing protein 2 OS=Homo sapiens OX=9606 GN=ZRANB2 PE=1 SV=2	ZRANB2	37.404	7.08	3.3	1	1	1	0.959	1.056	0.994	1.153	1.106	1.143	0.877	0.757	0.672	1.131	0.0161191
O95219	Sorting nexin-4 OS=Homo sapiens OX=9606 GN=SNX4 PE=1 SV=1	SNX4	51.908	16.825	4.2	2	2	2
O95232	Luc7-like protein 3 OS=Homo sapiens OX=9606 GN=LUC7L3 PE=1 SV=2	LUC7L3	51.466	27.761	10.6	4	4	4	0.934	0.981	0.888	1.18	1.104	1.095	0.943	0.993	0.986	1.205	0.0073601
O95248	Myotubularin-related protein 5 OS=Homo sapiens OX=9606 GN=SBF1 PE=1 SV=4	SBF1	208.44	25.157	1.9	4	4	4
O95251	Histone acetyltransferase KAT7 OS=Homo sapiens OX=9606 GN=KAT7 PE=1 SV=1	KAT7	70.642	13.259	3.3	2	2	2
O95292	Vesicle-associated membrane protein-associated protein B/C OS=Homo sapiens OX=9606 GN=VAPB PE=1 SV=3	VAPB	27.228	28.17	20.6	4	5	4	1.048	0.955	1.012	1.046	0.946	0.992	1.007	1.241	1.169	0.99	0.80548
O95295	SNARE-associated protein Snapin OS=Homo sapiens OX=9606 GN=SNAPIN PE=1 SV=1	SNAPIN	14.874	30.363	26.5	3	4	3	0.922	0.916	0.968	0.967	0.896	1.052	1.36	1.21	1.433	1.039	0.50456
O95297	Myelin protein zero-like protein 1 OS=Homo sapiens OX=9606 GN=MPZL1 PE=1 SV=1	MPZL1	29.082	36.737	22.3	6	6	6	0.991	0.994	1.121	0.878	0.819	0.893	0.655	0.715	0.863	0.834	0.020317
O95299	NADH dehydrogenase [ubiquinone] 1 alpha subcomplex subunit 10, mitochondrial OS=Homo sapiens OX=9606 GN=NDUFA10 PE=1 SV=1	NDUFA10	40.75	37.355	14.4	5	7	5	1.075	1.038	1.06	1.138	1.163	1.116	0.65	0.68	0.649	1.077	0.0091361
O95302	Peptidyl-prolyl cis-trans isomerase FKBP9 OS=Homo sapiens OX=9606 GN=FKBP9 PE=1 SV=2	FKBP9	63.083	95.114	18.9	9	21	8	1.221	1.238	1.244	0.837	0.889	0.901	0.507	0.595	0.626	0.709	0.000121811
O95319	CUGBP Elav-like family member 2 OS=Homo sapiens OX=9606 GN=CELF2 PE=1 SV=1	CELF2	54.284	15.65	2.6	1	2	1	0.437	0.453	0.417	0.591	0.557	0.57	3.694	3.298	3.891	1.314	0.00075678
O95336	6-phosphogluconolactonase OS=Homo sapiens OX=9606 GN=PGLS PE=1 SV=2	PGLS	27.547	33.464	25.6	4	4	4	1.131	1.038	1.058	0.972	0.934	0.983	1.039	1.054	0.917	0.895	0.021995
O95340	Bifunctional 3'-phosphoadenosine 5'-phosphosulfate synthase 2 OS=Homo sapiens OX=9606 GN=PAPSS2 PE=1 SV=2	PAPSS2	69.5	151.22	24.4	13	19	12	1.222	1.264	1.205	0.902	0.94	0.923	0.45	0.507	0.542	0.749	9.961e-05
O95347	Structural maintenance of chromosomes protein 2 OS=Homo sapiens OX=9606 GN=SMC2 PE=1 SV=2	SMC2	135.65	19.724	2.9	3	3	3
O95352	Ubiquitin-like modifier-activating enzyme ATG7 OS=Homo sapiens OX=9606 GN=ATG7 PE=1 SV=1	ATG7	77.959	13.423	2.8	2	2	2
O95365	Zinc finger and BTB domain-containing protein 7A OS=Homo sapiens OX=9606 GN=ZBTB7A PE=1 SV=1	ZBTB7A	61.438	6.9131	2.9	1	1	1
O95372	Acyl-protein thioesterase 2 OS=Homo sapiens OX=9606 GN=LYPLA2 PE=1 SV=1	LYPLA2	24.737	24.374	11.3	2	2	2
O95373	Importin-7 OS=Homo sapiens OX=9606 GN=IPO7 PE=1 SV=1	IPO7	119.52	69.084	12.9	8	9	8	0.969	0.884	0.971	1.077	1.071	1.042	1.004	1.091	0.984	1.13	0.0196845
O95379	Tumor necrosis factor alpha-induced protein 8 OS=Homo sapiens OX=9606 GN=TNFAIP8 PE=1 SV=1	TNFAIP8	23.003	6.6986	7.1	1	1	1
O95382	Mitogen-activated protein kinase kinase kinase 6 OS=Homo sapiens OX=9606 GN=MAP3K6 PE=1 SV=3	MAP3K6	142.59	5.8238	0.6	1	1	1
O95394	Phosphoacetylglucosamine mutase OS=Homo sapiens OX=9606 GN=PGM3 PE=1 SV=1	PGM3	59.851	50.875	11.8	5	6	5	1.159	1.114	1.083	1.051	0.982	0.891	0.761	0.765	0.864	0.871	0.054285
O95400	CD2 antigen cytoplasmic tail-binding protein 2 OS=Homo sapiens OX=9606 GN=CD2BP2 PE=1 SV=1	CD2BP2	37.646	5.9604	3.2	1	1	1	0.835	0.813	0.887	1.006	1.075	0.926	1.465	1.337	1.738	1.186	0.02796
O95425	Supervillin OS=Homo sapiens OX=9606 GN=SVIL PE=1 SV=2	SVIL	247.74	18.646	1.4	3	3	3	1.017	0.992	0.958	1.135	1.165	1.105	0.764	0.69	0.977	1.148	0.0039637
O95433	Activator of 90 kDa heat shock protein ATPase homolog 1 OS=Homo sapiens OX=9606 GN=AHSA1 PE=1 SV=1	AHSA1	38.274	28.064	12.7	3	3	3	1.005	0.963	1.032	1.083	1.118	1.138	0.882	0.794	0.744	1.113	0.0124424
O95453	Poly(A)-specific ribonuclease PARN OS=Homo sapiens OX=9606 GN=PARN PE=1 SV=1	PARN	73.45	19.596	4.2	3	3	3	1.053	1.06	1.081	0.996	1.015	1.017	0.881	0.878	0.908	0.948	0.0066361
O95466	Formin-like protein 1 OS=Homo sapiens OX=9606 GN=FMNL1 PE=1 SV=3	FMNL1	121.85	21.657	2.9	3	5	2	0.31	0.43	0.33	0.711	0.737	0.635	3.427	3.452	3.766	1.947	0.003575
O95470	Sphingosine-1-phosphate lyase 1 OS=Homo sapiens OX=9606 GN=SGPL1 PE=1 SV=3	SGPL1	63.523	47.198	10.6	6	7	6	0.99	0.919	0.979	0.99	0.996	0.889	0.909	0.9	0.996	0.995	0.90866
O95476	CTD nuclear envelope phosphatase 1 OS=Homo sapiens OX=9606 GN=CTDNEP1 PE=1 SV=2	CTDNEP1	28.377	6.4394	4.5	1	1	1
O95478	Ribosome biogenesis protein NSA2 homolog OS=Homo sapiens OX=9606 GN=NSA2 PE=1 SV=1	NSA2	30.065	11.769	7.3	2	2	2	1.173	1.054	1.112	1.14	1.213	1.22	0.287	0.321	0.395	1.07	0.145021
O95479	GDH/6PGL endoplasmic bifunctional protein OS=Homo sapiens OX=9606 GN=H6PD PE=1 SV=2	H6PD	88.892	39.039	8.3	6	6	6	1.196	1.195	1.267	0.907	0.851	0.925	0.644	0.666	0.717	0.733	0.00061748
O95486	Protein transport protein Sec24A OS=Homo sapiens OX=9606 GN=SEC24A PE=1 SV=2	SEC24A	119.75	22.205	2.7	3	6	3	0.956	1.023	0.946	1.084	1.133	1.139	0.853	0.772	0.902	1.147	0.0090782
O95487	Protein transport protein Sec24B OS=Homo sapiens OX=9606 GN=SEC24B PE=1 SV=2	SEC24B	137.42	32.533	4.4	5	5	5	0.73	0.942	0.726	0.986	0.967	1.037	1.53	1.579	1.805	1.247	0.061555
O95544	NAD kinase OS=Homo sapiens OX=9606 GN=NADK PE=1 SV=1	NADK	49.228	6.0954	2	1	1	1
O95571	Persulfide dioxygenase ETHE1, mitochondrial OS=Homo sapiens OX=9606 GN=ETHE1 PE=1 SV=2	ETHE1	27.873	53.055	39.4	8	12	8	0.998	0.901	0.96	1.055	1.084	1.042	0.945	1.029	1.052	1.113	0.028356
O95573	Long-chain-fatty-acid--CoA ligase 3 OS=Homo sapiens OX=9606 GN=ACSL3 PE=1 SV=3	ACSL3	80.419	166.38	28.5	13	18	12	0.963	1.004	0.995	1.034	1.131	1.121	0.792	0.736	0.871	1.109	0.029782
O95602	DNA-directed RNA polymerase I subunit RPA1 OS=Homo sapiens OX=9606 GN=POLR1A PE=1 SV=2	POLR1A	194.81	38.196	3.8	4	4	4	0.897	0.92	1.001	1.182	1.098	1.101	0.955	0.954	0.975	1.2	0.0112163
O95625	Zinc finger and BTB domain-containing protein 11 OS=Homo sapiens OX=9606 GN=ZBTB11 PE=1 SV=2	ZBTB11	119.38	5.807	0.9	1	1	1
O95630	STAM-binding protein OS=Homo sapiens OX=9606 GN=STAMBP PE=1 SV=1	STAMBP	48.076	31.52	5.9	2	2	2	1.025	1.083	1.004	0.821	0.823	0.803	1.404	1.378	1.465	0.786	0.00055755
O95639	Cleavage and polyadenylation specificity factor subunit 4 OS=Homo sapiens OX=9606 GN=CPSF4 PE=1 SV=1	CPSF4	30.255	6.7177	4.1	1	1	1	0.921	0.848	0.878	0.935	1.107	0.905	1.481	1.34	1.533	1.113	0.194961
O95674	Phosphatidate cytidylyltransferase 2 OS=Homo sapiens OX=9606 GN=CDS2 PE=1 SV=1	CDS2	51.417	85.102	7	2	3	2	1.092	1.091	1.135	0.904	0.989	1.028	1.005	0.8	0.772	0.88	0.032959
O95716	Ras-related protein Rab-3D OS=Homo sapiens OX=9606 GN=RAB3D PE=1 SV=1	RAB3D	24.267	6.43	5	1	1	1	1	1.046	1.083	1.176	1.089	0.981	0.896	0.733	0.74	1.037	0.58016
O95747	Serine/threonine-protein kinase OSR1 OS=Homo sapiens OX=9606 GN=OXSR1 PE=1 SV=1	OXSR1	58.022	55.521	17.3	7	8	5	1.138	1.056	1.083	0.971	1.143	1.024	0.771	0.641	0.614	0.958	0.44042
O95777	U6 snRNA-associated Sm-like protein LSm8 OS=Homo sapiens OX=9606 GN=LSM8 PE=1 SV=3	LSM8	10.403	35.897	16.7	1	1	1	0.673	0.819	0.772	0.749	0.715	1.092	2.075	2.102	2.085	1.129	0.5085
O95782	AP-2 complex subunit alpha-1 OS=Homo sapiens OX=9606 GN=AP2A1 PE=1 SV=3	AP2A1	107.54	182.52	21.3	18	28	15	1.252	1.224	1.256	0.885	0.869	0.869	0.691	0.681	0.684	0.703	2.0468e-06
O95786	Probable ATP-dependent RNA helicase DDX58 OS=Homo sapiens OX=9606 GN=DDX58 PE=1 SV=2	DDX58	106.6	12.801	2.3	2	2	2	0.663	0.723	0.685	0.889	0.792	0.809	2.224	2.387	2.354	1.202	0.0135421
O95793	Double-stranded RNA-binding protein Staufen homolog 1 OS=Homo sapiens OX=9606 GN=STAU1 PE=1 SV=2	STAU1	63.182	65.821	17.9	9	9	8	1.142	1.131	1.162	0.988	0.992	1.066	0.672	0.64	0.69	0.887	0.009601
O95810	Caveolae-associated protein 2 OS=Homo sapiens OX=9606 GN=CAVIN2 PE=1 SV=3	CAVIN2	47.173	42.511	15.3	5	6	5	1.355	1.482	1.333	0.711	0.693	0.794	0.47	0.498	0.689	0.527	0.00027567
O95816	BAG family molecular chaperone regulator 2 OS=Homo sapiens OX=9606 GN=BAG2 PE=1 SV=1	BAG2	23.772	56.866	39.8	7	11	7	1.292	1.211	1.246	0.89	0.87	0.951	0.693	0.625	0.656	0.723	0.00057664
O95817	BAG family molecular chaperone regulator 3 OS=Homo sapiens OX=9606 GN=BAG3 PE=1 SV=3	BAG3	61.594	126.52	22.6	8	10	8	1.049	1.062	1.079	1.043	1.041	1.122	0.728	0.736	0.691	1.005	0.87212
O95819	Mitogen-activated protein kinase kinase kinase kinase 4 OS=Homo sapiens OX=9606 GN=MAP4K4 PE=1 SV=2	MAP4K4	142.1	13.04	3.6	4	4	2
O95825	Quinone oxidoreductase-like protein 1 OS=Homo sapiens OX=9606 GN=CRYZL1 PE=1 SV=2	CRYZL1	38.696	15.258	9.2	2	2	2
O95831	Apoptosis-inducing factor 1, mitochondrial OS=Homo sapiens OX=9606 GN=AIFM1 PE=1 SV=1	AIFM1	66.9	81.112	15.8	7	11	7	1.178	1.157	1.174	1.045	1.044	1.03	0.502	0.5	0.672	0.889	8.1436e-05
O95833	Chloride intracellular channel protein 3 OS=Homo sapiens OX=9606 GN=CLIC3 PE=1 SV=2	CLIC3	26.648	8.1163	5.9	1	1	1
O95834	Echinoderm microtubule-associated protein-like 2 OS=Homo sapiens OX=9606 GN=EML2 PE=1 SV=1	EML2	70.678	26.163	5.2	3	5	3	1.248	1.175	1.259	0.752	0.774	0.853	1.341	1.439	1.185	0.646	0.00056321
O95861	3'(2'),5'-bisphosphate nucleotidase 1 OS=Homo sapiens OX=9606 GN=BPNT1 PE=1 SV=1	BPNT1	33.392	29.598	16.2	4	4	4	1.313	1.349	1.342	0.79	0.867	0.786	0.393	0.292	0.315	0.61	0.000117128
O95864	Fatty acid desaturase 2 OS=Homo sapiens OX=9606 GN=FADS2 PE=1 SV=1	FADS2	52.259	40.656	11	5	7	5	0.896	0.869	0.856	1.451	1.343	1.356	0.521	0.358	0.337	1.583	7.9346e-05
O95865	N(G),N(G)-dimethylarginine dimethylaminohydrolase 2 OS=Homo sapiens OX=9606 GN=DDAH2 PE=1 SV=1	DDAH2	29.644	14.736	8.1	2	2	2	1.173	1.219	1.193	0.82	0.798	0.804	0.972	0.996	1.051	0.676	4.529e-06
O95870	Protein ABHD16A OS=Homo sapiens OX=9606 GN=ABHD16A PE=1 SV=3	ABHD16A	63.243	46.153	11.5	4	5	4	1.039	1.054	0.993	1.091	0.992	1.103	1.014	0.949	1.218	1.032	0.4611
O95881	Thioredoxin domain-containing protein 12 OS=Homo sapiens OX=9606 GN=TXNDC12 PE=1 SV=1	TXNDC12	19.206	13.777	14	2	4	2	1.149	1.162	1.148	0.757	0.857	0.728	1.317	1.245	1.082	0.677	0.0154402
O95926	Pre-mRNA-splicing factor SYF2 OS=Homo sapiens OX=9606 GN=SYF2 PE=1 SV=1	SYF2	28.722	6.533	4.5	1	1	1	1.019	0.925	0.992	1.096	1.153	1.13	0.774	0.898	0.869	1.151	0.0120848
O95980	Reversion-inducing cysteine-rich protein with Kazal motifs OS=Homo sapiens OX=9606 GN=RECK PE=1 SV=1	RECK	106.46	172.1	27.1	19	25	19	1.384	1.398	1.363	0.705	0.762	0.77	0.56	0.356	0.546	0.54	2.3956e-05
O95989	Diphosphoinositol polyphosphate phosphohydrolase 1 OS=Homo sapiens OX=9606 GN=NUDT3 PE=1 SV=1	NUDT3	19.471	6.441	5.8	1	1	1	0.819	0.893	0.942	0.853	0.942	0.865	1.742	1.545	1.718	1.002	0.957
O96000	NADH dehydrogenase [ubiquinone] 1 beta subcomplex subunit 10 OS=Homo sapiens OX=9606 GN=NDUFB10 PE=1 SV=3	NDUFB10	20.776	44.424	34.9	5	5	5	1.11	1.075	1.1	1.068	1.103	1.1	0.718	0.762	0.816	0.996	0.7756
O96005	Cleft lip and palate transmembrane protein 1 OS=Homo sapiens OX=9606 GN=CLPTM1 PE=1 SV=1	CLPTM1	76.096	63.556	13.8	8	11	8	0.957	1.007	0.954	1.084	1.096	1.068	1	0.97	0.944	1.113	0.0048809
O96008	Mitochondrial import receptor subunit TOM40 homolog OS=Homo sapiens OX=9606 GN=TOMM40 PE=1 SV=1	TOMM40	37.893	133.66	21.6	5	9	5	1.003	1.025	1.021	1.053	1.069	1.065	0.734	0.734	0.836	1.045	0.0053649
O96011	Peroxisomal membrane protein 11B OS=Homo sapiens OX=9606 GN=PEX11B PE=1 SV=1	PEX11B	28.431	19.593	12	3	3	3	1.121	1.022	1.098	0.91	0.91	0.897	1.035	1.116	1.112	0.838	0.0034827
O96019	Actin-like protein 6A OS=Homo sapiens OX=9606 GN=ACTL6A PE=1 SV=1	ACTL6A	47.46	50.411	13.8	5	6	5	0.845	0.838	0.792	0.884	0.88	0.912	1.782	1.791	1.789	1.081	0.027983
P00167	Cytochrome b5 OS=Homo sapiens OX=9606 GN=CYB5A PE=1 SV=2	CYB5A	15.33	26.349	33.6	4	7	4	1.142	1.223	1.177	0.895	1.001	0.908	0.633	0.664	0.734	0.792	0.0043634
P00338	L-lactate dehydrogenase A chain OS=Homo sapiens OX=9606 GN=LDHA PE=1 SV=2	LDHA	36.688	97.493	32.2	10	21	9	1.31	1.359	1.255	0.843	0.883	0.907	0.452	0.469	0.543	0.671	0.00022058
P00352	Retinal dehydrogenase 1 OS=Homo sapiens OX=9606 GN=ALDH1A1 PE=1 SV=2	ALDH1A1	54.861	315.09	35.7	15	43	14	1.292	1.319	1.332	0.84	0.867	0.887	0.529	0.509	0.487	0.658	2.0473e-05
P00367	Glutamate dehydrogenase 1, mitochondrial OS=Homo sapiens OX=9606 GN=GLUD1 PE=1 SV=2	GLUD1	61.397	100.51	23.1	10	18	10	0.885	0.848	0.883	0.911	0.912	0.882	1.624	1.624	1.615	1.034	0.130917
P00387	NADH-cytochrome b5 reductase 3 OS=Homo sapiens OX=9606 GN=CYB5R3 PE=1 SV=3	CYB5R3	34.234	233.9	51.8	12	25	12	1.193	1.168	1.197	0.976	1.029	1.011	0.38	0.409	0.545	0.848	0.00067668
P00390	Glutathione reductase, mitochondrial OS=Homo sapiens OX=9606 GN=GSR PE=1 SV=2	GSR	56.256	12.163	2.9	2	2	2	1.463	1.49	1.384	0.79	0.821	0.865	0.263	0.311	0.261	0.571	8.1425e-05
P00403	Cytochrome c oxidase subunit 2 OS=Homo sapiens OX=9606 GN=MT-CO2 PE=1 SV=1	MT-CO2	25.565	20.995	11.5	2	2	2	0.995	1.069	1.02	1.384	1.192	1.228	0.42	0.4	0.367	1.233	0.0143446
P00441	Superoxide dismutase [Cu-Zn] OS=Homo sapiens OX=9606 GN=SOD1 PE=1 SV=2	SOD1	15.936	5.9125	4.5	1	1	1	1.443	1.365	1.514	0.708	0.829	0.799	0.417	0.349	0.447	0.54	0.00039702
P00450	Ceruloplasmin OS=Homo sapiens OX=9606 GN=CP PE=1 SV=1	CP	122.2	33.17	4.2	3	4	3	0.4	0.357	0.344	1.186	1.261	1.078	2.657	2.304	2.254	3.202	5.7478e-05
P00488	Coagulation factor XIII A chain OS=Homo sapiens OX=9606 GN=F13A1 PE=1 SV=4	F13A1	83.266	13.597	2.2	1	2	1	1.495	1.526	1.551	0.742	0.82	0.771	0.167	0.194	0.178	0.51	2.327e-05
P00491	Purine nucleoside phosphorylase OS=Homo sapiens OX=9606 GN=PNP PE=1 SV=2	PNP	32.118	63.384	15.9	4	5	4	1.05	0.932	0.977	1.27	1.155	1.248	0.639	0.748	0.714	1.241	0.0087791
P00492	Hypoxanthine-guanine phosphoribosyltransferase OS=Homo sapiens OX=9606 GN=HPRT1 PE=1 SV=2	HPRT1	24.579	45.172	24.8	4	7	4	0.636	0.669	0.682	0.761	0.671	0.635	2.746	2.758	2.68	1.04	0.5547
P00505	Aspartate aminotransferase, mitochondrial OS=Homo sapiens OX=9606 GN=GOT2 PE=1 SV=3	GOT2	47.517	119.74	30.9	13	21	12	0.891	0.918	0.892	0.946	1.007	0.968	1.431	1.351	1.236	1.081	0.0195783
P00519	Tyrosine-protein kinase ABL1 OS=Homo sapiens OX=9606 GN=ABL1 PE=1 SV=4	ABL1	122.87	8.0776	1.2	1	1	1	1.046	1.02	1.036	1.068	1.036	0.958	0.897	0.945	1.009	0.987	0.6956
P00533	Epidermal growth factor receptor OS=Homo sapiens OX=9606 GN=EGFR PE=1 SV=2	EGFR	134.28	106.34	11.9	12	14	12	1.043	1.038	1.098	1.064	1.042	0.99	0.739	0.849	0.797	0.974	0.39556
P00558	Phosphoglycerate kinase 1 OS=Homo sapiens OX=9606 GN=PGK1 PE=1 SV=3	PGK1	44.614	323.31	49.6	18	31	17	1.105	1.139	1.132	0.746	0.795	0.823	1.212	1.209	1.237	0.7	0.00029674
P00568	Adenylate kinase isoenzyme 1 OS=Homo sapiens OX=9606 GN=AK1 PE=1 SV=3	AK1	21.635	13.735	10.8	2	3	2	1.472	1.353	1.364	0.86	0.883	0.827	0.375	0.233	0.445	0.614	0.000120143
P00739	Haptoglobin-related protein OS=Homo sapiens OX=9606 GN=HPR PE=2 SV=2	HPR	39.029	18.705	8.3	3	6	3	0.22	0.191	0.208	0.608	0.581	0.496	4.55	4.128	3.946	2.722	0.000177621
P00742	Coagulation factor X OS=Homo sapiens OX=9606 GN=F10 PE=1 SV=2	F10	54.731	7.2012	2.3	1	1	1	0.627	0.801	0.658	1.147	1.207	1.283	1.529	1.464	1.244	1.744	0.0023561
P00747	Plasminogen OS=Homo sapiens OX=9606 GN=PLG PE=1 SV=2	PLG	90.568	5.8395	1.9	2	1	1
P00750	Tissue-type plasminogen activator OS=Homo sapiens OX=9606 GN=PLAT PE=1 SV=1	PLAT	62.916	18.308	6.6	3	3	3	0.693	0.643	0.678	1.258	1.278	1.227	1.017	1.121	1.997	1.868	1.78145e-05
P00813	Adenosine deaminase OS=Homo sapiens OX=9606 GN=ADA PE=1 SV=3	ADA	40.764	20.536	6.1	2	2	2	1.532	1.503	1.441	0.758	0.738	0.736	0.326	0.341	0.375	0.499	2.2e-06
P00846	ATP synthase subunit a OS=Homo sapiens OX=9606 GN=MT-ATP6 PE=1 SV=1	MT-ATP6	24.817	7.2378	4.4	1	1	1	0.98	1.109	1.201	1.1	1.112	1.113	0.511	0.592	0.614	1.011	0.83484
P00966	Argininosuccinate synthase OS=Homo sapiens OX=9606 GN=ASS1 PE=1 SV=2	ASS1	46.53	21.6	9	3	3	3	1.011	1.035	1.02	0.842	0.842	0.821	1.506	1.435	1.289	0.817	4.4421e-05
P01011	Alpha-1-antichymotrypsin OS=Homo sapiens OX=9606 GN=SERPINA3 PE=1 SV=2	SERPINA3	47.65	16.505	2.8	1	3	1	0.177	0.161	0.196	0.445	0.398	0.364	4.958	4.48	4.723	2.26	0.00055743
P01023	Alpha-2-macroglobulin OS=Homo sapiens OX=9606 GN=A2M PE=1 SV=3	A2M	163.29	20.711	5.4	8	3	3
P01024	Complement C3 OS=Homo sapiens OX=9606 GN=C3 PE=1 SV=2	C3	187.15	6.9985	1.5	3	1	1	0.116	0.092	0.123	0.593	0.562	0.446	4.787	4.55	4.435	4.837	0.00022197
P01033	Metalloproteinase inhibitor 1 OS=Homo sapiens OX=9606 GN=TIMP1 PE=1 SV=1	TIMP1	23.171	37.648	23.2	4	5	4	0.798	0.797	0.728	1.407	1.504	1.363	0.569	0.64	0.649	1.84	0.000135537
P01034	Cystatin-C OS=Homo sapiens OX=9606 GN=CST3 PE=1 SV=1	CST3	15.799	20.276	19.2	2	3	2	1.075	1.037	1.056	0.922	0.907	0.893	1.205	1.083	1.181	0.859	0.00039979
P01042	Kininogen-1 OS=Homo sapiens OX=9606 GN=KNG1 PE=1 SV=2	KNG1	71.957	-2	1.1	1	1	1
P01111	GTPase NRas OS=Homo sapiens OX=9606 GN=NRAS PE=1 SV=1	NRAS	21.229	43.4	26.5	5	7	3	0.862	0.898	0.878	0.782	0.819	0.77	1.933	1.825	1.954	0.899	0.0082621
P01116	GTPase KRas OS=Homo sapiens OX=9606 GN=KRAS PE=1 SV=1	KRAS	21.656	24.747	20.1	4	7	2
P01130	Low-density lipoprotein receptor OS=Homo sapiens OX=9606 GN=LDLR PE=1 SV=1	LDLR	95.375	37.294	6.7	5	5	5
P02452	Collagen alpha-1(I) chain OS=Homo sapiens OX=9606 GN=COL1A1 PE=1 SV=5	COL1A1	138.94	323.31	50.5	53	95	49	0.96	0.965	0.907	1.126	1.134	1.113	0.48	0.443	0.49	1.191	0.00104308
P02458	Collagen alpha-1(II) chain OS=Homo sapiens OX=9606 GN=COL2A1 PE=1 SV=3	COL2A1	141.78	6.5407	5.5	7	10	1	0.754	0.661	0.702	1.477	1.399	1.425	0.878	0.824	0.953	2.032	6.3408e-05
P02461	Collagen alpha-1(III) chain OS=Homo sapiens OX=9606 GN=COL3A1 PE=1 SV=4	COL3A1	138.56	229.33	18.1	20	16	13	0.969	0.975	0.811	1.18	1.291	1.279	0.381	0.536	0.389	1.361	0.0096026
P02462	Collagen alpha-1(IV) chain OS=Homo sapiens OX=9606 GN=COL4A1 PE=1 SV=4	COL4A1	160.61	30.696	4.7	5	6	5	0.978	0.923	0.977	1.31	1.324	1.292	1.022	0.911	0.635	1.364	0.000104036
P02511	Alpha-crystallin B chain OS=Homo sapiens OX=9606 GN=CRYAB PE=1 SV=2	CRYAB	20.159	33.4	29.7	5	7	5	1.093	1.062	0.992	1.078	1.11	1.153	0.664	0.554	0.712	1.062	0.157661
P02545	Prelamin-A/C OS=Homo sapiens OX=9606 GN=LMNA PE=1 SV=1	LMNA	74.139	323.31	47.6	30	55	30	1.212	1.21	1.209	0.972	0.976	1.01	0.389	0.367	0.429	0.815	0.0035029
P02675	Fibrinogen beta chain OS=Homo sapiens OX=9606 GN=FGB PE=1 SV=2	FGB	55.928	12.014	8.4	4	3	2	0.345	0.324	0.236	0.973	1.008	0.808	3.422	2.891	3.173	3.082	0.00113601
P02679	Fibrinogen gamma chain OS=Homo sapiens OX=9606 GN=FGG PE=1 SV=3	FGG	51.511	21.122	4.4	1	1	1
P02751	Fibronectin OS=Homo sapiens OX=9606 GN=FN1 PE=1 SV=4	FN1	262.62	323.31	32.3	57	122	57	1.037	1.03	0.986	1.198	1.199	1.206	0.452	0.501	0.498	1.18	0.0091042
P02786	Transferrin receptor protein 1 OS=Homo sapiens OX=9606 GN=TFRC PE=1 SV=2	TFRC	84.87	161.17	23.4	15	27	15	1.11	1.065	1.077	1.135	1.172	1.15	0.509	0.457	0.553	1.063	0.0167438
P02790	Hemopexin OS=Homo sapiens OX=9606 GN=HPX PE=1 SV=2	HPX	51.676	11.99	1.9	2	3	2	0.335	0.349	0.31	0.573	0.529	0.507	4.1	4.043	3.785	1.619	0.00064358
P02794	Ferritin heavy chain OS=Homo sapiens OX=9606 GN=FTH1 PE=1 SV=2	FTH1	21.225	18.374	21.3	3	3	3
P02795	Metallothionein-2 OS=Homo sapiens OX=9606 GN=MT2A PE=1 SV=1	MT2A	6.0422	28.785	67.2	4	3	2	0.551	0.497	0.502	1.558	1.741	1.644	0.374	0.441	0.396	3.189	1.72827e-05
P03886	NADH-ubiquinone oxidoreductase chain 1 OS=Homo sapiens OX=9606 GN=MT-ND1 PE=1 SV=1	MT-ND1	35.66	18.168	6	1	1	1	1.136	1.15	1.134	1.128	1.1	1.084	0.48	0.502	0.416	0.968	0.060565
P03891	NADH-ubiquinone oxidoreductase chain 2 OS=Homo sapiens OX=9606 GN=MT-ND2 PE=1 SV=2	MT-ND2	38.96	6.6202	2.6	1	1	1	1.223	1.176	1.241	1.094	1.168	1.205	0.076	0.176	0.174	0.952	0.20648
P04040	Catalase OS=Homo sapiens OX=9606 GN=CAT PE=1 SV=3	CAT	59.755	181.84	36.4	15	27	15	1.033	1.062	1.017	1.015	1.045	1.031	0.793	0.914	0.751	0.993	0.683
P04049	RAF proto-oncogene serine/threonine-protein kinase OS=Homo sapiens OX=9606 GN=RAF1 PE=1 SV=1	RAF1	73.051	7.653	2.6	1	1	1	0.807	0.595	0.788	0.783	1.004	0.978	1.892	2.129	1.943	1.263	0.133217
P04062	Glucosylceramidase OS=Homo sapiens OX=9606 GN=GBA PE=1 SV=3	GBA	59.716	58.46	11.2	6	10	6	1.198	1.104	1.121	0.943	1.027	0.98	0.756	0.918	0.673	0.862	0.0134156
P04066	Tissue alpha-L-fucosidase OS=Homo sapiens OX=9606 GN=FUCA1 PE=1 SV=4	FUCA1	53.688	36.567	8.4	3	3	3	1.222	1.161	1.225	0.776	0.737	0.822	1.013	1.023	1.121	0.647	0.0002643
P04075	Fructose-bisphosphate aldolase A OS=Homo sapiens OX=9606 GN=ALDOA PE=1 SV=2	ALDOA	39.42	277.48	51.4	18	38	15	0.938	0.902	0.928	0.954	0.931	0.933	1.483	1.454	1.381	1.018	0.26968
P04080	Cystatin-B OS=Homo sapiens OX=9606 GN=CSTB PE=1 SV=2	CSTB	11.139	37.638	24.5	2	7	2	1.277	1.272	1.271	0.865	0.982	0.918	0.364	0.366	0.372	0.724	0.0125248
P04083	Annexin A1 OS=Homo sapiens OX=9606 GN=ANXA1 PE=1 SV=2	ANXA1	38.714	264.25	51.7	16	41	16	1.365	1.311	1.349	0.81	0.837	0.855	0.444	0.388	0.504	0.622	1.88611e-05
P04114	Apolipoprotein B-100 OS=Homo sapiens OX=9606 GN=APOB PE=1 SV=2	APOB	515.6	21.597	1.2	5	4	3	1.299	1.24	1.182	0.796	0.84	0.812	0.408	0.439	0.434	0.658	0.000182425
P04150	Glucocorticoid receptor OS=Homo sapiens OX=9606 GN=NR3C1 PE=1 SV=1	NR3C1	85.658	13.837	2.8	2	2	2	0.705	0.696	0.738	0.944	0.886	0.886	1.936	2.167	2.15	1.27	0.0009831
P04156	Major prion protein OS=Homo sapiens OX=9606 GN=PRNP PE=1 SV=1	PRNP	27.661	27.422	12.6	3	5	3	1.493	1.503	1.546	0.729	0.751	0.736	0.299	0.329	0.359	0.488	4.1199e-07
P04179	Superoxide dismutase [Mn], mitochondrial OS=Homo sapiens OX=9606 GN=SOD2 PE=1 SV=3	SOD2	24.75	25.792	24.3	3	5	3	1.174	1.272	1.122	0.906	0.902	0.936	0.72	0.71	0.614	0.769	0.0024586
P04181	Ornithine aminotransferase, mitochondrial OS=Homo sapiens OX=9606 GN=OAT PE=1 SV=1	OAT	48.534	103.73	22.1	8	11	8	1.024	1.029	1.017	1.143	1.119	1.214	0.807	0.681	0.825	1.132	0.037518
P04216	Thy-1 membrane glycoprotein OS=Homo sapiens OX=9606 GN=THY1 PE=1 SV=2	THY1	17.935	34.8	18.6	3	6	3	1.173	1.153	1.119	0.844	0.875	0.844	1.006	0.798	0.945	0.744	8.2723e-05
P04222	HLA class I histocompatibility antigen, Cw-3 alpha chain OS=Homo sapiens OX=9606 GN=HLA-C PE=1 SV=2	HLA-C	40.86	7.8858	22.1	6	14	0
P04350	Tubulin beta-4A chain OS=Homo sapiens OX=9606 GN=TUBB4A PE=1 SV=2	TUBB4A	49.585	6.577	36.3	11	48	0
P04406	Glyceraldehyde-3-phosphate dehydrogenase OS=Homo sapiens OX=9606 GN=GAPDH PE=1 SV=3	GAPDH	36.053	216.26	51.3	14	73	14	1.263	1.266	1.281	0.856	0.885	0.891	0.581	0.611	0.647	0.691	4.7262e-06
P04424	Argininosuccinate lyase OS=Homo sapiens OX=9606 GN=ASL PE=1 SV=4	ASL	51.657	14.887	6.9	2	2	2	0.732	0.636	0.733	1.141	0.646	0.55	2.554	2.646	2.074	1.112	0.81222
P04626	Receptor tyrosine-protein kinase erbB-2 OS=Homo sapiens OX=9606 GN=ERBB2 PE=1 SV=1	ERBB2	137.91	7.2935	0.7	1	1	1	1.293	1.211	1.343	0.895	1.024	0.995	0.337	0.401	0.409	0.757	0.0054214
P04632	Calpain small subunit 1 OS=Homo sapiens OX=9606 GN=CAPNS1 PE=1 SV=1	CAPNS1	28.315	29.352	14.2	3	6	3	1.107	1.115	1.111	0.934	0.957	0.95	0.78	0.848	0.8	0.852	2.4343e-05
P04792	Heat shock protein beta-1 OS=Homo sapiens OX=9606 GN=HSPB1 PE=1 SV=2	HSPB1	22.782	116.59	43.9	7	20	7	1.027	1.038	1.02	1.21	1.209	1.204	0.521	0.533	0.512	1.174	3.5624e-06
P04839	Cytochrome b-245 heavy chain OS=Homo sapiens OX=9606 GN=CYBB PE=1 SV=2	CYBB	65.335	47.187	9.3	5	7	5	0.218	0.258	0.253	0.493	0.494	0.375	4.39	4.133	4.268	1.868	0.0042448
P04843	Dolichyl-diphosphooligosaccharide--protein glycosyltransferase subunit 1 OS=Homo sapiens OX=9606 GN=RPN1 PE=1 SV=1	RPN1	68.569	256.99	43.5	24	40	24	1.072	1.034	1.02	1.032	1.023	1.031	0.837	1.026	0.814	0.987	0.44854
P04844	Dolichyl-diphosphooligosaccharide--protein glycosyltransferase subunit 2 OS=Homo sapiens OX=9606 GN=RPN2 PE=1 SV=3	RPN2	69.283	123.03	14.7	6	11	6	1.011	1.073	1.022	1.07	1.132	1.118	0.709	0.755	0.778	1.069	0.056218
P04899	Guanine nucleotide-binding protein G(i) subunit alpha-2 OS=Homo sapiens OX=9606 GN=GNAI2 PE=1 SV=3	GNAI2	40.45	77.624	33.8	9	18	6	1.148	1.153	1.142	0.841	0.827	0.871	0.962	1.01	1.3	0.737	3.9823e-05
P04920	Anion exchange protein 2 OS=Homo sapiens OX=9606 GN=SLC4A2 PE=1 SV=4	SLC4A2	137.01	6.4348	0.9	1	1	1	0.704	0.76	0.804	0.811	0.764	0.725	2.251	2.346	2.277	1.014	0.78836
P05023	Sodium/potassium-transporting ATPase subunit alpha-1 OS=Homo sapiens OX=9606 GN=ATP1A1 PE=1 SV=1	ATP1A1	112.89	213.25	27.4	24	38	24	1.099	1.091	1.12	0.94	0.944	0.943	0.872	0.962	1.014	0.854	3.8785e-05
P05026	Sodium/potassium-transporting ATPase subunit beta-1 OS=Homo sapiens OX=9606 GN=ATP1B1 PE=1 SV=1	ATP1B1	35.061	24.618	12.5	4	4	4	0.993	1.054	1.034	1.166	1.163	1.124	0.76	0.657	0.58	1.121	0.005725
P05067	Amyloid-beta A4 protein OS=Homo sapiens OX=9606 GN=APP PE=1 SV=3	APP	86.942	109.41	17.9	11	12	11	1.146	1.042	1.099	0.82	0.841	0.821	1.081	1.057	1.009	0.755	0.00061962
P05089	Arginase-1 OS=Homo sapiens OX=9606 GN=ARG1 PE=1 SV=2	ARG1	34.735	6.3285	3.4	1	1	1	0.267	0.203	0.27	0.753	0.705	0.664	4.198	3.607	3.673	2.868	0.00044448
P05091	Aldehyde dehydrogenase, mitochondrial OS=Homo sapiens OX=9606 GN=ALDH2 PE=1 SV=2	ALDH2	56.381	65.223	17.2	8	13	7	0.639	0.647	0.595	0.958	0.962	0.945	1.695	1.751	1.611	1.523	9.6747e-05
P05106	Integrin beta-3 OS=Homo sapiens OX=9606 GN=ITGB3 PE=1 SV=2	ITGB3	87.057	28.075	3.4	2	3	2	1.028	1.024	1.009	1.145	1.136	1.075	0.759	0.664	0.696	1.096	0.0113365
P05107	Integrin beta-2 OS=Homo sapiens OX=9606 GN=ITGB2 PE=1 SV=2	ITGB2	84.781	31.175	4.7	3	4	3	0.123	0.121	0.098	0.72	0.723	0.612	4.37	4.201	4.109	6.009	3.985e-05
P05114	Non-histone chromosomal protein HMG-14 OS=Homo sapiens OX=9606 GN=HMGN1 PE=1 SV=3	HMGN1	10.659	11.43	20	2	2	2	1.122	1.16	1.201	0.928	0.866	0.843	1.083	0.749	1.001	0.757	0.00130251
P05120	Plasminogen activator inhibitor 2 OS=Homo sapiens OX=9606 GN=SERPINB2 PE=1 SV=2	SERPINB2	46.596	19.354	9.2	3	3	3	0.836	0.75	0.742	1.384	1.358	1.416	0.619	0.544	0.588	1.786	0.000124982
P05121	Plasminogen activator inhibitor 1 OS=Homo sapiens OX=9606 GN=SERPINE1 PE=1 SV=1	SERPINE1	45.059	160.09	25.9	9	11	9	0.992	0.993	0.999	1.044	1.06	1.046	0.824	0.987	0.897	1.056	0.00050212
P05141	ADP/ATP translocase 2 OS=Homo sapiens OX=9606 GN=SLC25A5 PE=1 SV=7	SLC25A5	32.852	50.473	35.9	12	17	4	0.881	0.86	0.9	1.118	1.219	1.123	1.142	1.02	1.23	1.31	0.00096387
P05155	Plasma protease C1 inhibitor OS=Homo sapiens OX=9606 GN=SERPING1 PE=1 SV=2	SERPING1	55.154	6.9768	2	1	1	1
P05164	Myeloperoxidase OS=Homo sapiens OX=9606 GN=MPO PE=1 SV=1	MPO	83.868	67.932	6	4	10	3	0.197	0.294	0.35	0.606	0.58	0.473	4.245	3.828	3.893	1.973	0.0197447
P05165	Propionyl-CoA carboxylase alpha chain, mitochondrial OS=Homo sapiens OX=9606 GN=PCCA PE=1 SV=4	PCCA	80.058	22.617	3.8	3	4	3
P05166	Propionyl-CoA carboxylase beta chain, mitochondrial OS=Homo sapiens OX=9606 GN=PCCB PE=1 SV=3	PCCB	58.215	46.029	14.8	6	7	6	0.767	0.785	0.804	0.842	0.86	0.888	2.059	1.876	2.04	1.099	0.0100615
P05198	Eukaryotic translation initiation factor 2 subunit 1 OS=Homo sapiens OX=9606 GN=EIF2S1 PE=1 SV=3	EIF2S1	36.112	33.399	14.9	4	5	4	0.979	0.965	1.04	1.009	1.023	0.997	1.374	1.397	1.385	1.015	0.55664
P05362	Intercellular adhesion molecule 1 OS=Homo sapiens OX=9606 GN=ICAM1 PE=1 SV=2	ICAM1	57.825	39.355	3.4	2	3	2	0.772	0.807	0.773	1.532	1.507	1.571	0.24	0.399	0.493	1.96	1.8693e-06
P05386	60S acidic ribosomal protein P1 OS=Homo sapiens OX=9606 GN=RPLP1 PE=1 SV=1	RPLP1	11.514	43.026	51.8	2	6	2	1.15	1.184	1.237	0.877	0.889	0.926	0.306	0.259	0.396	0.754	0.00045807
P05387	60S acidic ribosomal protein P2 OS=Homo sapiens OX=9606 GN=RPLP2 PE=1 SV=1	RPLP2	11.665	70.967	76.5	5	14	5	1.165	1.167	1.181	1	0.985	1.044	0.692	0.573	0.582	0.862	0.00116182
P05388	60S acidic ribosomal protein P0 OS=Homo sapiens OX=9606 GN=RPLP0 PE=1 SV=1	RPLP0	34.273	47.365	24.6	7	15	6	1.064	1.091	1.101	0.874	0.91	0.908	1.039	0.988	1.093	0.827	0.00033596
P05455	Lupus La protein OS=Homo sapiens OX=9606 GN=SSB PE=1 SV=2	SSB	46.836	57.447	20.8	7	9	7	1.518	1.571	1.517	0.657	0.742	0.689	0.342	0.34	0.259	0.453	2.4425e-05
P05556	Integrin beta-1 OS=Homo sapiens OX=9606 GN=ITGB1 PE=1 SV=2	ITGB1	88.414	213.93	23.9	20	35	20	1.231	1.251	1.187	0.973	0.976	0.997	0.455	0.46	0.47	0.803	0.000222
P05783	Keratin, type I cytoskeletal 18 OS=Homo sapiens OX=9606 GN=KRT18 PE=1 SV=2	KRT18	48.057	264.69	45.1	17	33	12	1.119	1.163	1.103	1.067	1.067	1.047	0.586	0.599	0.566	0.94	0.021984
P05976	Myosin light chain 1/3, skeletal muscle isoform OS=Homo sapiens OX=9606 GN=MYL1 PE=2 SV=3	MYL1	21.145	19.895	8.2	2	5	2	1.106	1.035	1.122	1.045	1.032	1.078	0.808	0.793	0.74	0.967	0.30172
P05997	Collagen alpha-2(V) chain OS=Homo sapiens OX=9606 GN=COL5A2 PE=1 SV=3	COL5A2	144.91	108.04	11.9	13	16	12	1.091	1.027	1.054	1.171	1.109	1.146	0.451	0.585	0.474	1.08	0.030865
P06132	Uroporphyrinogen decarboxylase OS=Homo sapiens OX=9606 GN=UROD PE=1 SV=2	UROD	40.786	12.078	6.5	2	2	2	1.268	1.238	1.257	0.916	0.819	0.905	0.686	0.645	0.705	0.702	0.00059946
P06280	Alpha-galactosidase A OS=Homo sapiens OX=9606 GN=GLA PE=1 SV=1	GLA	48.766	26.974	11.9	4	5	4	1.137	1.043	1.109	0.97	1.034	0.976	0.681	0.66	0.657	0.906	0.039676
P06396	Gelsolin OS=Homo sapiens OX=9606 GN=GSN PE=1 SV=1	GSN	85.696	259.8	25.8	15	9	4	1.247	1.234	1.296	0.902	0.945	0.937	0.467	0.472	0.458	0.737	0.000121345
P06576	ATP synthase subunit beta, mitochondrial OS=Homo sapiens OX=9606 GN=ATP5F1B PE=1 SV=3	ATP5F1B	56.559	204.99	41	15	27	12	0.987	1	0.978	1.062	1.084	1.038	1.078	1.02	1.027	1.074	0.0072365
P06703	Protein S100-A6 OS=Homo sapiens OX=9606 GN=S100A6 PE=1 SV=1	S100A6	10.18	19.864	16.7	2	2	2	1.204	1.246	1.137	0.714	0.711	0.797	1.209	1.193	1.056	0.619	0.00047774
P06733	Alpha-enolase OS=Homo sapiens OX=9606 GN=ENO1 PE=1 SV=2	ENO1	47.168	271.4	52.3	17	51	16	1.063	1.102	1.083	0.87	0.912	0.884	1.213	1.097	1.137	0.821	0.00033846
P06737	Glycogen phosphorylase, liver form OS=Homo sapiens OX=9606 GN=PYGL PE=1 SV=4	PYGL	97.147	167.79	20.4	16	19	14	1.276	1.284	1.294	0.835	0.799	0.844	0.603	0.631	0.675	0.643	1.68908e-05
P06744	Glucose-6-phosphate isomerase OS=Homo sapiens OX=9606 GN=GPI PE=1 SV=4	GPI	63.146	101.15	22.6	9	13	7	1.28	1.173	1.296	0.867	0.862	0.854	0.738	0.779	0.717	0.689	0.0071956
P06748	Nucleophosmin OS=Homo sapiens OX=9606 GN=NPM1 PE=1 SV=2	NPM1	32.575	96.819	35.7	9	22	9	1.139	1.221	1.218	0.759	0.803	0.802	0.914	0.906	0.908	0.661	0.000143525
P06753	Tropomyosin alpha-3 chain OS=Homo sapiens OX=9606 GN=TPM3 PE=1 SV=2	TPM3	32.95	89.878	37.9	13	20	6	1.121	1.123	1.106	0.816	0.881	0.902	0.95	1.101	1.199	0.776	0.0141565
P06756	Integrin alpha-V OS=Homo sapiens OX=9606 GN=ITGAV PE=1 SV=2	ITGAV	116.04	125.69	12.7	10	14	10	1.172	1.165	1.153	1.029	1.04	1.042	0.462	0.529	0.554	0.891	4.4385e-05
P06865	Beta-hexosaminidase subunit alpha OS=Homo sapiens OX=9606 GN=HEXA PE=1 SV=2	HEXA	60.702	87.03	23.8	11	13	11	1.29	1.245	1.305	0.878	0.901	0.894	0.611	0.494	0.491	0.696	2.1566e-05
P07093	Glia-derived nexin OS=Homo sapiens OX=9606 GN=SERPINE2 PE=1 SV=1	SERPINE2	44.002	6.6443	3	1	1	1	0.647	0.671	0.648	1.518	1.53	1.322	1.052	0.877	0.988	2.223	8.1588e-05
P07099	Epoxide hydrolase 1 OS=Homo sapiens OX=9606 GN=EPHX1 PE=1 SV=1	EPHX1	52.948	50.058	14.1	6	11	6	1.199	1.152	1.131	1.013	1.029	0.995	0.272	0.295	0.343	0.872	0.0023151
P07108	Acyl-CoA-binding protein OS=Homo sapiens OX=9606 GN=DBI PE=1 SV=2	DBI	10.044	20.817	50.6	3	3	3	1.276	1.322	1.192	0.988	1.029	0.987	0.361	0.398	0.337	0.793	0.0022551
P07195	L-lactate dehydrogenase B chain OS=Homo sapiens OX=9606 GN=LDHB PE=1 SV=2	LDHB	36.638	94.287	29	8	24	7	1.271	1.244	1.281	0.913	0.919	0.942	0.534	0.519	0.385	0.731	1.85866e-05
P07197	Neurofilament medium polypeptide OS=Homo sapiens OX=9606 GN=NEFM PE=1 SV=3	NEFM	102.47	11.065	3.3	3	6	2
P07203	Glutathione peroxidase 1 OS=Homo sapiens OX=9606 GN=GPX1 PE=1 SV=4	GPX1	22.088	32.104	23.2	4	5	4	1.048	1.117	1.045	1.157	1.142	1.17	0.319	0.382	0.399	1.081	0.026901
P07237	Protein disulfide-isomerase OS=Homo sapiens OX=9606 GN=P4HB PE=1 SV=3	P4HB	57.116	204.59	40	22	51	22	1.24	1.2	1.21	0.938	0.934	0.972	0.622	0.58	0.556	0.779	9.9572e-05
P07305	Histone H1.0 OS=Homo sapiens OX=9606 GN=H1F0 PE=1 SV=3	H1F0	20.863	65.782	16	3	3	3	1.241	1.282	1.3	0.82	0.809	0.843	0.495	0.567	0.601	0.647	1.92739e-05
P07339	Cathepsin D OS=Homo sapiens OX=9606 GN=CTSD PE=1 SV=1	CTSD	44.552	167.51	32.5	10	37	10	1.184	1.197	1.186	0.925	0.928	0.909	0.676	0.668	0.625	0.774	1.9421e-06
P07355	Annexin A2 OS=Homo sapiens OX=9606 GN=ANXA2 PE=1 SV=2	ANXA2	38.604	323.31	61.9	24	72	24	1.221	1.246	1.244	0.822	0.843	0.858	0.65	0.614	0.65	0.68	1.52016e-05
P07384	Calpain-1 catalytic subunit OS=Homo sapiens OX=9606 GN=CAPN1 PE=1 SV=1	CAPN1	81.889	104.12	19.5	12	20	12	1.131	1.139	1.159	0.877	0.852	0.899	0.929	0.959	0.864	0.766	0.000100073
P07437	Tubulin beta chain OS=Homo sapiens OX=9606 GN=TUBB PE=1 SV=2	TUBB	49.67	57.96	45.7	14	50	3	1.286	1.28	1.29	0.843	0.907	0.932	0.612	0.636	0.562	0.696	0.0067551
P07602	Prosaposin OS=Homo sapiens OX=9606 GN=PSAP PE=1 SV=2	PSAP	58.112	72.741	17.6	10	13	10	1.372	1.327	1.312	0.642	0.626	0.674	0.663	0.654	0.679	0.484	4.5365e-06
P07686	Beta-hexosaminidase subunit beta OS=Homo sapiens OX=9606 GN=HEXB PE=1 SV=3	HEXB	63.111	116.76	20.1	10	16	10	1.336	1.337	1.34	0.848	0.875	0.887	0.356	0.507	0.473	0.65	0.00095987
P07711	Cathepsin L1 OS=Homo sapiens OX=9606 GN=CTSL PE=1 SV=2	CTSL	37.564	18.125	9.9	3	3	2	1.122	1.099	1.149	1.165	1.157	1.158	0.307	0.409	0.425	1.033	0.068478
P07737	Profilin-1 OS=Homo sapiens OX=9606 GN=PFN1 PE=1 SV=2	PFN1	15.054	109.15	54.3	7	13	4	1.339	1.297	1.325	0.904	0.93	0.943	0.329	0.367	0.341	0.701	2.0933e-05
P07738	Bisphosphoglycerate mutase OS=Homo sapiens OX=9606 GN=BPGM PE=1 SV=2	BPGM	30.005	31.648	14.7	3	3	3
P07741	Adenine phosphoribosyltransferase OS=Homo sapiens OX=9606 GN=APRT PE=1 SV=2	APRT	19.608	5.9057	7.2	1	2	1	1.181	1.085	1.062	0.954	0.965	1.021	0.787	0.909	0.796	0.883	0.033099
P07814	Bifunctional glutamate/proline--tRNA ligase OS=Homo sapiens OX=9606 GN=EPRS PE=1 SV=5	EPRS	170.59	264.72	18	20	25	20	1.192	1.212	1.161	1.006	1.02	1.027	0.494	0.553	0.499	0.856	0.00037506
P07858	Cathepsin B OS=Homo sapiens OX=9606 GN=CTSB PE=1 SV=3	CTSB	37.821	84.055	35.7	9	19	9	1.344	1.292	1.391	0.798	0.802	0.832	0.559	0.567	0.439	0.604	3.8035e-05
P07900	Heat shock protein HSP 90-alpha OS=Homo sapiens OX=9606 GN=HSP90AA1 PE=1 SV=5	HSP90AA1	84.659	150.6	29	18	41	11	1.105	1.127	1.087	0.931	0.91	0.943	1.011	1.041	1.004	0.839	0.00028214
P07910	Heterogeneous nuclear ribonucleoproteins C1/C2 OS=Homo sapiens OX=9606 GN=HNRNPC PE=1 SV=4	HNRNPC	33.67	82.226	26.8	9	17	9	1.335	1.295	1.295	0.82	0.81	0.838	0.412	0.406	0.394	0.629	2.6137e-06
P07919	Cytochrome b-c1 complex subunit 6, mitochondrial OS=Homo sapiens OX=9606 GN=UQCRH PE=1 SV=2	UQCRH	10.739	17.89	19.8	1	1	1	1.238	1.303	1.296	0.853	1.085	1.08	0.321	0.276	0.329	0.787	0.038638
P07942	Laminin subunit beta-1 OS=Homo sapiens OX=9606 GN=LAMB1 PE=1 SV=2	LAMB1	198.04	135.36	6.9	11	12	11	1.117	1.087	1.136	1.045	0.981	1.045	0.578	0.683	0.666	0.919	0.02692
P07948	Tyrosine-protein kinase Lyn OS=Homo sapiens OX=9606 GN=LYN PE=1 SV=3	LYN	58.573	11.684	8	4	4	2	1.017	1.02	0.989	0.832	0.824	0.752	1.651	1.513	1.408	0.796	0.0024242
P07951	Tropomyosin beta chain OS=Homo sapiens OX=9606 GN=TPM2 PE=1 SV=1	TPM2	32.85	-2	36.3	13	1	1	1.031	1.085	0.849	0.994	0.893	0.902	1.25	1.395	1.187	0.941	0.5266
P07954	Fumarate hydratase, mitochondrial OS=Homo sapiens OX=9606 GN=FH PE=1 SV=3	FH	54.636	150.44	17.8	7	12	7	1.115	1.138	1.111	1.034	1.041	1.058	0.583	0.572	0.493	0.931	0.0021565
P07996	Thrombospondin-1 OS=Homo sapiens OX=9606 GN=THBS1 PE=1 SV=2	THBS1	129.38	323.31	38.4	38	23	11	1.386	1.29	1.334	0.775	0.87	0.848	0.546	0.565	0.526	0.622	0.00030323
P08047	Transcription factor Sp1 OS=Homo sapiens OX=9606 GN=SP1 PE=1 SV=3	SP1	80.692	6.9931	1.4	1	1	1	0.579	0.542	0.616	0.825	0.878	0.758	2.953	2.469	2.551	1.417	0.0035006
P08123	Collagen alpha-2(I) chain OS=Homo sapiens OX=9606 GN=COL1A2 PE=1 SV=7	COL1A2	129.31	323.31	51.2	46	71	46	1.051	1.086	1.051	1.017	1.01	1.047	0.479	0.515	0.524	0.964	0.078778
P08133	Annexin A6 OS=Homo sapiens OX=9606 GN=ANXA6 PE=1 SV=3	ANXA6	75.872	323.31	45.8	30	56	30	1.354	1.423	1.376	0.792	0.829	0.843	0.325	0.363	0.368	0.593	2.2576e-05
P08134	Rho-related GTP-binding protein RhoC OS=Homo sapiens OX=9606 GN=RHOC PE=1 SV=1	RHOC	22.006	11.283	32.1	5	6	1	1.29	1.272	1.197	0.91	0.831	0.982	0.628	0.543	0.678	0.724	0.0037243
P08174	Complement decay-accelerating factor OS=Homo sapiens OX=9606 GN=CD55 PE=1 SV=4	CD55	41.4	29.744	12.6	4	5	4	1.209	1.275	1.235	0.904	0.906	0.976	0.535	0.577	0.548	0.749	0.00060496
P08195	4F2 cell-surface antigen heavy chain OS=Homo sapiens OX=9606 GN=SLC3A2 PE=1 SV=3	SLC3A2	67.993	169.86	22.5	11	14	11	1.077	1.074	1.102	1.081	1.118	1.07	0.596	0.64	0.547	1.005	0.7733
P08236	Beta-glucuronidase OS=Homo sapiens OX=9606 GN=GUSB PE=1 SV=2	GUSB	74.731	6.2102	1.4	1	1	1
P08237	ATP-dependent 6-phosphofructokinase, muscle type OS=Homo sapiens OX=9606 GN=PFKM PE=1 SV=2	PFKM	85.182	80.264	13.1	8	9	6	1.081	1.123	1.164	1.041	1.004	1.007	0.874	0.513	0.887	0.906	0.0155987
P08238	Heat shock protein HSP 90-beta OS=Homo sapiens OX=9606 GN=HSP90AB1 PE=1 SV=4	HSP90AB1	83.263	201.59	30.2	18	53	12	0.987	1.005	1.019	0.964	0.949	1.013	1.041	0.987	0.982	0.972	0.25376
P08240	Signal recognition particle receptor subunit alpha OS=Homo sapiens OX=9606 GN=SRPRA PE=1 SV=2	SRPRA	69.81	52.389	14.3	8	10	8	1.167	1.158	1.157	0.962	1.019	1.017	0.614	0.652	0.635	0.861	0.0157766
P08243	Asparagine synthetase [glutamine-hydrolyzing] OS=Homo sapiens OX=9606 GN=ASNS PE=1 SV=4	ASNS	64.369	40.089	10.7	6	8	6	0.969	0.979	0.951	1.231	1.239	1.286	0.548	0.604	0.568	1.296	8.323e-05
P08253	72 kDa type IV collagenase OS=Homo sapiens OX=9606 GN=MMP2 PE=1 SV=2	MMP2	73.881	52.076	8	4	4	4	1.096	1.082	1.098	1.042	1.039	1.062	0.633	0.662	0.73	0.959	0.0074382
P08473	Neprilysin OS=Homo sapiens OX=9606 GN=MME PE=1 SV=2	MME	85.513	99.818	18.8	14	17	14	1.262	1.203	1.247	0.92	0.955	0.912	0.566	0.639	0.478	0.751	0.000141146
P08559	Pyruvate dehydrogenase E1 component subunit alpha, somatic form, mitochondrial OS=Homo sapiens OX=9606 GN=PDHA1 PE=1 SV=3	PDHA1	43.295	140.29	36.2	12	15	12	0.967	0.94	1.009	1.038	1.013	0.999	1.067	1.083	1.14	1.046	0.125776
P08567	Pleckstrin OS=Homo sapiens OX=9606 GN=PLEK PE=1 SV=3	PLEK	40.124	16.402	3.7	1	2	1	0.366	0.331	0.327	0.521	0.54	0.46	4.267	3.889	3.926	1.485	0.002819
P08572	Collagen alpha-2(IV) chain OS=Homo sapiens OX=9606 GN=COL4A2 PE=1 SV=4	COL4A2	167.55	133.14	8.6	11	14	11	0.99	0.977	0.981	1.176	1.129	1.151	0.711	0.855	0.812	1.172	0.00021735
P08574	Cytochrome c1, heme protein, mitochondrial OS=Homo sapiens OX=9606 GN=CYC1 PE=1 SV=3	CYC1	35.422	21.805	11.1	3	3	3	1.151	1.077	1.081	1.176	1.198	1.203	0.348	0.387	0.34	1.081	0.025924
P08575	Receptor-type tyrosine-protein phosphatase C OS=Homo sapiens OX=9606 GN=PTPRC PE=1 SV=3	PTPRC	147.48	23.501	2.4	3	3	3	0.099	0.12	0.091	0.473	0.416	0.29	5.307	4.978	4.51	3.803	0.00140099
P08579	U2 small nuclear ribonucleoprotein B'' OS=Homo sapiens OX=9606 GN=SNRPB2 PE=1 SV=1	SNRPB2	25.486	31.351	16	3	4	3	0.907	1.031	0.946	1.12	1.068	1.148	0.86	0.949	0.815	1.157	0.027575
P08581	Hepatocyte growth factor receptor OS=Homo sapiens OX=9606 GN=MET PE=1 SV=4	MET	155.54	6.5068	0.8	1	1	1	0.922	0.93	0.913	0.889	0.812	0.916	1.581	1.731	1.456	0.946	0.26412
P08621	U1 small nuclear ribonucleoprotein 70 kDa OS=Homo sapiens OX=9606 GN=SNRNP70 PE=1 SV=2	SNRNP70	51.556	59.8	16.7	8	11	8	0.909	0.921	0.934	1.104	1.074	1.086	1.268	1.164	1.176	1.181	0.000119903
P08648	Integrin alpha-5 OS=Homo sapiens OX=9606 GN=ITGA5 PE=1 SV=2	ITGA5	114.54	171.32	13.3	10	19	10	1.137	1.126	1.094	1.026	1.047	1.031	0.542	0.653	0.531	0.925	0.0039358
P08651	Nuclear factor 1 C-type OS=Homo sapiens OX=9606 GN=NFIC PE=1 SV=2	NFIC	55.674	21.11	6.7	3	3	3	1.055	1.06	1.027	1.075	1.1	1.087	0.634	0.743	0.681	1.038	0.03418
P08670	Vimentin OS=Homo sapiens OX=9606 GN=VIM PE=1 SV=4	VIM	53.651	323.31	57.5	30	104	26	0.973	0.984	0.979	1.242	1.161	1.21	0.613	0.626	0.593	1.231	0.0004807
P08708	40S ribosomal protein S17 OS=Homo sapiens OX=9606 GN=RPS17 PE=1 SV=2	RPS17	15.55	112.44	49.6	6	10	6	1	0.976	0.985	0.941	0.909	0.925	1.172	1.226	1.16	0.937	0.0060779
P08754	Guanine nucleotide-binding protein G(k) subunit alpha OS=Homo sapiens OX=9606 GN=GNAI3 PE=1 SV=3	GNAI3	40.532	19.747	16.1	5	10	2	1.206	1.228	1.18	1.095	1.08	1.051	0.299	0.398	0.372	0.893	0.0024237
P08758	Annexin A5 OS=Homo sapiens OX=9606 GN=ANXA5 PE=1 SV=2	ANXA5	35.936	119.21	51.6	15	28	15	1.349	1.382	1.341	0.855	0.829	0.873	0.375	0.399	0.405	0.628	1.61038e-05
P08842	Steryl-sulfatase OS=Homo sapiens OX=9606 GN=STS PE=1 SV=2	STS	65.492	6.2718	1.5	1	1	1
P08865	40S ribosomal protein SA OS=Homo sapiens OX=9606 GN=RPSA PE=1 SV=4	RPSA	32.854	108.21	33.9	7	13	7	0.94	0.974	0.969	0.94	0.902	0.916	1.252	1.366	1.367	0.957	0.053544
P08962	CD63 antigen OS=Homo sapiens OX=9606 GN=CD63 PE=1 SV=2	CD63	25.636	22.832	11.8	3	4	3	1.153	1.203	1.204	0.949	0.969	0.971	0.806	0.797	0.773	0.812	0.00020108
P09038	Fibroblast growth factor 2 OS=Homo sapiens OX=9606 GN=FGF2 PE=1 SV=3	FGF2	30.77	7.7369	3.8	1	2	1	1.041	0.979	0.981	1.047	1.046	1.023	0.904	0.985	1.103	1.038	0.152478
P09104	Gamma-enolase OS=Homo sapiens OX=9606 GN=ENO2 PE=1 SV=3	ENO2	47.268	29.942	12.2	4	5	3	0.62	0.654	0.646	0.709	0.675	0.542	2.81	2.922	2.753	1.003	0.97092
P09110	3-ketoacyl-CoA thiolase, peroxisomal OS=Homo sapiens OX=9606 GN=ACAA1 PE=1 SV=2	ACAA1	44.292	94.529	37.7	9	9	9	0.9	0.979	0.951	0.919	0.82	0.979	0.973	1.326	1.204	0.96	0.50092
P09211	Glutathione S-transferase P OS=Homo sapiens OX=9606 GN=GSTP1 PE=1 SV=2	GSTP1	23.356	161.96	40.5	6	14	6	1.265	1.299	1.303	0.95	0.948	0.968	0.379	0.378	0.402	0.741	1.64616e-05
P09234	U1 small nuclear ribonucleoprotein C OS=Homo sapiens OX=9606 GN=SNRPC PE=1 SV=1	SNRPC	17.394	6.2117	5.7	1	1	1	1.124	1.123	1.228	0.698	0.739	0.79	1.285	1.225	1.254	0.641	0.00066115
P09382	Galectin-1 OS=Homo sapiens OX=9606 GN=LGALS1 PE=1 SV=2	LGALS1	14.716	83.798	39.3	4	31	4	1.163	1.175	1.199	0.857	0.888	0.945	0.688	0.588	0.645	0.761	0.00078283
P09417	Dihydropteridine reductase OS=Homo sapiens OX=9606 GN=QDPR PE=1 SV=2	QDPR	25.789	52.947	16	3	4	3	1.202	1.287	1.398	0.873	0.889	0.97	0.47	0.531	0.463	0.703	0.0029582
P09429	High mobility group protein B1 OS=Homo sapiens OX=9606 GN=HMGB1 PE=1 SV=3	HMGB1	24.893	21.558	17.2	3	3	3	0.906	0.849	0.882	0.664	0.732	0.613	2.235	2.228	2.078	0.762	0.0073962
P09486	SPARC OS=Homo sapiens OX=9606 GN=SPARC PE=1 SV=1	SPARC	34.632	72.177	30.4	7	12	7	1.197	1.189	1.273	0.951	0.938	1.01	0.415	0.357	0.41	0.792	0.0017648
P09493	Tropomyosin alpha-1 chain OS=Homo sapiens OX=9606 GN=TPM1 PE=1 SV=2	TPM1	32.708	154.76	40.8	13	14	6	1.301	1.28	1.331	0.865	0.845	0.894	0.354	0.382	0.374	0.666	3.6829e-05
P09497	Clathrin light chain B OS=Homo sapiens OX=9606 GN=CLTB PE=1 SV=1	CLTB	25.19	11.696	7	2	3	2	1.246	1.123	1.184	1.096	1.078	1.135	0.343	0.357	0.343	0.931	0.104158
P09525	Annexin A4 OS=Homo sapiens OX=9606 GN=ANXA4 PE=1 SV=4	ANXA4	35.882	128.86	26.6	7	11	7	1.334	1.35	1.364	0.805	0.818	0.89	0.703	0.741	0.622	0.621	0.000117158
P09543	2',3'-cyclic-nucleotide 3'-phosphodiesterase OS=Homo sapiens OX=9606 GN=CNP PE=1 SV=2	CNP	47.578	34.216	10.7	5	7	5	1.115	1.121	1.089	0.931	0.894	0.965	1.038	0.98	0.849	0.839	0.00178479
P09601	Heme oxygenase 1 OS=Homo sapiens OX=9606 GN=HMOX1 PE=1 SV=1	HMOX1	32.818	43.54	21.5	5	7	5	0.823	0.823	0.756	1.062	0.976	1.028	1.439	1.447	1.744	1.276	0.002863
P09619	Platelet-derived growth factor receptor beta OS=Homo sapiens OX=9606 GN=PDGFRB PE=1 SV=1	PDGFRB	123.97	121.39	11.8	11	15	11	1.38	1.33	1.329	0.747	0.721	0.839	0.343	0.435	0.667	0.571	0.00029526
P09622	Dihydrolipoyl dehydrogenase, mitochondrial OS=Homo sapiens OX=9606 GN=DLD PE=1 SV=2	DLD	54.177	123.5	24.2	10	19	10	1.058	1.105	1.09	1.017	1.022	1.025	0.775	0.817	0.83	0.942	0.0101812
P09651	Heterogeneous nuclear ribonucleoprotein A1 OS=Homo sapiens OX=9606 GN=HNRNPA1 PE=1 SV=5	HNRNPA1	38.746	171.62	33.6	10	23	10	1.117	1.069	1.092	0.986	1.008	1.033	0.726	0.748	0.887	0.923	0.0125397
P09661	U2 small nuclear ribonucleoprotein A' OS=Homo sapiens OX=9606 GN=SNRPA1 PE=1 SV=2	SNRPA1	28.415	29.928	23.1	5	7	5	0.933	1.084	1.035	1.175	1.083	1.109	0.69	0.898	1.082	1.103	0.12006
P09669	Cytochrome c oxidase subunit 6C OS=Homo sapiens OX=9606 GN=COX6C PE=1 SV=2	COX6C	8.7813	12.642	12	2	2	2	1.041	0.97	1.094	1.175	1.104	1.135	0.762	0.659	0.603	1.1	0.071398
P09769	Tyrosine-protein kinase Fgr OS=Homo sapiens OX=9606 GN=FGR PE=1 SV=2	FGR	59.478	6.0256	1.9	1	1	1	0.1	0.131	0.113	0.39	0.376	0.236	5.534	4.88	4.732	2.913	0.0042579
P09874	Poly [ADP-ribose] polymerase 1 OS=Homo sapiens OX=9606 GN=PARP1 PE=1 SV=4	PARP1	113.08	44.591	6.4	5	5	5
P09917	Arachidonate 5-lipoxygenase OS=Homo sapiens OX=9606 GN=ALOX5 PE=1 SV=2	ALOX5	77.982	99.116	5.5	3	5	3	0.305	0.209	0.189	0.441	0.409	0.33	4.859	4.269	4.472	1.679	0.034863
P09936	Ubiquitin carboxyl-terminal hydrolase isozyme L1 OS=Homo sapiens OX=9606 GN=UCHL1 PE=1 SV=2	UCHL1	24.824	105.99	43.5	8	11	8	1.247	1.278	1.24	0.944	0.972	0.971	0.392	0.454	0.471	0.767	3.8714e-05
P09960	Leukotriene A-4 hydrolase OS=Homo sapiens OX=9606 GN=LTA4H PE=1 SV=2	LTA4H	69.284	57.961	16.2	8	11	8	0.709	0.652	0.8	0.73	0.69	0.718	2.564	2.638	2.54	0.989	0.90986
P09972	Fructose-bisphosphate aldolase C OS=Homo sapiens OX=9606 GN=ALDOC PE=1 SV=2	ALDOC	39.455	86.457	34.1	9	21	6	1.065	1.027	1.052	0.947	0.949	0.957	1.173	1.146	1.151	0.907	0.00095892
P0C0L5	Complement C4-B OS=Homo sapiens OX=9606 GN=C4B PE=1 SV=2	C4B	192.75	6.2198	1.4	3	2	1	0.386	0.433	0.343	0.703	0.705	0.656	3.828	3.549	3.034	1.776	0.00125648
P0CG08	Golgi pH regulator B OS=Homo sapiens OX=9606 GN=GPR89B PE=1 SV=1	GPR89B	52.916	13.872	5.1	2	3	2	1.057	1.008	1.027	1.128	1.035	1.08	0.805	0.814	0.834	1.049	0.171681
P0DI82	Trafficking protein particle complex subunit 2B OS=Homo sapiens OX=9606 GN=TRAPPC2B PE=1 SV=1	TRAPPC2B	16.445	6.7789	5.7	1	2	1	0.909	0.993	1.041	0.866	0.957	0.954	1.312	1.213	1.414	0.944	0.32654
P0DMV9	Heat shock 70 kDa protein 1B OS=Homo sapiens OX=9606 GN=HSPA1B PE=1 SV=1	HSPA1B	70.051	137.04	32.1	16	29	6	1.147	1.273	1.252	0.949	0.94	0.939	0.503	0.541	0.578	0.77	0.0152574
P0DN76	Splicing factor U2AF 35 kDa subunit-like protein OS=Homo sapiens OX=9606 GN=U2AF1L5 PE=1 SV=1	U2AF1L5	27.872	24.776	11.2	2	3	2	0.937	0.953	0.916	0.969	1.045	1.027	1.052	1.006	0.991	1.084	0.035099
P0DOX8	Immunoglobulin lambda-1 light chain OS=Homo sapiens OX=9606 PE=1 SV=1	---	22.83	11.226	7.4	2	2	2	0.544	0.569	0.543	1.003	0.95	0.948	2.501	2.49	2.138	1.752	1.991e-05
P0DP25	Calmodulin-3 OS=Homo sapiens OX=9606 GN=CALM3 PE=1 SV=1	CALM3	16.837	91.732	36.9	5	15	3	1.39	1.346	1.342	0.788	0.771	0.798	0.674	0.647	0.659	0.578	1.7132e-06
P0DPI2	Glutamine amidotransferase-like class 1 domain-containing protein 3A, mitochondrial OS=Homo sapiens OX=9606 GN=GATD3A PE=1 SV=1	GATD3A	28.17	78.737	28.7	6	8	6	0.998	0.983	0.975	0.965	0.964	0.979	1.146	1.176	1.228	0.984	0.125265
P0DPI3	Centromere protein V-like protein 2 OS=Homo sapiens OX=9606 GN=CENPVL2 PE=3 SV=1	CENPVL2	29.887	6.2598	2.9	1	1	1	0.834	1.11	0.983	0.837	1.096	1.383	0.592	1.073	0.977	1.133	0.54362
P10124	Serglycin OS=Homo sapiens OX=9606 GN=SRGN PE=1 SV=3	SRGN	17.652	13.029	8.2	1	2	1	1.223	1.294	1.313	1.001	1.016	1.043	0.245	0.301	0.317	0.799	0.00082285
P10155	60 kDa SS-A/Ro ribonucleoprotein OS=Homo sapiens OX=9606 GN=TROVE2 PE=1 SV=2	TROVE2	60.67	37.29	10.6	5	5	5	1.277	1.207	1.212	0.87	0.902	0.906	0.731	0.687	0.595	0.725	0.000135991
P10253	Lysosomal alpha-glucosidase OS=Homo sapiens OX=9606 GN=GAA PE=1 SV=4	GAA	105.32	67.334	9.2	8	8	8	1.197	1.105	1.209	0.879	0.895	0.887	0.792	0.89	0.855	0.758	0.00067547
P10301	Ras-related protein R-Ras OS=Homo sapiens OX=9606 GN=RRAS PE=1 SV=1	RRAS	23.48	23.997	30.3	5	5	3	1.085	0.968	1.155	0.828	0.699	0.927	1.381	1.232	1.369	0.765	0.048599
P10398	Serine/threonine-protein kinase A-Raf OS=Homo sapiens OX=9606 GN=ARAF PE=1 SV=2	ARAF	67.585	6.2705	1.8	1	1	1
P10412	Histone H1.4 OS=Homo sapiens OX=9606 GN=HIST1H1E PE=1 SV=2	HIST1H1E	21.865	35.017	22.4	5	6	1	0.602	0.6	0.641	0.903	0.854	0.845	2.679	2.453	2.198	1.412	0.00031852
P10515	Dihydrolipoyllysine-residue acetyltransferase component of pyruvate dehydrogenase complex, mitochondrial OS=Homo sapiens OX=9606 GN=DLAT PE=1 SV=3	DLAT	68.996	65.646	15.3	8	9	8	1.026	1.077	1.002	1.093	1.051	1.074	1.001	1.048	1.054	1.036	0.20846
P10586	Receptor-type tyrosine-protein phosphatase F OS=Homo sapiens OX=9606 GN=PTPRF PE=1 SV=2	PTPRF	212.88	23.977	2.5	4	4	2	1.367	1.244	1.145	0.84	0.908	0.832	0.66	0.785	0.723	0.687	0.0030215
P10599	Thioredoxin OS=Homo sapiens OX=9606 GN=TXN PE=1 SV=3	TXN	11.737	39.189	31.4	3	4	3	0.813	0.807	0.76	0.685	0.647	0.665	2.54	2.452	2.277	0.839	0.002895
P10606	Cytochrome c oxidase subunit 5B, mitochondrial OS=Homo sapiens OX=9606 GN=COX5B PE=1 SV=2	COX5B	13.696	22.863	24	3	6	3	0.697	0.724	0.691	0.837	0.843	0.826	2.387	2.35	2.134	1.187	0.00038196
P10619	Lysosomal protective protein OS=Homo sapiens OX=9606 GN=CTSA PE=1 SV=2	CTSA	54.465	85.591	13.8	6	8	6	1.288	1.205	1.217	0.965	0.948	1.009	0.482	0.352	0.5	0.788	0.00101779
P10620	Microsomal glutathione S-transferase 1 OS=Homo sapiens OX=9606 GN=MGST1 PE=1 SV=1	MGST1	17.598	19.929	9	2	4	2	1.05	1.071	1.055	1.113	1.091	1.164	0.641	0.629	0.612	1.06	0.043695
P10644	cAMP-dependent protein kinase type I-alpha regulatory subunit OS=Homo sapiens OX=9606 GN=PRKAR1A PE=1 SV=1	PRKAR1A	42.981	72.449	21.8	7	8	6	1.118	1.059	1.111	0.943	0.927	0.963	1.111	1.05	0.879	0.862	0.00186276
P10768	S-formylglutathione hydrolase OS=Homo sapiens OX=9606 GN=ESD PE=1 SV=2	ESD	31.462	48.223	16.7	4	5	4	1.231	1.299	1.255	0.945	0.982	0.943	0.438	0.467	0.44	0.758	0.000177415
P10809	60 kDa heat shock protein, mitochondrial OS=Homo sapiens OX=9606 GN=HSPD1 PE=1 SV=2	HSPD1	61.054	323.31	46.2	20	33	20	0.948	0.934	0.916	1.28	1.282	1.283	0.486	0.51	0.57	1.374	0.00098044
P11021	Endoplasmic reticulum chaperone BiP OS=Homo sapiens OX=9606 GN=HSPA5 PE=1 SV=2	HSPA5	72.332	323.31	43.6	26	70	24	1.074	1.091	1.068	1.016	1.002	1.028	0.827	0.809	0.771	0.942	0.0036582
P11047	Laminin subunit gamma-1 OS=Homo sapiens OX=9606 GN=LAMC1 PE=1 SV=3	LAMC1	177.6	323.31	25.9	28	34	28	1.251	1.302	1.269	0.869	0.887	0.932	0.429	0.465	0.42	0.703	0.000121021
P11117	Lysosomal acid phosphatase OS=Homo sapiens OX=9606 GN=ACP2 PE=1 SV=3	ACP2	48.344	22.545	8.5	3	3	3	1.219	1.216	1.269	0.938	0.913	1.027	0.421	0.524	0.526	0.777	0.0026766
P11142	Heat shock cognate 71 kDa protein OS=Homo sapiens OX=9606 GN=HSPA8 PE=1 SV=1	HSPA8	70.897	323.31	57.4	30	90	19	1.054	1.025	1.035	0.99	0.982	0.993	1.012	0.966	0.96	0.952	0.0051617
P11166	Solute carrier family 2, facilitated glucose transporter member 1 OS=Homo sapiens OX=9606 GN=SLC2A1 PE=1 SV=2	SLC2A1	54.083	26.651	8.5	4	4	4	0.871	0.945	0.868	1.16	1.093	1.033	1.136	1.117	1.215	1.224	0.0097011
P11169	Solute carrier family 2, facilitated glucose transporter member 3 OS=Homo sapiens OX=9606 GN=SLC2A3 PE=1 SV=1	SLC2A3	53.924	29.02	9.5	4	4	4	0.964	0.979	0.994	1.345	1.38	1.419	0.305	0.337	0.276	1.411	4.118e-05
P11171	Protein 4.1 OS=Homo sapiens OX=9606 GN=EPB41 PE=1 SV=4	EPB41	97.016	18.27	4.7	3	3	2	0.627	0.671	0.636	0.642	0.657	0.586	3.075	2.805	2.882	0.975	0.55006
P11172	Uridine 5'-monophosphate synthase OS=Homo sapiens OX=9606 GN=UMPS PE=1 SV=1	UMPS	52.221	40.676	7.1	3	3	3	1.041	1.037	0.974	0.966	0.965	0.954	1.094	1.184	1.101	0.945	0.063603
P11177	Pyruvate dehydrogenase E1 component subunit beta, mitochondrial OS=Homo sapiens OX=9606 GN=PDHB PE=1 SV=3	PDHB	39.233	83.158	14.2	4	7	4	1.167	1.18	1.06	1.006	0.987	1.101	0.672	0.565	0.553	0.908	0.114641
P11182	Lipoamide acyltransferase component of branched-chain alpha-keto acid dehydrogenase complex, mitochondrial OS=Homo sapiens OX=9606 GN=DBT PE=1 SV=3	DBT	53.486	18.862	6	3	3	3	1.11	1.059	1.134	0.96	1.045	1.051	0.806	0.764	0.731	0.925	0.092959
P11215	Integrin alpha-M OS=Homo sapiens OX=9606 GN=ITGAM PE=1 SV=2	ITGAM	127.18	13.528	1.8	2	3	2
P11216	Glycogen phosphorylase, brain form OS=Homo sapiens OX=9606 GN=PYGB PE=1 SV=5	PYGB	96.695	66.205	15.4	13	14	9	1.142	1.19	1.225	0.948	0.918	0.989	0.585	0.614	0.676	0.803	0.00176302
P11217	Glycogen phosphorylase, muscle form OS=Homo sapiens OX=9606 GN=PYGM PE=1 SV=6	PYGM	97.091	6.7133	6.4	5	6	1	0.402	0.464	0.467	0.625	0.599	0.553	3.367	3.626	3.624	1.333	0.0089236
P11233	Ras-related protein Ral-A OS=Homo sapiens OX=9606 GN=RALA PE=1 SV=1	RALA	23.567	24.928	15.5	3	5	1	1.295	1.317	1.327	0.938	0.912	0.959	0.323	0.415	0.411	0.713	3.5666e-05
P11234	Ras-related protein Ral-B OS=Homo sapiens OX=9606 GN=RALB PE=1 SV=1	RALB	23.408	-2	15.5	3	4	1
P11277	Spectrin beta chain, erythrocytic OS=Homo sapiens OX=9606 GN=SPTB PE=1 SV=5	SPTB	246.47	7.4514	1.8	4	6	1
P11279	Lysosome-associated membrane glycoprotein 1 OS=Homo sapiens OX=9606 GN=LAMP1 PE=1 SV=3	LAMP1	44.882	12.935	4.6	2	3	2	0.582	0.737	0.61	1.059	1.128	1.056	1.818	1.983	1.776	1.681	0.0022381
P11310	Medium-chain specific acyl-CoA dehydrogenase, mitochondrial OS=Homo sapiens OX=9606 GN=ACADM PE=1 SV=1	ACADM	46.588	39.552	15.9	5	7	5	1.156	1.134	1.066	1.085	0.953	1.109	0.567	0.518	0.479	0.938	0.28354
P11387	DNA topoisomerase 1 OS=Homo sapiens OX=9606 GN=TOP1 PE=1 SV=2	TOP1	90.725	85.059	14	10	12	10	0.855	0.824	0.825	1.331	1.348	1.328	0.804	0.903	0.737	1.6	1.73e-06
P11388	DNA topoisomerase 2-alpha OS=Homo sapiens OX=9606 GN=TOP2A PE=1 SV=3	TOP2A	174.38	13.579	3.7	5	6	2	0.545	0.56	0.503	1.331	1.179	1.255	1.684	1.738	1.852	2.341	5.8782e-05
P11413	Glucose-6-phosphate 1-dehydrogenase OS=Homo sapiens OX=9606 GN=G6PD PE=1 SV=4	G6PD	59.256	110.71	21.4	10	13	9	0.959	0.883	0.991	1.012	0.966	1.071	1.148	1.02	1.026	1.076	0.180181
P11441	Ubiquitin-like protein 4A OS=Homo sapiens OX=9606 GN=UBL4A PE=1 SV=1	UBL4A	17.776	6.3579	10.2	1	1	1
P11498	Pyruvate carboxylase, mitochondrial OS=Homo sapiens OX=9606 GN=PC PE=1 SV=2	PC	129.63	23.764	4.2	3	3	3	0.535	0.512	0.469	1.07	1.106	1.178	2.026	2.267	2.145	2.212	7.8608e-05
P11586	C-1-tetrahydrofolate synthase, cytoplasmic OS=Homo sapiens OX=9606 GN=MTHFD1 PE=1 SV=3	MTHFD1	101.56	70.942	11.8	9	11	9	1.019	1.065	1.038	1.079	1.017	1.021	0.717	0.68	0.892	0.998	0.94118
P11678	Eosinophil peroxidase OS=Homo sapiens OX=9606 GN=EPX PE=1 SV=2	EPX	81.04	16.85	4.5	4	4	3	0.417	0.343	0.362	1.2	1.155	1.101	2.42	2.381	2.517	3.08	5.9251e-05
P11717	Cation-independent mannose-6-phosphate receptor OS=Homo sapiens OX=9606 GN=IGF2R PE=1 SV=3	IGF2R	274.37	288.63	16.7	33	45	33	1.133	1.106	1.14	0.98	0.967	1.018	0.707	0.641	0.778	0.877	0.00188225
P11766	Alcohol dehydrogenase class-3 OS=Homo sapiens OX=9606 GN=ADH5 PE=1 SV=4	ADH5	39.724	92.724	21.1	6	7	6	1.225	1.172	1.36	0.869	0.866	0.903	0.713	0.644	0.737	0.702	0.00158163
P11802	Cyclin-dependent kinase 4 OS=Homo sapiens OX=9606 GN=CDK4 PE=1 SV=2	CDK4	33.729	6.5773	6.6	2	2	1
P11908	Ribose-phosphate pyrophosphokinase 2 OS=Homo sapiens OX=9606 GN=PRPS2 PE=1 SV=2	PRPS2	34.769	8.4825	10.7	2	3	1
P11940	Polyadenylate-binding protein 1 OS=Homo sapiens OX=9606 GN=PABPC1 PE=1 SV=2	PABPC1	70.67	157.49	20.3	12	22	6	0.912	0.932	0.93	1.108	1.124	1.043	1.096	0.981	1.011	1.181	0.0022962
P12004	Proliferating cell nuclear antigen OS=Homo sapiens OX=9606 GN=PCNA PE=1 SV=1	PCNA	28.768	29.57	21.8	4	4	4	0.859	0.83	0.853	0.851	0.954	0.975	1.084	1.197	1.462	1.094	0.11334
P12081	Histidine--tRNA ligase, cytoplasmic OS=Homo sapiens OX=9606 GN=HARS PE=1 SV=2	HARS	57.41	65.572	18.7	9	13	6	1.16	1.22	1.18	0.889	0.908	0.905	0.63	0.673	0.668	0.759	6.4998e-05
P12109	Collagen alpha-1(VI) chain OS=Homo sapiens OX=9606 GN=COL6A1 PE=1 SV=3	COL6A1	108.53	195.85	18.8	16	23	16	0.957	0.906	0.896	1.241	1.194	1.237	0.73	0.691	0.79	1.331	0.00027766
P12110	Collagen alpha-2(VI) chain OS=Homo sapiens OX=9606 GN=COL6A2 PE=1 SV=4	COL6A2	108.58	131.38	16.3	11	15	11	0.856	0.831	0.809	1.348	1.366	1.322	0.717	0.763	0.679	1.617	1.70606e-05
P12111	Collagen alpha-3(VI) chain OS=Homo sapiens OX=9606 GN=COL6A3 PE=1 SV=5	COL6A3	343.67	323.31	16.8	46	59	46	0.76	0.77	0.739	1.437	1.416	1.465	0.563	0.638	0.606	1.903	1.0371e-06
P12235	ADP/ATP translocase 1 OS=Homo sapiens OX=9606 GN=SLC25A4 PE=1 SV=4	SLC25A4	33.064	15.586	33.9	11	16	2	1.143	1.17	1.057	1.062	1.107	1.054	0.639	0.537	0.565	0.956	0.2697
P12236	ADP/ATP translocase 3 OS=Homo sapiens OX=9606 GN=SLC25A6 PE=1 SV=4	SLC25A6	32.866	92.232	35.9	12	20	1	1.014	0.983	1.106	1.008	1.266	1.158	0.644	0.618	0.707	1.106	0.2633
P12268	Inosine-5'-monophosphate dehydrogenase 2 OS=Homo sapiens OX=9606 GN=IMPDH2 PE=1 SV=2	IMPDH2	55.804	30.028	10.1	4	4	4	0.972	0.92	0.881	0.967	1.012	0.968	1.317	1.469	1.218	1.063	0.1286
P12270	Nucleoprotein TPR OS=Homo sapiens OX=9606 GN=TPR PE=1 SV=3	TPR	267.29	284.9	15.7	33	40	33	0.993	0.987	1.002	1.049	1.083	1.04	0.888	0.862	0.911	1.064	0.0092204
P12277	Creatine kinase B-type OS=Homo sapiens OX=9606 GN=CKB PE=1 SV=1	CKB	42.644	29.681	14.4	4	4	3	1.101	1.085	1.125	0.911	0.987	0.957	0.92	0.871	0.963	0.862	0.004378
P12429	Annexin A3 OS=Homo sapiens OX=9606 GN=ANXA3 PE=1 SV=3	ANXA3	36.375	132.96	28.5	8	11	8	1.324	1.36	1.351	0.587	0.667	0.653	0.818	0.766	0.899	0.473	4.4519e-05
P12694	2-oxoisovalerate dehydrogenase subunit alpha, mitochondrial OS=Homo sapiens OX=9606 GN=BCKDHA PE=1 SV=2	BCKDHA	50.47	19.455	7.4	3	3	3	0.949	0.98	0.996	0.999	1.003	1.079	1.216	1.189	0.99	1.053	0.147959
P12814	Alpha-actinin-1 OS=Homo sapiens OX=9606 GN=ACTN1 PE=1 SV=2	ACTN1	103.06	323.31	50.6	39	92	21	1.335	1.309	1.312	0.862	0.91	0.891	0.461	0.486	0.465	0.673	1.9946e-05
P12931	Proto-oncogene tyrosine-protein kinase Src OS=Homo sapiens OX=9606 GN=SRC PE=1 SV=3	SRC	59.834	27.748	7.1	4	4	2	1.181	1.181	1.209	0.809	0.93	0.975	0.807	0.799	0.75	0.76	0.03914
P12955	Xaa-Pro dipeptidase OS=Homo sapiens OX=9606 GN=PEPD PE=1 SV=3	PEPD	54.548	54.496	17.4	6	6	6	1.21	1.14	1.139	0.911	0.865	0.941	0.649	0.776	0.837	0.779	0.00138204
P12956	X-ray repair cross-complementing protein 6 OS=Homo sapiens OX=9606 GN=XRCC6 PE=1 SV=2	XRCC6	69.842	91.994	20.2	11	15	11	1.254	1.292	1.254	1.01	1.044	1.011	0.384	0.356	0.348	0.807	0.000124296
P13010	X-ray repair cross-complementing protein 5 OS=Homo sapiens OX=9606 GN=XRCC5 PE=1 SV=3	XRCC5	82.704	86.782	19	11	14	11	1.209	1.217	1.192	1.028	1.044	1.071	0.393	0.374	0.38	0.869	0.00046334
P13073	Cytochrome c oxidase subunit 4 isoform 1, mitochondrial OS=Homo sapiens OX=9606 GN=COX4I1 PE=1 SV=1	COX4I1	19.576	39.144	30.2	5	10	5	0.979	0.938	1.015	1.099	1.088	1.056	1.032	1.054	0.974	1.106	0.0171241
P13473	Lysosome-associated membrane glycoprotein 2 OS=Homo sapiens OX=9606 GN=LAMP2 PE=1 SV=2	LAMP2	44.96	20.932	5.1	2	3	2	1.205	1.123	1.189	1.014	1.024	1.055	0.525	0.554	0.561	0.879	0.0065554
P13489	Ribonuclease inhibitor OS=Homo sapiens OX=9606 GN=RNH1 PE=1 SV=2	RNH1	49.973	160.06	24.1	8	15	8	1.324	1.246	1.316	0.944	0.963	0.954	0.278	0.311	0.334	0.736	0.000104889
P13498	Cytochrome b-245 light chain OS=Homo sapiens OX=9606 GN=CYBA PE=1 SV=3	CYBA	21.012	13.089	12.8	2	2	2	0.614	0.641	0.66	1.071	1.052	0.991	2.017	1.969	1.962	1.626	0.000101343
P13612	Integrin alpha-4 OS=Homo sapiens OX=9606 GN=ITGA4 PE=1 SV=3	ITGA4	114.9	81.691	10.6	10	11	10	1.334	1.298	1.314	0.915	0.925	0.946	0.432	0.471	0.449	0.706	1.51078e-05
P13639	Elongation factor 2 OS=Homo sapiens OX=9606 GN=EEF2 PE=1 SV=4	EEF2	95.337	250.39	30.8	24	47	23	1.08	1.08	1.07	0.952	1.017	0.966	0.826	0.853	0.89	0.909	0.041664
P13667	Protein disulfide-isomerase A4 OS=Homo sapiens OX=9606 GN=PDIA4 PE=1 SV=2	PDIA4	72.932	323.31	43.3	26	41	26	1.181	1.206	1.189	0.991	1.021	0.999	0.535	0.546	0.475	0.842	9.606e-05
P13674	Prolyl 4-hydroxylase subunit alpha-1 OS=Homo sapiens OX=9606 GN=P4HA1 PE=1 SV=2	P4HA1	61.049	114.28	27.5	14	20	14	1.191	1.242	1.195	0.923	0.972	0.91	0.271	0.186	0.195	0.773	0.00043831
P13693	Translationally-controlled tumor protein OS=Homo sapiens OX=9606 GN=TPT1 PE=1 SV=1	TPT1	19.595	72.248	19.8	3	10	3	1.146	1.129	1.216	0.983	1.05	1.005	0.265	0.327	0.276	0.87	0.009618
P13726	Tissue factor OS=Homo sapiens OX=9606 GN=F3 PE=1 SV=1	F3	33.067	34.992	17.3	4	5	4	1.092	1.134	1.111	1.053	0.982	0.99	0.663	0.676	0.646	0.907	0.0160418
P13746	HLA class I histocompatibility antigen, A-11 alpha chain OS=Homo sapiens OX=9606 GN=HLA-A PE=1 SV=1	HLA-A	40.936	56.172	22.5	7	12	2	0.836	0.908	0.869	0.961	0.969	0.93	1.629	1.572	1.431	1.095	0.028159
P13747	HLA class I histocompatibility antigen, alpha chain E OS=Homo sapiens OX=9606 GN=HLA-E PE=1 SV=3	HLA-E	40.156	19.636	15.6	5	5	3	1.093	1.077	1.078	0.896	0.834	0.843	1.196	1.145	1.252	0.792	0.00051788
P13796	Plastin-2 OS=Homo sapiens OX=9606 GN=LCP1 PE=1 SV=6	LCP1	70.288	27.571	12.4	8	13	4	0.077	0.087	0.075	0.358	0.363	0.268	5.247	4.927	4.811	4.138	0.00020204
P13797	Plastin-3 OS=Homo sapiens OX=9606 GN=PLS3 PE=1 SV=4	PLS3	70.81	92.162	22.9	13	19	9	1.067	1.066	1.026	1.016	1.045	0.998	0.691	0.678	0.697	0.968	0.158678
P13798	Acylamino-acid-releasing enzyme OS=Homo sapiens OX=9606 GN=APEH PE=1 SV=4	APEH	81.224	53.514	9.8	6	7	6	1.101	1.113	1.116	0.777	0.754	0.789	1.417	1.33	1.267	0.697	1.65882e-05
P13804	Electron transfer flavoprotein subunit alpha, mitochondrial OS=Homo sapiens OX=9606 GN=ETFA PE=1 SV=1	ETFA	35.079	156.86	37.2	9	16	9	0.996	1.067	1.048	1.034	1.042	1.011	0.936	0.893	0.821	0.992	0.75888
P13807	Glycogen [starch] synthase, muscle OS=Homo sapiens OX=9606 GN=GYS1 PE=1 SV=2	GYS1	83.785	29.907	7.1	4	4	4	1.129	1.222	1.274	0.916	1.033	0.998	0.441	0.594	0.458	0.813	0.0146773
P13861	cAMP-dependent protein kinase type II-alpha regulatory subunit OS=Homo sapiens OX=9606 GN=PRKAR2A PE=1 SV=2	PRKAR2A	45.518	42.121	16.1	6	6	6	1.133	1.151	1.184	0.875	0.881	0.885	0.888	0.978	0.941	0.762	3.6798e-05
P13984	General transcription factor IIF subunit 2 OS=Homo sapiens OX=9606 GN=GTF2F2 PE=1 SV=2	GTF2F2	28.38	6.1575	3.6	1	1	1
P13987	CD59 glycoprotein OS=Homo sapiens OX=9606 GN=CD59 PE=1 SV=1	CD59	14.177	72.862	28.1	5	15	5	1.217	1.288	1.243	0.831	0.865	0.878	0.571	0.632	0.597	0.687	8.3343e-05
P13995	Bifunctional methylenetetrahydrofolate dehydrogenase/cyclohydrolase, mitochondrial OS=Homo sapiens OX=9606 GN=MTHFD2 PE=1 SV=2	MTHFD2	37.895	59.948	16	4	5	4	0.754	0.721	0.753	1.261	1.164	1.381	0.558	0.731	0.582	1.708	0.00049595
P14174	Macrophage migration inhibitory factor OS=Homo sapiens OX=9606 GN=MIF PE=1 SV=4	MIF	12.476	6.4131	9.6	1	1	1	1.025	0.977	0.97	0.792	0.856	0.997	1.349	1.363	1.433	0.89	0.158296
P14209	CD99 antigen OS=Homo sapiens OX=9606 GN=CD99 PE=1 SV=1	CD99	18.848	22.014	15.1	2	2	2
P14314	Glucosidase 2 subunit beta OS=Homo sapiens OX=9606 GN=PRKCSH PE=1 SV=2	PRKCSH	59.425	200.5	34.8	12	27	12	1.203	1.136	1.199	0.907	0.919	0.93	0.674	0.639	0.636	0.779	0.00023713
P14317	Hematopoietic lineage cell-specific protein OS=Homo sapiens OX=9606 GN=HCLS1 PE=1 SV=3	HCLS1	54.013	8.4775	2.1	1	1	1
P14324	Farnesyl pyrophosphate synthase OS=Homo sapiens OX=9606 GN=FDPS PE=1 SV=4	FDPS	48.275	16.71	6.7	2	2	2	0.778	0.695	0.803	0.838	0.795	0.867	2.025	2.173	2.186	1.098	0.133116
P14406	Cytochrome c oxidase subunit 7A2, mitochondrial OS=Homo sapiens OX=9606 GN=COX7A2 PE=1 SV=1	COX7A2	9.3959	10.6	15.7	1	1	1	1.101	0.996	1.046	1.042	1.121	1.125	0.051	0.097		1.046	0.30136
P14543	Nidogen-1 OS=Homo sapiens OX=9606 GN=NID1 PE=1 SV=3	NID1	136.38	36.049	4.2	4	4	4	0.908	0.81	0.904	0.714	0.845	0.772	1.653	1.521	1.65	0.889	0.125298
P14550	Alcohol dehydrogenase [NADP(+)] OS=Homo sapiens OX=9606 GN=AKR1A1 PE=1 SV=3	AKR1A1	36.573	59.447	28.6	7	8	7	0.97	0.998	1.008	0.877	0.875	0.864	1.43	1.468	1.39	0.879	0.00048347
P14618	Pyruvate kinase PKM OS=Homo sapiens OX=9606 GN=PKM PE=1 SV=4	PKM	57.936	323.31	60.8	27	63	27	1.178	1.219	1.195	0.808	0.835	0.867	0.914	0.949	0.887	0.699	9.6416e-05
P14621	Acylphosphatase-2 OS=Homo sapiens OX=9606 GN=ACYP2 PE=1 SV=2	ACYP2	11.139	18.635	29.3	3	3	3	1.027	1.078	0.994	0.958	0.964	0.972	1.101	1.053	1.086	0.934	0.047037
P14625	Endoplasmin OS=Homo sapiens OX=9606 GN=HSP90B1 PE=1 SV=1	HSP90B1	92.468	243.1	33.3	23	64	21	1.197	1.219	1.18	0.99	0.977	1.012	0.554	0.473	0.521	0.828	0.000176628
P14735	Insulin-degrading enzyme OS=Homo sapiens OX=9606 GN=IDE PE=1 SV=4	IDE	117.97	62.389	6.5	5	6	5	0.89	0.856	0.943	1.008	1.076	1.17	1.245	1.338	0.904	1.21	0.021143
P14854	Cytochrome c oxidase subunit 6B1 OS=Homo sapiens OX=9606 GN=COX6B1 PE=1 SV=2	COX6B1	10.192	35.205	47.7	3	5	3	0.957	0.866	0.834	0.963	0.867	0.947	1.746	0.803	2.027	1.045	0.44054
P14866	Heterogeneous nuclear ribonucleoprotein L OS=Homo sapiens OX=9606 GN=HNRNPL PE=1 SV=2	HNRNPL	64.132	141.19	31.9	15	28	15	1.067	1.074	1.033	0.929	0.93	0.894	1.121	1.152	1.027	0.867	0.0012996
P14868	Aspartate--tRNA ligase, cytoplasmic OS=Homo sapiens OX=9606 GN=DARS PE=1 SV=2	DARS	57.136	82.574	19.6	10	12	10	1.054	1.119	1.094	0.964	0.968	0.974	1.024	0.974	0.863	0.89	0.002737
P14923	Junction plakoglobin OS=Homo sapiens OX=9606 GN=JUP PE=1 SV=3	JUP	81.744	20.598	9.7	6	7	3	0.855	0.875	0.966	1.133	0.997	0.818	1.533	1.391	1.319	1.093	0.46646
P14927	Cytochrome b-c1 complex subunit 7 OS=Homo sapiens OX=9606 GN=UQCRB PE=1 SV=2	UQCRB	13.53	24.706	27	3	4	3	1.198	1.109	1.116	1.076	1.11	1.045	0.551	0.533	0.492	0.944	0.130716
P15104	Glutamine synthetase OS=Homo sapiens OX=9606 GN=GLUL PE=1 SV=4	GLUL	42.064	17.405	6.4	3	3	3
P15121	Aldose reductase OS=Homo sapiens OX=9606 GN=AKR1B1 PE=1 SV=3	AKR1B1	35.853	82.194	34.5	9	10	9	1.265	1.228	1.212	0.832	0.818	0.842	0.671	0.745	0.647	0.673	1.63953e-05
P15144	Aminopeptidase N OS=Homo sapiens OX=9606 GN=ANPEP PE=1 SV=4	ANPEP	109.54	299.03	24.9	24	52	24	1.091	1.119	1.096	1.023	1.072	1.042	0.538	0.535	0.634	0.949	0.028477
P15151	Poliovirus receptor OS=Homo sapiens OX=9606 GN=PVR PE=1 SV=2	PVR	45.302	14.197	4.8	2	4	2	1.107	1.107	0.935	1.017	1.026	1.065	0.914	0.88	0.725	0.987	0.86902
P15170	Eukaryotic peptide chain release factor GTP-binding subunit ERF3A OS=Homo sapiens OX=9606 GN=GSPT1 PE=1 SV=1	GSPT1	55.755	68.899	13.6	6	7	4	1.011	1.016	1.012	0.929	1.032	1.045	1.114	0.911	0.855	0.989	0.7733
P15289	Arylsulfatase A OS=Homo sapiens OX=9606 GN=ARSA PE=1 SV=3	ARSA	53.588	69.656	15.4	5	7	5	1.086	1.141	1.141	0.833	0.857	0.946	0.708	0.704	0.376	0.783	0.0041967
P15291	Beta-1,4-galactosyltransferase 1 OS=Homo sapiens OX=9606 GN=B4GALT1 PE=1 SV=5	B4GALT1	43.92	23.551	15.1	3	3	3	0.797	0.672	0.561	0.942	1.157	0.987	1.998	1.563	2.165	1.52	0.023295
P15311	Ezrin OS=Homo sapiens OX=9606 GN=EZR PE=1 SV=4	EZR	69.412	64.396	23.9	15	24	7	1.035	1.104	1.044	1.018	1.045	1.07	0.9	0.652	0.583	0.984	0.56308
P15374	Ubiquitin carboxyl-terminal hydrolase isozyme L3 OS=Homo sapiens OX=9606 GN=UCHL3 PE=1 SV=1	UCHL3	26.182	35.532	7	1	1	1	1.293	1.197	1.174	0.921	0.841	1.001	0.727	0.635	0.651	0.754	0.0082213
P15502	Elastin OS=Homo sapiens OX=9606 GN=ELN PE=1 SV=4	ELN	68.397	45.193	4.2	2	2	2	0.694	0.712	0.756	1.335	1.414	1.333	0.944	0.994	1.086	1.888	3.8782e-05
P15529	Membrane cofactor protein OS=Homo sapiens OX=9606 GN=CD46 PE=1 SV=3	CD46	43.747	6.1992	2.6	1	1	1	1.131	1.139	1.124	0.925	0.988	1.01	0.773	0.806	0.783	0.861	0.030197
P15531	Nucleoside diphosphate kinase A OS=Homo sapiens OX=9606 GN=NME1 PE=1 SV=1	NME1	17.149	53.072	42.1	7	9	3	1.153	1.154	1.154	1.012	0.91	1.094	0.734	0.508	0.449	0.871	0.119121
P15559	NAD(P)H dehydrogenase [quinone] 1 OS=Homo sapiens OX=9606 GN=NQO1 PE=1 SV=1	NQO1	30.867	52.855	29.9	8	11	8	1.272	1.265	1.205	0.964	0.976	0.944	0.461	0.52	0.464	0.771	0.000195869
P15586	N-acetylglucosamine-6-sulfatase OS=Homo sapiens OX=9606 GN=GNS PE=1 SV=3	GNS	62.081	82.099	17.6	8	14	8	1.259	1.269	1.294	0.814	0.838	0.835	0.784	0.747	0.703	0.651	1.9705e-06
P15848	Arylsulfatase B OS=Homo sapiens OX=9606 GN=ARSB PE=1 SV=1	ARSB	59.687	58.699	15.8	6	6	6	1.252	1.205	1.249	0.879	0.916	0.867	0.644	0.666	0.705	0.718	8.4199e-05
P15880	40S ribosomal protein S2 OS=Homo sapiens OX=9606 GN=RPS2 PE=1 SV=2	RPS2	31.324	70.605	28.7	7	9	7	0.978	1.062	1.108	1.038	0.938	0.927	1.072	1.09	0.82	0.922	0.189476
P15924	Desmoplakin OS=Homo sapiens OX=9606 GN=DSP PE=1 SV=3	DSP	331.77	248.02	9.2	23	24	23	0.819	0.801	0.811	1.292	1.243	1.319	0.818	0.806	0.771	1.585	1.77983e-05
P15954	Cytochrome c oxidase subunit 7C, mitochondrial OS=Homo sapiens OX=9606 GN=COX7C PE=1 SV=1	COX7C	7.2454	18.971	28.6	2	3	2	1.015	0.968	0.938	1.123	1.093	1.098	0.922	0.972	0.841	1.135	0.00656
P16035	Metalloproteinase inhibitor 2 OS=Homo sapiens OX=9606 GN=TIMP2 PE=1 SV=2	TIMP2	24.399	8.6893	6.8	1	1	1	1.213	1.228	1.23	0.957	0.969	1.05	0.54	0.471	0.481	0.811	0.0189024
P16070	CD44 antigen OS=Homo sapiens OX=9606 GN=CD44 PE=1 SV=3	CD44	81.537	40.29	8.6	6	6	6	1.183	1.129	1.117	0.994	0.898	1.105	0.744	0.616	0.769	0.874	0.091676
P16104	Histone H2AX OS=Homo sapiens OX=9606 GN=H2AFX PE=1 SV=2	H2AFX	15.144	11.62	17.5	4	9	2	1.055	1.137	1.159	1.417	1.046	1.091	0.308	0.367	0.386	1.061	0.63828
P16112	Aggrecan core protein OS=Homo sapiens OX=9606 GN=ACAN PE=1 SV=3	ACAN	261.33	28.532	1.5	4	4	4	1.394	1.133	1.377	0.815	0.65	0.786	0.522	0.604	0.681	0.577	0.0047596
P16152	Carbonyl reductase [NADPH] 1 OS=Homo sapiens OX=9606 GN=CBR1 PE=1 SV=3	CBR1	30.375	159.1	35	8	12	6	1.26	1.338	1.332	0.935	0.945	0.994	0.351	0.29	0.311	0.731	0.0003185
P16157	Ankyrin-1 OS=Homo sapiens OX=9606 GN=ANK1 PE=1 SV=3	ANK1	206.26	11.654	1.4	2	2	2	0.986	0.941	0.911	0.888	0.853	0.859	1.363	1.665	1.586	0.916	0.028783
P16219	Short-chain specific acyl-CoA dehydrogenase, mitochondrial OS=Homo sapiens OX=9606 GN=ACADS PE=1 SV=1	ACADS	44.297	5.9882	3.2	1	1	1	1.058	1.056	1.105	1.166	1.145	1.148	0.434	0.643	0.508	1.075	0.0104584
P16278	Beta-galactosidase OS=Homo sapiens OX=9606 GN=GLB1 PE=1 SV=2	GLB1	76.074	61.71	14	7	12	7	1.177	1.209	1.297	0.91	0.946	0.976	0.601	0.515	0.605	0.769	0.00175805
P16333	Cytoplasmic protein NCK1 OS=Homo sapiens OX=9606 GN=NCK1 PE=1 SV=1	NCK1	42.864	17.546	7.2	3	3	3	0.856	0.821	0.847	0.799	0.791	0.729	2.053	2.056	2.029	0.919	0.054076
P16401	Histone H1.5 OS=Homo sapiens OX=9606 GN=HIST1H1B PE=1 SV=3	HIST1H1B	22.58	7.4263	9.3	2	3	1
P16435	NADPH--cytochrome P450 reductase OS=Homo sapiens OX=9606 GN=POR PE=1 SV=2	POR	76.689	75.904	16.2	10	10	10	0.999	0.966	0.946	1.056	1.087	1.066	0.931	0.95	0.969	1.102	0.0056205
P16615	Sarcoplasmic/endoplasmic reticulum calcium ATPase 2 OS=Homo sapiens OX=9606 GN=ATP2A2 PE=1 SV=1	ATP2A2	114.76	306.31	27.6	25	45	20	1.058	1.042	1.017	1.065	1.036	1.057	0.824	0.875	0.881	1.013	0.406
P16671	Platelet glycoprotein 4 OS=Homo sapiens OX=9606 GN=CD36 PE=1 SV=2	CD36	53.053	40.227	13.8	6	7	6	1.359	1.282	1.319	0.802	0.815	0.811	0.579	0.596	0.591	0.613	4.8807e-06
P16949	Stathmin OS=Homo sapiens OX=9606 GN=STMN1 PE=1 SV=3	STMN1	17.302	66.034	34.2	6	12	6	1.015	0.967	0.963	0.862	0.991	0.86	1.489	1.332	1.387	0.921	0.167103
P16989	Y-box-binding protein 3 OS=Homo sapiens OX=9606 GN=YBX3 PE=1 SV=4	YBX3	40.089	5.9464	1.9	1	1	1	0.955	1	1.244	1.27	1.182	1.261	0.365	0.265	0.462	1.161	0.140621
P17050	Alpha-N-acetylgalactosaminidase OS=Homo sapiens OX=9606 GN=NAGA PE=1 SV=2	NAGA	46.564	30.974	6.8	2	2	2	1.337	1.28	1.281	0.923	0.869	0.951	0.462	0.475	0.48	0.704	0.0003045
P17066	Heat shock 70 kDa protein 6 OS=Homo sapiens OX=9606 GN=HSPA6 PE=1 SV=2	HSPA6	71.027	13.564	9.6	6	18	2	1.262	1.178	1.144	1.073	0.964	0.98	0.532	0.592	0.52	0.842	0.0175392
P17081	Rho-related GTP-binding protein RhoQ OS=Homo sapiens OX=9606 GN=RHOQ PE=1 SV=2	RHOQ	22.659	6.6028	8.3	1	1	1
P17174	Aspartate aminotransferase, cytoplasmic OS=Homo sapiens OX=9606 GN=GOT1 PE=1 SV=3	GOT1	46.247	36.908	17.4	6	6	6	1.037	1.029	1.119	0.86	0.823	0.881	1.396	1.379	1.281	0.805	0.0029025
P17252	Protein kinase C alpha type OS=Homo sapiens OX=9606 GN=PRKCA PE=1 SV=4	PRKCA	76.749	122.41	22.2	11	16	11	1.163	1.232	1.204	0.864	0.876	0.906	0.694	0.806	0.745	0.735	0.000144531
P17301	Integrin alpha-2 OS=Homo sapiens OX=9606 GN=ITGA2 PE=1 SV=1	ITGA2	129.29	134.42	12.8	11	14	11	1.017	0.982	0.984	1.19	1.156	1.149	0.724	0.613	0.685	1.172	0.00054002
P17302	Gap junction alpha-1 protein OS=Homo sapiens OX=9606 GN=GJA1 PE=1 SV=2	GJA1	43.008	30.529	12.8	4	5	4	1.472	1.543	1.452	0.721	0.688	0.744	0.445	0.424	0.384	0.482	1.76549e-05
P17405	Sphingomyelin phosphodiesterase OS=Homo sapiens OX=9606 GN=SMPD1 PE=1 SV=4	SMPD1	69.751	12.333	4	2	2	2	1.022	1.044	0.849	1.205	1.003	1.094	0.91	1.042	0.832	1.133	0.20946
P17480	Nucleolar transcription factor 1 OS=Homo sapiens OX=9606 GN=UBTF PE=1 SV=1	UBTF	89.405	42.205	8	5	5	5	0.723	0.753	0.856	1.112	1.057	1.07	1.605	1.558	1.502	1.389	0.0033818
P17568	NADH dehydrogenase [ubiquinone] 1 beta subcomplex subunit 7 OS=Homo sapiens OX=9606 GN=NDUFB7 PE=1 SV=4	NDUFB7	16.402	12.436	14.6	2	3	2	1.064	0.997	0.988	1.021	0.967	1.049	0.949	1.059	1.026	0.996	0.9113
P17655	Calpain-2 catalytic subunit OS=Homo sapiens OX=9606 GN=CAPN2 PE=1 SV=6	CAPN2	79.994	130.23	21.9	11	15	11	1.208	1.147	1.154	0.975	0.956	0.966	0.642	0.623	0.716	0.826	0.00038023
P17661	Desmin OS=Homo sapiens OX=9606 GN=DES PE=1 SV=3	DES	53.535	8.3677	7.7	4	6	1	0.587	0.642	0.612	1.267	1.298	1.223	1.403	1.474	1.709	2.058	2.0227e-05
P17676	CCAAT/enhancer-binding protein beta OS=Homo sapiens OX=9606 GN=CEBPB PE=1 SV=2	CEBPB	36.105	6.0729	2.9	1	1	1
P17812	CTP synthase 1 OS=Homo sapiens OX=9606 GN=CTPS1 PE=1 SV=2	CTPS1	66.69	63.971	15.7	9	11	9	0.886	0.878	0.89	1.32	1.243	1.172	1.035	1.223	1.149	1.407	0.0101425
P17813	Endoglin OS=Homo sapiens OX=9606 GN=ENG PE=1 SV=2	ENG	70.577	115.16	17	9	12	9	1.184	1.174	1.19	0.746	0.791	0.834	0.811	0.783	0.815	0.668	0.0063824
P17844	Probable ATP-dependent RNA helicase DDX5 OS=Homo sapiens OX=9606 GN=DDX5 PE=1 SV=1	DDX5	69.147	121.57	35	20	28	14	0.797	0.778	0.789	1.201	1.165	1.198	1.386	1.206	1.06	1.508	2.1816e-06
P17858	ATP-dependent 6-phosphofructokinase, liver type OS=Homo sapiens OX=9606 GN=PFKL PE=1 SV=6	PFKL	85.018	83.617	16.5	11	11	9	1.116	1.123	1.121	0.944	0.919	0.974	0.947	0.754	0.579	0.844	0.0097982
P17900	Ganglioside GM2 activator OS=Homo sapiens OX=9606 GN=GM2A PE=1 SV=4	GM2A	20.838	18.655	14.5	3	3	3	1.514	1.453	1.481	0.588	0.691	0.766	0.438	0.452	0.565	0.46	0.0097559
P17931	Galectin-3 OS=Homo sapiens OX=9606 GN=LGALS3 PE=1 SV=5	LGALS3	26.152	18.897	14.4	3	3	3
P17936	Insulin-like growth factor-binding protein 3 OS=Homo sapiens OX=9606 GN=IGFBP3 PE=1 SV=2	IGFBP3	31.674	36.025	21.6	5	5	5	1.098	1.163	1.091	0.892	0.978	0.906	1.035	0.976	1.004	0.828	0.0056763
P17980	26S proteasome regulatory subunit 6A OS=Homo sapiens OX=9606 GN=PSMC3 PE=1 SV=3	PSMC3	49.203	169.52	41.2	13	21	11	1.057	1.076	1.017	0.983	0.969	0.959	0.965	0.888	0.948	0.924	0.0122361
P17987	T-complex protein 1 subunit alpha OS=Homo sapiens OX=9606 GN=TCP1 PE=1 SV=1	TCP1	60.343	81.006	21.4	11	14	11	0.891	0.943	0.89	1.068	1.102	1.044	1.19	1.11	1.055	1.18	0.0025808
P18031	Tyrosine-protein phosphatase non-receptor type 1 OS=Homo sapiens OX=9606 GN=PTPN1 PE=1 SV=1	PTPN1	49.966	92.182	28.5	10	14	10	1.028	0.983	0.968	1.019	1.018	0.951	1.316	1.071	0.901	1.003	0.92738
P18074	General transcription and DNA repair factor IIH helicase subunit XPD OS=Homo sapiens OX=9606 GN=ERCC2 PE=1 SV=1	ERCC2	86.908	15.488	4.3	2	2	2	0.896	0.927	0.96	0.846	0.79	0.811	1.652	1.789	1.685	0.879	0.0103025
P18077	60S ribosomal protein L35a OS=Homo sapiens OX=9606 GN=RPL35A PE=1 SV=2	RPL35A	12.538	28.333	37.3	5	6	5	1.035	1.255	1.056	0.934	0.855	0.855	1.064	0.893	0.933	0.79	0.02666
P18084	Integrin beta-5 OS=Homo sapiens OX=9606 GN=ITGB5 PE=1 SV=1	ITGB5	88.053	11.809	2.9	2	2	2	1.154	1.197	0.971	0.963	0.924	0.918	0.483		0.357	0.844	0.067079
P18085	ADP-ribosylation factor 4 OS=Homo sapiens OX=9606 GN=ARF4 PE=1 SV=3	ARF4	20.511	93.353	43.3	6	11	4	1.056	1.043	1.032	1.023	1.001	1.096	1.02	1.182	0.748	0.996	0.8878
P18124	60S ribosomal protein L7 OS=Homo sapiens OX=9606 GN=RPL7 PE=1 SV=1	RPL7	29.225	66.686	30.6	8	15	8	0.966	0.934	0.906	0.854	0.901	0.879	1.621	1.568	1.585	0.939	0.059021
P18206	Vinculin OS=Homo sapiens OX=9606 GN=VCL PE=1 SV=4	VCL	123.8	323.31	37.7	37	61	37	1.245	1.248	1.279	0.88	0.889	0.893	0.604	0.618	0.638	0.706	1.7475e-06
P18433	Receptor-type tyrosine-protein phosphatase alpha OS=Homo sapiens OX=9606 GN=PTPRA PE=1 SV=3	PTPRA	90.718	6.0476	1.5	1	1	1
P18564	Integrin beta-6 OS=Homo sapiens OX=9606 GN=ITGB6 PE=1 SV=2	ITGB6	85.935	6.4212	1.1	1	1	1	1.231	1.198	1.158	1.078	1.08	1.115	0.35	0.343	0.339	0.912	0.0117391
P18583	Protein SON OS=Homo sapiens OX=9606 GN=SON PE=1 SV=4	SON	263.83	42.546	3.8	7	8	7	0.918	0.93	0.91	1.022	1.074	1.017	1.313	1.242	1.146	1.129	0.0028579
P18621	60S ribosomal protein L17 OS=Homo sapiens OX=9606 GN=RPL17 PE=1 SV=3	RPL17	21.397	41.127	32.1	5	8	5	1.131	1.216	1.134	0.865	0.913	0.877	1.027	1.047	0.896	0.763	0.0007043
P18669	Phosphoglycerate mutase 1 OS=Homo sapiens OX=9606 GN=PGAM1 PE=1 SV=2	PGAM1	28.804	155.25	39.8	8	21	5	1.003	1.08	1.044	0.713	0.838	0.749	1.5	1.398	1.416	0.736	0.0041225
P18754	Regulator of chromosome condensation OS=Homo sapiens OX=9606 GN=RCC1 PE=1 SV=1	RCC1	44.969	48.874	18.5	6	7	6	1.022	1.053	1.033	1.014	0.792	0.931	1.274	1.189	1.249	0.881	0.21172
P18846	Cyclic AMP-dependent transcription factor ATF-1 OS=Homo sapiens OX=9606 GN=ATF1 PE=1 SV=2	ATF1	29.232	17.798	3.3	1	1	1
P18858	DNA ligase 1 OS=Homo sapiens OX=9606 GN=LIG1 PE=1 SV=1	LIG1	101.73	7.3369	1.3	1	1	1	0.514	0.592	0.672	0.746	0.806	0.856	3.064	2.28	2.657	1.354	0.024123
P18859	ATP synthase-coupling factor 6, mitochondrial OS=Homo sapiens OX=9606 GN=ATP5J PE=1 SV=1	ATP5J	12.587	49.231	33.3	3	6	3	1.232	1.222	1.219	1.1	1.078	1.104	0.161	0.244	0.225	0.894	0.000156776
P19021	Peptidyl-glycine alpha-amidating monooxygenase OS=Homo sapiens OX=9606 GN=PAM PE=1 SV=2	PAM	108.33	28.626	4.6	4	4	4	1.508	1.42	1.378	0.72	0.768	0.786	0.428	0.489	0.476	0.528	6.4156e-05
P19022	Cadherin-2 OS=Homo sapiens OX=9606 GN=CDH2 PE=1 SV=4	CDH2	99.808	71.855	11.5	6	9	6	1.134	1.169	1.159	0.813	0.997	0.875	0.659	0.541	0.602	0.776	0.050701
P19105	Myosin regulatory light chain 12A OS=Homo sapiens OX=9606 GN=MYL12A PE=1 SV=2	MYL12A	19.794	19.11	45	6	17	3	1.093	1.142	1.027	0.943	0.933	1.011	0.659	0.792	0.744	0.885	0.037561
P19174	1-phosphatidylinositol 4,5-bisphosphate phosphodiesterase gamma-1 OS=Homo sapiens OX=9606 GN=PLCG1 PE=1 SV=1	PLCG1	148.53	12.517	1.9	2	2	2	0.932	0.967	1.033	1.004	1.029	1.106	0.949	0.975	1.201	1.071	0.177858
P19338	Nucleolin OS=Homo sapiens OX=9606 GN=NCL PE=1 SV=3	NCL	76.613	129.67	23.9	19	24	19	1.024	0.986	1.048	0.85	0.904	0.941	1.222	1.141	1.224	0.881	0.021239
P19367	Hexokinase-1 OS=Homo sapiens OX=9606 GN=HK1 PE=1 SV=3	HK1	102.48	154.62	25.7	22	28	20	1.062	1.109	1.064	0.981	1.001	0.998	0.808	0.737	0.711	0.921	0.0060979
P19404	NADH dehydrogenase [ubiquinone] flavoprotein 2, mitochondrial OS=Homo sapiens OX=9606 GN=NDUFV2 PE=1 SV=2	NDUFV2	27.391	37.46	26.1	6	7	6	0.876	0.8	0.781	0.962	0.809	0.866	1.627	1.482	1.519	1.073	0.3211
P19447	General transcription and DNA repair factor IIH helicase subunit XPB OS=Homo sapiens OX=9606 GN=ERCC3 PE=1 SV=1	ERCC3	89.277	14.918	2.2	1	1	1
P19525	Interferon-induced, double-stranded RNA-activated protein kinase OS=Homo sapiens OX=9606 GN=EIF2AK2 PE=1 SV=2	EIF2AK2	62.094	14.705	4.2	2	3	2	0.972	0.88	1.095	0.88	0.653	0.875	1.393	1.834	1.533	0.817	0.151137
P19623	Spermidine synthase OS=Homo sapiens OX=9606 GN=SRM PE=1 SV=1	SRM	33.824	24.526	10.3	3	3	3	1.098	1.071	1.077	1.118	1.039	1.096	0.634	0.814	0.619	1.002	0.94384
P19634	Sodium/hydrogen exchanger 1 OS=Homo sapiens OX=9606 GN=SLC9A1 PE=1 SV=2	SLC9A1	90.762	10.7	1.6	1	1	1	1.004	0.98	1.051	1.09	0.863	1.094	1.113	0.948	1.018	1.004	0.98504
P19784	Casein kinase II subunit alpha' OS=Homo sapiens OX=9606 GN=CSNK2A2 PE=1 SV=1	CSNK2A2	41.213	32.831	14	4	5	4	0.829	0.803	0.727	1.021	0.99	1.019	1.667	1.825	1.411	1.284	0.0034971
P19838	Nuclear factor NF-kappa-B p105 subunit OS=Homo sapiens OX=9606 GN=NFKB1 PE=1 SV=2	NFKB1	105.35	30.276	5.9	5	5	5	0.635	0.702	0.736	0.886	0.994	0.862	2.198	1.987	2.207	1.323	0.0105192
P20020	Plasma membrane calcium-transporting ATPase 1 OS=Homo sapiens OX=9606 GN=ATP2B1 PE=1 SV=3	ATP2B1	138.75	32.604	12.4	12	23	4	1.106	1.137	1.136	0.902	0.87	0.954	0.973	0.896	1.005	0.807	0.00160058
P20042	Eukaryotic translation initiation factor 2 subunit 2 OS=Homo sapiens OX=9606 GN=EIF2S2 PE=1 SV=2	EIF2S2	38.388	92.568	21.3	8	9	8	1.034	1.032	1.026	0.925	0.897	0.931	1.078	1.088	1.163	0.89	0.00057914
P20073	Annexin A7 OS=Homo sapiens OX=9606 GN=ANXA7 PE=1 SV=3	ANXA7	52.739	47.801	14.8	8	9	8	1.092	1.125	0.948	0.873	0.886	0.865	0.755	0.822	0.835	0.829	0.074001
P20290	Transcription factor BTF3 OS=Homo sapiens OX=9606 GN=BTF3 PE=1 SV=1	BTF3	22.168	15.229	11.2	2	2	2	1.294	1.28	1.279	1.001	1.035	1.118	0.273	0.217	0.085	0.819	0.025777
P20292	Arachidonate 5-lipoxygenase-activating protein OS=Homo sapiens OX=9606 GN=ALOX5AP PE=1 SV=2	ALOX5AP	18.157	6.5867	6.8	1	2	1	0.222	0.194	0.207	0.418	0.352	0.357	5.121	4.743	4.196	1.809	0.00093704
P20336	Ras-related protein Rab-3A OS=Homo sapiens OX=9606 GN=RAB3A PE=1 SV=1	RAB3A	24.984	41.919	6.8	1	3	1	1.182	1.077	1.121	0.976	1.014	0.983	0.883	0.877	0.838	0.88	0.0121842
P20337	Ras-related protein Rab-3B OS=Homo sapiens OX=9606 GN=RAB3B PE=1 SV=2	RAB3B	24.758	34.532	21	3	4	3	1.155	1.12	1.205	1.083	1.105	1.107	0.348	0.294	0.41	0.947	0.072181
P20339	Ras-related protein Rab-5A OS=Homo sapiens OX=9606 GN=RAB5A PE=1 SV=2	RAB5A	23.658	80.431	36.3	6	7	4	1.085	1.113	1.184	0.959	0.844	1.029	1.078	1.155	1.116	0.837	0.047095
P20340	Ras-related protein Rab-6A OS=Homo sapiens OX=9606 GN=RAB6A PE=1 SV=3	RAB6A	23.593	74.304	39.9	9	16	6	1.09	1.066	1.056	1.01	1.053	1.043	0.846	0.761	0.728	0.967	0.099278
P20594	Atrial natriuretic peptide receptor 2 OS=Homo sapiens OX=9606 GN=NPR2 PE=1 SV=1	NPR2	117.02	6.2112	1.2	1	1	1
P20618	Proteasome subunit beta type-1 OS=Homo sapiens OX=9606 GN=PSMB1 PE=1 SV=2	PSMB1	26.489	27.902	19.9	3	4	3	1.116	0.964	1.045	1.015	0.967	0.968	0.922	1.041	0.928	0.944	0.28288
P20645	Cation-dependent mannose-6-phosphate receptor OS=Homo sapiens OX=9606 GN=M6PR PE=1 SV=1	M6PR	30.993	36.392	9	2	3	2	1.169	1.237	1.059	1.105	1.106	1.199	0.473	0.287	0.284	0.984	0.7948
P20674	Cytochrome c oxidase subunit 5A, mitochondrial OS=Homo sapiens OX=9606 GN=COX5A PE=1 SV=2	COX5A	16.762	36.917	10	1	3	1	1.058	1.067	1.139	1.246	1.16	1.263	0.256	0.152	0.206	1.124	0.029436
P20700	Lamin-B1 OS=Homo sapiens OX=9606 GN=LMNB1 PE=1 SV=2	LMNB1	66.408	164.01	35.5	21	25	21	0.867	0.85	0.847	1.11	1.138	1.048	1.297	1.242	1.097	1.285	0.00059843
P20810	Calpastatin OS=Homo sapiens OX=9606 GN=CAST PE=1 SV=4	CAST	76.572	48.768	11.6	7	8	7	1.207	1.117	1.197	0.972	1.029	1.015	0.557	0.649	0.599	0.857	0.0067197
P20839	Inosine-5'-monophosphate dehydrogenase 1 OS=Homo sapiens OX=9606 GN=IMPDH1 PE=1 SV=2	IMPDH1	55.405	11.397	3.5	2	2	2
P20908	Collagen alpha-1(V) chain OS=Homo sapiens OX=9606 GN=COL5A1 PE=1 SV=3	COL5A1	183.56	155.95	9.8	14	18	13	1.135	1.155	1.168	1.05	1.031	1.046	0.54	0.569	0.532	0.904	0.00055731
P20936	Ras GTPase-activating protein 1 OS=Homo sapiens OX=9606 GN=RASA1 PE=1 SV=1	RASA1	116.4	32.287	3.6	3	3	3
P20962	Parathymosin OS=Homo sapiens OX=9606 GN=PTMS PE=1 SV=2	PTMS	11.53	10.369	10.8	1	2	1	1.674	1.441	1.528	0.571	0.617	0.655	0.394	0.509	0.579	0.397	9.8592e-05
P21127	Cyclin-dependent kinase 11B OS=Homo sapiens OX=9606 GN=CDK11B PE=1 SV=4	CDK11B	92.619	22.217	5.2	4	4	4	0.853	0.847	0.803	1.025	0.989	1.027	1.511	1.503	1.503	1.215	0.00100254
P21266	Glutathione S-transferase Mu 3 OS=Homo sapiens OX=9606 GN=GSTM3 PE=1 SV=3	GSTM3	26.559	35.849	29.3	6	7	6	1.219	1.243	1.142	0.925	0.97	0.922	0.372	0.431	0.436	0.782	0.00127582
P21281	V-type proton ATPase subunit B, brain isoform OS=Homo sapiens OX=9606 GN=ATP6V1B2 PE=1 SV=3	ATP6V1B2	56.5	239.85	32.9	14	20	13	1.126	1.07	0.997	0.848	0.911	0.867	1.4	1.285	1.159	0.822	0.0090958
P21283	V-type proton ATPase subunit C 1 OS=Homo sapiens OX=9606 GN=ATP6V1C1 PE=1 SV=4	ATP6V1C1	43.941	59.296	21.7	8	9	8	1.161	1.129	1.077	0.816	0.802	0.803	1.244	1.233	1.301	0.719	0.000124585
P21291	Cysteine and glycine-rich protein 1 OS=Homo sapiens OX=9606 GN=CSRP1 PE=1 SV=3	CSRP1	20.567	92.604	49.2	7	10	7	1.329	1.277	1.326	0.796	0.8	0.891	0.491	0.625	0.73	0.633	0.00029856
P21333	Filamin-A OS=Homo sapiens OX=9606 GN=FLNA PE=1 SV=4	FLNA	280.74	323.31	48.1	96	215	88	1.075	1.07	1.056	1.077	1.106	1.077	0.651	0.657	0.649	1.018	0.153004
P21359	Neurofibromin OS=Homo sapiens OX=9606 GN=NF1 PE=1 SV=2	NF1	319.37	35.382	1.9	4	5	4	0.959	1.014	0.981	1.028	0.97	0.856	1.199	1.229	1.314	0.966	0.54696
P21397	Amine oxidase [flavin-containing] A OS=Homo sapiens OX=9606 GN=MAOA PE=1 SV=1	MAOA	59.681	52.836	11.6	5	6	5	1.35	1.268	1.25	0.838	0.943	0.954	0.415	0.552	0.532	0.707	0.00188
P21399	Cytoplasmic aconitate hydratase OS=Homo sapiens OX=9606 GN=ACO1 PE=1 SV=3	ACO1	98.398	30.379	5.6	5	6	5	1.041	1.13	1.158	0.824	0.834	0.882	0.894	1.187	0.926	0.763	0.0021618
P21589	5'-nucleotidase OS=Homo sapiens OX=9606 GN=NT5E PE=1 SV=1	NT5E	63.367	212.14	35.5	15	23	15	1.158	1.224	1.184	0.975	0.972	0.995	0.523	0.563	0.556	0.825	0.00040423
P21796	Voltage-dependent anion-selective channel protein 1 OS=Homo sapiens OX=9606 GN=VDAC1 PE=1 SV=2	VDAC1	30.772	263.36	67.1	14	30	14	1.101	1.079	1.083	1.018	1.021	1.045	0.684	0.631	0.719	0.945	0.0054816
P21810	Biglycan OS=Homo sapiens OX=9606 GN=BGN PE=1 SV=2	BGN	41.654	45.956	22.6	6	8	6	0.989	0.956	0.99	0.857	0.921	0.91	1.381	1.572	1.585	0.916	0.024402
P21912	Succinate dehydrogenase [ubiquinone] iron-sulfur subunit, mitochondrial OS=Homo sapiens OX=9606 GN=SDHB PE=1 SV=3	SDHB	31.629	28.881	12.5	3	5	3	1.029	1.034	1.02	1.002	1.001	1.025	1.264	1.113	0.986	0.982	0.106864
P21926	CD9 antigen OS=Homo sapiens OX=9606 GN=CD9 PE=1 SV=4	CD9	25.416	12.088	7.5	2	2	2	1.436	1.391	1.465	0.817	0.779	0.839	0.315	0.375	0.377	0.567	2.397e-05
P21964	Catechol O-methyltransferase OS=Homo sapiens OX=9606 GN=COMT PE=1 SV=2	COMT	30.037	130.15	40.2	9	13	9	1.137	1.12	1.084	1.033	1.007	1.045	0.54	0.621	0.554	0.923	0.0111215
P21980	Protein-glutamine gamma-glutamyltransferase 2 OS=Homo sapiens OX=9606 GN=TGM2 PE=1 SV=2	TGM2	77.328	182.95	33.2	17	29	17	0.846	0.835	0.779	1.372	1.375	1.392	0.504	0.508	0.53	1.683	3.8298e-05
P22033	Methylmalonyl-CoA mutase, mitochondrial OS=Homo sapiens OX=9606 GN=MUT PE=1 SV=4	MUT	83.134	27.601	6.8	4	5	4	1.169	1.256	1.186	0.975	1.024	1.013	0.519	0.607	0.516	0.834	0.0023973
P22059	Oxysterol-binding protein 1 OS=Homo sapiens OX=9606 GN=OSBP PE=1 SV=1	OSBP	89.42	19.733	4.8	3	3	3	1.059	0.992	1.07	0.816	0.864	0.705	1.54	1.423	1.412	0.764	0.0138824
P22061	Protein-L-isoaspartate(D-aspartate) O-methyltransferase OS=Homo sapiens OX=9606 GN=PCMT1 PE=1 SV=4	PCMT1	24.636	12.893	11.9	2	2	2
P22087	rRNA 2'-O-methyltransferase fibrillarin OS=Homo sapiens OX=9606 GN=FBL PE=1 SV=2	FBL	33.784	93.535	20.6	5	8	5	1.106	0.997	1.051	1.164	1.181	1.202	0.571	0.603	0.517	1.125	0.0195983
P22090	40S ribosomal protein S4, Y isoform 1 OS=Homo sapiens OX=9606 GN=RPS4Y1 PE=1 SV=2	RPS4Y1	29.455	17.233	17.9	4	4	2	1.17	1.165	1.236	1.158	0.984	1.029	0.433	0.433	0.469	0.888	0.081503
P22102	Trifunctional purine biosynthetic protein adenosine-3 OS=Homo sapiens OX=9606 GN=GART PE=1 SV=1	GART	107.77	48.627	7.9	7	7	7	1.012	1.001	1.112	1.021	0.968	0.987	0.808	0.898	0.949	0.952	0.26274
P22234	Multifunctional protein ADE2 OS=Homo sapiens OX=9606 GN=PAICS PE=1 SV=3	PAICS	47.079	49.362	13.6	4	6	4	1.079	1.129	1.032	1	1.018	0.962	0.875	0.849	0.917	0.92	0.054142
P22307	Non-specific lipid-transfer protein OS=Homo sapiens OX=9606 GN=SCP2 PE=1 SV=2	SCP2	58.993	122.99	19.2	10	23	10	1.136	1.145	1.119	0.952	0.949	0.981	0.933	0.783	0.895	0.848	0.000195326
P22314	Ubiquitin-like modifier-activating enzyme 1 OS=Homo sapiens OX=9606 GN=UBA1 PE=1 SV=3	UBA1	117.85	220.72	24.3	20	27	20	1.212	1.194	1.24	0.858	0.91	0.912	0.61	0.66	0.698	0.735	0.000176967
P22352	Glutathione peroxidase 3 OS=Homo sapiens OX=9606 GN=GPX3 PE=1 SV=2	GPX3	25.552	15.671	8.4	2	2	2
P22392	Nucleoside diphosphate kinase B OS=Homo sapiens OX=9606 GN=NME2 PE=1 SV=1	NME2	17.298	12.417	35.5	6	8	2	1.131	1.193	1.057	0.835	0.985	0.913	1.024	0.952	0.851	0.808	0.022537
P22570	NADPH:adrenodoxin oxidoreductase, mitochondrial OS=Homo sapiens OX=9606 GN=FDXR PE=1 SV=3	FDXR	53.836	84.085	27.9	10	11	10	1.152	1.136	1.144	0.951	0.964	0.947	0.772	0.867	0.893	0.834	1.55596e-05
P22626	Heterogeneous nuclear ribonucleoproteins A2/B1 OS=Homo sapiens OX=9606 GN=HNRNPA2B1 PE=1 SV=2	HNRNPA2B1	37.429	183.74	44.8	12	25	12	1.143	1.193	1.213	0.886	0.876	0.882	0.594	0.654	0.739	0.745	8.1171e-05
P22681	E3 ubiquitin-protein ligase CBL OS=Homo sapiens OX=9606 GN=CBL PE=1 SV=2	CBL	99.632	43.797	8.2	5	6	4	0.664	0.615	0.663	0.897	0.924	0.944	2.202	2.216	2.257	1.424	0.00027532
P22692	Insulin-like growth factor-binding protein 4 OS=Homo sapiens OX=9606 GN=IGFBP4 PE=1 SV=2	IGFBP4	27.934	18.363	17.4	3	3	3	0.907	0.878	0.869	0.876	0.886	0.871	1.626	1.762	1.655	0.992	0.60298
P22694	cAMP-dependent protein kinase catalytic subunit beta OS=Homo sapiens OX=9606 GN=PRKACB PE=1 SV=2	PRKACB	40.622	31.996	15.1	5	5	5	1.224	1.176	1.294	0.92	0.861	1.046	0.588	0.552	0.644	0.765	0.0131383
P22695	Cytochrome b-c1 complex subunit 2, mitochondrial OS=Homo sapiens OX=9606 GN=UQCRC2 PE=1 SV=3	UQCRC2	48.442	192.35	28.5	10	15	10	1.027	1.098	1.051	1.016	0.96	1.109	0.699	0.744	0.721	0.971	0.54678
P22735	Protein-glutamine gamma-glutamyltransferase K OS=Homo sapiens OX=9606 GN=TGM1 PE=1 SV=4	TGM1	89.786	7.1142	1.6	1	1	1	0.151	0.132	0.117	0.389	0.294	0.253	5.353	4.901	4.893	2.34	0.0045389
P23142	Fibulin-1 OS=Homo sapiens OX=9606 GN=FBLN1 PE=1 SV=4	FBLN1	77.213	18.271	8.7	6	1	1	1.262	1.261	1.271	0.961	0.931	0.985	0.43	0.481	0.475	0.758	0.0035378
P23193	Transcription elongation factor A protein 1 OS=Homo sapiens OX=9606 GN=TCEA1 PE=1 SV=2	TCEA1	33.969	12.177	7.6	2	2	2	0.921	0.892	0.872	0.749	0.72	0.676	2.187	2.063	1.852	0.799	0.0026403
P23219	Prostaglandin G/H synthase 1 OS=Homo sapiens OX=9606 GN=PTGS1 PE=1 SV=2	PTGS1	68.686	63.113	16	7	7	7	0.858	0.836	0.822	1.081	1.097	1.089	1.198	1.291	1.376	1.298	3.9013e-05
P23229	Integrin alpha-6 OS=Homo sapiens OX=9606 GN=ITGA6 PE=1 SV=5	ITGA6	126.6	111.92	12	11	11	11	1.09	1.07	1.059	0.899	0.911	0.911	0.949	0.976	0.891	0.845	6.0361e-05
P23246	Splicing factor, proline- and glutamine-rich OS=Homo sapiens OX=9606 GN=SFPQ PE=1 SV=2	SFPQ	76.149	105.14	19.5	12	17	11	0.89	0.954	0.89	0.978	1.049	1.1	1.157	0.941	0.892	1.144	0.031644
P23284	Peptidyl-prolyl cis-trans isomerase B OS=Homo sapiens OX=9606 GN=PPIB PE=1 SV=2	PPIB	23.742	52.836	22.7	5	16	5	1.342	1.253	1.288	0.841	0.865	0.909	0.488	0.551	0.577	0.673	0.000198613
P23368	NAD-dependent malic enzyme, mitochondrial OS=Homo sapiens OX=9606 GN=ME2 PE=1 SV=1	ME2	65.443	108.19	17.6	8	10	7	0.937	0.946	0.905	0.993	0.982	1.016	1.49	1.404	1.368	1.073	0.0137766
P23381	Tryptophan--tRNA ligase, cytoplasmic OS=Homo sapiens OX=9606 GN=WARS PE=1 SV=2	WARS	53.165	107.34	25.9	9	11	9	1.181	1.22	1.148	0.779	0.87	0.836	1.037	0.997	0.987	0.7	0.00062471
P23396	40S ribosomal protein S3 OS=Homo sapiens OX=9606 GN=RPS3 PE=1 SV=2	RPS3	26.688	64.57	37.9	10	13	9	1.073	1.092	1.085	0.939	0.972	0.998	0.642	0.843	1.069	0.895	0.0037648
P23434	Glycine cleavage system H protein, mitochondrial OS=Homo sapiens OX=9606 GN=GCSH PE=1 SV=2	GCSH	18.884	38.723	17.3	2	3	2	1.142	1.212	1.134	1.136	1.266	1.229	0.122	0.148	0.191	1.041	0.36306
P23458	Tyrosine-protein kinase JAK1 OS=Homo sapiens OX=9606 GN=JAK1 PE=1 SV=2	JAK1	133.28	7.0552	1	1	1	1	1.101	1.096	1.175	1.006	1.036	1.053	0.719	0.632	0.681	0.918	0.030925
P23470	Receptor-type tyrosine-protein phosphatase gamma OS=Homo sapiens OX=9606 GN=PTPRG PE=1 SV=4	PTPRG	162	7.4747	0.9	1	1	1
P23497	Nuclear autoantigen Sp-100 OS=Homo sapiens OX=9606 GN=SP100 PE=1 SV=3	SP100	100.42	20.645	3.2	3	4	3	1.352	1.345	1.336	0.887	0.881	0.915	0.367	0.385	0.397	0.665	2.3566e-06
P23526	Adenosylhomocysteinase OS=Homo sapiens OX=9606 GN=AHCY PE=1 SV=4	AHCY	47.716	75.197	25.2	10	12	10	1.12	1.164	1.153	0.806	0.785	0.838	1.196	1.13	1.126	0.707	9.9034e-05
P23528	Cofilin-1 OS=Homo sapiens OX=9606 GN=CFL1 PE=1 SV=3	CFL1	18.502	148.85	61.4	13	24	11	1.035	1.063	1.012	0.741	0.779	0.77	1.743	1.606	1.558	0.736	0.000121374
P23588	Eukaryotic translation initiation factor 4B OS=Homo sapiens OX=9606 GN=EIF4B PE=1 SV=2	EIF4B	69.15	38.359	8.2	4	4	4	1.033	0.981	0.98	1.009	1.079	0.981	0.886	1.109	0.898	1.025	0.50532
P23634	Plasma membrane calcium-transporting ATPase 4 OS=Homo sapiens OX=9606 GN=ATP2B4 PE=1 SV=2	ATP2B4	137.92	215.23	18.2	18	30	10	1.281	1.339	1.299	0.764	0.782	0.848	0.664	0.571	0.733	0.611	0.00013699
P23743	Diacylglycerol kinase alpha OS=Homo sapiens OX=9606 GN=DGKA PE=1 SV=3	DGKA	82.629	108.76	19.2	12	14	12	1.148	1.194	1.149	1.019	1.029	1.036	0.503	0.497	0.538	0.883	0.00085873
P23786	Carnitine O-palmitoyltransferase 2, mitochondrial OS=Homo sapiens OX=9606 GN=CPT2 PE=1 SV=2	CPT2	73.776	79.42	20.5	10	11	10	1.114	1.194	1.157	0.986	1.041	0.954	0.501	0.453	0.543	0.86	0.009642
P23921	Ribonucleoside-diphosphate reductase large subunit OS=Homo sapiens OX=9606 GN=RRM1 PE=1 SV=1	RRM1	90.069	15.343	2.8	2	3	2	0.674	0.685	0.68	0.972	0.984	0.913	2.059	2.055	2.062	1.407	0.000137336
P24043	Laminin subunit alpha-2 OS=Homo sapiens OX=9606 GN=LAMA2 PE=1 SV=4	LAMA2	343.9	7.3423	0.4	1	1	1
P24310	Cytochrome c oxidase subunit 7A1, mitochondrial OS=Homo sapiens OX=9606 GN=COX7A1 PE=1 SV=2	COX7A1	9.1174	6.7506	16.5	1	1	1	1.114	1.134	1.115	1.22	1.26	1.192	0.237	0.252	0.224	1.092	0.0068425
P24385	G1/S-specific cyclin-D1 OS=Homo sapiens OX=9606 GN=CCND1 PE=1 SV=1	CCND1	33.729	14.94	6.8	2	2	2	1.058	0.95	0.985	1.007	0.961	1.005	1.168	1.122	1.052	0.993	0.87412
P24468	COUP transcription factor 2 OS=Homo sapiens OX=9606 GN=NR2F2 PE=1 SV=1	NR2F2	45.571	38.511	11.6	4	6	4	1.161	1.098	1.202	0.934	0.91	0.953	0.661	0.714	0.745	0.808	0.00198115
P24534	Elongation factor 1-beta OS=Homo sapiens OX=9606 GN=EEF1B2 PE=1 SV=3	EEF1B2	24.763	76.66	35.6	7	13	6	1.156	1.174	1.11	0.993	0.966	0.971	0.648	0.47	0.617	0.852	0.00102274
P24539	ATP synthase F(0) complex subunit B1, mitochondrial OS=Homo sapiens OX=9606 GN=ATP5F1 PE=1 SV=2	ATP5F1	28.908	58.473	22.3	5	6	5	1.058	1.028	0.911	1.022	1.059	1.044	1.106	0.959	0.928	1.043	0.40406
P24593	Insulin-like growth factor-binding protein 5 OS=Homo sapiens OX=9606 GN=IGFBP5 PE=1 SV=1	IGFBP5	30.57	86.352	32.7	7	8	7	1.244	1.285	1.264	0.693	0.84	0.77	0.704	0.713	0.634	0.607	0.00088047
P24666	Low molecular weight phosphotyrosine protein phosphatase OS=Homo sapiens OX=9606 GN=ACP1 PE=1 SV=3	ACP1	18.042	13.489	14.6	2	3	2	0.824	0.819	0.84	0.682	0.622	0.605	2.421	2.45	2.329	0.769	0.0020385
P24752	Acetyl-CoA acetyltransferase, mitochondrial OS=Homo sapiens OX=9606 GN=ACAT1 PE=1 SV=1	ACAT1	45.199	116.96	26.7	8	14	8	1.105	1.081	1.079	1.007	1.017	0.957	0.613	0.631	0.743	0.913	0.0109026
P24821	Tenascin OS=Homo sapiens OX=9606 GN=TNC PE=1 SV=3	TNC	240.85	210.8	10.7	17	18	17	0.497	0.464	0.461	1.671	1.618	1.621	0.988	1.114	1.096	3.453	5.9922e-07
P24844	Myosin regulatory light polypeptide 9 OS=Homo sapiens OX=9606 GN=MYL9 PE=1 SV=4	MYL9	19.827	129.53	44.8	6	17	3	1.053	1.047	1.044	1.027	1.021	1.111	0.724	0.647	0.811	1.005	0.89668
P24928	DNA-directed RNA polymerase II subunit RPB1 OS=Homo sapiens OX=9606 GN=POLR2A PE=1 SV=2	POLR2A	217.17	75.761	4.8	7	7	7	0.666	0.664	0.681	0.866	0.872	0.832	2.478	2.303	2.17	1.278	0.000122213
P25116	Proteinase-activated receptor 1 OS=Homo sapiens OX=9606 GN=F2R PE=1 SV=2	F2R	47.44	6.3708	3.3	1	1	1	1.107	1.106	1.147	0.678	0.782	0.689	1.297	1.465	1.489	0.64	0.00065728
P25205	DNA replication licensing factor MCM3 OS=Homo sapiens OX=9606 GN=MCM3 PE=1 SV=3	MCM3	90.98	23.713	4.6	3	3	3	0.543	0.504	0.557	1.135	1.145	1.062	2.119	2.067	2.08	2.084	4.1723e-05
P25325	3-mercaptopyruvate sulfurtransferase OS=Homo sapiens OX=9606 GN=MPST PE=1 SV=3	MPST	33.178	27.037	12.8	3	3	3	0.857	0.836	0.779	1.073	0.961	0.819	1.62	1.512	1.646	1.154	0.173439
P25398	40S ribosomal protein S12 OS=Homo sapiens OX=9606 GN=RPS12 PE=1 SV=3	RPS12	14.515	95.316	46.2	5	9	5	1.061	1.057	1.006	0.881	0.955	0.916	1.052	1.02	0.985	0.881	0.0117589
P25445	Tumor necrosis factor receptor superfamily member 6 OS=Homo sapiens OX=9606 GN=FAS PE=1 SV=1	FAS	37.732	34.577	10.1	4	4	4	1.363	1.363	1.403	0.879	0.865	0.958	0.349	0.452	0.435	0.654	0.00021656
P25685	DnaJ homolog subfamily B member 1 OS=Homo sapiens OX=9606 GN=DNAJB1 PE=1 SV=4	DNAJB1	38.044	13.55	12.6	3	5	2
P25686	DnaJ homolog subfamily B member 2 OS=Homo sapiens OX=9606 GN=DNAJB2 PE=1 SV=3	DNAJB2	35.58	14.279	8.6	2	2	2	1.017	1.03	0.983	0.861	0.869	0.921	1.334	1.313	1.34	0.875	0.0061006
P25705	ATP synthase subunit alpha, mitochondrial OS=Homo sapiens OX=9606 GN=ATP5F1A PE=1 SV=1	ATP5F1A	59.75	229.98	34.5	17	33	15	1.005	1.028	0.995	1.029	1.025	1.027	1.071	0.977	0.907	1.018	0.21444
P25786	Proteasome subunit alpha type-1 OS=Homo sapiens OX=9606 GN=PSMA1 PE=1 SV=1	PSMA1	29.555	27.427	16.7	4	5	4	1.044	1.118	1.126	0.842	0.855	0.876	1.239	1.058	1.189	0.783	0.00078405
P25787	Proteasome subunit alpha type-2 OS=Homo sapiens OX=9606 GN=PSMA2 PE=1 SV=2	PSMA2	25.898	37.499	16.7	3	5	3	0.957	0.938	0.897	0.905	0.795	0.79	1.761	1.629	1.703	0.892	0.073837
P25788	Proteasome subunit alpha type-3 OS=Homo sapiens OX=9606 GN=PSMA3 PE=1 SV=2	PSMA3	28.433	34.411	21.2	5	6	5	1	0.938	0.975	0.812	0.822	0.802	1.545	1.34	1.518	0.836	0.00085899
P25789	Proteasome subunit alpha type-4 OS=Homo sapiens OX=9606 GN=PSMA4 PE=1 SV=1	PSMA4	29.483	18.78	10	3	4	3	1.062	1.018	1.049	1.032	0.887	1.077	0.872	1.028	0.91	0.957	0.4814
P25940	Collagen alpha-3(V) chain OS=Homo sapiens OX=9606 GN=COL5A3 PE=1 SV=3	COL5A3	172.12	6.714	1	1	1	1
P26006	Integrin alpha-3 OS=Homo sapiens OX=9606 GN=ITGA3 PE=1 SV=5	ITGA3	116.61	124.41	11.4	11	16	11	1.216	1.251	1.233	0.901	0.892	0.913	0.711	0.668	0.668	0.731	3.9352e-06
P26038	Moesin OS=Homo sapiens OX=9606 GN=MSN PE=1 SV=3	MSN	67.819	162.85	35	20	30	13	1.04	1.046	1.02	0.987	0.972	0.966	0.675	0.696	0.711	0.942	0.0037973
P26196	Probable ATP-dependent RNA helicase DDX6 OS=Homo sapiens OX=9606 GN=DDX6 PE=1 SV=2	DDX6	54.416	46.168	14.5	6	6	6	0.975	0.961	0.915	1.137	1.152	1.047	0.98	0.923	0.942	1.17	0.0116575
P26232	Catenin alpha-2 OS=Homo sapiens OX=9606 GN=CTNNA2 PE=1 SV=5	CTNNA2	105.31	13.254	7.7	5	6	1
P26358	DNA (cytosine-5)-methyltransferase 1 OS=Homo sapiens OX=9606 GN=DNMT1 PE=1 SV=2	DNMT1	183.16	13.251	1.5	2	2	2	0.622	0.608	0.587	1.219	1.209	1.091	1.883	1.744	1.655	1.937	7.7438e-05
P26368	Splicing factor U2AF 65 kDa subunit OS=Homo sapiens OX=9606 GN=U2AF2 PE=1 SV=4	U2AF2	53.5	97.631	15.6	5	11	5	0.874	0.88	0.844	1.084	1.09	1.005	1.403	1.417	1.375	1.224	0.0023221
P26373	60S ribosomal protein L13 OS=Homo sapiens OX=9606 GN=RPL13 PE=1 SV=4	RPL13	24.261	44.87	28.9	6	8	6	1.314	1.297	1.348	0.998	0.879	0.933	0.355	0.249	0.42	0.71	0.00085873
P26440	Isovaleryl-CoA dehydrogenase, mitochondrial OS=Homo sapiens OX=9606 GN=IVD PE=1 SV=1	IVD	46.319	72.633	18.7	6	8	6	1.164	1.178	1.143	0.979	0.99	1.035	0.567	0.666	0.533	0.862	0.00147596
P26447	Protein S100-A4 OS=Homo sapiens OX=9606 GN=S100A4 PE=1 SV=1	S100A4	11.728	18.524	28.7	3	4	3	1.229	1.244	1.28	0.89	0.928	0.923	0.543	0.587	0.69	0.73	6.0374e-05
P26572	Alpha-1,3-mannosyl-glycoprotein 2-beta-N-acetylglucosaminyltransferase OS=Homo sapiens OX=9606 GN=MGAT1 PE=1 SV=2	MGAT1	50.878	29.551	11.2	4	5	4	1.034	0.959	0.92	1.194	1.129	1.086	0.803	0.88	1.02	1.17	0.022918
P26583	High mobility group protein B2 OS=Homo sapiens OX=9606 GN=HMGB2 PE=1 SV=2	HMGB2	24.033	17.026	16.3	3	3	3	0.298	0.319	0.325	0.429	0.398	0.274	4.866	4.474	3.922	1.169	0.38256
P26599	Polypyrimidine tract-binding protein 1 OS=Homo sapiens OX=9606 GN=PTBP1 PE=1 SV=1	PTBP1	57.221	41.434	5.8	3	4	2	1.005	0.816	1.005	1.132	1.286	1.312	0.861	0.733	0.421	1.32	0.028343
P26639	Threonine--tRNA ligase, cytoplasmic OS=Homo sapiens OX=9606 GN=TARS PE=1 SV=3	TARS	83.434	97.052	16	12	14	11	1.134	1.113	1.138	0.958	0.953	0.993	0.787	0.773	0.787	0.858	0.00046487
P26640	Valine--tRNA ligase OS=Homo sapiens OX=9606 GN=VARS PE=1 SV=4	VARS	140.47	122.05	13.5	15	16	15	0.98	0.953	0.955	0.88	0.885	0.941	1.277	1.345	1.265	0.937	0.048097
P26641	Elongation factor 1-gamma OS=Homo sapiens OX=9606 GN=EEF1G PE=1 SV=3	EEF1G	50.118	35.276	13.5	6	7	6	1.202	1.156	1.137	0.933	0.986	0.965	0.801	0.501	0.785	0.825	0.00112344
P26885	Peptidyl-prolyl cis-trans isomerase FKBP2 OS=Homo sapiens OX=9606 GN=FKBP2 PE=1 SV=2	FKBP2	15.649	19.878	23.9	3	3	3	1.197	1.24	1.172	0.611	0.78	0.713	1.58	1.045	1.273	0.583	0.00174232
P27105	Erythrocyte band 7 integral membrane protein OS=Homo sapiens OX=9606 GN=STOM PE=1 SV=3	STOM	31.73	65.437	30.6	7	10	7	1.276	1.29	1.306	0.846	0.869	0.834	0.595	0.417	0.443	0.658	3.5258e-06
P27144	Adenylate kinase 4, mitochondrial OS=Homo sapiens OX=9606 GN=AK4 PE=1 SV=1	AK4	25.268	26.014	17.5	4	5	4	1.023	0.98	0.961	0.887	0.994	0.92	1.248	1.304	1.256	0.945	0.20876
P27348	14-3-3 protein theta OS=Homo sapiens OX=9606 GN=YWHAQ PE=1 SV=1	YWHAQ	27.764	144.74	37.1	10	19	7	1.107	1.15	1.176	0.869	0.899	0.881	0.922	0.846	0.927	0.772	0.00021693
P27361	Mitogen-activated protein kinase 3 OS=Homo sapiens OX=9606 GN=MAPK3 PE=1 SV=4	MAPK3	43.135	23.968	13.5	4	4	3	0.946	0.891	1.007	0.763	0.807	0.82	1.765	1.874	1.434	0.84	0.0140563
P27448	MAP/microtubule affinity-regulating kinase 3 OS=Homo sapiens OX=9606 GN=MARK3 PE=1 SV=5	MARK3	84.428	10.607	4.4	2	2	2	0.952	0.911	0.892	1.054	0.947	1.025	1.363	1.207	1.315	1.098	0.067198
P27449	V-type proton ATPase 16 kDa proteolipid subunit OS=Homo sapiens OX=9606 GN=ATP6V0C PE=1 SV=1	ATP6V0C	15.736	32.881	11.6	1	2	1
P27487	Dipeptidyl peptidase 4 OS=Homo sapiens OX=9606 GN=DPP4 PE=1 SV=2	DPP4	88.278	22.51	4.3	4	4	4	1.091	1.406	0.962	0.693	0.587	0.62	1.109	1.141	1.176	0.549	0.0084388
P27635	60S ribosomal protein L10 OS=Homo sapiens OX=9606 GN=RPL10 PE=1 SV=4	RPL10	24.604	35.701	26.6	4	4	4	1.193	1.054	1.176	0.995	0.951	0.994	0.51	0.445	0.55	0.859	0.022715
P27694	Replication protein A 70 kDa DNA-binding subunit OS=Homo sapiens OX=9606 GN=RPA1 PE=1 SV=2	RPA1	68.137	19.373	5.2	3	3	3	0.929	0.861	0.792	1.077	0.945	1.023	1.423	1.399	1.479	1.179	0.050218
P27695	DNA-(apurinic or apyrimidinic site) lyase OS=Homo sapiens OX=9606 GN=APEX1 PE=1 SV=2	APEX1	35.554	19.157	10.7	3	4	3	1.194	1.202	1.206	0.519	0.516	0.592	1.52	1.449	1.534	0.452	0.0031645
P27708	CAD protein OS=Homo sapiens OX=9606 GN=CAD PE=1 SV=3	CAD	242.98	85.016	5.4	11	12	11	1.023	1.051	1.09	1.132	1.192	1.131	0.491	0.498	0.594	1.092	0.025324
P27797	Calreticulin OS=Homo sapiens OX=9606 GN=CALR PE=1 SV=1	CALR	48.141	224.01	34.3	16	34	16	1.181	1.201	1.155	0.853	0.873	0.879	0.816	0.702	0.751	0.736	2.497e-05
P27816	Microtubule-associated protein 4 OS=Homo sapiens OX=9606 GN=MAP4 PE=1 SV=3	MAP4	121	209.95	27.7	28	35	28	1.141	1.082	1.071	0.989	0.956	0.997	0.863	0.821	0.802	0.893	0.0086035
P27824	Calnexin OS=Homo sapiens OX=9606 GN=CANX PE=1 SV=2	CANX	67.567	134.86	24.8	15	24	15	1.171	1.164	1.093	1.053	1.109	1.095	0.308	0.331	0.332	0.95	0.132341
P28062	Proteasome subunit beta type-8 OS=Homo sapiens OX=9606 GN=PSMB8 PE=1 SV=3	PSMB8	30.354	6.8983	2.9	1	2	1	0.916	1.041	0.863	1.02	1.049	1.057	1.114	1.087	1.257	1.109	0.133237
P28065	Proteasome subunit beta type-9 OS=Homo sapiens OX=9606 GN=PSMB9 PE=1 SV=2	PSMB9	23.264	6.0877	4.1	1	1	1
P28066	Proteasome subunit alpha type-5 OS=Homo sapiens OX=9606 GN=PSMA5 PE=1 SV=3	PSMA5	26.411	97.018	36.9	6	8	5	1.097	1.073	1.076	0.825	0.885	0.876	1.287	1.156	1.356	0.797	0.00058076
P28070	Proteasome subunit beta type-4 OS=Homo sapiens OX=9606 GN=PSMB4 PE=1 SV=4	PSMB4	29.204	26.228	19.3	3	4	3	1.012	0.997	0.979	0.901	0.938	0.95	1.451	1.414	1.355	0.933	0.020643
P28072	Proteasome subunit beta type-6 OS=Homo sapiens OX=9606 GN=PSMB6 PE=1 SV=4	PSMB6	25.357	11.295	6.7	2	3	2	1.198	1.154	0.961	0.8	0.945	0.752	1.346	0.478	1.394	0.754	0.042583
P28074	Proteasome subunit beta type-5 OS=Homo sapiens OX=9606 GN=PSMB5 PE=1 SV=3	PSMB5	28.48	59.345	29.7	6	6	6	0.923	1.118	0.973	0.925	1.042	0.947	1.019	1.128	1.037	0.967	0.66364
P28161	Glutathione S-transferase Mu 2 OS=Homo sapiens OX=9606 GN=GSTM2 PE=1 SV=2	GSTM2	25.744	44.738	28.4	4	5	4	1.392	1.292	1.394	0.803	0.804	0.921	0.381	0.385	0.386	0.62	0.0007626
P28288	ATP-binding cassette sub-family D member 3 OS=Homo sapiens OX=9606 GN=ABCD3 PE=1 SV=1	ABCD3	75.475	44.567	9.9	6	8	6	1.117	1.065	1.065	0.971	1.108	1.023	0.325	0.917	0.865	0.955	0.3219
P28290	Sperm-specific antigen 2 OS=Homo sapiens OX=9606 GN=SSFA2 PE=1 SV=3	SSFA2	138.38	34.776	4.7	5	6	5	1.16	1.127	1.202	0.987	1.003	1.001	0.508	0.657	0.672	0.857	0.00134468
P28300	Protein-lysine 6-oxidase OS=Homo sapiens OX=9606 GN=LOX PE=1 SV=2	LOX	46.944	65.246	19.9	5	6	5	1.025	1.072	1.067	1.008	0.995	0.79	0.685	0.721	1.195	0.883	0.179695
P28330	Long-chain specific acyl-CoA dehydrogenase, mitochondrial OS=Homo sapiens OX=9606 GN=ACADL PE=1 SV=2	ACADL	47.655	14.052	5.6	2	3	2	0.312	0.37	0.229	0.69	0.629	0.577	4.316	4.01	3.585	2.081	0.0074403
P28331	NADH-ubiquinone oxidoreductase 75 kDa subunit, mitochondrial OS=Homo sapiens OX=9606 GN=NDUFS1 PE=1 SV=3	NDUFS1	79.467	130.93	20.5	11	15	11	0.962	0.875	0.886	1.001	1.058	1.011	1.363	1.285	1.105	1.127	0.024518
P28347	Transcriptional enhancer factor TEF-1 OS=Homo sapiens OX=9606 GN=TEAD1 PE=1 SV=2	TEAD1	47.945	7.7083	2.8	1	1	1
P28370	Probable global transcription activator SNF2L1 OS=Homo sapiens OX=9606 GN=SMARCA1 PE=1 SV=2	SMARCA1	122.6	5.9465	3.4	3	3	1
P28482	Mitogen-activated protein kinase 1 OS=Homo sapiens OX=9606 GN=MAPK1 PE=1 SV=3	MAPK1	41.389	54.295	20.6	6	9	5	1.029	0.94	1.079	0.881	0.916	0.806	1.651	1.437	1.299	0.854	0.046639
P28799	Granulins OS=Homo sapiens OX=9606 GN=GRN PE=1 SV=2	GRN	63.544	71.389	21.4	9	10	9	1.261	1.302	1.153	0.806	0.813	0.825	0.683	0.694	0.784	0.658	0.00035537
P28838	Cytosol aminopeptidase OS=Homo sapiens OX=9606 GN=LAP3 PE=1 SV=3	LAP3	56.166	79.553	16.4	7	8	7	1.225	1.23	1.307	0.91	0.959	0.958	0.426	0.443	0.472	0.751	0.00046187
P28845	Corticosteroid 11-beta-dehydrogenase isozyme 1 OS=Homo sapiens OX=9606 GN=HSD11B1 PE=1 SV=3	HSD11B1	32.401	6.4565	3.1	1	1	1	0.226	0.295	0.254	0.507	0.436	0.4	4.585	4.407	4.162	1.733	0.0060231
P29083	General transcription factor IIE subunit 1 OS=Homo sapiens OX=9606 GN=GTF2E1 PE=1 SV=2	GTF2E1	49.452	6.4756	3	1	1	1
P29144	Tripeptidyl-peptidase 2 OS=Homo sapiens OX=9606 GN=TPP2 PE=1 SV=4	TPP2	138.35	123.23	16.4	17	20	17	0.974	0.998	1.002	1.009	1.029	1.015	0.985	0.955	0.948	1.027	0.068279
P29218	Inositol monophosphatase 1 OS=Homo sapiens OX=9606 GN=IMPA1 PE=1 SV=1	IMPA1	30.188	19.724	12.6	3	4	3	0.736	0.832	0.791	0.655	0.64	0.603	2.666	2.47	2.437	0.805	0.0074396
P29279	Connective tissue growth factor OS=Homo sapiens OX=9606 GN=CTGF PE=1 SV=2	CTGF	38.091	74.228	40.7	10	11	10	1.475	1.488	1.497	0.589	0.65	0.682	0.611	0.674	0.675	0.431	0.0026242
P29317	Ephrin type-A receptor 2 OS=Homo sapiens OX=9606 GN=EPHA2 PE=1 SV=2	EPHA2	108.27	132.27	16.7	11	13	11	1.215	1.148	1.244	0.835	0.851	0.856	0.676	0.779	0.736	0.705	0.000155807
P29350	Tyrosine-protein phosphatase non-receptor type 6 OS=Homo sapiens OX=9606 GN=PTPN6 PE=1 SV=1	PTPN6	67.56	12.869	4.5	2	2	2	0.344	0.304	0.246	0.702	0.696	0.575	4.026	3.512	3.875	2.207	0.0024774
P29353	SHC-transforming protein 1 OS=Homo sapiens OX=9606 GN=SHC1 PE=1 SV=4	SHC1	62.821	24.214	4.8	2	2	2	1.123	1.177	1.107	1	0.865	1.025	0.796	0.783	0.839	0.848	0.040841
P29401	Transketolase OS=Homo sapiens OX=9606 GN=TKT PE=1 SV=3	TKT	67.877	224.62	30	12	18	12	1.126	1.014	1.159	0.826	0.762	0.805	0.998	1.01	1.373	0.725	0.0024412
P29536	Leiomodin-1 OS=Homo sapiens OX=9606 GN=LMOD1 PE=1 SV=3	LMOD1	67.029	91.326	14	10	11	10	1.269	1.303	1.276	0.796	0.833	0.783	0.821	0.78	0.776	0.627	2.0311e-05
P29558	RNA-binding motif, single-stranded-interacting protein 1 OS=Homo sapiens OX=9606 GN=RBMS1 PE=1 SV=3	RBMS1	44.505	9.8743	6.2	2	2	1	0.931	0.863	0.933	0.926	0.904	0.977	1.528	1.504	1.413	1.029	0.44636
P29590	Protein PML OS=Homo sapiens OX=9606 GN=PML PE=1 SV=3	PML	97.55	106.88	14.7	11	13	11	1.205	1.18	1.229	0.909	0.947	0.963	0.619	0.641	0.889	0.78	0.00027988
P29692	Elongation factor 1-delta OS=Homo sapiens OX=9606 GN=EEF1D PE=1 SV=5	EEF1D	31.121	54.764	29.5	7	11	6	1.194	1.079	1.209	0.972	0.994	0.994	0.651	0.56	0.65	0.85	0.0118578
P29966	Myristoylated alanine-rich C-kinase substrate OS=Homo sapiens OX=9606 GN=MARCKS PE=1 SV=4	MARCKS	31.554	58.427	22.6	5	10	5	1.364	1.399	1.375	0.854	0.864	0.869	0.148	0.107	0.209	0.625	4.1452e-07
P29992	Guanine nucleotide-binding protein subunit alpha-11 OS=Homo sapiens OX=9606 GN=GNA11 PE=1 SV=2	GNA11	42.123	23.359	20.1	6	8	3	1.44	1.412	1.539	0.877	0.813	0.831	0.201	0.156	0.26	0.574	8.3442e-05
P30038	Delta-1-pyrroline-5-carboxylate dehydrogenase, mitochondrial OS=Homo sapiens OX=9606 GN=ALDH4A1 PE=1 SV=3	ALDH4A1	61.719	45.974	11.5	7	9	7	1.151	1.159	1.105	0.862	0.884	0.931	0.92	0.913	0.879	0.784	0.00084377
P30040	Endoplasmic reticulum resident protein 29 OS=Homo sapiens OX=9606 GN=ERP29 PE=1 SV=4	ERP29	28.993	40.503	24.9	6	9	6	1.249	1.221	1.239	0.958	0.976	0.924	0.457	0.513	0.506	0.771	0.000117527
P30041	Peroxiredoxin-6 OS=Homo sapiens OX=9606 GN=PRDX6 PE=1 SV=3	PRDX6	25.035	90.026	37.9	8	11	8	1.189	1.201	1.233	0.921	0.908	0.918	0.647	0.7	0.662	0.758	1.93361e-05
P30043	Flavin reductase (NADPH) OS=Homo sapiens OX=9606 GN=BLVRB PE=1 SV=3	BLVRB	22.119	25.308	22.3	3	3	3	1.301	1.173	1.293	0.821	0.871	0.865	0.672	0.768	0.764	0.679	0.00054309
P30044	Peroxiredoxin-5, mitochondrial OS=Homo sapiens OX=9606 GN=PRDX5 PE=1 SV=4	PRDX5	22.086	37.953	29.9	5	8	5	0.985	1.078	1.075	0.898	0.948	0.947	1.342	0.752	1.158	0.89	0.028564
P30046	D-dopachrome decarboxylase OS=Homo sapiens OX=9606 GN=DDT PE=1 SV=3	DDT	12.712	42.348	27.1	3	6	3	1.381	1.189	1.269	0.823	0.9	0.92	0.405	0.376	0.399	0.688	0.0024998
P30048	Thioredoxin-dependent peroxide reductase, mitochondrial OS=Homo sapiens OX=9606 GN=PRDX3 PE=1 SV=3	PRDX3	27.692	65.671	28.9	7	19	7	1.14	1.141	1.112	0.971	1.034	1.052	0.784	0.563	0.588	0.901	0.0152597
P30049	ATP synthase subunit delta, mitochondrial OS=Homo sapiens OX=9606 GN=ATP5F1D PE=1 SV=2	ATP5F1D	17.49	13.903	14.3	2	4	2	1.017	0.987	1.005	1.038	0.982	1.006	0.961	0.983	0.96	1.006	0.78018
P30050	60S ribosomal protein L12 OS=Homo sapiens OX=9606 GN=RPL12 PE=1 SV=1	RPL12	17.818	57.948	34.5	4	4	4	1.122	1.112	1.138	0.863	0.84	0.869	1.14	0.918	0.922	0.763	2.2776e-05
P30084	Enoyl-CoA hydratase, mitochondrial OS=Homo sapiens OX=9606 GN=ECHS1 PE=1 SV=4	ECHS1	31.387	66.538	30.7	8	11	8	0.953	0.952	1.041	1.086	1.001	0.97	0.749	0.94	1.189	1.038	0.45864
P30085	UMP-CMP kinase OS=Homo sapiens OX=9606 GN=CMPK1 PE=1 SV=3	CMPK1	22.222	23.257	17.3	3	4	3	1.081	1.199	1.098	0.863	0.934	0.937	1.07	0.962	0.905	0.809	0.0073408
P30086	Phosphatidylethanolamine-binding protein 1 OS=Homo sapiens OX=9606 GN=PEBP1 PE=1 SV=3	PEBP1	21.057	68.361	43.9	7	10	7	1.206	1.249	1.335	0.838	0.863	0.822	0.669	0.716	0.75	0.666	0.00024499
P30101	Protein disulfide-isomerase A3 OS=Homo sapiens OX=9606 GN=PDIA3 PE=1 SV=4	PDIA3	56.782	323.31	62.4	26	53	26	1.241	1.225	1.202	0.936	0.971	0.995	0.501	0.493	0.442	0.791	0.00030252
P30153	Serine/threonine-protein phosphatase 2A 65 kDa regulatory subunit A alpha isoform OS=Homo sapiens OX=9606 GN=PPP2R1A PE=1 SV=4	PPP2R1A	65.308	99.264	20	10	14	10	1.114	1.168	1.113	0.977	0.917	0.955	0.859	0.842	0.904	0.839	0.00199774
P30405	Peptidyl-prolyl cis-trans isomerase F, mitochondrial OS=Homo sapiens OX=9606 GN=PPIF PE=1 SV=1	PPIF	22.04	15.962	17.9	3	4	2	1.001	1.015	0.969	1.197	1.292	1.171	0.565	0.697	0.716	1.226	0.0034604
P30419	Glycylpeptide N-tetradecanoyltransferase 1 OS=Homo sapiens OX=9606 GN=NMT1 PE=1 SV=2	NMT1	56.806	15.396	5.4	2	2	2	0.909	0.989	0.985	0.75	0.71	0.729	2.08	1.633	1.784	0.759	0.00097653
P30453	HLA class I histocompatibility antigen, A-34 alpha chain OS=Homo sapiens OX=9606 GN=HLA-A PE=1 SV=1	HLA-A	41.054	104.81	35.9	10	18	0
P30459	HLA class I histocompatibility antigen, A-74 alpha chain OS=Homo sapiens OX=9606 GN=HLA-A PE=1 SV=1	HLA-A	40.89	18.112	33.7	9	14	0
P30484	HLA class I histocompatibility antigen, B-46 alpha chain OS=Homo sapiens OX=9606 GN=HLA-B PE=1 SV=1	HLA-B	40.44	6.9321	16.9	5	15	0
P30499	HLA class I histocompatibility antigen, Cw-1 alpha chain OS=Homo sapiens OX=9606 GN=HLA-C PE=1 SV=1	HLA-C	40.964	30.401	21.6	6	9	1
P30501	HLA class I histocompatibility antigen, Cw-2 alpha chain OS=Homo sapiens OX=9606 GN=HLA-C PE=1 SV=1	HLA-C	41.094	76.887	25.4	7	11	1
P30519	Heme oxygenase 2 OS=Homo sapiens OX=9606 GN=HMOX2 PE=1 SV=2	HMOX2	36.032	37.524	17.7	4	5	4	0.884	0.799	0.812	0.875	0.889	1.003	1.806	1.814	1.528	1.109	0.126621
P30520	Adenylosuccinate synthetase isozyme 2 OS=Homo sapiens OX=9606 GN=ADSS PE=1 SV=3	ADSS	50.097	102.63	29.2	9	10	9	0.951	0.946	0.918	0.924	0.884	0.922	1.571	1.473	1.546	0.97	0.165036
P30530	Tyrosine-protein kinase receptor UFO OS=Homo sapiens OX=9606 GN=AXL PE=1 SV=4	AXL	98.336	8.7505	2	1	1	1
P30533	Alpha-2-macroglobulin receptor-associated protein OS=Homo sapiens OX=9606 GN=LRPAP1 PE=1 SV=1	LRPAP1	41.465	49.472	17.6	8	9	8	1.216	1.25	1.218	0.948	0.954	1.016	0.459	0.574	0.553	0.792	0.00060495
P30536	Translocator protein OS=Homo sapiens OX=9606 GN=TSPO PE=1 SV=3	TSPO	18.828	12.373	4.7	1	3	1	1.035	1.208	1.186	1.024	0.998	1.125	0.531	0.615	0.599	0.918	0.23574
P30566	Adenylosuccinate lyase OS=Homo sapiens OX=9606 GN=ADSL PE=1 SV=2	ADSL	54.889	125.05	5.2	1	1	1	1.216	1.165	1.254	0.875	1.021	0.851	0.664	0.739	0.715	0.756	0.0094967
P30622	CAP-Gly domain-containing linker protein 1 OS=Homo sapiens OX=9606 GN=CLIP1 PE=1 SV=2	CLIP1	162.24	108.87	10.4	13	14	10	1.106	1.094	1.105	0.945	1.018	0.948	0.835	0.957	0.843	0.881	0.035101
P30626	Sorcin OS=Homo sapiens OX=9606 GN=SRI PE=1 SV=1	SRI	21.676	44.055	28.3	5	5	5	0.866	0.858	0.83	0.795	0.858	0.816	1.613	1.484	1.52	0.967	0.25618
P30740	Leukocyte elastase inhibitor OS=Homo sapiens OX=9606 GN=SERPINB1 PE=1 SV=1	SERPINB1	42.741	12.69	6.3	2	2	2
P30825	High affinity cationic amino acid transporter 1 OS=Homo sapiens OX=9606 GN=SLC7A1 PE=1 SV=1	SLC7A1	67.638	23.408	6	4	4	4	0.906	0.931	0.914	1.369	1.275	1.322	0.489	0.638	0.563	1.442	7.8794e-05
P30837	Aldehyde dehydrogenase X, mitochondrial OS=Homo sapiens OX=9606 GN=ALDH1B1 PE=1 SV=3	ALDH1B1	57.206	205.7	25.7	10	18	9	1.079	1.079	1.049	1.182	1.18	1.161	0.435	0.597	0.449	1.099	0.00102396
P30876	DNA-directed RNA polymerase II subunit RPB2 OS=Homo sapiens OX=9606 GN=POLR2B PE=1 SV=1	POLR2B	133.9	22.043	2.9	3	3	3	0.775	0.822	0.845	0.922	0.885	0.93	1.887	1.668	1.756	1.121	0.0183193
P31040	Succinate dehydrogenase [ubiquinone] flavoprotein subunit, mitochondrial OS=Homo sapiens OX=9606 GN=SDHA PE=1 SV=2	SDHA	72.691	90.879	18.2	9	10	9	1.123	1.003	1.077	1.048	1.117	0.974	0.851	0.813	0.877	0.98	0.70886
P31146	Coronin-1A OS=Homo sapiens OX=9606 GN=CORO1A PE=1 SV=4	CORO1A	51.026	67.084	12.8	6	11	5	0.24	0.204	0.229	0.457	0.42	0.305	4.593	4.713	4.378	1.756	0.0140958
P31150	Rab GDP dissociation inhibitor alpha OS=Homo sapiens OX=9606 GN=GDI1 PE=1 SV=2	GDI1	50.582	77.76	41.2	14	21	9	1.231	1.24	1.247	0.971	0.931	1.003	0.527	0.508	0.513	0.781	0.00035505
P31153	S-adenosylmethionine synthase isoform type-2 OS=Homo sapiens OX=9606 GN=MAT2A PE=1 SV=1	MAT2A	43.66	12.237	9.1	2	2	2
P31321	cAMP-dependent protein kinase type I-beta regulatory subunit OS=Homo sapiens OX=9606 GN=PRKAR1B PE=1 SV=4	PRKAR1B	43.072	6.1396	4.5	2	2	1
P31483	Nucleolysin TIA-1 isoform p40 OS=Homo sapiens OX=9606 GN=TIA1 PE=1 SV=3	TIA1	42.963	7.5431	3.1	1	1	1	1.191	1.348	1.291	0.838	1.102	0.898	0.403	0.439	0.528	0.741	0.027341
P31641	Sodium- and chloride-dependent taurine transporter OS=Homo sapiens OX=9606 GN=SLC6A6 PE=1 SV=2	SLC6A6	69.829	6.1895	1.3	1	1	1
P31689	DnaJ homolog subfamily A member 1 OS=Homo sapiens OX=9606 GN=DNAJA1 PE=1 SV=2	DNAJA1	44.868	28.299	9.6	4	4	4
P31749	RAC-alpha serine/threonine-protein kinase OS=Homo sapiens OX=9606 GN=AKT1 PE=1 SV=2	AKT1	55.686	44.663	16.5	5	5	5	1.028	1.068	0.979	0.946	0.97	0.976	1.158	0.963	1.054	0.94	0.086843
P31930	Cytochrome b-c1 complex subunit 1, mitochondrial OS=Homo sapiens OX=9606 GN=UQCRC1 PE=1 SV=3	UQCRC1	52.645	180.91	27.3	8	11	7	0.939	0.926	0.929	1.075	1.046	1.018	1.157	1.097	1.117	1.123	0.0020393
P31937	3-hydroxyisobutyrate dehydrogenase, mitochondrial OS=Homo sapiens OX=9606 GN=HIBADH PE=1 SV=2	HIBADH	35.329	49.771	27.1	6	9	6	1.128	1.262	1.204	0.962	0.934	0.966	0.726	0.631	0.71	0.796	0.0026956
P31939	Bifunctional purine biosynthesis protein PURH OS=Homo sapiens OX=9606 GN=ATIC PE=1 SV=3	ATIC	64.615	103.36	28.9	12	17	12	1.117	0.989	1.054	0.857	0.905	0.883	1.237	1.158	1.026	0.837	0.0100812
P31942	Heterogeneous nuclear ribonucleoprotein H3 OS=Homo sapiens OX=9606 GN=HNRNPH3 PE=1 SV=2	HNRNPH3	36.926	59.428	24.3	7	9	6	1.208	1.055	1.126	0.907	0.876	0.926	1.002	1.002	0.747	0.799	0.0062441
P31943	Heterogeneous nuclear ribonucleoprotein H OS=Homo sapiens OX=9606 GN=HNRNPH1 PE=1 SV=4	HNRNPH1	49.229	159.73	22.9	8	19	4	1.038	1.003	0.977	1.013	1.059	1.029	0.943	0.964	0.877	1.028	0.27972
P31946	14-3-3 protein beta/alpha OS=Homo sapiens OX=9606 GN=YWHAB PE=1 SV=3	YWHAB	28.082	55.106	32.1	7	15	3	1.35	1.286	1.301	0.913	0.868	0.916	0.365	0.41	0.571	0.685	7.8337e-05
P31947	14-3-3 protein sigma OS=Homo sapiens OX=9606 GN=SFN PE=1 SV=1	SFN	27.774	6.1577	10.5	3	9	1	1.179	1.208	1.133	0.947	0.941	0.962	0.762	0.797	0.628	0.81	0.00044027
P31948	Stress-induced-phosphoprotein 1 OS=Homo sapiens OX=9606 GN=STIP1 PE=1 SV=1	STIP1	62.639	108.73	19.3	10	13	10	1.075	1.097	1.068	0.895	0.925	0.892	1.136	1.161	1.183	0.837	0.00022408
P31949	Protein S100-A11 OS=Homo sapiens OX=9606 GN=S100A11 PE=1 SV=2	S100A11	11.74	51.35	34.3	3	8	3	1.32	1.297	1.266	0.838	0.882	0.868	0.658	0.699	0.618	0.666	3.5327e-05
P32004	Neural cell adhesion molecule L1 OS=Homo sapiens OX=9606 GN=L1CAM PE=1 SV=2	L1CAM	140	209.59	14.2	14	17	14	1.419	1.451	1.413	0.694	0.698	0.701	0.637	0.662	0.654	0.489	6.6222e-08
P32119	Peroxiredoxin-2 OS=Homo sapiens OX=9606 GN=PRDX2 PE=1 SV=5	PRDX2	21.892	25.858	23.7	5	7	4	1.207	1.236	1.231	0.967	0.971	0.984	0.585	0.646	0.613	0.795	1.71577e-05
P32121	Beta-arrestin-2 OS=Homo sapiens OX=9606 GN=ARRB2 PE=1 SV=2	ARRB2	46.105	7.8364	3.2	1	1	1
P32320	Cytidine deaminase OS=Homo sapiens OX=9606 GN=CDA PE=1 SV=2	CDA	16.185	6.8252	11.6	1	1	1	0.782	0.739	0.776	0.846	0.882	0.91	1.946	2.096	1.948	1.148	0.0074011
P32321	Deoxycytidylate deaminase OS=Homo sapiens OX=9606 GN=DCTD PE=1 SV=2	DCTD	20.016	18.901	15.2	3	3	3	1.194	1.276	1.297	0.897	0.882	0.904	0.593	0.623	0.703	0.712	0.00021518
P32322	Pyrroline-5-carboxylate reductase 1, mitochondrial OS=Homo sapiens OX=9606 GN=PYCR1 PE=1 SV=2	PYCR1	33.36	52.381	30.7	7	9	6	0.887	0.939	0.899	1.156	1.081	1.142	1.16	1.029	0.981	1.24	0.00132038
P32418	Sodium/calcium exchanger 1 OS=Homo sapiens OX=9606 GN=SLC8A1 PE=1 SV=3	SLC8A1	108.55	31.35	3.9	3	3	3	1.175	1.128	1.236	0.822	0.872	0.857	0.956	0.941	0.947	0.721	0.00049996
P32455	Guanylate-binding protein 1 OS=Homo sapiens OX=9606 GN=GBP1 PE=1 SV=2	GBP1	67.93	31.439	6.1	3	4	2	1.118	1.101	1.165	0.932	0.913	0.894	0.91	0.846	1.092	0.809	0.00051999
P32456	Guanylate-binding protein 2 OS=Homo sapiens OX=9606 GN=GBP2 PE=1 SV=3	GBP2	67.208	13.991	6.3	3	3	2
P32780	General transcription factor IIH subunit 1 OS=Homo sapiens OX=9606 GN=GTF2H1 PE=1 SV=1	GTF2H1	62.031	14.47	4.6	2	2	2	0.965	0.945	0.934	0.979	1.013	1.035	1.239	1.089	1.307	1.064	0.02972
P32969	60S ribosomal protein L9 OS=Homo sapiens OX=9606 GN=RPL9 PE=1 SV=1	RPL9	21.863	7.5158	5.7	1	3	1	1.07	1.046	1.023	0.903	0.988	0.866	1.212	1.109	1.134	0.878	0.032938
P33121	Long-chain-fatty-acid--CoA ligase 1 OS=Homo sapiens OX=9606 GN=ACSL1 PE=1 SV=1	ACSL1	77.942	19.128	4.7	3	3	3
P33176	Kinesin-1 heavy chain OS=Homo sapiens OX=9606 GN=KIF5B PE=1 SV=1	KIF5B	109.68	300.7	29.9	25	34	25	1.05	1.06	1.04	0.988	1.041	1.011	0.802	0.795	0.825	0.965	0.090455
P33240	Cleavage stimulation factor subunit 2 OS=Homo sapiens OX=9606 GN=CSTF2 PE=1 SV=1	CSTF2	60.959	53.226	11.4	5	5	3	0.936	0.924	0.881	1.089	1.008	0.951	1.326	1.32	1.214	1.112	0.072679
P33316	Deoxyuridine 5'-triphosphate nucleotidohydrolase, mitochondrial OS=Homo sapiens OX=9606 GN=DUT PE=1 SV=4	DUT	26.563	18.55	10.7	2	2	2	0.697	0.809	0.78	1.091	1.243	1.07	1.447	1.33	1.491	1.489	0.0036035
P33527	Multidrug resistance-associated protein 1 OS=Homo sapiens OX=9606 GN=ABCC1 PE=1 SV=3	ABCC1	171.59	77.834	8.4	9	10	9	1.067	1.044	1.08	0.988	0.969	0.957	0.899	0.905	1.028	0.913	0.0026011
P33897	ATP-binding cassette sub-family D member 1 OS=Homo sapiens OX=9606 GN=ABCD1 PE=1 SV=2	ABCD1	82.936	13.073	2.3	2	2	2	0.907	0.924	0.901	0.92	0.879	0.776	1.671	1.87	1.413	0.943	0.3532
P33991	DNA replication licensing factor MCM4 OS=Homo sapiens OX=9606 GN=MCM4 PE=1 SV=5	MCM4	96.557	5.9465	1.5	1	1	1
P34059	N-acetylgalactosamine-6-sulfatase OS=Homo sapiens OX=9606 GN=GALNS PE=1 SV=1	GALNS	58.025	19.525	4.8	2	4	2	1.29	1.296	1.267	0.923	0.901	0.888	0.519	0.509	0.694	0.704	1.59603e-05
P34741	Syndecan-2 OS=Homo sapiens OX=9606 GN=SDC2 PE=1 SV=2	SDC2	22.16	6.5886	7.5	1	1	1	1.415	1.494	1.646	0.626	0.672	0.604	0.525	0.509	0.56	0.418	8.3609e-05
P34897	Serine hydroxymethyltransferase, mitochondrial OS=Homo sapiens OX=9606 GN=SHMT2 PE=1 SV=3	SHMT2	55.992	121.1	27.6	11	20	11	0.921	0.899	0.838	1.153	1.172	1.141	1.033	0.955	1.044	1.304	0.00082134
P34932	Heat shock 70 kDa protein 4 OS=Homo sapiens OX=9606 GN=HSPA4 PE=1 SV=4	HSPA4	94.33	219.74	31.3	21	29	20	1.014	1.072	1.001	0.889	0.92	0.91	1.369	1.318	1.368	0.881	0.0055963
P35052	Glypican-1 OS=Homo sapiens OX=9606 GN=GPC1 PE=1 SV=2	GPC1	61.68	164.94	30.3	12	15	12	1.239	1.233	1.282	0.771	0.781	0.794	0.793	0.779	1.124	0.625	3.0284e-06
P35080	Profilin-2 OS=Homo sapiens OX=9606 GN=PFN2 PE=1 SV=3	PFN2	15.046	13.45	19.3	2	2	2	1.368	1.348	1.3	0.856	0.9	0.952	0.384	0.394	0.394	0.674	0.00032147
P35221	Catenin alpha-1 OS=Homo sapiens OX=9606 GN=CTNNA1 PE=1 SV=1	CTNNA1	100.07	212.96	28.1	20	30	16	1.257	1.304	1.293	0.94	0.955	0.96	0.393	0.396	0.462	0.741	1.97531e-05
P35222	Catenin beta-1 OS=Homo sapiens OX=9606 GN=CTNNB1 PE=1 SV=1	CTNNB1	85.496	193.82	26.2	17	27	14	1.097	1.137	1.105	0.922	0.913	0.966	0.994	0.641	0.684	0.839	0.00102199
P35226	Polycomb complex protein BMI-1 OS=Homo sapiens OX=9606 GN=BMI1 PE=1 SV=2	BMI1	36.949	12.945	5.8	2	2	2	1.154	1.061	1.111	1.016	1.007	1.011	0.703	0.822	0.764	0.912	0.064705
P35232	Prohibitin OS=Homo sapiens OX=9606 GN=PHB PE=1 SV=1	PHB	29.804	90.56	47.8	12	16	12	1.068	0.96	1.036	1.068	1.061	1.072	0.89	0.7	0.771	1.045	0.29536
P35237	Serpin B6 OS=Homo sapiens OX=9606 GN=SERPINB6 PE=1 SV=3	SERPINB6	42.621	72.799	27.4	8	11	8	1.194	1.144	1.167	0.882	0.897	0.926	0.862	0.815	0.852	0.772	0.000161615
P35240	Merlin OS=Homo sapiens OX=9606 GN=NF2 PE=1 SV=1	NF2	69.689	22.678	5.4	3	3	3	1.16	1.233	1.204	0.885	0.898	0.948	0.679	0.729	0.855	0.759	0.00055652
P35241	Radixin OS=Homo sapiens OX=9606 GN=RDX PE=1 SV=1	RDX	68.563	58.484	23.3	16	23	7	1.045	1.117	1.09	0.933	0.943	0.952	0.989	0.918	0.969	0.87	0.0023615
P35244	Replication protein A 14 kDa subunit OS=Homo sapiens OX=9606 GN=RPA3 PE=1 SV=1	RPA3	13.569	9.9116	13.2	1	1	1	0.778	0.824	0.863	1.102	1.081	1.076	1.412	1.295	1.424	1.322	0.00081899
P35249	Replication factor C subunit 4 OS=Homo sapiens OX=9606 GN=RFC4 PE=1 SV=2	RFC4	39.681	17.105	8.5	3	3	3	0.579	0.61	0.55	0.942	0.908	0.902	2.561	2.434	2.267	1.583	0.000155121
P35250	Replication factor C subunit 2 OS=Homo sapiens OX=9606 GN=RFC2 PE=1 SV=3	RFC2	39.157	19.679	5.4	1	1	1	0.501	0.622	0.576	0.906	0.898	0.82	2.438	2.551	2.682	1.544	0.0034982
P35268	60S ribosomal protein L22 OS=Homo sapiens OX=9606 GN=RPL22 PE=1 SV=2	RPL22	14.787	32.924	18.8	2	3	2	1.008	1.117	1.183	0.874	0.83	0.854	1.338	1.078	1.117	0.773	0.0065569
P35269	General transcription factor IIF subunit 1 OS=Homo sapiens OX=9606 GN=GTF2F1 PE=1 SV=2	GTF2F1	58.24	5.9975	2.3	1	1	1
P35270	Sepiapterin reductase OS=Homo sapiens OX=9606 GN=SPR PE=1 SV=1	SPR	28.048	13.748	10.3	2	2	2
P35354	Prostaglandin G/H synthase 2 OS=Homo sapiens OX=9606 GN=PTGS2 PE=1 SV=2	PTGS2	68.995	101.98	21.2	9	12	9	0.313	0.285	0.221	2.018	2.08	2.131	0.414	0.518	0.526	7.606	0.0026445
P35442	Thrombospondin-2 OS=Homo sapiens OX=9606 GN=THBS2 PE=1 SV=2	THBS2	129.99	24.174	4.9	5	5	3	1.616	1.629	1.551	0.645	0.698	0.683	0.187	0.194	0.263	0.422	3.33e-06
P35475	Alpha-L-iduronidase OS=Homo sapiens OX=9606 GN=IDUA PE=1 SV=2	IDUA	72.669	31.942	5.1	3	3	3
P35555	Fibrillin-1 OS=Homo sapiens OX=9606 GN=FBN1 PE=1 SV=3	FBN1	312.24	139.53	7.6	18	20	18	1.196	1.136	1.153	0.947	0.906	0.912	0.891	0.871	0.811	0.793	0.00035858
P35573	Glycogen debranching enzyme OS=Homo sapiens OX=9606 GN=AGL PE=1 SV=3	AGL	174.76	18.485	1.7	3	3	3	1.268	1.285	1.325	0.861	0.873	0.944	0.519	0.655	0.425	0.691	0.00029827
P35579	Myosin-9 OS=Homo sapiens OX=9606 GN=MYH9 PE=1 SV=4	MYH9	226.53	323.31	45.9	86	225	66	1.172	1.185	1.158	0.989	0.999	1.008	0.531	0.513	0.568	0.852	5.5081e-05
P35580	Myosin-10 OS=Homo sapiens OX=9606 GN=MYH10 PE=1 SV=3	MYH10	229	323.31	29.7	50	76	34	1.168	1.192	1.217	0.959	0.981	0.993	0.668	0.662	0.558	0.82	0.00022139
P35606	Coatomer subunit beta' OS=Homo sapiens OX=9606 GN=COPB2 PE=1 SV=2	COPB2	102.49	264.61	22.5	16	20	16	1.088	1.087	1.144	0.945	0.984	0.987	0.841	0.935	0.856	0.879	0.0041409
P35610	Sterol O-acyltransferase 1 OS=Homo sapiens OX=9606 GN=SOAT1 PE=1 SV=3	SOAT1	64.734	31.636	7.8	3	4	3	1.012	1.147	1.153	1.158	1.054	0.941	0.447	0.538	0.465	0.952	0.52654
P35611	Alpha-adducin OS=Homo sapiens OX=9606 GN=ADD1 PE=1 SV=2	ADD1	80.954	16.744	3.5	3	3	3	0.838	0.823	0.756	0.765	0.776	0.766	2.409	2.056	2.001	0.954	0.29098
P35613	Basigin OS=Homo sapiens OX=9606 GN=BSG PE=1 SV=2	BSG	42.2	59.629	15.1	4	8	4	1.176	1.189	1.177	0.814	0.979	0.918	0.783	0.569	0.746	0.765	0.037956
P35625	Metalloproteinase inhibitor 3 OS=Homo sapiens OX=9606 GN=TIMP3 PE=1 SV=2	TIMP3	24.145	7.6171	5.7	1	2	1	0.792	0.815	0.742	1.036	1.117	0.99	1.678	1.518	1.508	1.338	0.0029177
P35626	Beta-adrenergic receptor kinase 2 OS=Homo sapiens OX=9606 GN=GRK3 PE=1 SV=2	GRK3	79.709	6.9287	1.7	1	1	1	0.656	0.748	0.788	0.753	0.76	0.816	2.311	2.331	2.365	1.062	0.35472
P35637	RNA-binding protein FUS OS=Homo sapiens OX=9606 GN=FUS PE=1 SV=1	FUS	53.425	64.45	6.3	4	7	4	0.869	0.857	0.765	1.069	1.135	1.051	1.389	1.373	1.287	1.307	0.0045028
P35658	Nuclear pore complex protein Nup214 OS=Homo sapiens OX=9606 GN=NUP214 PE=1 SV=2	NUP214	213.62	82.352	3.1	5	5	5	0.949	1.094	0.967	0.894	1.014	0.905	1.348	1.101	1.228	0.935	0.3246
P35659	Protein DEK OS=Homo sapiens OX=9606 GN=DEK PE=1 SV=1	DEK	42.674	74.096	17.9	7	9	7	0.828	0.842	0.824	1.411	1.455	1.377	0.534	0.592	0.49	1.701	3.3002e-06
P35754	Glutaredoxin-1 OS=Homo sapiens OX=9606 GN=GLRX PE=1 SV=2	GLRX	11.776	28.995	11.3	2	4	2	1.33	1.381	1.324	0.87	0.824	0.87	0.411	0.426	0.639	0.635	3.788e-05
P35813	Protein phosphatase 1A OS=Homo sapiens OX=9606 GN=PPM1A PE=1 SV=1	PPM1A	42.447	12.778	4.2	2	2	2	0.89	0.907	0.921	0.856	0.903	0.883	1.642	1.529	1.694	0.972	0.196123
P35914	Hydroxymethylglutaryl-CoA lyase, mitochondrial OS=Homo sapiens OX=9606 GN=HMGCL PE=1 SV=2	HMGCL	34.36	25.551	10.2	3	5	3	1.113	1.087	1.13	0.972	1.04	0.956	0.75	0.938	0.711	0.891	0.014716
P35998	26S proteasome regulatory subunit 7 OS=Homo sapiens OX=9606 GN=PSMC2 PE=1 SV=3	PSMC2	48.633	91.727	32.3	12	16	12	1.042	0.994	1.06	0.985	0.981	1.056	0.963	0.944	0.936	0.976	0.4709
P36021	Monocarboxylate transporter 8 OS=Homo sapiens OX=9606 GN=SLC16A2 PE=1 SV=2	SLC16A2	59.511	6.141	1.9	1	1	1	1.091	1.111	1.119	0.884	0.821	0.778	1.132	1.121	1.359	0.748	0.00150376
P36405	ADP-ribosylation factor-like protein 3 OS=Homo sapiens OX=9606 GN=ARL3 PE=1 SV=2	ARL3	20.455	6.2739	6	1	1	1
P36406	E3 ubiquitin-protein ligase TRIM23 OS=Homo sapiens OX=9606 GN=TRIM23 PE=1 SV=1	TRIM23	64.066	6.7568	1.7	1	1	1	1.293	1.568	1.457	0.648	0.932	0.718	0.618	0.452	0.218	0.532	0.0063162
P36507	Dual specificity mitogen-activated protein kinase kinase 2 OS=Homo sapiens OX=9606 GN=MAP2K2 PE=1 SV=1	MAP2K2	44.424	40.522	18.8	6	6	4	1.083	1.233	1.193	0.981	0.996	0.909	0.702	0.731	0.713	0.822	0.0155016
P36542	ATP synthase subunit gamma, mitochondrial OS=Homo sapiens OX=9606 GN=ATP5F1C PE=1 SV=1	ATP5F1C	32.996	59.251	17.4	5	13	5	1.135	1.127	1.089	1.063	1.053	1.081	0.547	0.511	0.51	0.954	0.034522
P36543	V-type proton ATPase subunit E 1 OS=Homo sapiens OX=9606 GN=ATP6V1E1 PE=1 SV=1	ATP6V1E1	26.145	37.818	23.5	5	10	5	1.14	1.007	1.011	0.824	0.782	0.826	1.777	1.897	1.735	0.77	0.0042648
P36551	Oxygen-dependent coproporphyrinogen-III oxidase, mitochondrial OS=Homo sapiens OX=9606 GN=CPOX PE=1 SV=3	CPOX	50.151	35.424	13.7	5	6	5	1.014	1.012	1.078	1.156	1.14	1.105	0.605	0.786	0.829	1.096	0.020541
P36578	60S ribosomal protein L4 OS=Homo sapiens OX=9606 GN=RPL4 PE=1 SV=5	RPL4	47.697	103.99	26.9	12	22	12	1.088	1.112	1.132	0.819	0.812	0.88	1.43	1.211	1.18	0.754	0.00053648
P36639	7,8-dihydro-8-oxoguanine triphosphatase OS=Homo sapiens OX=9606 GN=NUDT1 PE=1 SV=3	NUDT1	22.519	6.0715	6.6	1	1	1	1.087	0.993	1.125	0.98	0.924	0.987	0.948	0.938	1.085	0.902	0.074896
P36776	Lon protease homolog, mitochondrial OS=Homo sapiens OX=9606 GN=LONP1 PE=1 SV=2	LONP1	106.49	122.72	14.8	13	15	13	1.006	0.964	1.023	1.179	1.178	1.199	0.708	0.789	0.811	1.188	0.00074439
P36871	Phosphoglucomutase-1 OS=Homo sapiens OX=9606 GN=PGM1 PE=1 SV=3	PGM1	61.448	42.729	10.9	5	6	5	1.137	1.155	1.155	0.81	0.837	0.785	1.197	1.132	1.126	0.706	5.7143e-05
P36873	Serine/threonine-protein phosphatase PP1-gamma catalytic subunit OS=Homo sapiens OX=9606 GN=PPP1CC PE=1 SV=1	PPP1CC	36.983	10.204	21.1	6	11	1	1.093	1.083	1.076	0.856	0.771	0.901	1.186	1.154	1.346	0.777	0.031384
P36957	Dihydrolipoyllysine-residue succinyltransferase component of 2-oxoglutarate dehydrogenase complex, mitochondrial OS=Homo sapiens OX=9606 GN=DLST PE=1 SV=4	DLST	48.755	49.495	17.2	6	8	6	1.004	0.986	1.038	1.12	1.058	1.172	0.741	0.738	0.784	1.106	0.039024
P36969	Phospholipid hydroperoxide glutathione peroxidase OS=Homo sapiens OX=9606 GN=GPX4 PE=1 SV=3	GPX4	22.174	12.619	9.1	2	2	2	0.905	1.068	1.1	0.994	1.062	1.055	0.975	0.901	0.925	1.012	0.82166
P37108	Signal recognition particle 14 kDa protein OS=Homo sapiens OX=9606 GN=SRP14 PE=1 SV=2	SRP14	14.57	12.683	16.9	2	2	2
P37173	TGF-beta receptor type-2 OS=Homo sapiens OX=9606 GN=TGFBR2 PE=1 SV=2	TGFBR2	64.567	6.3834	1.8	1	1	1	1.127	1.078	1.141	0.76	0.789	0.793	1.272	1.399	1.16	0.7	8.1184e-05
P37198	Nuclear pore glycoprotein p62 OS=Homo sapiens OX=9606 GN=NUP62 PE=1 SV=3	NUP62	53.254	10.882	3.4	2	2	2	0.922	0.861	0.904	1.058	0.837	1.031	1.622	1.233	1.466	1.089	0.35562
P37235	Hippocalcin-like protein 1 OS=Homo sapiens OX=9606 GN=HPCAL1 PE=1 SV=3	HPCAL1	22.313	107.28	28	5	6	5	1.04	1.062	1.133	0.946	0.908	0.997	0.998	1.044	0.905	0.881	0.027719
P37268	Squalene synthase OS=Homo sapiens OX=9606 GN=FDFT1 PE=1 SV=1	FDFT1	48.115	39.967	17	6	7	6	0.735	0.702	0.708	1.658	1.423	1.537	0.397	0.479	0.424	2.153	7.9354e-05
P37802	Transgelin-2 OS=Homo sapiens OX=9606 GN=TAGLN2 PE=1 SV=3	TAGLN2	22.391	64.384	35.2	8	11	8	1.469	1.559	1.51	0.602	0.602	0.637	0.396	0.536	0.635	0.406	1.9028e-06
P37837	Transaldolase OS=Homo sapiens OX=9606 GN=TALDO1 PE=1 SV=2	TALDO1	37.54	84.588	30	10	17	10	1.328	1.16	1.201	0.711	0.655	0.707	0.879	0.886	0.852	0.562	0.0002836
P38117	Electron transfer flavoprotein subunit beta OS=Homo sapiens OX=9606 GN=ETFB PE=1 SV=3	ETFB	27.843	67.585	32.2	8	13	8	1.026	1.053	0.884	0.996	0.901	0.971	1.034	1.292	0.984	0.968	0.64916
P38159	RNA-binding motif protein, X chromosome OS=Homo sapiens OX=9606 GN=RBMX PE=1 SV=3	RBMX	42.331	58.492	13	6	8	3	1.31	1.328	1.369	0.852	0.855	0.951	0.369	0.439	0.433	0.663	0.00042352
P38435	Vitamin K-dependent gamma-carboxylase OS=Homo sapiens OX=9606 GN=GGCX PE=1 SV=2	GGCX	87.56	28.652	6.2	5	6	5	1.214	1.197	1.24	0.948	1.044	1.02	0.644	0.476	0.392	0.825	0.0033046
P38571	Lysosomal acid lipase/cholesteryl ester hydrolase OS=Homo sapiens OX=9606 GN=LIPA PE=1 SV=2	LIPA	45.418	7.0171	2.8	1	2	1	1.201	1.324	1.297	0.87	0.87	0.941	0.5	0.593	0.675	0.701	0.00085899
P38606	V-type proton ATPase catalytic subunit A OS=Homo sapiens OX=9606 GN=ATP6V1A PE=1 SV=2	ATP6V1A	68.303	152.3	27.1	14	21	12	1.163	1.195	1.173	0.79	0.811	0.771	1.187	1.103	1.092	0.672	1.90992e-05
P38646	Stress-70 protein, mitochondrial OS=Homo sapiens OX=9606 GN=HSPA9 PE=1 SV=2	HSPA9	73.68	212.44	36.1	21	42	20	0.988	0.985	0.981	1.126	1.155	1.144	0.827	0.84	0.734	1.159	4.1607e-05
P38919	Eukaryotic initiation factor 4A-III OS=Homo sapiens OX=9606 GN=EIF4A3 PE=1 SV=4	EIF4A3	46.871	40.012	17.3	8	9	5	0.932	0.941	0.941	0.989	1.041	1.046	1.264	1.227	1.263	1.093	0.0082202
P39019	40S ribosomal protein S19 OS=Homo sapiens OX=9606 GN=RPS19 PE=1 SV=2	RPS19	16.06	31.846	35.9	5	7	5	1.171	1.117	1.143	0.934	0.998	0.991	0.711	0.688	0.705	0.852	0.0030444
P39023	60S ribosomal protein L3 OS=Homo sapiens OX=9606 GN=RPL3 PE=1 SV=2	RPL3	46.108	77.833	23.1	11	18	10	1.048	1.046	1.033	0.889	0.909	0.917	1.102	1.073	1.041	0.868	0.000160978
P39059	Collagen alpha-1(XV) chain OS=Homo sapiens OX=9606 GN=COL15A1 PE=1 SV=2	COL15A1	141.72	6.0826	0.6	1	1	1
P39060	Collagen alpha-1(XVIII) chain OS=Homo sapiens OX=9606 GN=COL18A1 PE=1 SV=5	COL18A1	178.19	54.995	4.2	6	6	6	1.068	1.172	1.06	1.12	1.082	1.121	0.594	0.473	0.64	1.007	0.8301
P39656	Dolichyl-diphosphooligosaccharide--protein glycosyltransferase 48 kDa subunit OS=Homo sapiens OX=9606 GN=DDOST PE=1 SV=4	DDOST	50.8	85.136	17.3	8	10	8	1.07	1.003	1.06	1.052	1.09	1.081	0.644	0.777	0.676	1.029	0.2786
P39687	Acidic leucine-rich nuclear phosphoprotein 32 family member A OS=Homo sapiens OX=9606 GN=ANP32A PE=1 SV=1	ANP32A	28.585	23.629	16.5	4	5	3	0.687	0.704	0.575	0.441	0.42	0.324	3.376	3.544	3.345	0.603	0.0112847
P39748	Flap endonuclease 1 OS=Homo sapiens OX=9606 GN=FEN1 PE=1 SV=1	FEN1	42.592	10.581	5.3	1	1	1
P40121	Macrophage-capping protein OS=Homo sapiens OX=9606 GN=CAPG PE=1 SV=2	CAPG	38.498	29.544	10.9	3	3	3	1.005	0.997	0.98	0.778	0.819	0.76	1.615	1.639	1.553	0.79	0.00053888
P40123	Adenylyl cyclase-associated protein 2 OS=Homo sapiens OX=9606 GN=CAP2 PE=1 SV=1	CAP2	52.823	99.159	22.2	8	11	8	1.197	1.221	1.229	0.919	0.963	0.968	0.538	0.598	0.638	0.781	0.000177953
P40189	Interleukin-6 receptor subunit beta OS=Homo sapiens OX=9606 GN=IL6ST PE=1 SV=2	IL6ST	103.54	66.517	6.8	4	4	4	1.122	1.125	1.098	1.184	1.263	1.128	0.298	0.349	0.342	1.069	0.123399
P40222	Alpha-taxilin OS=Homo sapiens OX=9606 GN=TXLNA PE=1 SV=3	TXLNA	61.89	25.245	8.8	4	4	4	0.919	0.812	0.827	1.069	1.072	1.071	1.315	1.442	1.19	1.256	0.027197
P40227	T-complex protein 1 subunit zeta OS=Homo sapiens OX=9606 GN=CCT6A PE=1 SV=3	CCT6A	58.024	128.58	27.1	13	20	13	1.107	1.064	1.014	1.1	1.162	1.156	0.566	0.47	0.432	1.073	0.082699
P40261	Nicotinamide N-methyltransferase OS=Homo sapiens OX=9606 GN=NNMT PE=1 SV=1	NNMT	29.574	26.858	17.8	4	6	4	1.062	1.069	1.095	0.978	0.919	1.102	0.834	0.878	0.896	0.93	0.234
P40306	Proteasome subunit beta type-10 OS=Homo sapiens OX=9606 GN=PSMB10 PE=1 SV=1	PSMB10	28.936	33.51	13.6	3	4	3	0.666	0.59	0.666	0.605	0.608	0.627	3.254	2.792	2.864	0.957	0.37174
P40429	60S ribosomal protein L13a OS=Homo sapiens OX=9606 GN=RPL13A PE=1 SV=2	RPL13A	23.577	38.424	25.6	6	13	6	1.223	1.286	1.291	0.922	0.926	0.942	0.514	0.451	0.569	0.734	7.874e-05
P40616	ADP-ribosylation factor-like protein 1 OS=Homo sapiens OX=9606 GN=ARL1 PE=1 SV=1	ARL1	20.417	26.29	24.3	3	3	3	1.16	0.987	1.112	0.978	0.957	1.035	0.657	0.771	0.768	0.911	0.165058
P40763	Signal transducer and activator of transcription 3 OS=Homo sapiens OX=9606 GN=STAT3 PE=1 SV=2	STAT3	88.067	69.503	8.7	5	8	5	0.766	0.768	0.828	0.835	0.759	0.758	2.266	2.194	2.23	0.996	0.91556
P40818	Ubiquitin carboxyl-terminal hydrolase 8 OS=Homo sapiens OX=9606 GN=USP8 PE=1 SV=1	USP8	127.52	6.6181	0.8	1	1	1	1.22	1.31	1.3	0.906	0.992	0.911	0.423	0.495	0.531	0.733	0.00110343
P40855	Peroxisomal biogenesis factor 19 OS=Homo sapiens OX=9606 GN=PEX19 PE=1 SV=1	PEX19	32.806	33.363	11	3	3	3	0.974	1.056	1.077	0.805	0.801	0.771	1.466	1.505	1.444	0.765	0.00136158
P40925	Malate dehydrogenase, cytoplasmic OS=Homo sapiens OX=9606 GN=MDH1 PE=1 SV=4	MDH1	36.426	166.17	33.8	11	15	11	1.126	1.105	1.17	0.82	0.809	0.876	0.896	0.978	0.922	0.737	0.00050275
P40926	Malate dehydrogenase, mitochondrial OS=Homo sapiens OX=9606 GN=MDH2 PE=1 SV=3	MDH2	35.503	219.69	50.9	15	48	15	0.954	0.957	0.99	1.029	1.014	0.997	1.177	1.103	1.142	1.048	0.035138
P40937	Replication factor C subunit 5 OS=Homo sapiens OX=9606 GN=RFC5 PE=1 SV=1	RFC5	38.496	18.552	8.2	2	2	2
P40938	Replication factor C subunit 3 OS=Homo sapiens OX=9606 GN=RFC3 PE=1 SV=2	RFC3	40.556	6.1649	2.5	1	1	1
P40939	Trifunctional enzyme subunit alpha, mitochondrial OS=Homo sapiens OX=9606 GN=HADHA PE=1 SV=2	HADHA	82.999	323.31	38.5	22	46	22	1.059	1.073	1.086	1.07	1.096	1.104	0.599	0.654	0.58	1.016	0.2509
P41091	Eukaryotic translation initiation factor 2 subunit 3 OS=Homo sapiens OX=9606 GN=EIF2S3 PE=1 SV=3	EIF2S3	51.109	65.272	19.7	8	9	8	1.087	1.034	1.129	0.782	0.803	0.826	1.484	1.36	1.361	0.742	0.00057612
P41214	Eukaryotic translation initiation factor 2D OS=Homo sapiens OX=9606 GN=EIF2D PE=1 SV=3	EIF2D	64.706	6.3482	1.7	1	1	1
P41221	Protein Wnt-5a OS=Homo sapiens OX=9606 GN=WNT5A PE=1 SV=2	WNT5A	42.339	19.297	7.6	3	4	3	1.318	1.361	1.462	0.669	0.69	0.631	0.722	0.708	0.716	0.481	5.7003e-05
P41227	N-alpha-acetyltransferase 10 OS=Homo sapiens OX=9606 GN=NAA10 PE=1 SV=1	NAA10	26.458	6.877	4.3	1	1	1	1.13	1.122	1.166	0.908	0.916	0.99	0.779	0.842	0.934	0.823	0.0028569
P41240	Tyrosine-protein kinase CSK OS=Homo sapiens OX=9606 GN=CSK PE=1 SV=1	CSK	50.704	21.258	7.6	3	4	3	0.724	0.997	0.91	1.09	1.037	1.054	1.433	1.244	1.11	1.209	0.175422
P41250	Glycine--tRNA ligase OS=Homo sapiens OX=9606 GN=GARS PE=1 SV=3	GARS	83.165	144.56	21.9	14	17	14	1.13	1.107	1.111	0.992	0.979	1.031	0.701	0.564	0.694	0.897	0.0028616
P41252	Isoleucine--tRNA ligase, cytoplasmic OS=Homo sapiens OX=9606 GN=IARS PE=1 SV=2	IARS	144.5	128.44	12.8	12	13	12	1.144	1.134	1.092	0.961	0.97	1.02	0.747	0.625	0.569	0.876	0.0047192
P41567	Eukaryotic translation initiation factor 1 OS=Homo sapiens OX=9606 GN=EIF1 PE=1 SV=1	EIF1	12.732	130.53	36.3	2	3	2	1.033	1.024	1.069	0.954	0.804	0.892	1.198	1.177	1.33	0.848	0.03124
P42025	Beta-centractin OS=Homo sapiens OX=9606 GN=ACTR1B PE=1 SV=1	ACTR1B	42.293	5.8127	7.7	3	3	1
P42126	Enoyl-CoA delta isomerase 1, mitochondrial OS=Homo sapiens OX=9606 GN=ECI1 PE=1 SV=1	ECI1	32.816	13.682	5.6	2	2	2	1.042	1.087	1.096	1.116	1.156	1.091	0.621	0.657	0.521	1.043	0.142699
P42166	Lamina-associated polypeptide 2, isoform alpha OS=Homo sapiens OX=9606 GN=TMPO PE=1 SV=2	TMPO	75.491	22.162	13.4	6	6	2	0.727	0.758	0.725	1.37	1.347	1.247	1.04	0.988	1.156	1.794	5.7692e-05
P42167	Lamina-associated polypeptide 2, isoforms beta/gamma OS=Homo sapiens OX=9606 GN=TMPO PE=1 SV=2	TMPO	50.67	94.325	22	7	8	3	0.938	0.896	0.848	1.299	1.244	1.171	0.95	0.774	0.761	1.385	0.00147983
P42224	Signal transducer and activator of transcription 1-alpha/beta OS=Homo sapiens OX=9606 GN=STAT1 PE=1 SV=2	STAT1	87.334	101.66	16.3	10	11	10	1.029	1.055	1.104	0.836	0.862	0.836	1.101	1.394	1.209	0.795	0.00056372
P42226	Signal transducer and activator of transcription 6 OS=Homo sapiens OX=9606 GN=STAT6 PE=1 SV=1	STAT6	94.134	19.195	3.9	3	3	3	0.875	0.909	0.943	0.953	0.855	0.885	1.21	2.43	1.282	0.988	0.75134
P42285	Exosome RNA helicase MTR4 OS=Homo sapiens OX=9606 GN=MTREX PE=1 SV=3	MTREX	117.8	39.75	5.4	6	7	6	0.819	0.768	0.852	1.011	0.981	1.071	1.554	1.537	1.479	1.256	0.0045608
P42336	Phosphatidylinositol 4,5-bisphosphate 3-kinase catalytic subunit alpha isoform OS=Homo sapiens OX=9606 GN=PIK3CA PE=1 SV=2	PIK3CA	124.28	7.5707	0.8	1	1	1
P42345	Serine/threonine-protein kinase mTOR OS=Homo sapiens OX=9606 GN=MTOR PE=1 SV=1	MTOR	288.89	59.455	3.1	7	7	7	0.956	0.981	1.088	1.08	1.12	1.03	0.603	0.653	0.798	1.068	0.22446
P42356	Phosphatidylinositol 4-kinase alpha OS=Homo sapiens OX=9606 GN=PI4KA PE=1 SV=4	PI4KA	236.83	24.267	1.8	4	5	4	0.971	0.966	1.007	0.81	0.977	1.072	1.112	1.067	1.338	0.971	0.70968
P42566	Epidermal growth factor receptor substrate 15 OS=Homo sapiens OX=9606 GN=EPS15 PE=1 SV=2	EPS15	98.655	23.732	4.4	4	4	4	1.014	0.957	0.983	0.959	0.881	0.963	1.185	1.268	1.352	0.949	0.188321
P42677	40S ribosomal protein S27 OS=Homo sapiens OX=9606 GN=RPS27 PE=1 SV=3	RPS27	9.461	13.449	28.6	2	3	1
P42696	RNA-binding protein 34 OS=Homo sapiens OX=9606 GN=RBM34 PE=1 SV=2	RBM34	48.564	13.344	4.7	2	2	2	0.967	0.907	0.924	1.054	1.048	1.043	1.137	1.164	1.172	1.124	0.025956
P42704	Leucine-rich PPR motif-containing protein, mitochondrial OS=Homo sapiens OX=9606 GN=LRPPRC PE=1 SV=3	LRPPRC	157.9	323.31	25.9	31	41	30	1.013	0.982	0.989	1.279	1.259	1.257	0.455	0.429	0.486	1.272	2.2546e-05
P42765	3-ketoacyl-CoA thiolase, mitochondrial OS=Homo sapiens OX=9606 GN=ACAA2 PE=1 SV=2	ACAA2	41.924	131.42	26.4	9	13	9	0.967	0.948	0.908	1.315	1.175	1.249	0.56	0.611	0.57	1.324	0.00170346
P42766	60S ribosomal protein L35 OS=Homo sapiens OX=9606 GN=RPL35 PE=1 SV=2	RPL35	14.551	14.102	15.4	2	3	2	1.313	1.279	1.297	0.744	0.872	0.861	0.729	0.657	0.667	0.637	0.0126417
P42768	Wiskott-Aldrich syndrome protein OS=Homo sapiens OX=9606 GN=WAS PE=1 SV=4	WAS	52.912	6.6004	2.6	1	1	1	0.31	0.297	0.302	0.691	0.738	0.604	3.781	3.649	3.766	2.237	0.000182342
P42785	Lysosomal Pro-X carboxypeptidase OS=Homo sapiens OX=9606 GN=PRCP PE=1 SV=1	PRCP	55.799	39.718	10.1	4	6	4	1.134	1.168	1.193	0.868	0.882	0.906	0.908	0.92	0.745	0.76	0.00014104
P42892	Endothelin-converting enzyme 1 OS=Homo sapiens OX=9606 GN=ECE1 PE=1 SV=2	ECE1	87.163	58.441	12.7	9	12	9	0.968	1.023	0.96	1.046	1.092	1.099	0.855	0.681	0.622	1.097	0.021461
P43005	Excitatory amino acid transporter 3 OS=Homo sapiens OX=9606 GN=SLC1A1 PE=1 SV=2	SLC1A1	57.1	19.412	6.7	2	2	2	1.025	1.188	1.092	0.998	1.107	1.109	0.563	0.713	0.632	0.972	0.64672
P43007	Neutral amino acid transporter A OS=Homo sapiens OX=9606 GN=SLC1A4 PE=1 SV=1	SLC1A4	55.722	19.037	5.5	3	3	3	0.853	0.934	0.891	1.341	1.374	1.288	0.662	0.594	0.553	1.495	0.00023905
P43034	Platelet-activating factor acetylhydrolase IB subunit alpha OS=Homo sapiens OX=9606 GN=PAFAH1B1 PE=1 SV=2	PAFAH1B1	46.637	72.924	28	9	12	9	1.037	1.075	1.018	0.938	0.94	0.973	1.048	1.078	1.11	0.911	0.0094398
P43121	Cell surface glycoprotein MUC18 OS=Homo sapiens OX=9606 GN=MCAM PE=1 SV=2	MCAM	71.607	81.793	14.1	7	10	7	1.205	1.159	1.168	1.055	1.087	1.041	0.426	0.473	0.454	0.901	0.0039801
P43155	Carnitine O-acetyltransferase OS=Homo sapiens OX=9606 GN=CRAT PE=1 SV=5	CRAT	70.857	25.179	5.6	4	4	4	0.779	0.836	0.755	1.112	1.047	1.043	1.658	1.529	1.318	1.351	0.00118243
P43235	Cathepsin K OS=Homo sapiens OX=9606 GN=CTSK PE=1 SV=1	CTSK	36.966	6.2208	9.4	2	2	1	1.805	1.343	1.514	0.739	0.794	0.793	0.081	0.083	0.153	0.499	0.00150456
P43243	Matrin-3 OS=Homo sapiens OX=9606 GN=MATR3 PE=1 SV=2	MATR3	94.622	101.97	13.3	8	12	8	0.982	1.027	1.032	1.051	1.157	1.08	0.867	0.764	0.778	1.081	0.0766
P43246	DNA mismatch repair protein Msh2 OS=Homo sapiens OX=9606 GN=MSH2 PE=1 SV=1	MSH2	104.74	18.098	3	3	3	3
P43304	Glycerol-3-phosphate dehydrogenase, mitochondrial OS=Homo sapiens OX=9606 GN=GPD2 PE=1 SV=3	GPD2	80.852	182.82	24.2	14	18	14	0.998	1.004	0.992	1.053	1.067	1.055	0.83	0.823	0.73	1.06	0.00040182
P43307	Translocon-associated protein subunit alpha OS=Homo sapiens OX=9606 GN=SSR1 PE=1 SV=3	SSR1	32.235	16.77	9.8	2	6	2	0.962	0.96	0.933	1.001	0.988	1.011	1.109	1.153	1.082	1.051	0.0141049
P43405	Tyrosine-protein kinase SYK OS=Homo sapiens OX=9606 GN=SYK PE=1 SV=1	SYK	72.065	6.1895	1.3	1	1	1
P43487	Ran-specific GTPase-activating protein OS=Homo sapiens OX=9606 GN=RANBP1 PE=1 SV=1	RANBP1	23.31	38.358	24.9	4	6	4	1.158	1.231	1.109	1.006	0.972	1.012	0.701	0.559	0.703	0.855	0.0088809
P43490	Nicotinamide phosphoribosyltransferase OS=Homo sapiens OX=9606 GN=NAMPT PE=1 SV=1	NAMPT	55.52	32.908	9.8	5	6	5	0.823	1.082	1.037	0.892	1.043	0.936	1.574	1.586	1.474	0.976	0.84972
P43686	26S proteasome regulatory subunit 6B OS=Homo sapiens OX=9606 GN=PSMC4 PE=1 SV=2	PSMC4	47.366	159.14	27.8	8	12	7	1.054	1.051	1.076	1.011	0.981	1.003	0.894	0.951	0.75	0.942	0.0066634
P43897	Elongation factor Ts, mitochondrial OS=Homo sapiens OX=9606 GN=TSFM PE=1 SV=2	TSFM	35.39	31.849	11.1	4	4	4	0.887	0.906	0.913	0.954	0.949	0.891	1.661	1.397	1.418	1.033	0.25142
P45877	Peptidyl-prolyl cis-trans isomerase C OS=Homo sapiens OX=9606 GN=PPIC PE=1 SV=1	PPIC	22.763	18.925	6.1	1	4	1	1.282	1.321	1.274	0.923	0.975	0.956	0.268	0.294	0.25	0.736	9.8292e-05
P45880	Voltage-dependent anion-selective channel protein 2 OS=Homo sapiens OX=9606 GN=VDAC2 PE=1 SV=2	VDAC2	31.566	323.31	42.9	11	19	11	1.023	1.029	0.999	0.987	0.984	1.018	1.184	1.197	1.167	0.98	0.21916
P45954	Short/branched chain specific acyl-CoA dehydrogenase, mitochondrial OS=Homo sapiens OX=9606 GN=ACADSB PE=1 SV=1	ACADSB	47.485	19.609	7.6	3	4	3	1.285	1.26	1.268	0.855	0.971	0.938	0.498	0.513	0.586	0.725	0.0138418
P45973	Chromobox protein homolog 5 OS=Homo sapiens OX=9606 GN=CBX5 PE=1 SV=1	CBX5	22.225	19.04	16.2	2	2	2	0.999	1.019	0.939	1.196	1.329	1.251	0.537	0.467	0.567	1.277	0.003398
P45974	Ubiquitin carboxyl-terminal hydrolase 5 OS=Homo sapiens OX=9606 GN=USP5 PE=1 SV=2	USP5	95.785	93.72	14.5	9	11	9	1.035	1.048	1.063	0.874	0.88	0.845	1.316	1.314	1.314	0.826	0.00020169
P46060	Ran GTPase-activating protein 1 OS=Homo sapiens OX=9606 GN=RANGAP1 PE=1 SV=1	RANGAP1	63.541	125.27	21	10	13	10	1.067	1.109	1.127	1.018	0.956	0.994	0.97	0.928	0.81	0.899	0.0119403
P46063	ATP-dependent DNA helicase Q1 OS=Homo sapiens OX=9606 GN=RECQL PE=1 SV=3	RECQL	73.457	26.376	7.1	3	3	3	0.795	0.956	1.002	1.022	1.009	0.942	1.298	1.309	1.399	1.08	0.34034
P46087	Probable 28S rRNA (cytosine(4447)-C(5))-methyltransferase OS=Homo sapiens OX=9606 GN=NOP2 PE=1 SV=2	NOP2	89.301	44.115	7.3	5	6	5	1.05	1.066	1.058	1.074	1.116	1.085	0.829	0.823	0.834	1.032	0.063795
P46100	Transcriptional regulator ATRX OS=Homo sapiens OX=9606 GN=ATRX PE=1 SV=5	ATRX	282.58	34.844	1.8	3	3	3	0.833	0.93	0.897	0.819	0.835	0.714	1.882	1.908	1.863	0.89	0.116885
P46108	Adapter molecule crk OS=Homo sapiens OX=9606 GN=CRK PE=1 SV=2	CRK	33.83	28.068	14.8	4	4	4	1.184	1.245	1.27	0.853	0.849	0.885	0.769	0.761	0.8	0.699	0.000135871
P46109	Crk-like protein OS=Homo sapiens OX=9606 GN=CRKL PE=1 SV=1	CRKL	33.777	26.031	14.9	4	4	4	0.824	0.896	0.979	1.005	0.944	1.025	1.501	1.649	1.632	1.102	0.149964
P46379	Large proline-rich protein BAG6 OS=Homo sapiens OX=9606 GN=BAG6 PE=1 SV=2	BAG6	119.41	13.618	2	2	2	2	0.52	0.425	0.51	1.564	1.288	1.161	1.871	1.604	1.691	2.758	0.00073826
P46459	Vesicle-fusing ATPase OS=Homo sapiens OX=9606 GN=NSF PE=1 SV=3	NSF	82.593	169.88	24.7	17	26	17	1.194	1.166	1.154	0.853	0.859	0.911	0.851	0.965	0.899	0.746	0.0002229
P46734	Dual specificity mitogen-activated protein kinase kinase 3 OS=Homo sapiens OX=9606 GN=MAP2K3 PE=1 SV=2	MAP2K3	39.318	13.215	6.3	2	2	2	0.995	1.177	1.172	1.026	0.969	0.891	0.862	0.779	0.977	0.863	0.101236
P46776	60S ribosomal protein L27a OS=Homo sapiens OX=9606 GN=RPL27A PE=1 SV=2	RPL27A	16.561	42.648	21.6	3	6	3	1.097	1.114	1.121	0.806	0.764	0.866	1.22	1.268	1.166	0.731	0.00103824
P46777	60S ribosomal protein L5 OS=Homo sapiens OX=9606 GN=RPL5 PE=1 SV=3	RPL5	34.362	81.601	27.3	7	12	7	1.173	1.162	1.171	0.963	0.935	0.976	0.848	0.852	0.731	0.82	0.000103248
P46778	60S ribosomal protein L21 OS=Homo sapiens OX=9606 GN=RPL21 PE=1 SV=2	RPL21	18.565	17.428	13.1	3	3	3	1.213	1.295	1.337	0.852	0.862	0.846	0.725	0.722	0.535	0.666	0.0001572
P46779	60S ribosomal protein L28 OS=Homo sapiens OX=9606 GN=RPL28 PE=1 SV=3	RPL28	15.747	46.214	38	7	13	7	1.166	1.112	1.147	0.914	0.921	0.904	0.89	0.761	0.66	0.8	0.000117957
P46781	40S ribosomal protein S9 OS=Homo sapiens OX=9606 GN=RPS9 PE=1 SV=3	RPS9	22.591	28.921	19.6	5	7	5	1.135	1.131	1.138	1.016	1.014	1.076	0.418	0.397	0.533	0.912	0.042297
P46782	40S ribosomal protein S5 OS=Homo sapiens OX=9606 GN=RPS5 PE=1 SV=4	RPS5	22.876	15.214	11.3	2	4	2	1.02	1.054	1.001	0.852	0.948	0.927	1.266	1.28	1.234	0.887	0.02792
P46783	40S ribosomal protein S10 OS=Homo sapiens OX=9606 GN=RPS10 PE=1 SV=1	RPS10	18.898	39.844	33.3	6	7	6	1.101	1.117	1.038	0.856	0.883	0.885	1.132	1.18	0.999	0.806	0.00097931
P46821	Microtubule-associated protein 1B OS=Homo sapiens OX=9606 GN=MAP1B PE=1 SV=2	MAP1B	270.63	323.31	21.7	44	51	42	1.296	1.318	1.29	0.891	0.908	0.891	0.431	0.412	0.452	0.689	1.0503e-06
P46926	Glucosamine-6-phosphate isomerase 1 OS=Homo sapiens OX=9606 GN=GNPDA1 PE=1 SV=1	GNPDA1	32.668	13.003	6.9	2	3	2	1.035	1.084	1.015	0.887	0.808	0.931	1.108	1.298	1.348	0.838	0.017844
P46934	E3 ubiquitin-protein ligase NEDD4 OS=Homo sapiens OX=9606 GN=NEDD4 PE=1 SV=4	NEDD4	149.11	31.607	3.3	4	4	3	1.253	1.386	1.041	0.987	0.979	0.894	0.615	0.633	0.482	0.777	0.051544
P46937	Transcriptional coactivator YAP1 OS=Homo sapiens OX=9606 GN=YAP1 PE=1 SV=2	YAP1	54.461	29.783	9.1	4	4	4	0.82	0.831	0.876	1.104	1.016	0.977	1.457	1.585	1.544	1.226	0.0080198
P46939	Utrophin OS=Homo sapiens OX=9606 GN=UTRN PE=1 SV=2	UTRN	394.46	230.39	10.5	33	37	33	1.183	1.215	1.195	0.92	0.937	0.968	0.616	0.599	0.554	0.786	0.000138759
P46940	Ras GTPase-activating-like protein IQGAP1 OS=Homo sapiens OX=9606 GN=IQGAP1 PE=1 SV=1	IQGAP1	189.25	323.31	31.4	41	61	39	1.023	0.992	1.008	1.008	0.977	0.989	1.019	1.099	1.011	0.984	0.26784
P46976	Glycogenin-1 OS=Homo sapiens OX=9606 GN=GYG1 PE=1 SV=4	GYG1	39.383	13.29	6.9	2	2	2	1.044	1.126	1.137	0.957	0.937	1.008	0.893	0.897	0.86	0.878	0.01966
P46977	Dolichyl-diphosphooligosaccharide--protein glycosyltransferase subunit STT3A OS=Homo sapiens OX=9606 GN=STT3A PE=1 SV=2	STT3A	80.529	42.997	8.1	6	6	6	1.194	1.154	1.137	1.039	1.102	1.073	0.331	0.473	0.413	0.922	0.022236
P47755	F-actin-capping protein subunit alpha-2 OS=Homo sapiens OX=9606 GN=CAPZA2 PE=1 SV=3	CAPZA2	32.949	104.92	52.4	10	17	8	1.112	1.077	1.04	1.016	0.914	0.961	0.904	0.984	0.937	0.895	0.037161
P47756	F-actin-capping protein subunit beta OS=Homo sapiens OX=9606 GN=CAPZB PE=1 SV=4	CAPZB	31.35	36.205	19.5	5	8	5	1.185	1.088	1.113	0.952	1.024	0.948	0.71	0.846	0.873	0.864	0.0148375
P47813	Eukaryotic translation initiation factor 1A, X-chromosomal OS=Homo sapiens OX=9606 GN=EIF1AX PE=1 SV=2	EIF1AX	16.46	18.096	21.5	3	4	3	1.106	1.04	1.082	0.776	0.818	0.865	1.318	1.357	1.334	0.762	0.00165636
P47897	Glutamine--tRNA ligase OS=Homo sapiens OX=9606 GN=QARS PE=1 SV=1	QARS	87.798	55.619	11.9	7	8	7	1.016	1.094	1.045	1.013	0.989	0.988	1.013	0.984	0.994	0.948	0.081758
P47914	60S ribosomal protein L29 OS=Homo sapiens OX=9606 GN=RPL29 PE=1 SV=2	RPL29	17.752	22.68	18.9	3	6	3	1.176	1.138	1.194	0.85	0.837	0.851	0.785	0.513	0.444	0.723	2.4221e-05
P47974	mRNA decay activator protein ZFP36L2 OS=Homo sapiens OX=9606 GN=ZFP36L2 PE=1 SV=3	ZFP36L2	51.062	6.2385	1.8	1	1	1
P47985	Cytochrome b-c1 complex subunit Rieske, mitochondrial OS=Homo sapiens OX=9606 GN=UQCRFS1 PE=1 SV=2	UQCRFS1	29.668	29.396	13.1	3	4	3	1.066	1.11	1.113	1.08	1.081	1.137	0.469	0.501	0.479	1.003	0.91034
P48047	ATP synthase subunit O, mitochondrial OS=Homo sapiens OX=9606 GN=ATP5O PE=1 SV=1	ATP5O	23.277	57.935	38	7	10	7	1.118	1.212	1.127	1.084	1.05	1.06	0.536	0.571	0.461	0.924	0.045423
P48059	LIM and senescent cell antigen-like-containing domain protein 1 OS=Homo sapiens OX=9606 GN=LIMS1 PE=1 SV=4	LIMS1	37.251	19.047	17.2	5	5	2	0.883	1.09	0.956	0.784	0.792	0.838	1.456	1.63	1.717	0.824	0.042736
P48060	Glioma pathogenesis-related protein 1 OS=Homo sapiens OX=9606 GN=GLIPR1 PE=1 SV=3	GLIPR1	30.366	15.193	8.3	2	2	2	1.036	1.089	0.968	1.068	1.061	0.961	0.732	1.085	0.968	0.999	0.98506
P48061	Stromal cell-derived factor 1 OS=Homo sapiens OX=9606 GN=CXCL12 PE=1 SV=1	CXCL12	10.666	6.4301	8.6	1	1	1
P48147	Prolyl endopeptidase OS=Homo sapiens OX=9606 GN=PREP PE=1 SV=2	PREP	80.699	62.597	12.8	7	8	7	0.924	0.916	0.818	0.881	0.88	0.959	1.766	1.735	2.003	1.023	0.64976
P48163	NADP-dependent malic enzyme OS=Homo sapiens OX=9606 GN=ME1 PE=1 SV=1	ME1	64.149	39.204	10.3	6	9	6	1.255	1.274	1.29	0.913	0.873	0.906	0.62	0.696	0.437	0.705	2.2797e-05
P48307	Tissue factor pathway inhibitor 2 OS=Homo sapiens OX=9606 GN=TFPI2 PE=1 SV=1	TFPI2	26.934	18.325	17	3	3	3	0.531	0.498	0.528	1.699	1.644	1.692	0.851	0.731	0.888	3.234	4.3872e-07
P48426	Phosphatidylinositol 5-phosphate 4-kinase type-2 alpha OS=Homo sapiens OX=9606 GN=PIP4K2A PE=1 SV=2	PIP4K2A	46.224	27.429	10.8	4	4	4	0.919	1.023	0.938	0.968	0.957	0.949	1.343	1.296	1.194	0.998	0.97688
P48444	Coatomer subunit delta OS=Homo sapiens OX=9606 GN=ARCN1 PE=1 SV=1	ARCN1	57.21	89.574	25.4	13	18	13	1.067	1.161	1.081	1.009	1.016	1.06	0.994	1.154	0.96	0.932	0.084022
P48449	Lanosterol synthase OS=Homo sapiens OX=9606 GN=LSS PE=1 SV=1	LSS	83.308	45.032	11.2	7	7	7	1.052	1.021	1.015	1.033	1.03	0.976	0.787	0.908	0.871	0.984	0.49334
P48506	Glutamate--cysteine ligase catalytic subunit OS=Homo sapiens OX=9606 GN=GCLC PE=1 SV=2	GCLC	72.765	13.602	3.3	2	2	2	0.856	0.886	0.876	0.96	0.942	0.907	1.594	1.596	1.55	1.073	0.022824
P48507	Glutamate--cysteine ligase regulatory subunit OS=Homo sapiens OX=9606 GN=GCLM PE=1 SV=1	GCLM	30.727	34.715	14.2	3	3	3	1.026	1.053	1.08	0.887	0.876	0.859	1.215	1.23	1.266	0.83	0.00044119
P48509	CD151 antigen OS=Homo sapiens OX=9606 GN=CD151 PE=1 SV=3	CD151	28.295	24.141	14.6	4	5	4	1.355	1.287	1.248	0.841	0.821	0.89	0.724	0.432	0.44	0.656	0.00024
P48556	26S proteasome non-ATPase regulatory subunit 8 OS=Homo sapiens OX=9606 GN=PSMD8 PE=1 SV=2	PSMD8	39.611	102.37	23.1	6	8	6	1.035	1.041	1.022	1.029	1.034	1.038	0.941	1.123	1.035	1.001	0.8767
P48634	Protein PRRC2A OS=Homo sapiens OX=9606 GN=PRRC2A PE=1 SV=3	PRRC2A	228.86	12.465	1.3	2	2	2	1.034	1.085	0.97	1.133	1.026	1.043	0.851	0.901	0.804	1.037	0.46514
P48637	Glutathione synthetase OS=Homo sapiens OX=9606 GN=GSS PE=1 SV=1	GSS	52.384	14.031	7.4	2	2	2
P48643	T-complex protein 1 subunit epsilon OS=Homo sapiens OX=9606 GN=CCT5 PE=1 SV=1	CCT5	59.67	74.14	23.1	11	14	11	0.941	0.973	0.922	1.181	1.062	1.083	0.927	0.788	0.815	1.173	0.011884
P48651	Phosphatidylserine synthase 1 OS=Homo sapiens OX=9606 GN=PTDSS1 PE=1 SV=1	PTDSS1	55.527	24.997	5.9	2	2	2	1.019	1.052	1.071	1.127	1.149	1.07	0.563	0.727	0.78	1.065	0.071856
P48681	Nestin OS=Homo sapiens OX=9606 GN=NES PE=1 SV=2	NES	177.44	231.15	19.9	26	31	26	1.003	1.017	1.03	1.118	1.163	1.084	0.789	0.795	0.652	1.103	0.0108045
P48723	Heat shock 70 kDa protein 13 OS=Homo sapiens OX=9606 GN=HSPA13 PE=1 SV=1	HSPA13	51.927	40.819	12.1	4	5	4	0.928	0.882	0.946	1.074	0.985	1.094	1.04	1.223	1.301	1.144	0.025383
P48729	Casein kinase I isoform alpha OS=Homo sapiens OX=9606 GN=CSNK1A1 PE=1 SV=2	CSNK1A1	38.914	20.932	9.5	3	3	3	0.967	0.948	0.915	1.211	1.128	1.196	0.817	0.849	0.813	1.249	0.00122194
P48730	Casein kinase I isoform delta OS=Homo sapiens OX=9606 GN=CSNK1D PE=1 SV=2	CSNK1D	47.33	7.2856	2.9	1	1	1	0.825	1.043	0.597	1.027	0.982	1.319	0.733	1.525	1.624	1.35	0.163335
P48735	Isocitrate dehydrogenase [NADP], mitochondrial OS=Homo sapiens OX=9606 GN=IDH2 PE=1 SV=2	IDH2	50.909	176.38	35.6	13	26	11	1.05	1.123	1.086	1.051	1.075	1.087	0.661	0.756	0.736	0.986	0.55716
P48739	Phosphatidylinositol transfer protein beta isoform OS=Homo sapiens OX=9606 GN=PITPNB PE=1 SV=2	PITPNB	31.54	103.09	17.7	3	4	3	1.171	1.181	1.107	0.986	1.015	0.99	0.764	0.672	0.713	0.865	0.0028553
P48740	Mannan-binding lectin serine protease 1 OS=Homo sapiens OX=9606 GN=MASP1 PE=1 SV=3	MASP1	79.246	19.279	2	1	2	1	1.013	0.911	0.981	0.966	0.841	0.864	1.426	1.417	1.454	0.919	0.183375
P48960	CD97 antigen OS=Homo sapiens OX=9606 GN=CD97 PE=1 SV=4	CD97	91.868	77.857	4.3	4	5	4	1.274	1.251	1.253	1.024	0.981	0.995	0.347	0.373	0.451	0.794	7.8579e-05
P49006	MARCKS-related protein OS=Homo sapiens OX=9606 GN=MARCKSL1 PE=1 SV=2	MARCKSL1	19.529	8.1397	6.7	1	2	1	0.721	0.629	0.604	1.05	1.099	0.971	1.92	1.921	1.987	1.597	0.00190255
P49023	Paxillin OS=Homo sapiens OX=9606 GN=PXN PE=1 SV=3	PXN	64.505	23.343	6.8	3	3	3	0.959	0.936	0.938	0.828	1.006	0.861	1.523	1.193	1.389	0.951	0.46674
P49069	Calcium signal-modulating cyclophilin ligand OS=Homo sapiens OX=9606 GN=CAMLG PE=1 SV=1	CAMLG	32.952	33.641	7.4	1	1	1	1.119	1.248	1.263	0.948	1.03	0.907	0.656	0.665	0.486	0.795	0.0128012
P49184	Deoxyribonuclease-1-like 1 OS=Homo sapiens OX=9606 GN=DNASE1L1 PE=1 SV=1	DNASE1L1	33.892	42.11	11.9	2	2	2	1.035	1.046	0.995	1.06	1.033	1.093	0.755	0.952	0.899	1.036	0.190719
P49189	4-trimethylaminobutyraldehyde dehydrogenase OS=Homo sapiens OX=9606 GN=ALDH9A1 PE=1 SV=3	ALDH9A1	53.801	47.758	15	6	8	6	1.097	1.152	1.175	1.001	0.97	1.002	0.767	0.755	0.774	0.868	0.0036153
P49207	60S ribosomal protein L34 OS=Homo sapiens OX=9606 GN=RPL34 PE=1 SV=3	RPL34	13.293	26.031	29.9	4	4	4	1.353	1.389	1.303	0.794	0.824	0.83	0.582	0.597	0.485	0.605	2.3208e-05
P49257	Protein ERGIC-53 OS=Homo sapiens OX=9606 GN=LMAN1 PE=1 SV=2	LMAN1	57.548	218.19	27.3	11	16	11	1.08	1.097	1.086	1.005	1.017	0.988	0.785	0.828	0.851	0.922	0.0010779
P49327	Fatty acid synthase OS=Homo sapiens OX=9606 GN=FASN PE=1 SV=3	FASN	273.42	276.25	14.7	30	38	30	1.047	1.052	1.015	1.175	1.111	1.131	0.677	0.625	0.703	1.097	0.0097205
P49336	Cyclin-dependent kinase 8 OS=Homo sapiens OX=9606 GN=CDK8 PE=1 SV=1	CDK8	53.283	14.428	3.4	1	1	1	0.774	0.699	0.746	0.987	0.952	0.854	1.976	2.018	1.87	1.259	0.0122032
P49354	Protein farnesyltransferase/geranylgeranyltransferase type-1 subunit alpha OS=Homo sapiens OX=9606 GN=FNTA PE=1 SV=1	FNTA	44.408	12.347	4.5	2	2	2	1.146	1.093	1.174	0.887	0.905	0.821	1.224	0.916	0.916	0.766	0.00181953
P49368	T-complex protein 1 subunit gamma OS=Homo sapiens OX=9606 GN=CCT3 PE=1 SV=4	CCT3	60.533	212.8	40	20	30	20	0.997	1.002	1.017	1.104	1.077	1.088	0.733	0.689	0.793	1.084	0.00099695
P49411	Elongation factor Tu, mitochondrial OS=Homo sapiens OX=9606 GN=TUFM PE=1 SV=2	TUFM	49.541	160.4	40	17	25	16	1.083	1.116	1.041	1.045	1.142	1.053	0.551	0.538	0.552	1	0.9912
P49419	Alpha-aminoadipic semialdehyde dehydrogenase OS=Homo sapiens OX=9606 GN=ALDH7A1 PE=1 SV=5	ALDH7A1	58.486	237.43	34.9	16	24	16	1.155	1.176	1.186	0.968	0.995	1.008	0.551	0.534	0.637	0.845	0.00029601
P49441	Inositol polyphosphate 1-phosphatase OS=Homo sapiens OX=9606 GN=INPP1 PE=1 SV=1	INPP1	43.998	7.0295	3	1	2	1	0.687	0.787	0.945	0.7	0.781	0.691	2.152	2.338	2.258	0.898	0.37202
P49458	Signal recognition particle 9 kDa protein OS=Homo sapiens OX=9606 GN=SRP9 PE=1 SV=2	SRP9	10.112	18.703	33.7	3	4	3	1.345	1.277	1.335	0.882	0.95	0.917	0.058	0.165	0.209	0.695	0.000175581
P49585	Choline-phosphate cytidylyltransferase A OS=Homo sapiens OX=9606 GN=PCYT1A PE=1 SV=2	PCYT1A	41.731	32.333	13.4	5	5	5	1.02	1.008	1.011	1.092	1.092	1.079	0.735	0.719	0.767	1.074	0.000182249
P49588	Alanine--tRNA ligase, cytoplasmic OS=Homo sapiens OX=9606 GN=AARS PE=1 SV=2	AARS	106.81	139.95	12.2	9	13	9	1.198	1.149	1.217	0.908	0.871	0.867	0.936	0.852	0.811	0.742	0.000195662
P49589	Cysteine--tRNA ligase, cytoplasmic OS=Homo sapiens OX=9606 GN=CARS PE=1 SV=3	CARS	85.472	51.279	11.8	7	7	7	0.976	0.954	0.993	0.869	0.929	0.929	1.342	1.423	1.195	0.933	0.049837
P49590	Probable histidine--tRNA ligase, mitochondrial OS=Homo sapiens OX=9606 GN=HARS2 PE=1 SV=1	HARS2	56.888	7.2404	8.1	4	5	1	1.125	1.047	1.161	1.079	0.997	1.073	0.759	0.614	0.651	0.945	0.22872
P49591	Serine--tRNA ligase, cytoplasmic OS=Homo sapiens OX=9606 GN=SARS PE=1 SV=3	SARS	58.777	24.297	7.2	3	5	3	1.227	1.162	1.209	0.957	1.043	1.068	0.464	0.524	0.494	0.853	0.0124588
P49641	Alpha-mannosidase 2x OS=Homo sapiens OX=9606 GN=MAN2A2 PE=2 SV=3	MAN2A2	130.54	22.105	2.5	2	2	2	0.767	0.735	0.756	0.926	0.792	0.789	2.268	2.138	2.027	1.11	0.133238
P49711	Transcriptional repressor CTCF OS=Homo sapiens OX=9606 GN=CTCF PE=1 SV=1	CTCF	82.785	5.887	1.2	1	1	1	0.573	0.553	0.563	0.721	0.608	0.592	3.138	3.245	2.935	1.137	0.116659
P49720	Proteasome subunit beta type-3 OS=Homo sapiens OX=9606 GN=PSMB3 PE=1 SV=2	PSMB3	22.949	22.716	7.8	1	2	1	1.032	0.946	1.039	0.769	0.801	0.753	1.659	1.59	1.543	0.77	0.00177712
P49721	Proteasome subunit beta type-2 OS=Homo sapiens OX=9606 GN=PSMB2 PE=1 SV=1	PSMB2	22.836	18.965	16.4	3	3	3	1.039	1.028	1.019	0.769	0.837	0.808	1.505	1.485	1.389	0.782	0.0006181
P49736	DNA replication licensing factor MCM2 OS=Homo sapiens OX=9606 GN=MCM2 PE=1 SV=4	MCM2	101.89	18.176	3.7	3	4	3	0.87	0.829	0.684	1.043	0.766	0.91	1.716	2.119	1.729	1.141	0.32624
P49748	Very long-chain specific acyl-CoA dehydrogenase, mitochondrial OS=Homo sapiens OX=9606 GN=ACADVL PE=1 SV=1	ACADVL	70.389	215.43	40.8	21	33	21	1.012	0.973	0.992	1.213	1.179	1.251	0.549	0.55	0.643	1.224	0.00060104
P49750	YLP motif-containing protein 1 OS=Homo sapiens OX=9606 GN=YLPM1 PE=1 SV=4	YLPM1	241.64	36.628	3	6	7	6	1.1	1.089	1.078	0.902	1.089	0.934	0.826	0.807	0.763	0.895	0.189198
P49754	Vacuolar protein sorting-associated protein 41 homolog OS=Homo sapiens OX=9606 GN=VPS41 PE=1 SV=3	VPS41	98.565	15.12	2.7	2	2	2	0.939	1.115	1.092	1.135	0.71	1.012	1.013	1.118	1.083	0.908	0.4978
P49755	Transmembrane emp24 domain-containing protein 10 OS=Homo sapiens OX=9606 GN=TMED10 PE=1 SV=2	TMED10	24.976	41.197	20.1	3	10	3	1.049	1.076	1.042	1.037	1.052	1.112	0.741	0.817	0.728	1.011	0.68238
P49756	RNA-binding protein 25 OS=Homo sapiens OX=9606 GN=RBM25 PE=1 SV=3	RBM25	100.18	50.904	8.4	7	8	7	0.912	0.913	0.949	1.12	1.083	1.067	1.084	1.101	1.015	1.179	0.00106122
P49757	Protein numb homolog OS=Homo sapiens OX=9606 GN=NUMB PE=1 SV=2	NUMB	70.803	12.406	2.6	2	2	2	0.989	0.976	1.054	0.905	1.005	0.951	1.162	1.167	1.202	0.948	0.23228
P49768	Presenilin-1 OS=Homo sapiens OX=9606 GN=PSEN1 PE=1 SV=1	PSEN1	52.667	9.3442	4.1	1	1	1	0.936	0.909	0.845	0.944	0.868	1.079	1.214	1.489	1.637	1.075	0.38218
P49770	Translation initiation factor eIF-2B subunit beta OS=Homo sapiens OX=9606 GN=EIF2B2 PE=1 SV=3	EIF2B2	38.989	15.044	6.3	2	2	2	1.178	1.159	1.16	1.006	0.97	1.054	0.552	0.621	0.667	0.866	0.0042632
P49773	Histidine triad nucleotide-binding protein 1 OS=Homo sapiens OX=9606 GN=HINT1 PE=1 SV=2	HINT1	13.802	11.553	12.7	2	2	2	1.132	1.136	1.135	0.883	0.868	1.051	0.829	0.932	0.843	0.823	0.083437
P49790	Nuclear pore complex protein Nup153 OS=Homo sapiens OX=9606 GN=NUP153 PE=1 SV=2	NUP153	153.94	46.821	5.1	7	7	7	0.897	0.875	0.914	1.169	1.109	1.162	1.039	1.01	1.035	1.281	0.00029601
P49792	E3 SUMO-protein ligase RanBP2 OS=Homo sapiens OX=9606 GN=RANBP2 PE=1 SV=2	RANBP2	358.2	144.3	9.1	22	24	14	1.017	0.946	0.964	1.087	1.041	1.068	0.986	0.938	0.819	1.092	0.024396
P49795	Regulator of G-protein signaling 19 OS=Homo sapiens OX=9606 GN=RGS19 PE=1 SV=1	RGS19	24.635	5.8356	3.7	1	1	1
P49821	NADH dehydrogenase [ubiquinone] flavoprotein 1, mitochondrial OS=Homo sapiens OX=9606 GN=NDUFV1 PE=1 SV=4	NDUFV1	50.817	49.318	10.1	5	7	5	0.902	0.883	0.86	0.899	0.887	0.904	1.517	1.474	1.532	1.017	0.3168
P49841	Glycogen synthase kinase-3 beta OS=Homo sapiens OX=9606 GN=GSK3B PE=1 SV=2	GSK3B	46.744	21.668	5.2	1	1	1	1.001	0.871	0.921	0.94	1.159	1.174	0.944	0.953	1.284	1.172	0.133544
P49902	Cytosolic purine 5'-nucleotidase OS=Homo sapiens OX=9606 GN=NT5C2 PE=1 SV=1	NT5C2	64.969	13.628	4.5	2	2	2	1.047	1.012	1.087	0.971	1.098	1.043	0.871	0.862	0.862	0.989	0.79038
P49915	GMP synthase [glutamine-hydrolyzing] OS=Homo sapiens OX=9606 GN=GMPS PE=1 SV=1	GMPS	76.715	95.55	12.1	7	8	7	1.084	1.123	1.053	0.86	0.974	0.948	0.784	0.835	1.013	0.853	0.0192954
P49916	DNA ligase 3 OS=Homo sapiens OX=9606 GN=LIG3 PE=1 SV=2	LIG3	112.91	23.905	4	3	3	3	0.866	0.864	0.845	1.091	1.095	1.107	1.212	1.278	1.237	1.279	1.52449e-05
P49959	Double-strand break repair protein MRE11 OS=Homo sapiens OX=9606 GN=MRE11 PE=1 SV=3	MRE11	80.592	38.381	8.6	6	6	6	0.923	0.987	0.762	0.844	0.935	0.888	1.414	1.5	1.362	0.998	0.9716
P50148	Guanine nucleotide-binding protein G(q) subunit alpha OS=Homo sapiens OX=9606 GN=GNAQ PE=1 SV=4	GNAQ	42.142	53.999	23.7	7	9	4	1.18	1.181	1.178	0.853	0.798	0.875	1.004	0.902	1.001	0.714	0.0065418
P50151	Guanine nucleotide-binding protein G(I)/G(S)/G(O) subunit gamma-10 OS=Homo sapiens OX=9606 GN=GNG10 PE=1 SV=1	GNG10	7.2053	6.7155	22.1	1	2	1	1.123	1.073	1.047	0.884	0.887	0.942	1.144	1.148	0.962	0.837	0.0035847
P50213	Isocitrate dehydrogenase [NAD] subunit alpha, mitochondrial OS=Homo sapiens OX=9606 GN=IDH3A PE=1 SV=1	IDH3A	39.591	104.56	22.7	7	9	7	0.828	0.868	0.828	1.064	1.145	1.161	1.163	0.99	1.031	1.335	0.00076467
P50281	Matrix metalloproteinase-14 OS=Homo sapiens OX=9606 GN=MMP14 PE=1 SV=3	MMP14	65.893	65.09	15.5	8	12	8	1.183	1.174	1.221	0.89	0.929	0.931	0.76	0.725	0.757	0.769	0.000157991
P50395	Rab GDP dissociation inhibitor beta OS=Homo sapiens OX=9606 GN=GDI2 PE=1 SV=2	GDI2	50.663	177.6	41.8	15	21	10	1.092	1.137	1.178	0.838	0.892	0.876	0.895	0.949	0.958	0.765	0.00073675
P50402	Emerin OS=Homo sapiens OX=9606 GN=EMD PE=1 SV=1	EMD	28.994	82.401	33.9	7	8	7	1.092	1.085	1.054	0.837	0.853	0.845	0.562	0.495	0.504	0.785	3.8823e-05
P50416	Carnitine O-palmitoyltransferase 1, liver isoform OS=Homo sapiens OX=9606 GN=CPT1A PE=1 SV=2	CPT1A	88.367	94.656	20.1	13	13	13	0.852	0.837	0.836	1.199	1.228	1.143	0.693	0.753	0.732	1.414	9.7446e-05
P50440	Glycine amidinotransferase, mitochondrial OS=Homo sapiens OX=9606 GN=GATM PE=1 SV=1	GATM	48.455	26.387	9.9	3	3	3	0.37	0.328	0.345	0.752	0.656	0.558	4.079	3.471	3.472	1.885	0.002518
P50443	Sulfate transporter OS=Homo sapiens OX=9606 GN=SLC26A2 PE=1 SV=2	SLC26A2	81.661	6.1403	1.2	1	1	1
P50454	Serpin H1 OS=Homo sapiens OX=9606 GN=SERPINH1 PE=1 SV=2	SERPINH1	46.44	323.31	46.2	17	58	17	1.187	1.204	1.2	0.964	0.987	0.987	0.395	0.393	0.413	0.818	2.173e-05
P50479	PDZ and LIM domain protein 4 OS=Homo sapiens OX=9606 GN=PDLIM4 PE=1 SV=2	PDLIM4	35.398	12.329	9.4	2	2	2	1.409	1.409	1.37	0.807	0.818	0.848	0.45	0.336	0.485	0.59	3.623e-06
P50502	Hsc70-interacting protein OS=Homo sapiens OX=9606 GN=ST13 PE=1 SV=2	ST13	41.331	102.24	14.1	4	6	4	1.177	1.122	1.133	0.917	0.887	0.936	0.805	0.689	0.802	0.798	0.00046115
P50552	Vasodilator-stimulated phosphoprotein OS=Homo sapiens OX=9606 GN=VASP PE=1 SV=3	VASP	39.829	197.66	32.4	10	11	10	1.117	1.132	1.138	1.009	1.031	1.086	0.437	0.534	0.515	0.923	0.023144
P50570	Dynamin-2 OS=Homo sapiens OX=9606 GN=DNM2 PE=1 SV=2	DNM2	98.063	51.532	11.6	8	10	7	0.8	0.741	0.808	1.04	1.132	1.103	1.478	1.176	1.381	1.394	0.00085917
P50583	Bis(5'-nucleosyl)-tetraphosphatase [asymmetrical] OS=Homo sapiens OX=9606 GN=NUDT2 PE=1 SV=3	NUDT2	16.829	14.299	9.5	1	1	1	0.979	1.026	1.068	0.945	0.901	1.029	1.115	1.21	1.012	0.936	0.2185
P50750	Cyclin-dependent kinase 9 OS=Homo sapiens OX=9606 GN=CDK9 PE=1 SV=3	CDK9	42.777	12.146	8.9	3	3	2	0.803	0.767	0.737	0.861	0.921	0.881	2.052	1.853	2.035	1.154	0.010543
P50895	Basal cell adhesion molecule OS=Homo sapiens OX=9606 GN=BCAM PE=1 SV=2	BCAM	67.404	6.0619	1.9	1	1	1
P50914	60S ribosomal protein L14 OS=Homo sapiens OX=9606 GN=RPL14 PE=1 SV=4	RPL14	23.432	30.997	19.1	4	6	4	1.112	1.104	1.073	1.018	0.996	1.109	0.907	0.565	0.869	0.95	0.20156
P50990	T-complex protein 1 subunit theta OS=Homo sapiens OX=9606 GN=CCT8 PE=1 SV=4	CCT8	59.62	188.11	40.3	21	31	20	0.986	1.008	0.971	1.092	1.108	1.065	1.039	0.904	0.956	1.101	0.0037019
P50991	T-complex protein 1 subunit delta OS=Homo sapiens OX=9606 GN=CCT4 PE=1 SV=4	CCT4	57.924	164.98	22.8	11	20	11	1.004	1.046	1.007	1.115	1.014	1.136	0.851	0.842	0.833	1.068	0.159744
P50995	Annexin A11 OS=Homo sapiens OX=9606 GN=ANXA11 PE=1 SV=1	ANXA11	54.389	52.479	13.5	6	17	6	1.13	1.07	1.142	0.781	0.752	0.796	1.261	1.294	1.143	0.697	0.00016039
P51114	Fragile X mental retardation syndrome-related protein 1 OS=Homo sapiens OX=9606 GN=FXR1 PE=1 SV=3	FXR1	69.72	255.88	12.6	5	5	5	1.218	1.174	1.177	0.841	0.936	0.985	0.615	0.638	0.739	0.774	0.0057827
P51116	Fragile X mental retardation syndrome-related protein 2 OS=Homo sapiens OX=9606 GN=FXR2 PE=1 SV=2	FXR2	74.222	39.766	11.7	6	6	5	1.016	1.187	1.144	0.994	1.049	0.979	0.893	0.91	0.846	0.903	0.122416
P51148	Ras-related protein Rab-5C OS=Homo sapiens OX=9606 GN=RAB5C PE=1 SV=2	RAB5C	23.482	210.5	49.1	8	14	6	1.223	1.132	1.129	0.942	0.944	0.99	0.95	0.804	0.868	0.825	0.0034361
P51149	Ras-related protein Rab-7a OS=Homo sapiens OX=9606 GN=RAB7A PE=1 SV=1	RAB7A	23.489	159.64	63.8	13	26	10	1.132	1.078	1.143	0.969	1.005	1.011	0.855	0.882	0.822	0.89	0.0066554
P51151	Ras-related protein Rab-9A OS=Homo sapiens OX=9606 GN=RAB9A PE=1 SV=1	RAB9A	22.837	10.992	7	1	1	1	0.713	0.736	0.777	0.933	0.769	0.751	2.549	1.98	2.163	1.102	0.27294
P51153	Ras-related protein Rab-13 OS=Homo sapiens OX=9606 GN=RAB13 PE=1 SV=1	RAB13	22.774	24.751	26.1	5	8	3	1.223	1.162	1.221	0.931	0.938	0.915	0.642	0.689	0.65	0.772	0.000143352
P51159	Ras-related protein Rab-27A OS=Homo sapiens OX=9606 GN=RAB27A PE=1 SV=3	RAB27A	24.868	20.601	15.4	3	4	3	0.675	0.664	0.647	0.743	0.864	0.827	2.262	2.619	2.406	1.226	0.0122822
P51178	1-phosphatidylinositol 4,5-bisphosphate phosphodiesterase delta-1 OS=Homo sapiens OX=9606 GN=PLCD1 PE=1 SV=2	PLCD1	85.664	11.988	2	1	1	1
P51397	Death-associated protein 1 OS=Homo sapiens OX=9606 GN=DAP PE=1 SV=3	DAP	11.164	6.505	7.8	1	1	1	0.992	1.001	1.167	0.929	1.025	1.035	0.86	1.194	0.753	0.946	0.43984
P51398	28S ribosomal protein S29, mitochondrial OS=Homo sapiens OX=9606 GN=DAP3 PE=1 SV=1	DAP3	45.566	40.899	13.6	5	5	5	1.035	0.963	0.948	1.043	1.14	1.136	0.749	0.747	0.82	1.127	0.039924
P51452	Dual specificity protein phosphatase 3 OS=Homo sapiens OX=9606 GN=DUSP3 PE=1 SV=1	DUSP3	20.478	46.156	27	4	6	4	1.367	1.304	1.401	0.805	0.859	0.843	0.394	0.402	0.484	0.616	7.5224e-05
P51531	Probable global transcription activator SNF2L2 OS=Homo sapiens OX=9606 GN=SMARCA2 PE=1 SV=2	SMARCA2	181.28	6.6675	4.5	6	6	1	0.92	0.879	0.92	1.015	0.84	0.881	1.597	1.686	1.352	1.006	0.95934
P51532	Transcription activator BRG1 OS=Homo sapiens OX=9606 GN=SMARCA4 PE=1 SV=2	SMARCA4	184.64	80.8	7	10	10	5	0.511	0.584	0.561	0.913	0.846	0.847	2.701	2.408	2.751	1.574	0.00063789
P51553	Isocitrate dehydrogenase [NAD] subunit gamma, mitochondrial OS=Homo sapiens OX=9606 GN=IDH3G PE=1 SV=1	IDH3G	42.794	40.284	15	4	4	4	0.883	0.87	0.846	1.041	1.158	0.905	1.113	1.441	1.548	1.194	0.075799
P51570	Galactokinase OS=Homo sapiens OX=9606 GN=GALK1 PE=1 SV=1	GALK1	42.272	19.605	7.4	3	3	3	1.079	1.157	1.248	1.084	0.94	1.151	0.356	0.514	0.675	0.911	0.26608
P51571	Translocon-associated protein subunit delta OS=Homo sapiens OX=9606 GN=SSR4 PE=1 SV=1	SSR4	18.998	40.994	19.7	3	9	3	1.159	1.148	1.178	1.153	1.124	1.014	0.365	0.401	0.461	0.944	0.21574
P51572	B-cell receptor-associated protein 31 OS=Homo sapiens OX=9606 GN=BCAP31 PE=1 SV=3	BCAP31	27.991	36.531	21.1	6	8	6	1.126	1.033	1.132	1.006	1.037	1.045	0.584	0.68	0.618	0.938	0.119381
P51580	Thiopurine S-methyltransferase OS=Homo sapiens OX=9606 GN=TPMT PE=1 SV=1	TPMT	28.18	6.4288	4.1	1	1	1	1.288	1.298	1.262	0.936	0.914	0.925	0.524	0.498	0.459	0.721	3.6027e-06
P51608	Methyl-CpG-binding protein 2 OS=Homo sapiens OX=9606 GN=MECP2 PE=1 SV=1	MECP2	52.44	27.679	9.3	4	4	4	0.966	0.975	0.995	0.88	0.839	0.904	1.394	1.516	1.388	0.893	0.0085612
P51610	Host cell factor 1 OS=Homo sapiens OX=9606 GN=HCFC1 PE=1 SV=2	HCFC1	208.73	45.443	3.1	6	7	6	0.707	0.727	0.693	0.961	1.007	0.97	2.123	2.001	1.932	1.381	8.2366e-05
P51648	Fatty aldehyde dehydrogenase OS=Homo sapiens OX=9606 GN=ALDH3A2 PE=1 SV=1	ALDH3A2	54.847	20.273	6.6	3	3	3	1.108	1.14	1.068	0.969	0.994	0.927	0.801	0.964	0.881	0.872	0.0077605
P51649	Succinate-semialdehyde dehydrogenase, mitochondrial OS=Homo sapiens OX=9606 GN=ALDH5A1 PE=1 SV=2	ALDH5A1	57.214	7.455	3.4	1	1	1
P51659	Peroxisomal multifunctional enzyme type 2 OS=Homo sapiens OX=9606 GN=HSD17B4 PE=1 SV=3	HSD17B4	79.685	186.04	27.9	14	21	14	1.128	1.12	1.159	0.993	1.047	1.077	0.66	0.617	0.62	0.915	0.026263
P51665	26S proteasome non-ATPase regulatory subunit 7 OS=Homo sapiens OX=9606 GN=PSMD7 PE=1 SV=2	PSMD7	37.025	25.264	12	4	4	4	1.005	0.928	0.945	1.082	1.138	1.037	1.141	1.006	0.851	1.132	0.026715
P51688	N-sulphoglucosamine sulphohydrolase OS=Homo sapiens OX=9606 GN=SGSH PE=1 SV=1	SGSH	56.695	16.516	5	2	3	2	1.181	1.178	1.186	0.819	0.895	0.944	0.949	0.801	0.901	0.75	0.0198954
P51692	Signal transducer and activator of transcription 5B OS=Homo sapiens OX=9606 GN=STAT5B PE=1 SV=2	STAT5B	89.865	12.728	2.5	2	2	2
P51784	Ubiquitin carboxyl-terminal hydrolase 11 OS=Homo sapiens OX=9606 GN=USP11 PE=1 SV=3	USP11	109.82	6.4787	1	1	1	1	0.918	0.936	0.9	1.015	0.93	0.958	1.372	1.489	1.283	1.054	0.136642
P51798	H(+)/Cl(-) exchange transporter 7 OS=Homo sapiens OX=9606 GN=CLCN7 PE=1 SV=2	CLCN7	88.678	33.579	3.2	3	3	3	0.838	0.781	0.869	0.774	0.84	0.754				0.952	0.3345
P51805	Plexin-A3 OS=Homo sapiens OX=9606 GN=PLXNA3 PE=1 SV=2	PLXNA3	207.7	29.207	2.4	3	3	3	0.837	0.803	0.846	1.18	1.136	1.194	1.009	1.221	1.235	1.412	9.7285e-05
P51808	Dynein light chain Tctex-type 3 OS=Homo sapiens OX=9606 GN=DYNLT3 PE=1 SV=1	DYNLT3	13.062	10.065	14.7	1	1	1	1.217	1.159	1.189	0.929	0.928	0.999	0.696	0.655	0.709	0.801	0.00139998
P51809	Vesicle-associated membrane protein 7 OS=Homo sapiens OX=9606 GN=VAMP7 PE=1 SV=3	VAMP7	24.935	20.266	9.1	2	3	2
P51812	Ribosomal protein S6 kinase alpha-3 OS=Homo sapiens OX=9606 GN=RPS6KA3 PE=1 SV=1	RPS6KA3	83.735	25.238	3	2	2	2	0.914	0.924	0.961	0.842	0.716	0.842	1.626	1.856	1.703	0.857	0.049496
P51858	Hepatoma-derived growth factor OS=Homo sapiens OX=9606 GN=HDGF PE=1 SV=1	HDGF	26.788	62.904	24.6	5	6	4	1.293	1.368	1.406	0.694	0.731	0.67	0.825	0.779	0.869	0.515	4.3707e-05
P51884	Lumican OS=Homo sapiens OX=9606 GN=LUM PE=1 SV=2	LUM	38.429	21.374	10.4	3	3	3	1.018	1.148	1.079	0.955	1.005	0.9	0.614	0.822	0.877	0.881	0.055459
P51911	Calponin-1 OS=Homo sapiens OX=9606 GN=CNN1 PE=1 SV=2	CNN1	33.17	88.149	42.1	11	16	11	1.252	1.259	1.205	0.798	0.831	0.771	0.597	0.686	0.681	0.646	6.476e-05
P51946	Cyclin-H OS=Homo sapiens OX=9606 GN=CCNH PE=1 SV=1	CCNH	37.643	7.4028	3.4	1	1	1	0.885	1.023	0.861	1.125	1.053	1.07	1.144	1.034	1.148	1.173	0.046879
P51965	Ubiquitin-conjugating enzyme E2 E1 OS=Homo sapiens OX=9606 GN=UBE2E1 PE=1 SV=1	UBE2E1	21.404	6.4169	5.7	1	1	1
P51970	NADH dehydrogenase [ubiquinone] 1 alpha subcomplex subunit 8 OS=Homo sapiens OX=9606 GN=NDUFA8 PE=1 SV=3	NDUFA8	20.105	33.108	35.5	5	6	5	1.141	1.187	1.08	1.074	1.094	1.166	0.317	0.436	0.417	0.978	0.58708
P51991	Heterogeneous nuclear ribonucleoprotein A3 OS=Homo sapiens OX=9606 GN=HNRNPA3 PE=1 SV=2	HNRNPA3	39.594	60.237	16.9	4	5	4	1.044	1.115	1.052	0.913	0.997	0.924	0.957	1.01	0.998	0.883	0.022197
P52209	6-phosphogluconate dehydrogenase, decarboxylating OS=Homo sapiens OX=9606 GN=PGD PE=1 SV=3	PGD	53.139	66.254	19	7	8	7	0.55	0.556	0.575	0.497	0.617	0.517	3.375	3.381	3.336	0.97	0.63762
P52272	Heterogeneous nuclear ribonucleoprotein M OS=Homo sapiens OX=9606 GN=HNRNPM PE=1 SV=3	HNRNPM	77.515	137.93	32.2	17	21	17	0.983	0.962	0.975	1.065	1.09	1.054	1.035	1.049	0.966	1.099	0.00130468
P52292	Importin subunit alpha-1 OS=Homo sapiens OX=9606 GN=KPNA2 PE=1 SV=1	KPNA2	57.861	38.703	10.6	4	6	4	0.863	0.897	0.857	1.196	1.223	1.316	0.942	0.993	1.107	1.427	0.00038165
P52294	Importin subunit alpha-5 OS=Homo sapiens OX=9606 GN=KPNA1 PE=1 SV=3	KPNA1	60.221	16.804	14.9	6	6	3	0.864	1.09	1.092	0.766	0.812	0.762	1.549	1.604	1.507	0.768	0.032519
P52306	Rap1 GTPase-GDP dissociation stimulator 1 OS=Homo sapiens OX=9606 GN=RAP1GDS1 PE=1 SV=3	RAP1GDS1	66.316	69.304	18.8	10	12	10	1.067	1.153	1.13	0.923	0.901	0.931	1.013	1.019	0.919	0.822	0.00150016
P52435	DNA-directed RNA polymerase II subunit RPB11-a OS=Homo sapiens OX=9606 GN=POLR2J PE=1 SV=1	POLR2J	13.293	18.196	24.8	3	3	3	0.856	0.831	0.836	0.894	0.794	0.833	2.024	1.991	1.645	0.999	0.95998
P52565	Rho GDP-dissociation inhibitor 1 OS=Homo sapiens OX=9606 GN=ARHGDIA PE=1 SV=3	ARHGDIA	23.207	60.588	24	4	6	4	1.244	1.248	1.229	0.895	0.928	0.934	0.507	0.718	0.561	0.741	2.4314e-05
P52566	Rho GDP-dissociation inhibitor 2 OS=Homo sapiens OX=9606 GN=ARHGDIB PE=1 SV=3	ARHGDIB	22.988	11.771	8	2	3	2	0.155	0.171	0.151	0.327	0.304	0.206	5.268	5.207	4.639	1.755	0.021421
P52594	Arf-GAP domain and FG repeat-containing protein 1 OS=Homo sapiens OX=9606 GN=AGFG1 PE=1 SV=2	AGFG1	58.259	7.415	1.6	1	1	1
P52597	Heterogeneous nuclear ribonucleoprotein F OS=Homo sapiens OX=9606 GN=HNRNPF PE=1 SV=3	HNRNPF	45.671	115.65	22.2	6	12	5	0.759	0.733	0.734	0.908	1	0.958	2.045	1.892	1.87	1.288	0.00111995
P52630	Signal transducer and activator of transcription 2 OS=Homo sapiens OX=9606 GN=STAT2 PE=1 SV=1	STAT2	97.915	13.605	2.6	2	3	2	0.958	0.754	0.933	0.809	0.794	0.812	1.437	1.581	1.695	0.913	0.37838
P52655	Transcription initiation factor IIA subunit 1 OS=Homo sapiens OX=9606 GN=GTF2A1 PE=1 SV=1	GTF2A1	41.513	5.8437	2.9	1	1	1	0.9	0.958	0.829	1.171	0.998	1.099	1.191	1.037	1.292	1.216	0.035437
P52701	DNA mismatch repair protein Msh6 OS=Homo sapiens OX=9606 GN=MSH6 PE=1 SV=2	MSH6	152.78	25.511	3.8	4	4	4	0.604	0.568	0.591	1.48	1.517	1.555	1.061	0.968	0.986	2.582	1.0258e-06
P52758	2-iminobutanoate/2-iminopropanoate deaminase OS=Homo sapiens OX=9606 GN=RIDA PE=1 SV=1	RIDA	14.494	6.2981	7.3	1	1	1
P52789	Hexokinase-2 OS=Homo sapiens OX=9606 GN=HK2 PE=1 SV=2	HK2	102.38	81.901	16.4	12	12	10	1.068	1.019	1.137	0.957	0.926	0.985	0.835	0.799	0.93	0.89	0.033065
P52815	39S ribosomal protein L12, mitochondrial OS=Homo sapiens OX=9606 GN=MRPL12 PE=1 SV=2	MRPL12	21.348	60.864	17.2	3	6	3	1.039	0.929	0.993	1.1	1.033	1.096	0.77	0.693	0.76	1.091	0.085182
P52888	Thimet oligopeptidase OS=Homo sapiens OX=9606 GN=THOP1 PE=1 SV=2	THOP1	78.839	23.791	5.1	2	2	2	1.082	1.069	0.98	0.918	0.964	0.922	1.056	1.168	1.127	0.896	0.034784
P52907	F-actin-capping protein subunit alpha-1 OS=Homo sapiens OX=9606 GN=CAPZA1 PE=1 SV=3	CAPZA1	32.922	112.66	40.6	7	15	5	1.158	1.158	1.166	1.027	1.004	1.011	0.593	0.568	0.592	0.874	4.2216e-05
P52926	High mobility group protein HMGI-C OS=Homo sapiens OX=9606 GN=HMGA2 PE=1 SV=1	HMGA2	11.832	14.112	28.4	2	2	2	1.087	1.029	1.132	0.903	1.216	0.909	0.918	0.893	0.696	0.932	0.4801
P52948	Nuclear pore complex protein Nup98-Nup96 OS=Homo sapiens OX=9606 GN=NUP98 PE=1 SV=4	NUP98	197.58	107.19	6.8	10	11	10	0.977	0.982	0.988	1.068	1.091	1.036	1.046	1.078	1.125	1.084	0.0063022
P53004	Biliverdin reductase A OS=Homo sapiens OX=9606 GN=BLVRA PE=1 SV=2	BLVRA	33.428	7.9944	4.7	1	2	1	1.127	1.163	1.22	0.937	0.985	0.992	0.707	0.676	0.694	0.83	0.0031245
P53007	Tricarboxylate transport protein, mitochondrial OS=Homo sapiens OX=9606 GN=SLC25A1 PE=1 SV=2	SLC25A1	34.012	52.382	22.5	7	15	7	1.108	1.026	1.074	1.125	1.124	1.113	0.358	0.309	0.423	1.048	0.170918
P53041	Serine/threonine-protein phosphatase 5 OS=Homo sapiens OX=9606 GN=PPP5C PE=1 SV=1	PPP5C	56.878	11.83	4	2	2	2	0.972	0.907	0.79	0.674	0.542	0.732	1.815	2.58	2.142	0.73	0.042225
P53365	Arfaptin-2 OS=Homo sapiens OX=9606 GN=ARFIP2 PE=1 SV=1	ARFIP2	37.855	6.7665	4.7	1	1	1
P53367	Arfaptin-1 OS=Homo sapiens OX=9606 GN=ARFIP1 PE=1 SV=2	ARFIP1	41.738	14.307	6.2	2	3	2	1.093	1.099	1.096	0.954	0.938	0.967	0.914	0.941	0.952	0.87	9.8898e-05
P53396	ATP-citrate synthase OS=Homo sapiens OX=9606 GN=ACLY PE=1 SV=3	ACLY	120.84	323.31	25.9	23	34	23	0.992	1.021	1.065	1.064	1.098	1.052	0.705	0.773	0.845	1.044	0.147558
P53582	Methionine aminopeptidase 1 OS=Homo sapiens OX=9606 GN=METAP1 PE=1 SV=2	METAP1	43.215	26.017	11.4	4	4	4	1.095	1.009	1.046	0.868	0.904	0.88	1.221	1.216	1.222	0.842	0.0029246
P53597	Succinate--CoA ligase [ADP/GDP-forming] subunit alpha, mitochondrial OS=Homo sapiens OX=9606 GN=SUCLG1 PE=1 SV=4	SUCLG1	36.249	33.408	12.7	4	6	4	0.996	0.987	0.945	0.907	0.938	0.942	1.341	1.157	1.233	0.952	0.07106
P53611	Geranylgeranyl transferase type-2 subunit beta OS=Homo sapiens OX=9606 GN=RABGGTB PE=1 SV=2	RABGGTB	36.924	13.789	5.7	2	3	2	0.82	0.9	0.774	0.946	0.995	0.909	1.581	1.723	1.665	1.143	0.057938
P53618	Coatomer subunit beta OS=Homo sapiens OX=9606 GN=COPB1 PE=1 SV=3	COPB1	107.14	136.9	17.1	15	20	15	1.011	1.06	0.952	0.917	0.913	0.998	1.255	1.057	1.206	0.935	0.19236
P53621	Coatomer subunit alpha OS=Homo sapiens OX=9606 GN=COPA PE=1 SV=2	COPA	138.34	174.96	20.4	23	33	23	1.08	1.062	1.062	1.057	1.032	1.044	0.801	0.987	0.959	0.978	0.065315
P53634	Dipeptidyl peptidase 1 OS=Homo sapiens OX=9606 GN=CTSC PE=1 SV=2	CTSC	51.853	67.638	19.7	6	9	6	1.219	1.216	1.256	0.83	0.81	0.839	0.785	0.817	0.9	0.672	1.55491e-05
P53680	AP-2 complex subunit sigma OS=Homo sapiens OX=9606 GN=AP2S1 PE=1 SV=2	AP2S1	17.018	25.544	21.1	3	4	3	1.278	1.141	1.249	0.925	0.948	0.906	0.632	0.655	0.776	0.758	0.00171715
P53701	Cytochrome c-type heme lyase OS=Homo sapiens OX=9606 GN=HCCS PE=1 SV=1	HCCS	30.601	43.072	25.7	6	6	6	1.005	0.983	0.971	0.973	0.999	1.064	0.73	0.678	0.745	1.026	0.42656
P53794	Sodium/myo-inositol cotransporter OS=Homo sapiens OX=9606 GN=SLC5A3 PE=1 SV=2	SLC5A3	79.693	8.4067	1.4	1	1	1
P53801	Pituitary tumor-transforming gene 1 protein-interacting protein OS=Homo sapiens OX=9606 GN=PTTG1IP PE=1 SV=1	PTTG1IP	20.324	22.491	10	1	1	1	1.058	1.18	1.236	0.859	0.927	0.856	0.789	0.989	1.017	0.761	0.0067601
P53814	Smoothelin OS=Homo sapiens OX=9606 GN=SMTN PE=1 SV=7	SMTN	99.058	29.733	5.3	4	4	4	0.826	0.84	0.816	1.273	1.12	1.275	1.049	1.045	1.029	1.478	0.0008832
P53990	IST1 homolog OS=Homo sapiens OX=9606 GN=IST1 PE=1 SV=1	IST1	39.75	18.831	7.7	3	3	3	1.071	1.033	0.944	0.803	0.836	0.755	1.519	1.578	1.43	0.785	0.0072818
P53992	Protein transport protein Sec24C OS=Homo sapiens OX=9606 GN=SEC24C PE=1 SV=3	SEC24C	118.32	72.104	10.1	7	8	7	0.868	0.763	0.915	0.932	0.946	0.989	1.724	1.806	2.036	1.126	0.099701
P53999	Activated RNA polymerase II transcriptional coactivator p15 OS=Homo sapiens OX=9606 GN=SUB1 PE=1 SV=3	SUB1	14.395	6.369	11	1	1	1	1.336	1.308	1.32	0.923	0.984	0.894	0.31	0.439	0.346	0.707	0.00027557
P54132	Bloom syndrome protein OS=Homo sapiens OX=9606 GN=BLM PE=1 SV=1	BLM	159	6.3569	0.6	1	1	1
P54136	Arginine--tRNA ligase, cytoplasmic OS=Homo sapiens OX=9606 GN=RARS PE=1 SV=2	RARS	75.378	141.05	33.3	19	27	18	1.088	1.056	1.144	0.998	0.964	1.037	0.774	0.697	0.785	0.912	0.0432
P54289	Voltage-dependent calcium channel subunit alpha-2/delta-1 OS=Homo sapiens OX=9606 GN=CACNA2D1 PE=1 SV=3	CACNA2D1	124.57	59.924	7.6	6	6	6	1.073	1.029	1.187	0.775	0.798	0.816	1.353	1.207	1.351	0.726	0.0021016
P54577	Tyrosine--tRNA ligase, cytoplasmic OS=Homo sapiens OX=9606 GN=YARS PE=1 SV=4	YARS	59.143	77.042	22.9	11	16	11	1.079	1.031	1.077	0.842	0.862	0.833	1.226	1.295	1.177	0.796	0.00022133
P54578	Ubiquitin carboxyl-terminal hydrolase 14 OS=Homo sapiens OX=9606 GN=USP14 PE=1 SV=3	USP14	56.068	96.853	20.9	9	10	9	1.085	1.113	1.076	0.895	0.869	0.887	1.009	1.059	1.012	0.81	9.7459e-05
P54619	5'-AMP-activated protein kinase subunit gamma-1 OS=Homo sapiens OX=9606 GN=PRKAG1 PE=1 SV=1	PRKAG1	37.579	45.9	19.3	6	6	6	0.998	1.043	1.069	1.024	1.044	0.886	0.996	1.075	1.081	0.95	0.38842
P54652	Heat shock-related 70 kDa protein 2 OS=Homo sapiens OX=9606 GN=HSPA2 PE=1 SV=1	HSPA2	70.02	73.624	31.3	18	39	10	1.302	1.247	1.279	0.911	0.883	0.9	0.556	0.452	0.423	0.704	2.1147e-05
P54687	Branched-chain-amino-acid aminotransferase, cytosolic OS=Homo sapiens OX=9606 GN=BCAT1 PE=1 SV=3	BCAT1	42.966	23.966	11.4	3	4	3	1.056	1.099	1.067	0.859	0.894	0.919	1.159	1.088	1.176	0.829	0.00122297
P54709	Sodium/potassium-transporting ATPase subunit beta-3 OS=Homo sapiens OX=9606 GN=ATP1B3 PE=1 SV=1	ATP1B3	31.512	90.407	31.9	8	13	8	1.221	1.219	1.248	0.981	1.003	0.982	0.444	0.425	0.416	0.804	3.5779e-05
P54727	UV excision repair protein RAD23 homolog B OS=Homo sapiens OX=9606 GN=RAD23B PE=1 SV=1	RAD23B	43.171	38.693	14.4	6	9	6	1.088	1.066	1.049	0.977	0.973	0.971	0.986	1.073	0.812	0.912	0.00100461
P54802	Alpha-N-acetylglucosaminidase OS=Homo sapiens OX=9606 GN=NAGLU PE=1 SV=2	NAGLU	82.265	78.608	5.5	3	4	3	1.019	0.918	1.037	0.859	0.805	0.851	1.534	1.64	1.635	0.846	0.0180752
P54803	Galactocerebrosidase OS=Homo sapiens OX=9606 GN=GALC PE=1 SV=3	GALC	77.063	12.725	3.8	2	2	2	1.054	1.053	1.077	0.953	0.917	0.898	1.089	1.157	1.051	0.869	0.00175975
P54819	Adenylate kinase 2, mitochondrial OS=Homo sapiens OX=9606 GN=AK2 PE=1 SV=2	AK2	26.477	102.87	39.3	8	15	8	0.701	0.705	0.68	0.999	1.044	1.01	1.538	1.576	1.476	1.464	2.2748e-05
P54886	Delta-1-pyrroline-5-carboxylate synthase OS=Homo sapiens OX=9606 GN=ALDH18A1 PE=1 SV=2	ALDH18A1	87.301	122.06	20.9	12	15	12	1.006	0.996	1.02	1.123	1.255	1.152	0.673	0.68	0.729	1.168	0.0108554
P54920	Alpha-soluble NSF attachment protein OS=Homo sapiens OX=9606 GN=NAPA PE=1 SV=3	NAPA	33.232	55.022	32.5	8	8	8	1.195	1.203	1.209	0.844	0.884	0.916	0.662	0.724	0.756	0.733	0.0058639
P55010	Eukaryotic translation initiation factor 5 OS=Homo sapiens OX=9606 GN=EIF5 PE=1 SV=2	EIF5	49.222	35.544	14.8	5	5	5	0.896	0.928	0.875	0.901	0.932	0.902	1.778	1.548	1.369	1.013	0.54602
P55011	Solute carrier family 12 member 2 OS=Homo sapiens OX=9606 GN=SLC12A2 PE=1 SV=1	SLC12A2	131.45	15.93	2.2	2	2	2
P55036	26S proteasome non-ATPase regulatory subunit 4 OS=Homo sapiens OX=9606 GN=PSMD4 PE=1 SV=1	PSMD4	40.736	111.97	34	9	10	9	1.03	1.069	1.096	0.949	0.865	0.946	1.064	1.099	1.116	0.864	0.0141599
P55039	Developmentally-regulated GTP-binding protein 2 OS=Homo sapiens OX=9606 GN=DRG2 PE=1 SV=1	DRG2	40.746	6.7455	3.6	1	1	1	1.096	1.156	1.046	1.043	1.148	0.996	0.897	0.41	0.748	0.966	0.52718
P55060	Exportin-2 OS=Homo sapiens OX=9606 GN=CSE1L PE=1 SV=3	CSE1L	110.42	56.555	8.9	7	7	7	1.093	1.163	1.152	0.822	0.784	0.775	1.12	1.075	1.054	0.699	0.0001751
P55061	Bax inhibitor 1 OS=Homo sapiens OX=9606 GN=TMBIM6 PE=1 SV=2	TMBIM6	26.537	7.0758	3.8	1	1	1
P55072	Transitional endoplasmic reticulum ATPase OS=Homo sapiens OX=9606 GN=VCP PE=1 SV=4	VCP	89.321	323.31	40	27	49	23	1.064	1.095	1.102	0.831	0.874	0.862	1.22	1.211	1.133	0.787	0.00020331
P55081	Microfibrillar-associated protein 1 OS=Homo sapiens OX=9606 GN=MFAP1 PE=1 SV=2	MFAP1	51.958	7.2712	3.2	1	1	1
P55084	Trifunctional enzyme subunit beta, mitochondrial OS=Homo sapiens OX=9606 GN=HADHB PE=1 SV=3	HADHB	51.294	86.458	21.7	10	15	10	1.039	1.05	1.061	1.043	1.091	1.161	0.826	0.813	0.698	1.046	0.23626
P55145	Mesencephalic astrocyte-derived neurotrophic factor OS=Homo sapiens OX=9606 GN=MANF PE=1 SV=3	MANF	20.7	75.471	36.8	7	9	7	1.151	1.127	1.121	0.881	0.901	0.878	1.255	1.149	1.049	0.783	2.4003e-05
P55160	Nck-associated protein 1-like OS=Homo sapiens OX=9606 GN=NCKAP1L PE=1 SV=3	NCKAP1L	128.15	6.615	0.8	1	1	1
P55209	Nucleosome assembly protein 1-like 1 OS=Homo sapiens OX=9606 GN=NAP1L1 PE=1 SV=1	NAP1L1	45.374	29.233	11.8	3	6	3	0.992	1.059	1.097	1.107	1.121	1.003	0.838	1.043	0.887	1.026	0.60576
P55210	Caspase-7 OS=Homo sapiens OX=9606 GN=CASP7 PE=1 SV=1	CASP7	34.276	5.9645	2.3	1	1	1	0.829	0.878	0.988	0.999	0.947	0.976	1.276	1.411	1.59	1.084	0.197144
P55263	Adenosine kinase OS=Homo sapiens OX=9606 GN=ADK PE=1 SV=2	ADK	40.545	22.906	6.1	2	3	2	1.038	1.103	1.107	0.689	0.822	0.743	1.476	1.399	1.441	0.694	0.0026439
P55265	Double-stranded RNA-specific adenosine deaminase OS=Homo sapiens OX=9606 GN=ADAR PE=1 SV=4	ADAR	136.06	78.74	8	10	11	10	1.1	1.087	1.077	1.007	1.043	0.969	0.959	0.801	0.857	0.925	0.02386
P55268	Laminin subunit beta-2 OS=Homo sapiens OX=9606 GN=LAMB2 PE=1 SV=2	LAMB2	195.98	109.63	9.9	14	16	14	1.145	1.158	1.135	0.952	0.949	0.991	0.762	0.844	0.751	0.841	0.00033523
P55287	Cadherin-11 OS=Homo sapiens OX=9606 GN=CDH11 PE=1 SV=2	CDH11	87.964	78.121	8.8	6	8	6	1.208	1.214	1.368	0.885	0.865	0.941	0.591	0.536	0.486	0.71	0.0020367
P55290	Cadherin-13 OS=Homo sapiens OX=9606 GN=CDH13 PE=1 SV=1	CDH13	78.286	33.825	7.9	4	4	4	1.288	1.412	1.411	0.735	0.79	0.718	0.65	0.746	0.652	0.546	0.000136759
P55327	Tumor protein D52 OS=Homo sapiens OX=9606 GN=TPD52 PE=1 SV=2	TPD52	24.327	7.6454	6.7	1	1	1	0.305	0.229	0.305	0.409	0.477	0.394	4.381	4.513	4.204	1.526	0.0188007
P55735	Protein SEC13 homolog OS=Homo sapiens OX=9606 GN=SEC13 PE=1 SV=3	SEC13	35.54	87.397	31.1	6	9	6	1.091	1.064	1.062	0.964	1.024	1.037	1.12	1.044	0.913	0.94	0.062185
P55769	NHP2-like protein 1 OS=Homo sapiens OX=9606 GN=SNU13 PE=1 SV=3	SNU13	14.173	19.632	25.8	3	4	3	0.955	0.923	0.919	1.051	1.147	0.948	1.196	1.281	1.269	1.125	0.111696
P55786	Puromycin-sensitive aminopeptidase OS=Homo sapiens OX=9606 GN=NPEPPS PE=1 SV=2	NPEPPS	103.28	152.1	17.5	14	17	14	1.176	1.184	1.186	0.855	0.796	0.796	0.936	0.897	1.111	0.69	0.0041391
P55795	Heterogeneous nuclear ribonucleoprotein H2 OS=Homo sapiens OX=9606 GN=HNRNPH2 PE=1 SV=1	HNRNPH2	49.263	108.98	26.7	8	11	5	1.014	1.079	1.116	0.932	0.918	0.929	1.052	1.233	0.962	0.866	0.0073249
P55809	Succinyl-CoA:3-ketoacid coenzyme A transferase 1, mitochondrial OS=Homo sapiens OX=9606 GN=OXCT1 PE=1 SV=1	OXCT1	56.157	45.335	12.7	6	7	6	0.745	0.878	0.713	1.095	1.226	1.037	1.514	1.287	1.445	1.438	0.0104953
P55884	Eukaryotic translation initiation factor 3 subunit B OS=Homo sapiens OX=9606 GN=EIF3B PE=1 SV=3	EIF3B	92.48	161.54	20	13	17	13	0.965	0.982	1.005	1.054	1.051	1.119	0.907	0.893	0.78	1.092	0.020378
P56134	ATP synthase subunit f, mitochondrial OS=Homo sapiens OX=9606 GN=ATP5J2 PE=1 SV=3	ATP5J2	10.918	7.7954	13.8	1	2	1	0.919	0.943	1.021	1.046	1.095	1.126	0.729	1.096	1.105	1.133	0.030458
P56159	GDNF family receptor alpha-1 OS=Homo sapiens OX=9606 GN=GFRA1 PE=2 SV=2	GFRA1	51.455	19.994	5.6	2	3	2	1.271	1.299	1.315	0.729	0.713	0.751	0.931	0.909	0.895	0.564	2.9465e-06
P56182	Ribosomal RNA processing protein 1 homolog A OS=Homo sapiens OX=9606 GN=RRP1 PE=1 SV=1	RRP1	52.839	14.121	4.3	2	2	2	0.945	0.968	0.928	1.056	1.177	1.222	0.832	0.929	0.845	1.216	0.0129816
P56192	Methionine--tRNA ligase, cytoplasmic OS=Homo sapiens OX=9606 GN=MARS PE=1 SV=2	MARS	101.11	102.39	11	8	12	8	1.033	0.972	1.1	1.076	1.048	1.039	0.786	0.701	0.809	1.019	0.62522
P56199	Integrin alpha-1 OS=Homo sapiens OX=9606 GN=ITGA1 PE=1 SV=2	ITGA1	130.85	67.888	8.5	10	13	10	1.153	1.117	1.093	1.015	1.024	0.977	0.616	0.733	0.646	0.897	0.0067959
P56211	cAMP-regulated phosphoprotein 19 OS=Homo sapiens OX=9606 GN=ARPP19 PE=1 SV=2	ARPP19	12.323	18.001	34.8	3	3	2	0.628	0.699	0.638	0.952	0.803	0.853	2.459	2.34	2.191	1.327	0.0093227
P56378	6.8 kDa mitochondrial proteolipid OS=Homo sapiens OX=9606 GN=MP68 PE=1 SV=1	MP68	6.662	11.085	27.6	2	2	2	0.991	1.027	1.106	0.994	1.121	0.876	0.413	0.47		0.957	0.57626
P56385	ATP synthase subunit e, mitochondrial OS=Homo sapiens OX=9606 GN=ATP5ME PE=1 SV=2	ATP5ME	7.9331	14.037	17.4	2	6	2	1.148	1.299	1.2	1.078	1.052	1.07	0.337	0.357	0.344	0.877	0.024602
P56537	Eukaryotic translation initiation factor 6 OS=Homo sapiens OX=9606 GN=EIF6 PE=1 SV=1	EIF6	26.599	38.432	33.1	5	6	5	0.941	0.95	1.014	0.995	0.969	1	1.321	1.262	1.264	1.02	0.46404
P56545	C-terminal-binding protein 2 OS=Homo sapiens OX=9606 GN=CTBP2 PE=1 SV=1	CTBP2	48.944	26.923	10.1	4	5	1	0.825	0.85	0.857	1.164	1.079	1.053	1.471	1.177	1.225	1.302	0.00124071
P56556	NADH dehydrogenase [ubiquinone] 1 alpha subcomplex subunit 6 OS=Homo sapiens OX=9606 GN=NDUFA6 PE=1 SV=4	NDUFA6	15.136	16.61	14.1	3	3	3
P56589	Peroxisomal biogenesis factor 3 OS=Homo sapiens OX=9606 GN=PEX3 PE=1 SV=1	PEX3	42.139	24.759	9.7	3	3	3	1.029	1.037	1.083	0.896	0.942	0.86	1.317	1.107	1.148	0.857	0.0072966
P56945	Breast cancer anti-estrogen resistance protein 1 OS=Homo sapiens OX=9606 GN=BCAR1 PE=1 SV=2	BCAR1	93.371	13.453	3.1	2	2	2	0.82	0.983	0.924	0.993	1.093	0.896	1.501	1.305	1.248	1.094	0.31936
P57088	Transmembrane protein 33 OS=Homo sapiens OX=9606 GN=TMEM33 PE=1 SV=2	TMEM33	27.978	11.753	7.7	2	2	2	0.641	0.746	0.756	0.878	0.915	0.638	2.377	2.059	2.528	1.134	0.40672
P57105	Synaptojanin-2-binding protein OS=Homo sapiens OX=9606 GN=SYNJ2BP PE=1 SV=2	SYNJ2BP	15.928	14.009	15.2	2	2	2	1.026	1.114	0.966	1.091	0.845	1.208		0.256	0.33	1.012	0.98114
P57678	Gem-associated protein 4 OS=Homo sapiens OX=9606 GN=GEMIN4 PE=1 SV=2	GEMIN4	120.04	8.3534	1	1	1	1	0.94	1.001	1.001	1.383	1.229	1.332	0.371	0.402	0.465	1.341	0.0019797
P57721	Poly(rC)-binding protein 3 OS=Homo sapiens OX=9606 GN=PCBP3 PE=2 SV=2	PCBP3	39.465	8.325	17.5	5	9	1	0.97	0.907	1.081	1.08	0.8	0.795	1.372	1.339	1.464	0.904	0.39256
P57740	Nuclear pore complex protein Nup107 OS=Homo sapiens OX=9606 GN=NUP107 PE=1 SV=1	NUP107	106.37	46.19	8.3	7	7	7	0.888	0.86	0.9	1.001	0.968	1.037	1.52	1.552	1.279	1.135	0.0062163
P58215	Lysyl oxidase homolog 3 OS=Homo sapiens OX=9606 GN=LOXL3 PE=1 SV=1	LOXL3	83.166	17.981	4.4	2	2	2	0.677	0.68	0.631	1.268	1.199	1.134	1.507	1.574	1.54	1.811	0.000121987
P58335	Anthrax toxin receptor 2 OS=Homo sapiens OX=9606 GN=ANTXR2 PE=1 SV=5	ANTXR2	53.666	15.187	5.1	2	3	2	1.102	1.118	1.066	1.064	0.999	1.027	0.751	0.786	0.741	0.94	0.055623
P58546	Myotrophin OS=Homo sapiens OX=9606 GN=MTPN PE=1 SV=2	MTPN	12.895	19.273	33.1	3	3	3	1.059	1.185	1.112	0.935	0.922	0.988	0.592	0.92	0.587	0.848	0.0132366
P59998	Actin-related protein 2/3 complex subunit 4 OS=Homo sapiens OX=9606 GN=ARPC4 PE=1 SV=3	ARPC4	19.667	33.725	27.4	5	7	5	1.137	1.081	1.085	0.986	1	0.997	0.725	0.789	0.857	0.903	0.0037766
P60033	CD81 antigen OS=Homo sapiens OX=9606 GN=CD81 PE=1 SV=1	CD81	25.809	76.312	17.8	3	7	3	1.416	1.399	1.41	0.779	0.738	0.851	0.449	0.361	0.458	0.56	0.0051154
P60059	Protein transport protein Sec61 subunit gamma OS=Homo sapiens OX=9606 GN=SEC61G PE=1 SV=1	SEC61G	7.7412	8.2826	19.1	1	1	1	0.965	1.05	1.016	1.218	1.091	1.178	0.604	0.754	0.684	1.15	0.02672
P60174	Triosephosphate isomerase OS=Homo sapiens OX=9606 GN=TPI1 PE=1 SV=3	TPI1	30.791	163.49	51.7	12	18	12	1.2	1.157	1.213	0.905	0.925	0.958	0.766	0.724	0.625	0.781	0.00034499
P60228	Eukaryotic translation initiation factor 3 subunit E OS=Homo sapiens OX=9606 GN=EIF3E PE=1 SV=1	EIF3E	52.22	54.099	19.6	9	11	9	0.998	0.918	0.951	0.965	0.996	0.98	1.106	1.095	1.049	1.026	0.37212
P60468	Protein transport protein Sec61 subunit beta OS=Homo sapiens OX=9606 GN=SEC61B PE=1 SV=2	SEC61B	9.9743	12.547	26	2	2	2	0.944	0.892	0.916	1.062	1.053	1.052	1.269	1.226	1.045	1.151	0.00107585
P60510	Serine/threonine-protein phosphatase 4 catalytic subunit OS=Homo sapiens OX=9606 GN=PPP4C PE=1 SV=1	PPP4C	35.08	8.727	8.8	2	4	1	0.789	0.757	0.909	0.969	0.904	0.804	1.845	1.831	1.832	1.09	0.32676
P60602	Reactive oxygen species modulator 1 OS=Homo sapiens OX=9606 GN=ROMO1 PE=1 SV=1	ROMO1	8.1828	6.9149	21.5	1	1	1	0.939	0.854	0.878	0.709	0.893	0.864	1.911	1.806	1.657	0.923	0.33794
P60604	Ubiquitin-conjugating enzyme E2 G2 OS=Homo sapiens OX=9606 GN=UBE2G2 PE=1 SV=1	UBE2G2	18.566	6.7373	9.1	1	1	1	0.934	1.034	0.818	0.948	0.822	0.965	1.195	1.636	1.601	0.982	0.85564
P60660	Myosin light polypeptide 6 OS=Homo sapiens OX=9606 GN=MYL6 PE=1 SV=2	MYL6	16.93	297.01	47	7	32	7	1.174	1.208	1.211	0.991	1.041	1.046	0.371	0.414	0.449	0.857	0.00147817
P60709	Actin, cytoplasmic 1 OS=Homo sapiens OX=9606 GN=ACTB PE=1 SV=1	ACTB	41.736	18.47	64.5	20	219	1	1.01	1.001	1.065	0.891	0.938	0.939	1.243	1.228	1.291	0.9	0.0153361
P60842	Eukaryotic initiation factor 4A-I OS=Homo sapiens OX=9606 GN=EIF4A1 PE=1 SV=1	EIF4A1	46.153	141.38	33.5	13	27	6	1.147	1.131	1.072	0.913	0.9	0.909	1.072	0.881	0.813	0.813	0.00059797
P60866	40S ribosomal protein S20 OS=Homo sapiens OX=9606 GN=RPS20 PE=1 SV=1	RPS20	13.373	24.601	17.6	2	6	2	0.944	0.988	0.921	0.909	0.931	0.961	1.154	0.986	1.237	0.982	0.52378
P60891	Ribose-phosphate pyrophosphokinase 1 OS=Homo sapiens OX=9606 GN=PRPS1 PE=1 SV=2	PRPS1	34.834	56.54	18.9	4	5	3	1.136	1.106	1.085	0.919	0.935	1.01	0.753	0.804	0.737	0.861	0.0092194
P60900	Proteasome subunit alpha type-6 OS=Homo sapiens OX=9606 GN=PSMA6 PE=1 SV=1	PSMA6	27.399	89.389	45.1	9	11	9	1.056	1.037	0.985	0.899	0.972	0.937	1.289	1.373	1.161	0.912	0.040258
P60903	Protein S100-A10 OS=Homo sapiens OX=9606 GN=S100A10 PE=1 SV=2	S100A10	11.203	30.951	17.5	3	7	3	1.25	1.241	1.222	0.837	0.831	0.798	0.923	0.822	0.771	0.664	1.7432e-05
P60953	Cell division control protein 42 homolog OS=Homo sapiens OX=9606 GN=CDC42 PE=1 SV=2	CDC42	21.258	35.393	25.7	4	10	4	0.878	0.979	0.863	0.799	0.729	0.677	2.129	1.725	2.005	0.811	0.027476
P60981	Destrin OS=Homo sapiens OX=9606 GN=DSTN PE=1 SV=3	DSTN	18.506	37.75	32.7	7	10	6	1.098	1.137	1.106	0.94	0.833	0.825	1.186	1.227	1.233	0.778	0.0042643
P61006	Ras-related protein Rab-8A OS=Homo sapiens OX=9606 GN=RAB8A PE=1 SV=1	RAB8A	23.668	23.442	26.6	5	8	3	1.093	1.121	1.107	1.078	1.093	1.026	0.637	0.661	0.637	0.963	0.135205
P61009	Signal peptidase complex subunit 3 OS=Homo sapiens OX=9606 GN=SPCS3 PE=1 SV=1	SPCS3	20.313	59.541	12.8	2	9	2	1.058	1.006	0.988	1.108	1.125	1.096	0.837	0.832	0.779	1.091	0.0161999
P61011	Signal recognition particle 54 kDa protein OS=Homo sapiens OX=9606 GN=SRP54 PE=1 SV=1	SRP54	55.704	119.76	19.6	8	11	8	1.05	1.076	1.07	1.025	0.982	0.98	0.908	0.905	0.806	0.935	0.0144576
P61019	Ras-related protein Rab-2A OS=Homo sapiens OX=9606 GN=RAB2A PE=1 SV=1	RAB2A	23.545	98.336	39.6	7	15	3	1.158	1.121	1.123	0.996	0.982	1.023	0.62	0.631	0.659	0.882	0.00141881
P61020	Ras-related protein Rab-5B OS=Homo sapiens OX=9606 GN=RAB5B PE=1 SV=1	RAB5B	23.707	56.996	33.5	6	8	4	1.273	1.21	1.182	0.841	0.918	0.829	0.907	0.915	0.854	0.706	0.00083947
P61026	Ras-related protein Rab-10 OS=Homo sapiens OX=9606 GN=RAB10 PE=1 SV=1	RAB10	22.541	43.662	29.5	6	8	4	1.148	1.158	1.096	0.944	0.976	0.964	0.844	0.817	0.706	0.848	0.00110135
P61081	NEDD8-conjugating enzyme Ubc12 OS=Homo sapiens OX=9606 GN=UBE2M PE=1 SV=1	UBE2M	20.9	87.407	31.7	5	7	5	0.853	0.927	0.936	0.802	0.842	0.889	1.545	1.527	1.336	0.933	0.170959
P61086	Ubiquitin-conjugating enzyme E2 K OS=Homo sapiens OX=9606 GN=UBE2K PE=1 SV=3	UBE2K	22.406	11.723	13	2	2	2
P61088	Ubiquitin-conjugating enzyme E2 N OS=Homo sapiens OX=9606 GN=UBE2N PE=1 SV=1	UBE2N	17.138	52.804	41.4	5	9	4	1.061	1.082	1.072	0.789	0.762	0.798	1.528	1.361	1.584	0.731	3.5379e-05
P61106	Ras-related protein Rab-14 OS=Homo sapiens OX=9606 GN=RAB14 PE=1 SV=4	RAB14	23.897	25.707	17.2	3	3	3	0.99	1.026	0.863	0.871	1.063	0.892	1.399	1.328	1.251	0.982	0.82056
P61158	Actin-related protein 3 OS=Homo sapiens OX=9606 GN=ACTR3 PE=1 SV=3	ACTR3	47.371	132.95	36.6	12	18	12	1.079	1.043	1.065	0.901	0.971	0.964	1.018	1.024	0.988	0.89	0.0104816
P61160	Actin-related protein 2 OS=Homo sapiens OX=9606 GN=ACTR2 PE=1 SV=1	ACTR2	44.76	79.244	22.6	8	19	8	0.982	0.983	0.988	0.891	0.911	0.879	1.548	1.491	1.402	0.908	0.00079867
P61163	Alpha-centractin OS=Homo sapiens OX=9606 GN=ACTR1A PE=1 SV=1	ACTR1A	42.613	73.868	17.8	5	6	3	1.07	1.112	1.13	0.919	1.088	0.917	0.936	0.902	0.848	0.883	0.096205
P61201	COP9 signalosome complex subunit 2 OS=Homo sapiens OX=9606 GN=COPS2 PE=1 SV=1	COPS2	51.596	36.477	8.4	3	3	3	1.126	1.104	1.039	0.86	0.894	0.871	1.186	1.036	1.256	0.803	0.0012169
P61221	ATP-binding cassette sub-family E member 1 OS=Homo sapiens OX=9606 GN=ABCE1 PE=1 SV=1	ABCE1	67.314	48.005	8.5	3	4	3	0.998	1.002	0.989	0.859	0.867	0.861	1.387	1.451	1.336	0.866	3.5193e-06
P61224	Ras-related protein Rap-1b OS=Homo sapiens OX=9606 GN=RAP1B PE=1 SV=1	RAP1B	20.825	81.577	31.5	6	11	4	1.266	1.206	1.319	0.663	0.726	0.718	1.059	0.984	0.99	0.556	0.000104153
P61225	Ras-related protein Rap-2b OS=Homo sapiens OX=9606 GN=RAP2B PE=1 SV=1	RAP2B	20.504	19.29	17.5	3	3	2	1.097	1.08	1.188	0.751	0.662	0.963	1.218	0.875	1.204	0.706	0.034401
P61244	Protein max OS=Homo sapiens OX=9606 GN=MAX PE=1 SV=1	MAX	18.275	6.5315	6.2	1	1	1
P61247	40S ribosomal protein S3a OS=Homo sapiens OX=9606 GN=RPS3A PE=1 SV=2	RPS3A	29.945	44.327	22.7	7	9	7	1.145	1.144	1.202	1	1.035	1.055	0.533	0.556	0.496	0.885	0.0057365
P61254	60S ribosomal protein L26 OS=Homo sapiens OX=9606 GN=RPL26 PE=1 SV=1	RPL26	17.258	23.598	23.4	4	4	2
P61289	Proteasome activator complex subunit 3 OS=Homo sapiens OX=9606 GN=PSME3 PE=1 SV=1	PSME3	29.506	158.17	21.7	5	5	5	1.054	1.116	1.12	0.927	0.965	1.069	0.754	0.684	0.711	0.9	0.084464
P61313	60S ribosomal protein L15 OS=Homo sapiens OX=9606 GN=RPL15 PE=1 SV=2	RPL15	24.146	65.428	29.9	7	12	7	1.137	1.231	1.126	0.897	0.988	0.944	0.773	0.755	0.673	0.81	0.0060189
P61326	Protein mago nashi homolog OS=Homo sapiens OX=9606 GN=MAGOH PE=1 SV=1	MAGOH	17.163	19.451	33.6	4	5	2	0.892	0.866	0.879	0.87	0.847	0.861	1.781	1.677	1.849	0.978	0.122164
P61353	60S ribosomal protein L27 OS=Homo sapiens OX=9606 GN=RPL27 PE=1 SV=2	RPL27	15.798	49.667	36	5	6	5	1.256	1.248	1.341	0.805	0.879	0.845	0.708	0.676	0.678	0.658	0.00025835
P61421	V-type proton ATPase subunit d 1 OS=Homo sapiens OX=9606 GN=ATP6V0D1 PE=1 SV=1	ATP6V0D1	40.329	60.735	21.7	8	10	8	1.106	1.09	1.023	0.981	0.968	1.026	0.903	0.85	0.802	0.924	0.057359
P61513	60S ribosomal protein L37a OS=Homo sapiens OX=9606 GN=RPL37A PE=1 SV=2	RPL37A	10.275	13.391	21.7	2	3	2	1.216	1.22	1.209	0.886	1.006	0.969	0.59	0.637	0.589	0.785	0.023217
P61586	Transforming protein RhoA OS=Homo sapiens OX=9606 GN=RHOA PE=1 SV=1	RHOA	21.768	88.521	37.3	6	8	2	1.036	1.012	1.008	0.665	0.681	0.657	1.763	1.61	1.78	0.655	3.171e-06
P61587	Rho-related GTP-binding protein RhoE OS=Homo sapiens OX=9606 GN=RND3 PE=1 SV=1	RND3	27.368	6.8686	4.5	1	1	1	1.062	1.133	1.07	0.879	0.839	0.847	1.143	1.122	1.297	0.786	0.00063794
P61604	10 kDa heat shock protein, mitochondrial OS=Homo sapiens OX=9606 GN=HSPE1 PE=1 SV=2	HSPE1	10.932	70.875	62.7	7	12	7	0.941	0.996	0.929	1.174	1.24	1.211	0.725	0.658	0.722	1.265	0.00090329
P61619	Protein transport protein Sec61 subunit alpha isoform 1 OS=Homo sapiens OX=9606 GN=SEC61A1 PE=1 SV=2	SEC61A1	52.264	27.075	8.2	4	6	4	1.056	1.068	1.047	0.983	1.01	1.053	0.83	0.969	0.913	0.961	0.123
P61758	Prefoldin subunit 3 OS=Homo sapiens OX=9606 GN=VBP1 PE=1 SV=3	VBP1	22.658	14.207	11.2	2	2	2	0.914	0.969	0.906	0.963	1.031	1.002	1.371	1.262	1.207	1.074	0.0684
P61764	Syntaxin-binding protein 1 OS=Homo sapiens OX=9606 GN=STXBP1 PE=1 SV=1	STXBP1	67.568	49.827	6.6	3	5	3	1.291	1.241	1.278	0.823	0.924	0.881	0.591	0.6	0.648	0.69	0.00047644
P61769	Beta-2-microglobulin OS=Homo sapiens OX=9606 GN=B2M PE=1 SV=1	B2M	13.714	6.9649	8.4	1	1	1	1.17	1.096	1.2	0.895	0.859	1.017	0.932	0.93	0.648	0.799	0.0172412
P61803	Dolichyl-diphosphooligosaccharide--protein glycosyltransferase subunit DAD1 OS=Homo sapiens OX=9606 GN=DAD1 PE=1 SV=3	DAD1	12.497	13.137	17.7	2	4	2	0.947	0.959	0.903	0.855	1.074	0.895	1.471	1.801	1.366	1.005	0.99252
P61916	NPC intracellular cholesterol transporter 2 OS=Homo sapiens OX=9606 GN=NPC2 PE=1 SV=1	NPC2	16.57	58.765	36.4	4	10	4	1.411	1.43	1.364	0.728	0.715	0.794	0.539	0.438	0.603	0.532	5.8522e-05
P61923	Coatomer subunit zeta-1 OS=Homo sapiens OX=9606 GN=COPZ1 PE=1 SV=1	COPZ1	20.198	25.417	22.6	3	3	3	1.053	0.957	1.011	0.975	0.937	0.943	1.195	1.256	1.293	0.945	0.138944
P61960	Ubiquitin-fold modifier 1 OS=Homo sapiens OX=9606 GN=UFM1 PE=1 SV=1	UFM1	9.1175	6.3523	17.6	1	2	1
P61962	DDB1- and CUL4-associated factor 7 OS=Homo sapiens OX=9606 GN=DCAF7 PE=1 SV=1	DCAF7	38.926	35.643	9.1	2	2	2	0.905	0.831	0.888	0.909	1.008	0.926	1.575	1.539	1.528	1.083	0.123516
P61966	AP-1 complex subunit sigma-1A OS=Homo sapiens OX=9606 GN=AP1S1 PE=1 SV=1	AP1S1	18.733	6.0595	5.7	1	1	1	0.39	0.51	0.544	0.758	0.713	0.59	2.505	2.766	4.477	1.427	0.04678
P61970	Nuclear transport factor 2 OS=Homo sapiens OX=9606 GN=NUTF2 PE=1 SV=1	NUTF2	14.478	28.419	23.6	2	4	2	1.336	1.347	1.441	0.875	0.867	0.874	0.379	0.375	0.359	0.634	0.0028043
P61978	Heterogeneous nuclear ribonucleoprotein K OS=Homo sapiens OX=9606 GN=HNRNPK PE=1 SV=1	HNRNPK	50.976	55.536	21.6	7	9	7	0.858	0.95	0.934	0.816	0.861	0.849	1.613	1.811	1.61	0.921	0.083
P61981	14-3-3 protein gamma OS=Homo sapiens OX=9606 GN=YWHAG PE=1 SV=2	YWHAG	28.302	40.874	34.4	8	15	5	1.191	1.199	1.183	0.837	0.812	0.924	1.012	1.004	0.825	0.72	0.0138366
P62070	Ras-related protein R-Ras2 OS=Homo sapiens OX=9606 GN=RRAS2 PE=1 SV=1	RRAS2	23.399	58.936	36.3	6	8	4	1.315	1.383	1.372	0.761	0.762	0.799	0.606	0.566	0.608	0.571	1.75309e-05
P62072	Mitochondrial import inner membrane translocase subunit Tim10 OS=Homo sapiens OX=9606 GN=TIMM10 PE=1 SV=1	TIMM10	10.333	14.294	22.2	2	3	2	1.019	0.964	0.968	1.1	1.078	1.121	0.907	0.886	0.91	1.118	0.006139
P62081	40S ribosomal protein S7 OS=Homo sapiens OX=9606 GN=RPS7 PE=1 SV=1	RPS7	22.127	25.737	17.5	4	6	4	1.194	1.122	1.082	1.016	1.109	1.057	0.691	0.563	0.833	0.936	0.162623
P62136	Serine/threonine-protein phosphatase PP1-alpha catalytic subunit OS=Homo sapiens OX=9606 GN=PPP1CA PE=1 SV=1	PPP1CA	37.512	58.158	24.2	7	12	2	1	0.979	0.925	0.927	0.896	0.951	1.406	1.287	1.363	0.955	0.190922
P62140	Serine/threonine-protein phosphatase PP1-beta catalytic subunit OS=Homo sapiens OX=9606 GN=PPP1CB PE=1 SV=3	PPP1CB	37.186	19.837	25.1	7	12	2	1.106	1.11	1.05	1.041	0.992	0.995	0.764	0.845	0.868	0.927	0.033575
P62166	Neuronal calcium sensor 1 OS=Homo sapiens OX=9606 GN=NCS1 PE=1 SV=2	NCS1	21.878	6.9031	5.8	1	1	1
P62191	26S proteasome regulatory subunit 4 OS=Homo sapiens OX=9606 GN=PSMC1 PE=1 SV=1	PSMC1	49.184	113.29	27.5	8	11	7	1.075	1.093	1.09	0.962	0.959	0.949	0.839	0.978	0.834	0.881	4.1414e-05
P62195	26S proteasome regulatory subunit 8 OS=Homo sapiens OX=9606 GN=PSMC5 PE=1 SV=1	PSMC5	45.626	118.62	31.8	10	18	8	1.058	0.997	1.093	0.949	0.954	0.932	1.148	1.101	1.021	0.901	0.020124
P62241	40S ribosomal protein S8 OS=Homo sapiens OX=9606 GN=RPS8 PE=1 SV=2	RPS8	24.205	13.509	9.6	2	3	2	1.145	1.157	1.192	0.9	0.882	0.92	0.895	0.932	0.777	0.773	0.00011753
P62244	40S ribosomal protein S15a OS=Homo sapiens OX=9606 GN=RPS15A PE=1 SV=2	RPS15A	14.839	6.1959	6.9	1	1	1
P62249	40S ribosomal protein S16 OS=Homo sapiens OX=9606 GN=RPS16 PE=1 SV=2	RPS16	16.445	32.288	31.5	5	6	5	1.076	0.966	0.983	1.12	1.15	1.096	0.829	0.694	0.698	1.113	0.040879
P62253	Ubiquitin-conjugating enzyme E2 G1 OS=Homo sapiens OX=9606 GN=UBE2G1 PE=1 SV=3	UBE2G1	19.509	12.33	14.7	2	2	2
P62256	Ubiquitin-conjugating enzyme E2 H OS=Homo sapiens OX=9606 GN=UBE2H PE=1 SV=1	UBE2H	20.655	7.4051	8.2	1	1	1
P62258	14-3-3 protein epsilon OS=Homo sapiens OX=9606 GN=YWHAE PE=1 SV=1	YWHAE	29.174	59.873	44.3	10	22	8	1.182	1.176	1.13	0.796	0.854	0.834	1.116	0.936	0.931	0.712	0.000176048
P62263	40S ribosomal protein S14 OS=Homo sapiens OX=9606 GN=RPS14 PE=1 SV=3	RPS14	16.273	72.371	27.8	4	5	3	1.008	1.025	0.964	0.989	1.007	0.929	1.237	1.302	1.316	0.976	0.46596
P62266	40S ribosomal protein S23 OS=Homo sapiens OX=9606 GN=RPS23 PE=1 SV=3	RPS23	15.807	26.203	29.4	4	5	4	1.139	1.153	1.101	0.957	1.176	1.051	0.541	0.376	0.404	0.938	0.33512
P62269	40S ribosomal protein S18 OS=Homo sapiens OX=9606 GN=RPS18 PE=1 SV=3	RPS18	17.718	22.212	18.4	3	5	3	1.121	1.083	0.996	0.826	0.943	0.931	0.806	0.792	0.647	0.844	0.036024
P62273	40S ribosomal protein S29 OS=Homo sapiens OX=9606 GN=RPS29 PE=1 SV=2	RPS29	6.6767	7.1115	19.6	1	2	1	0.952	0.785	0.988	1.142	1.117	1.207		0.312	0.57	1.272	0.0308
P62277	40S ribosomal protein S13 OS=Homo sapiens OX=9606 GN=RPS13 PE=1 SV=2	RPS13	17.222	34.14	29.8	5	8	5	1.098	1.181	1.039	0.881	0.948	0.895	0.91	0.873	0.628	0.821	0.0105048
P62280	40S ribosomal protein S11 OS=Homo sapiens OX=9606 GN=RPS11 PE=1 SV=3	RPS11	18.431	122	25.9	5	11	5	1.05	1.148	1.087	1.005	0.988	0.981	0.587	0.665	0.703	0.905	0.021424
P62308	Small nuclear ribonucleoprotein G OS=Homo sapiens OX=9606 GN=SNRPG PE=1 SV=1	SNRPG	8.496	17.89	34.2	3	4	3	0.872	0.884	1.034	1.106	1.078	0.97	1.416	0.828	0.447	1.13	0.141339
P62310	U6 snRNA-associated Sm-like protein LSm3 OS=Homo sapiens OX=9606 GN=LSM3 PE=1 SV=2	LSM3	11.845	7.1531	11.8	1	1	1
P62314	Small nuclear ribonucleoprotein Sm D1 OS=Homo sapiens OX=9606 GN=SNRPD1 PE=1 SV=1	SNRPD1	13.281	11.305	10.9	2	2	2	0.906	0.839	0.72	1.135	0.969	1.11	1.418	1.568	1.21	1.304	0.03304
P62316	Small nuclear ribonucleoprotein Sm D2 OS=Homo sapiens OX=9606 GN=SNRPD2 PE=1 SV=1	SNRPD2	13.527	76.461	47.5	5	10	5	0.948	0.992	0.918	1.022	0.888	0.939	1.292	1.23	1.219	0.997	0.9306
P62318	Small nuclear ribonucleoprotein Sm D3 OS=Homo sapiens OX=9606 GN=SNRPD3 PE=1 SV=1	SNRPD3	13.916	92.59	31.7	3	8	3	1.106	1.046	1.046	1.126	1.11	1.093	0.723	0.564	0.727	1.041	0.119665
P62330	ADP-ribosylation factor 6 OS=Homo sapiens OX=9606 GN=ARF6 PE=1 SV=2	ARF6	20.082	110.58	32.6	5	6	5	1.202	1.112	1.202	0.772	0.771	0.819	1.359	1.071	1.203	0.672	0.00026146
P62333	26S proteasome regulatory subunit 10B OS=Homo sapiens OX=9606 GN=PSMC6 PE=1 SV=1	PSMC6	44.172	76.211	28	9	13	9	0.996	0.923	0.967	1.02	0.924	1	1.343	1.295	1.39	1.02	0.63036
P62341	Thioredoxin reductase-like selenoprotein T OS=Homo sapiens OX=9606 GN=SELENOT PE=1 SV=2	SELENOT	22.324	13.447	11.8	2	2	2	0.91	0.985	0.956	1.109	1.092	1.005	1.029	1.189	0.959	1.125	0.037937
P62424	60S ribosomal protein L7a OS=Homo sapiens OX=9606 GN=RPL7A PE=1 SV=2	RPL7A	29.995	123.5	38.7	11	17	11	1.104	1.139	1.146	0.863	0.856	0.939	0.911	0.995	1.002	0.784	0.00155565
P62487	DNA-directed RNA polymerase II subunit RPB7 OS=Homo sapiens OX=9606 GN=POLR2G PE=1 SV=1	POLR2G	19.294	16.386	12.2	2	2	2	0.743	0.756	0.749	0.926	0.805	0.853	2.316	1.952	2.031	1.149	0.078179
P62495	Eukaryotic peptide chain release factor subunit 1 OS=Homo sapiens OX=9606 GN=ETF1 PE=1 SV=3	ETF1	49.03	55.722	17.6	8	11	7	1.049	1.053	1.042	0.886	0.944	0.923	1.203	1.197	1.096	0.876	0.0021019
P62633	Cellular nucleic acid-binding protein OS=Homo sapiens OX=9606 GN=CNBP PE=1 SV=1	CNBP	19.463	28.326	20.9	4	4	4	0.951	0.856	0.964	0.853	0.975	0.938	1.596	1.498	1.55	0.998	0.97288
P62701	40S ribosomal protein S4, X isoform OS=Homo sapiens OX=9606 GN=RPS4X PE=1 SV=2	RPS4X	29.597	42.18	22.8	5	7	3	0.982	1.093	0.966	0.812	0.898	0.962	1.753	1.52	1.182	0.879	0.106059
P62714	Serine/threonine-protein phosphatase 2A catalytic subunit beta isoform OS=Homo sapiens OX=9606 GN=PPP2CB PE=1 SV=1	PPP2CB	35.575	104.94	35	7	10	1	1.059	1.081	1.075	0.824	0.8	0.815	1.403	1.333	1.248	0.759	1.64095e-05
P62745	Rho-related GTP-binding protein RhoB OS=Homo sapiens OX=9606 GN=RHOB PE=1 SV=1	RHOB	22.123	8.76	14.3	2	2	1
P62750	60S ribosomal protein L23a OS=Homo sapiens OX=9606 GN=RPL23A PE=1 SV=1	RPL23A	17.695	53.099	23.7	4	10	4	1.204	1.248	1.1	0.931	0.935	0.988	0.665	0.769	0.809	0.803	0.0066634
P62753	40S ribosomal protein S6 OS=Homo sapiens OX=9606 GN=RPS6 PE=1 SV=1	RPS6	28.68	56.606	22.9	5	12	5	1.046	1.107	1.145	0.967	0.942	0.968	0.85	1.005	0.746	0.872	0.0081438
P62805	Histone H4 OS=Homo sapiens OX=9606 GN=HIST1H4A PE=1 SV=2	HIST1H4A	11.367	52.917	51.5	7	34	5	0.918	0.92	0.872	1.158	1.087	1.149	1.119	1.276	1.219	1.252	0.00105935
P62820	Ras-related protein Rab-1A OS=Homo sapiens OX=9606 GN=RAB1A PE=1 SV=3	RAB1A	22.677	176.57	52.7	9	21	5	1.156	1.18	1.179	1.013	0.987	1.002	0.665	0.7	0.644	0.854	9.8914e-05
P62826	GTP-binding nuclear protein Ran OS=Homo sapiens OX=9606 GN=RAN PE=1 SV=3	RAN	24.423	42.727	32.9	6	8	5	1.086	1.028	1.104	0.78	0.825	0.814	1.708	1.363	1.453	0.752	0.00048059
P62829	60S ribosomal protein L23 OS=Homo sapiens OX=9606 GN=RPL23 PE=1 SV=1	RPL23	14.865	97.906	38.6	5	6	5	1.169	1.148	1.117	0.883	0.959	1.023	0.699	0.721	0.797	0.834	0.0148636
P62834	Ras-related protein Rap-1A OS=Homo sapiens OX=9606 GN=RAP1A PE=1 SV=1	RAP1A	20.987	20.763	20.7	4	6	2	1.165	1.134	1.243	0.786	0.818	0.778	1.147	1.107	0.97	0.673	0.00022119
P62837	Ubiquitin-conjugating enzyme E2 D2 OS=Homo sapiens OX=9606 GN=UBE2D2 PE=1 SV=1	UBE2D2	16.735	14.399	19.7	2	4	2	1.159	1.031	1.119	0.834	0.85	0.79	1.112	1.179	1.36	0.748	0.0021153
P62847	40S ribosomal protein S24 OS=Homo sapiens OX=9606 GN=RPS24 PE=1 SV=1	RPS24	15.423	27.253	24.8	3	12	3	1.272	1.241	1.269	0.95	0.999	0.964	0.474	0.428	0.502	0.77	0.000100849
P62851	40S ribosomal protein S25 OS=Homo sapiens OX=9606 GN=RPS25 PE=1 SV=1	RPS25	13.742	20.752	22.4	3	8	3	1.145	1.148	1.086	0.962	0.911	0.968	0.928	0.691	0.68	0.841	0.0027846
P62854	40S ribosomal protein S26 OS=Homo sapiens OX=9606 GN=RPS26 PE=1 SV=3	RPS26	13.015	35.69	27	3	4	3	1.19	1.018	1.069	1.067	1.104	1.006	0.375	0.725	0.363	0.969	0.60978
P62857	40S ribosomal protein S28 OS=Homo sapiens OX=9606 GN=RPS28 PE=1 SV=1	RPS28	7.8409	17.539	33.3	2	2	2	1.158	1.086	1.156	0.964	0.938	0.985	0.8	0.673	0.987	0.849	0.0030181
P62873	Guanine nucleotide-binding protein G(I)/G(S)/G(T) subunit beta-1 OS=Homo sapiens OX=9606 GN=GNB1 PE=1 SV=3	GNB1	37.377	45.05	25.6	7	11	3	1.142	1.091	1.124	0.793	0.924	0.908	0.876	0.985	1.013	0.782	0.0077757
P62875	DNA-directed RNA polymerases I, II, and III subunit RPABC5 OS=Homo sapiens OX=9606 GN=POLR2L PE=1 SV=1	POLR2L	7.645	6.057	13.4	1	2	1
P62877	E3 ubiquitin-protein ligase RBX1 OS=Homo sapiens OX=9606 GN=RBX1 PE=1 SV=1	RBX1	12.274	16.481	13	1	1	1	1.277	1.253	1.206	0.806	0.882	0.899	0.783	0.764	0.662	0.692	0.00061551
P62879	Guanine nucleotide-binding protein G(I)/G(S)/G(T) subunit beta-2 OS=Homo sapiens OX=9606 GN=GNB2 PE=1 SV=3	GNB2	37.331	102.54	25.6	8	14	3	1.125	1.153	1.107	0.7	0.725	0.711	1.482	1.405	1.295	0.631	3.9185e-06
P62888	60S ribosomal protein L30 OS=Homo sapiens OX=9606 GN=RPL30 PE=1 SV=2	RPL30	12.784	46.096	59.1	6	8	6	1.117	1.138	1.195	0.897	0.939	0.955	0.855	0.847	0.849	0.809	0.00152139
P62899	60S ribosomal protein L31 OS=Homo sapiens OX=9606 GN=RPL31 PE=1 SV=1	RPL31	14.463	11.975	12	2	3	2	1.268	1.284	1.151	0.874	0.914	0.91	0.56	0.408	0.329	0.729	0.00107809
P62906	60S ribosomal protein L10a OS=Homo sapiens OX=9606 GN=RPL10A PE=1 SV=2	RPL10A	24.831	55.587	23.5	5	6	5	1.102	1.098	1.091	0.927	1.045	1.036	0.775	0.513	0.67	0.914	0.142056
P62910	60S ribosomal protein L32 OS=Homo sapiens OX=9606 GN=RPL32 PE=1 SV=2	RPL32	15.86	24.22	28.1	4	8	4	0.935	0.92	1.144	0.803	0.839	0.792	0.943	0.887	0.86	0.812	0.047581
P62913	60S ribosomal protein L11 OS=Homo sapiens OX=9606 GN=RPL11 PE=1 SV=2	RPL11	20.252	25.254	20.2	4	5	4	1.115	1.006	1.087	0.97	0.887	1.036	1.13	1.097	0.841	0.902	0.128416
P62917	60S ribosomal protein L8 OS=Homo sapiens OX=9606 GN=RPL8 PE=1 SV=2	RPL8	28.024	46.456	30	4	5	4	0.808	0.862	0.874	0.748	0.801	0.803	2.163	1.952	1.869	0.925	0.079623
P62937	Peptidyl-prolyl cis-trans isomerase A OS=Homo sapiens OX=9606 GN=PPIA PE=1 SV=2	PPIA	18.012	70.372	53.3	7	23	7	1.235	1.232	1.197	0.829	0.825	0.883	0.791	0.855	0.844	0.692	0.000103467
P62942	Peptidyl-prolyl cis-trans isomerase FKBP1A OS=Homo sapiens OX=9606 GN=FKBP1A PE=1 SV=2	FKBP1A	11.951	21.449	25	2	4	2	1.141	1.163	1.204	0.852	0.786	0.879	0.781	1.019	0.829	0.718	0.00083589
P62979	Ubiquitin-40S ribosomal protein S27a OS=Homo sapiens OX=9606 GN=RPS27A PE=1 SV=2	RPS27A	17.965	222.4	42.3	5	15	2	0.985	0.95	1.074	0.945	0.948	0.95	1.179	1.15	1.3	0.945	0.2676
P62987	Ubiquitin-60S ribosomal protein L40 OS=Homo sapiens OX=9606 GN=UBA52 PE=1 SV=2	UBA52	14.728	-2	34.4	4	12	1	1.06	0.902	1.094	0.976	1.122	0.919	1.086	1.014	0.974	0.987	0.8857
P62993	Growth factor receptor-bound protein 2 OS=Homo sapiens OX=9606 GN=GRB2 PE=1 SV=1	GRB2	25.206	33.787	21.2	4	4	4	0.872	0.872	0.838	1.013	1.061	0.927	1.601	1.687	1.491	1.162	0.023439
P62995	Transformer-2 protein homolog beta OS=Homo sapiens OX=9606 GN=TRA2B PE=1 SV=1	TRA2B	33.665	18.38	14.6	3	3	3	0.932	1.028	1.067	0.893	0.947	0.947	1.2	1.234	1.452	0.921	0.143743
P63000	Ras-related C3 botulinum toxin substrate 1 OS=Homo sapiens OX=9606 GN=RAC1 PE=1 SV=1	RAC1	21.45	48.524	22.9	4	7	4	1.077	1.011	1.01	0.833	0.759	0.84	1.484	1.413	1.462	0.785	0.0033412
P63010	AP-2 complex subunit beta OS=Homo sapiens OX=9606 GN=AP2B1 PE=1 SV=1	AP2B1	104.55	212.72	22.3	17	29	10	1.088	1.102	1.024	0.905	0.877	0.904	0.998	1.161	1.007	0.836	0.00197665
P63092	Guanine nucleotide-binding protein G(s) subunit alpha isoforms short OS=Homo sapiens OX=9606 GN=GNAS PE=1 SV=1	GNAS	45.664	40.563	18.3	7	14	6	1.38	1.298	1.351	0.823	0.894	0.857	0.394	0.382	0.457	0.639	0.000117543
P63096	Guanine nucleotide-binding protein G(i) subunit alpha-1 OS=Homo sapiens OX=9606 GN=GNAI1 PE=1 SV=2	GNAI1	40.361	25.929	18.9	6	11	3	1.453	1.432	1.248	0.764	0.791	0.76	0.597	0.385	0.392	0.56	0.00032116
P63098	Calcineurin subunit B type 1 OS=Homo sapiens OX=9606 GN=PPP3R1 PE=1 SV=2	PPP3R1	19.3	15.245	7.1	1	2	1	1.101	1.098	1.091	0.918	1.004	0.969	0.937	0.89	0.897	0.879	0.038259
P63104	14-3-3 protein zeta/delta OS=Homo sapiens OX=9606 GN=YWHAZ PE=1 SV=1	YWHAZ	27.745	116.01	32.7	8	30	5	1.001	1.038	1.043	0.752	0.763	0.742	1.803	1.599	1.479	0.732	3.7077e-05
P63151	Serine/threonine-protein phosphatase 2A 55 kDa regulatory subunit B alpha isoform OS=Homo sapiens OX=9606 GN=PPP2R2A PE=1 SV=1	PPP2R2A	51.691	21.168	4.5	2	3	2	1.046	1.066	1.021	0.889	0.936	0.949	1.451	1.307	1.326	0.885	0.0065376
P63162	Small nuclear ribonucleoprotein-associated protein N OS=Homo sapiens OX=9606 GN=SNRPN PE=1 SV=1	SNRPN	24.614	15.535	9.2	2	2	2	0.909	0.961	0.938	1.091	1.05	1.146	1.068	1.09	0.947	1.171	0.0063587
P63167	Dynein light chain 1, cytoplasmic OS=Homo sapiens OX=9606 GN=DYNLL1 PE=1 SV=1	DYNLL1	10.366	101.57	44.9	3	7	2	1.142	1.098	1.162	0.894	0.874	0.912	1.01	0.832	0.825	0.788	0.0003248
P63172	Dynein light chain Tctex-type 1 OS=Homo sapiens OX=9606 GN=DYNLT1 PE=1 SV=1	DYNLT1	12.452	7.7763	14.2	1	1	1	1.172	1.17	1.135	0.944	1.01	0.923	0.732	0.798	0.711	0.827	0.0028023
P63173	60S ribosomal protein L38 OS=Homo sapiens OX=9606 GN=RPL38 PE=1 SV=2	RPL38	8.2178	13.826	28.6	2	4	2	1.125	1.21	1.224	0.933	0.933	0.948	0.762	0.725	0.688	0.791	0.00096159
P63208	S-phase kinase-associated protein 1 OS=Homo sapiens OX=9606 GN=SKP1 PE=1 SV=2	SKP1	18.658	18.791	8.6	2	3	2	1.293	1.258	1.252	1.015	0.998	0.965	0.348	0.489	0.28	0.783	0.000163392
P63241	Eukaryotic translation initiation factor 5A-1 OS=Homo sapiens OX=9606 GN=EIF5A PE=1 SV=2	EIF5A	16.832	29.561	15.6	3	5	3	0.98	1.107	1.046	0.896	0.909	0.945	1.133	1.019	0.949	0.878	0.028575
P63244	Receptor of activated protein C kinase 1 OS=Homo sapiens OX=9606 GN=RACK1 PE=1 SV=3	RACK1	35.076	164.84	57.4	13	17	13	1.184	1.124	1.176	0.845	0.873	0.804	1.089	1.089	1.028	0.724	0.0003633
P63261	Actin, cytoplasmic 2 OS=Homo sapiens OX=9606 GN=ACTG1 PE=1 SV=1	ACTG1	41.792	323.31	64.5	20	218	1	1.066	1.146	1.155	1.051	0.908	1.046	0.664	0.782	0.806	0.892	0.10102
P63272	Transcription elongation factor SPT4 OS=Homo sapiens OX=9606 GN=SUPT4H1 PE=1 SV=1	SUPT4H1	13.193	7.4021	7.7	1	1	1
P63279	SUMO-conjugating enzyme UBC9 OS=Homo sapiens OX=9606 GN=UBE2I PE=1 SV=1	UBE2I	18.007	11.495	12	2	2	2	1.074	1.057	1.031	0.748	0.699	0.72	1.584	1.628	1.543	0.685	7.9622e-05
P67775	Serine/threonine-protein phosphatase 2A catalytic subunit alpha isoform OS=Homo sapiens OX=9606 GN=PPP2CA PE=1 SV=1	PPP2CA	35.594	12.699	35	7	10	1	0.878	0.984	0.931	0.896	0.818	0.756	1.702	1.847	1.489	0.884	0.103404
P67809	Nuclease-sensitive element-binding protein 1 OS=Homo sapiens OX=9606 GN=YBX1 PE=1 SV=3	YBX1	35.924	163.2	19.4	4	8	4	1.21	1.281	1.141	0.846	0.858	0.927	0.848	0.734	0.739	0.724	0.00183554
P67812	Signal peptidase complex catalytic subunit SEC11A OS=Homo sapiens OX=9606 GN=SEC11A PE=1 SV=1	SEC11A	20.625	19.628	12.8	3	4	3	0.937	1.016	0.887	1.008	1.061	1.014	1.182	1.134	1.117	1.086	0.122063
P67870	Casein kinase II subunit beta OS=Homo sapiens OX=9606 GN=CSNK2B PE=1 SV=1	CSNK2B	24.942	33.029	21.9	3	4	3	1	0.959	0.961	0.958	0.941	0.875	1.414	1.294	1.386	0.95	0.168282
P67936	Tropomyosin alpha-4 chain OS=Homo sapiens OX=9606 GN=TPM4 PE=1 SV=3	TPM4	28.521	49.154	31.5	10	10	4	1.364	1.421	1.408	0.779	0.834	0.792	0.323	0.241	0.296	0.574	2.0274e-05
P68032	Actin, alpha cardiac muscle 1 OS=Homo sapiens OX=9606 GN=ACTC1 PE=1 SV=1	ACTC1	42.019	249.77	57.3	17	148	2	1.148	1.159	1.071	1.166	1.212	1.159	0.282	0.381	0.369	1.047	0.17944
P68036	Ubiquitin-conjugating enzyme E2 L3 OS=Homo sapiens OX=9606 GN=UBE2L3 PE=1 SV=1	UBE2L3	17.861	23.462	30.5	4	5	4	0.944	0.854	0.901	0.742	0.697	0.702	1.877	1.948	2.056	0.793	0.0027396
P68133	Actin, alpha skeletal muscle OS=Homo sapiens OX=9606 GN=ACTA1 PE=1 SV=1	ACTA1	42.051	8.8239	57.3	16	142	1	0.229	0.259	0.155	0.433	0.453	0.363	5.084	4.225	4.471	1.942	0.0155963
P68363	Tubulin alpha-1B chain OS=Homo sapiens OX=9606 GN=TUBA1B PE=1 SV=1	TUBA1B	50.151	221.06	39	14	41	0
P68366	Tubulin alpha-4A chain OS=Homo sapiens OX=9606 GN=TUBA4A PE=1 SV=1	TUBA4A	49.924	6.9972	32.8	12	32	1	0.77	0.695	0.71	0.418	0.428	0.449	3.334	3.194	2.922	0.595	0.00016084
P68371	Tubulin beta-4B chain OS=Homo sapiens OX=9606 GN=TUBB4B PE=1 SV=1	TUBB4B	49.83	311.47	45.6	14	53	1	0.903	0.94	0.929	0.641	0.629	0.521	2.252	2.337	2.094	0.646	0.0027979
P68400	Casein kinase II subunit alpha OS=Homo sapiens OX=9606 GN=CSNK2A1 PE=1 SV=1	CSNK2A1	45.143	64.084	20.7	6	10	6	0.978	1.035	0.984	0.941	0.968	1.009	1.138	1.179	1.106	0.974	0.37818
P69905	Hemoglobin subunit alpha OS=Homo sapiens OX=9606 GN=HBA1 PE=1 SV=2	HBA1	15.257	12.278	34.5	5	8	1	0.072	0.122	0.218	0.327	0.329	0.292	4.061	4.194	3.757	2.301	0.10156
P78316	Nucleolar protein 14 OS=Homo sapiens OX=9606 GN=NOP14 PE=1 SV=3	NOP14	97.667	13.562	1.2	1	1	1
P78324	Tyrosine-protein phosphatase non-receptor type substrate 1 OS=Homo sapiens OX=9606 GN=SIRPA PE=1 SV=2	SIRPA	54.966	41.707	12.5	5	5	5	1.201	1.175	1.202	0.847	0.87	0.851	0.757	0.957	0.819	0.718	3.7537e-06
P78332	RNA-binding protein 6 OS=Homo sapiens OX=9606 GN=RBM6 PE=1 SV=5	RBM6	128.64	10.84	1.6	2	2	2
P78344	Eukaryotic translation initiation factor 4 gamma 2 OS=Homo sapiens OX=9606 GN=EIF4G2 PE=1 SV=1	EIF4G2	102.36	105.6	15.7	13	16	13	0.962	0.951	0.958	1.079	1.054	1.062	0.888	0.953	0.996	1.113	0.000157361
P78346	Ribonuclease P protein subunit p30 OS=Homo sapiens OX=9606 GN=RPP30 PE=1 SV=1	RPP30	29.321	12.695	7.1	2	2	2	1.088	1.024	0.98	1.01	0.925	1.027	0.964	1.06	1.075	0.958	0.3869
P78347	General transcription factor II-I OS=Homo sapiens OX=9606 GN=GTF2I PE=1 SV=2	GTF2I	112.42	33.248	7	5	6	5	0.841	0.895	0.884	0.83	0.858	0.961	1.71	1.414	1.498	1.011	0.85544
P78357	Contactin-associated protein 1 OS=Homo sapiens OX=9606 GN=CNTNAP1 PE=1 SV=1	CNTNAP1	156.26	85.179	11.7	12	14	12	0.915	0.95	0.883	0.988	1.011	1.072	1.303	1.371	1.408	1.118	0.026098
P78362	SRSF protein kinase 2 OS=Homo sapiens OX=9606 GN=SRPK2 PE=1 SV=3	SRPK2	77.526	6.1906	1.7	1	1	1	0.705	0.659	0.745	1.122	0.83	0.586	2.542	2.249	2.018	1.203	0.4713
P78368	Casein kinase I isoform gamma-2 OS=Homo sapiens OX=9606 GN=CSNK1G2 PE=1 SV=1	CSNK1G2	47.457	6.4623	3.4	1	1	1	1.155	1.166	1.209	0.907	0.95	0.942	0.672	0.844	0.754	0.793	0.00031511
P78371	T-complex protein 1 subunit beta OS=Homo sapiens OX=9606 GN=CCT2 PE=1 SV=4	CCT2	57.488	107.72	29.3	12	21	12	0.928	0.963	0.909	1.046	1.061	1.07	1.125	1.051	0.977	1.135	0.0022178
P78381	UDP-galactose translocator OS=Homo sapiens OX=9606 GN=SLC35A2 PE=1 SV=1	SLC35A2	41.307	12.741	4.5	2	2	2	0.941	0.916	1.098	1.233	1.228	1.256	0.609	0.577	0.538	1.258	0.054922
P78406	mRNA export factor OS=Homo sapiens OX=9606 GN=RAE1 PE=1 SV=1	RAE1	40.968	58.916	26.1	7	8	7	0.907	0.945	0.969	0.972	0.998	0.934	1.407	1.389	1.368	1.029	0.34722
P78417	Glutathione S-transferase omega-1 OS=Homo sapiens OX=9606 GN=GSTO1 PE=1 SV=2	GSTO1	27.566	64.776	32.4	9	13	9	1.215	1.236	1.235	0.873	0.961	0.954	0.254	0.247	0.278	0.756	0.00086466
P78527	DNA-dependent protein kinase catalytic subunit OS=Homo sapiens OX=9606 GN=PRKDC PE=1 SV=3	PRKDC	469.08	323.31	12.3	45	57	45	1.13	1.121	1.131	1.008	1.017	1.008	0.682	0.636	0.64	0.897	1.59302e-05
P78536	Disintegrin and metalloproteinase domain-containing protein 17 OS=Homo sapiens OX=9606 GN=ADAM17 PE=1 SV=1	ADAM17	93.02	11.969	2.9	2	3	2	0.915	1.062	0.914	1.188	0.811	0.929	1.29	1.285	0.624	1.013	0.98418
P78559	Microtubule-associated protein 1A OS=Homo sapiens OX=9606 GN=MAP1A PE=1 SV=6	MAP1A	305.48	104.69	6.8	17	19	15	1.116	1.169	1.134	0.907	0.837	0.871	1.165	1.146	1.111	0.765	0.00056265
P80217	Interferon-induced 35 kDa protein OS=Homo sapiens OX=9606 GN=IFI35 PE=1 SV=5	IFI35	31.546	5.8095	3.8	1	1	1
P80303	Nucleobindin-2 OS=Homo sapiens OX=9606 GN=NUCB2 PE=1 SV=3	NUCB2	50.222	136.02	32.9	11	21	11	1.15	1.171	1.149	1.022	1.042	1.066	0.46	0.466	0.439	0.902	0.00164155
P80723	Brain acid soluble protein 1 OS=Homo sapiens OX=9606 GN=BASP1 PE=1 SV=2	BASP1	22.693	90.517	48.9	6	11	6	1.347	1.316	1.272	0.78	0.819	0.813	0.525	0.545	0.556	0.613	2.3272e-05
P81877	Single-stranded DNA-binding protein 2 OS=Homo sapiens OX=9606 GN=SSBP2 PE=1 SV=2	SSBP2	37.827	8.1667	3.6	1	1	1	1.163	0.968	1.218	1.247	1.131	1.095	0.363	0.449	0.421	1.037	0.64748
P82094	TATA element modulatory factor OS=Homo sapiens OX=9606 GN=TMF1 PE=1 SV=2	TMF1	122.84	13.243	1.9	2	2	2
P82650	28S ribosomal protein S22, mitochondrial OS=Homo sapiens OX=9606 GN=MRPS22 PE=1 SV=1	MRPS22	41.28	31.371	12.8	4	5	4	1.008	1.005	1.04	1.092	1.017	1.115	0.82	1.1	0.708	1.056	0.146322
P82663	28S ribosomal protein S25, mitochondrial OS=Homo sapiens OX=9606 GN=MRPS25 PE=1 SV=1	MRPS25	20.116	20.069	20.2	3	3	3	0.938	0.946	0.859	1.033	1.112	1.016	1.235	1.145	1.208	1.152	0.026703
P82664	28S ribosomal protein S10, mitochondrial OS=Homo sapiens OX=9606 GN=MRPS10 PE=1 SV=2	MRPS10	22.999	6.4143	5.5	1	1	1
P82673	28S ribosomal protein S35, mitochondrial OS=Homo sapiens OX=9606 GN=MRPS35 PE=1 SV=1	MRPS35	36.844	7.1432	3.1	1	2	1	1.121	0.985	1.166	1.09	1.193	1.214	0.528	0.449	0.385	1.069	0.3271
P82675	28S ribosomal protein S5, mitochondrial OS=Homo sapiens OX=9606 GN=MRPS5 PE=1 SV=2	MRPS5	48.006	26.371	10	4	4	4	0.985	1.037	1.037	1.04	1.011	1.031	1.067	1.06	1.082	1.008	0.7067
P82909	28S ribosomal protein S36, mitochondrial OS=Homo sapiens OX=9606 GN=MRPS36 PE=1 SV=2	MRPS36	11.466	12.52	23.3	2	2	2	1.134	1.183	1.159	1.061	1.08	1.105	0.477	0.506	0.405	0.934	0.0156421
P82921	28S ribosomal protein S21, mitochondrial OS=Homo sapiens OX=9606 GN=MRPS21 PE=1 SV=3	MRPS21	10.688	10.354	13.8	1	2	1	1.205	1.097	1.208	1.091	1.207	1.179	0.239	0.26	0.259	0.991	0.84178
P82930	28S ribosomal protein S34, mitochondrial OS=Homo sapiens OX=9606 GN=MRPS34 PE=1 SV=2	MRPS34	25.65	7.4351	5	1	1	1
P82933	28S ribosomal protein S9, mitochondrial OS=Homo sapiens OX=9606 GN=MRPS9 PE=1 SV=2	MRPS9	45.834	30.823	14.4	5	5	5	0.861	0.956	0.847	1.13	1.185	1.014	1.288	1.193	1.312	1.25	0.020441
P82979	SAP domain-containing ribonucleoprotein OS=Homo sapiens OX=9606 GN=SARNP PE=1 SV=3	SARNP	23.671	30.888	18.1	3	3	3	0.995	1.04	1.088	0.829	0.895	0.888	1.358	1.26	1.21	0.836	0.0072995
P83111	Serine beta-lactamase-like protein LACTB, mitochondrial OS=Homo sapiens OX=9606 GN=LACTB PE=1 SV=2	LACTB	60.693	54.202	9.3	5	7	5	1.314	1.334	1.332	0.921	0.979	0.967	0.278	0.268	0.323	0.72	6.4675e-05
P83436	Conserved oligomeric Golgi complex subunit 7 OS=Homo sapiens OX=9606 GN=COG7 PE=1 SV=1	COG7	86.343	26.132	3.8	2	2	2	1.021	0.967	1.056	1.111	1.123	1.001	0.865	0.872	0.872	1.063	0.2499
P83731	60S ribosomal protein L24 OS=Homo sapiens OX=9606 GN=RPL24 PE=1 SV=1	RPL24	17.779	26.107	24.8	4	6	4	1.079	1.058	1.029	0.939	0.937	0.971	1.119	0.904	0.985	0.899	0.0041026
P83881	60S ribosomal protein L36a OS=Homo sapiens OX=9606 GN=RPL36A PE=1 SV=2	RPL36A	12.441	18.904	26.4	3	3	1	1.221	1.328	1.306	0.94	1.114	0.941	0.313	0.364	0.264	0.777	0.0146973
P84022	Mothers against decapentaplegic homolog 3 OS=Homo sapiens OX=9606 GN=SMAD3 PE=1 SV=1	SMAD3	48.08	6.8938	6.1	2	2	1
P84077	ADP-ribosylation factor 1 OS=Homo sapiens OX=9606 GN=ARF1 PE=1 SV=2	ARF1	20.697	17.595	37.6	5	9	1	1.103	0.975	1.004	0.746	0.708	0.758	1.626	1.593	1.656	0.718	0.0014776
P84085	ADP-ribosylation factor 5 OS=Homo sapiens OX=9606 GN=ARF5 PE=1 SV=2	ARF5	20.529	27.451	38.9	6	8	3	1.034	0.903	0.751	0.766	0.809	1.026	1.753	1.672	1.583	0.968	0.8127
P84090	Enhancer of rudimentary homolog OS=Homo sapiens OX=9606 GN=ERH PE=1 SV=1	ERH	12.259	47.812	26.9	2	6	2	1.041	1.023	1.093	0.911	0.961	0.928	1.325	1.018	1.095	0.887	0.008998
P84095	Rho-related GTP-binding protein RhoG OS=Homo sapiens OX=9606 GN=RHOG PE=1 SV=1	RHOG	21.308	112.12	43.5	6	7	6	0.917	0.908	0.963	0.75	0.715	0.737	1.979	1.872	1.884	0.79	0.00050184
P84098	60S ribosomal protein L19 OS=Homo sapiens OX=9606 GN=RPL19 PE=1 SV=1	RPL19	23.466	24.89	13.3	2	4	2	1.326	1.291	1.357	0.792	0.845	0.888	0.528	0.528	0.428	0.635	0.00022488
P84101	Small EDRK-rich factor 2 OS=Homo sapiens OX=9606 GN=SERF2 PE=1 SV=1	SERF2	6.8998	10.58	16.9	1	1	1	1.074	0.99	1.099	1.114	0.946	1.089	0.744	0.905	0.822	0.996	0.9252
P84103	Serine/arginine-rich splicing factor 3 OS=Homo sapiens OX=9606 GN=SRSF3 PE=1 SV=1	SRSF3	19.329	17.792	25.6	4	5	3	1.128	1.126	1.141	0.844	0.859	0.846	1.152	1.091	0.99	0.751	1.0063e-06
P98082	Disabled homolog 2 OS=Homo sapiens OX=9606 GN=DAB2 PE=1 SV=3	DAB2	82.447	46.365	12.3	7	10	7	1.165	1.289	1.289	0.835	0.91	0.872	0.648	0.723	0.808	0.699	0.00103723
P98095	Fibulin-2 OS=Homo sapiens OX=9606 GN=FBLN2 PE=1 SV=2	FBLN2	126.57	83.101	6.5	6	7	6	1.298	1.324	1.269	0.776	0.764	0.827	0.709	0.81	0.868	0.608	5.6126e-05
P98155	Very low-density lipoprotein receptor OS=Homo sapiens OX=9606 GN=VLDLR PE=1 SV=1	VLDLR	96.098	11.288	2.2	2	3	2	1.007	1.134	1.122	1.022	0.867	0.914	1.07	1.021	0.924	0.859	0.067945
P98160	Basement membrane-specific heparan sulfate proteoglycan core protein OS=Homo sapiens OX=9606 GN=HSPG2 PE=1 SV=4	HSPG2	468.83	323.31	10.9	36	40	36	1.095	1.087	1.053	1.008	1.03	1.075	0.674	0.672	0.562	0.962	0.159424
P98173	Protein FAM3A OS=Homo sapiens OX=9606 GN=FAM3A PE=1 SV=2	FAM3A	25.152	7.0697	7	1	1	1
P98175	RNA-binding protein 10 OS=Homo sapiens OX=9606 GN=RBM10 PE=1 SV=3	RBM10	103.53	13.515	2.8	2	2	2	0.934	0.832	0.88	1.155	1.107	1.1	1.12	1.135	1.132	1.271	0.0028197
P98194	Calcium-transporting ATPase type 2C member 1 OS=Homo sapiens OX=9606 GN=ATP2C1 PE=1 SV=3	ATP2C1	100.58	75.728	11.1	8	10	8	0.965	0.931	0.979	0.997	0.972	1.012	1.229	1.045	1.078	1.037	0.129123
P98196	Probable phospholipid-transporting ATPase IH OS=Homo sapiens OX=9606 GN=ATP11A PE=1 SV=3	ATP11A	129.75	7.068	0.8	1	1	1
P99999	Cytochrome c OS=Homo sapiens OX=9606 GN=CYCS PE=1 SV=2	CYCS	11.749	39.906	14.3	2	5	2	0.845	0.889	0.89	1.309	1.472	1.282	0.085	0.128	0.262	1.548	0.0007154
Q00013	55 kDa erythrocyte membrane protein OS=Homo sapiens OX=9606 GN=MPP1 PE=1 SV=2	MPP1	52.296	5.9113	1.9	1	1	1	0.578	0.548	0.851	0.962	1.003	1.071	1.736	1.842	2.394	1.536	0.03448
Q00059	Transcription factor A, mitochondrial OS=Homo sapiens OX=9606 GN=TFAM PE=1 SV=1	TFAM	29.096	7.6754	3.7	1	1	1
Q00169	Phosphatidylinositol transfer protein alpha isoform OS=Homo sapiens OX=9606 GN=PITPNA PE=1 SV=2	PITPNA	31.806	6.5317	3.7	1	1	1
Q00325	Phosphate carrier protein, mitochondrial OS=Homo sapiens OX=9606 GN=SLC25A3 PE=1 SV=2	SLC25A3	40.094	93.243	23.8	8	14	8	1.102	1.071	1.012	1.076	1.053	1.076	0.796	0.639	0.618	1.006	0.80608
Q00341	Vigilin OS=Homo sapiens OX=9606 GN=HDLBP PE=1 SV=2	HDLBP	141.45	167.25	16	17	20	17	1.115	1.078	1.1	0.914	0.949	0.956	0.941	0.973	1.122	0.856	0.00079821
Q00535	Cyclin-dependent-like kinase 5 OS=Homo sapiens OX=9606 GN=CDK5 PE=1 SV=3	CDK5	33.304	6.3619	9.2	3	3	1
Q00577	Transcriptional activator protein Pur-alpha OS=Homo sapiens OX=9606 GN=PURA PE=1 SV=2	PURA	34.91	19.024	17.7	3	4	3	1.249	1.232	1.22	0.853	0.899	0.921	0.738	0.636	0.646	0.722	0.000160293
Q00587	Cdc42 effector protein 1 OS=Homo sapiens OX=9606 GN=CDC42EP1 PE=1 SV=1	CDC42EP1	40.294	24.789	11.3	3	3	3	1.058	0.965	1.062	0.961	0.918	1.055	0.841	1.1	1.233	0.951	0.37922
Q00610	Clathrin heavy chain 1 OS=Homo sapiens OX=9606 GN=CLTC PE=1 SV=5	CLTC	191.61	323.31	34.5	47	88	47	1.084	1.066	1.06	0.976	0.995	1.017	0.953	0.897	0.913	0.931	0.0062779
Q00653	Nuclear factor NF-kappa-B p100 subunit OS=Homo sapiens OX=9606 GN=NFKB2 PE=1 SV=4	NFKB2	96.748	6.5644	1.2	1	2	1	0.612	0.592	0.566	1.023	1.058	0.966	2.24	2.122	2.139	1.721	9.9805e-05
Q00688	Peptidyl-prolyl cis-trans isomerase FKBP3 OS=Homo sapiens OX=9606 GN=FKBP3 PE=1 SV=1	FKBP3	25.177	14.744	11.2	2	2	2	1.236	1.299	1.341	0.74	0.777	0.765	0.802	0.873	0.87	0.589	4.2232e-05
Q00765	Receptor expression-enhancing protein 5 OS=Homo sapiens OX=9606 GN=REEP5 PE=1 SV=3	REEP5	21.493	20.199	14.3	3	6	3	1.172	1.141	1.129	0.987	0.979	0.979	0.548	0.577	0.497	0.856	0.000164407
Q00796	Sorbitol dehydrogenase OS=Homo sapiens OX=9606 GN=SORD PE=1 SV=4	SORD	38.324	7.1941	2.5	1	1	1	1.446	1.337	1.417	0.816	0.867	0.862	0.298	0.375	0.379	0.606	7.9814e-05
Q00839	Heterogeneous nuclear ribonucleoprotein U OS=Homo sapiens OX=9606 GN=HNRNPU PE=1 SV=6	HNRNPU	90.583	317.28	28.1	17	33	17	1.041	0.976	1.035	1.027	1.048	1.099	1.045	0.966	0.992	1.04	0.24452
Q01082	Spectrin beta chain, non-erythrocytic 1 OS=Homo sapiens OX=9606 GN=SPTBN1 PE=1 SV=2	SPTBN1	274.61	323.31	32.1	57	74	53	1.132	1.141	1.17	0.868	0.912	0.894	0.898	0.947	0.871	0.777	0.000136285
Q01085	Nucleolysin TIAR OS=Homo sapiens OX=9606 GN=TIAL1 PE=1 SV=1	TIAL1	41.59	20.357	9.9	3	4	3	0.807	0.789	0.798	1.103	1.023	1.063	1.525	1.547	1.389	1.332	0.00022356
Q01105	Protein SET OS=Homo sapiens OX=9606 GN=SET PE=1 SV=3	SET	33.488	34.964	14.5	4	7	4	0.77	0.872	0.815	0.615	0.558	0.627	2.675	2.671	2.228	0.733	0.0036373
Q01433	AMP deaminase 2 OS=Homo sapiens OX=9606 GN=AMPD2 PE=1 SV=2	AMPD2	100.69	32.526	6.6	5	5	5	1.251	1.198	1.256	0.963	0.986	0.943	0.53	0.566	0.499	0.781	0.00023926
Q01459	Di-N-acetylchitobiase OS=Homo sapiens OX=9606 GN=CTBS PE=1 SV=1	CTBS	43.759	13.165	8.3	2	3	2	1.239	1.147	1.373	0.877	0.848	0.867	0.653	0.663	0.848	0.69	0.0022389
Q01518	Adenylyl cyclase-associated protein 1 OS=Homo sapiens OX=9606 GN=CAP1 PE=1 SV=5	CAP1	51.901	232.17	41.9	18	35	18	1.041	1.057	1.078	0.932	0.934	0.99	0.801	0.754	0.938	0.899	0.0086809
Q01650	Large neutral amino acids transporter small subunit 1 OS=Homo sapiens OX=9606 GN=SLC7A5 PE=1 SV=2	SLC7A5	55.01	18.892	5.1	2	2	2
Q01658	Protein Dr1 OS=Homo sapiens OX=9606 GN=DR1 PE=1 SV=1	DR1	19.443	6.395	7.4	1	1	1	1.075	1.077	1.132	1.101	1.05	1.004	0.642	0.71	0.788	0.961	0.2686
Q01780	Exosome component 10 OS=Homo sapiens OX=9606 GN=EXOSC10 PE=1 SV=2	EXOSC10	100.83	9.293	1.5	1	1	1	0.618	0.669	0.568	1.078	1.019	1.118	2.099	1.775	2.016	1.733	0.00053673
Q01813	ATP-dependent 6-phosphofructokinase, platelet type OS=Homo sapiens OX=9606 GN=PFKP PE=1 SV=2	PFKP	85.595	143.03	28.6	18	22	17	1.055	1.019	1.012	1.198	1.143	1.16	0.57	0.502	0.585	1.134	0.0026373
Q01844	RNA-binding protein EWS OS=Homo sapiens OX=9606 GN=EWSR1 PE=1 SV=1	EWSR1	68.477	21.355	5.3	3	5	3	0.948	0.944	1	1.103	1.111	1.039	0.977	0.845	0.8	1.125	0.0140414
Q01968	Inositol polyphosphate 5-phosphatase OCRL-1 OS=Homo sapiens OX=9606 GN=OCRL PE=1 SV=3	OCRL	104.2	11.316	1.7	2	2	2
Q01970	1-phosphatidylinositol 4,5-bisphosphate phosphodiesterase beta-3 OS=Homo sapiens OX=9606 GN=PLCB3 PE=1 SV=2	PLCB3	138.8	32.554	4.1	5	6	5	1.164	1.307	1.207	1.042	1.107	1.038	0.245	0.363	0.366	0.867	0.023637
Q01995	Transgelin OS=Homo sapiens OX=9606 GN=TAGLN PE=1 SV=4	TAGLN	22.611	138.87	66.2	13	22	13	1.181	1.161	1.158	1.033	1.009	1.044	0.424	0.426	0.437	0.882	0.0004393
Q02083	N-acylethanolamine-hydrolyzing acid amidase OS=Homo sapiens OX=9606 GN=NAAA PE=1 SV=3	NAAA	40.066	12.062	4.5	2	2	2	0.959	0.889	1.167	0.919	0.936	0.969	1.156	1.273	1.191	0.937	0.51424
Q02127	Dihydroorotate dehydrogenase (quinone), mitochondrial OS=Homo sapiens OX=9606 GN=DHODH PE=1 SV=3	DHODH	42.867	14.467	6.6	2	2	2	0.869	0.901	0.919	1.062	0.999	1.154	1.198	1.154	1.257	1.196	0.0168624
Q02218	2-oxoglutarate dehydrogenase, mitochondrial OS=Homo sapiens OX=9606 GN=OGDH PE=1 SV=3	OGDH	115.93	299.29	27.6	20	27	20	0.817	0.81	0.843	0.986	0.987	0.948	1.642	1.622	1.641	1.183	0.00073819
Q02252	Methylmalonate-semialdehyde dehydrogenase [acylating], mitochondrial OS=Homo sapiens OX=9606 GN=ALDH6A1 PE=1 SV=2	ALDH6A1	57.839	12.737	3.9	2	2	2	1.13	1.192	1.274	0.82	0.824	0.852	0.882	0.843	1.104	0.694	0.00058049
Q02388	Collagen alpha-1(VII) chain OS=Homo sapiens OX=9606 GN=COL7A1 PE=1 SV=2	COL7A1	295.22	23.813	1.2	2	2	2	0.747	0.772	0.864	1.2	1.212	1.153	1.157	1.214	1.256	1.496	0.00097529
Q02539	Histone H1.1 OS=Homo sapiens OX=9606 GN=HIST1H1A PE=1 SV=3	HIST1H1A	21.842	6.8015	14.9	3	3	1	1.095	1.226	1.155	0.983	1.108	1.032	0.568	0.566	0.537	0.898	0.087736
Q02543	60S ribosomal protein L18a OS=Homo sapiens OX=9606 GN=RPL18A PE=1 SV=2	RPL18A	20.762	40.236	27.8	6	7	6	1.019	1.044	1.07	0.826	0.803	0.795	1.539	1.429	1.271	0.774	0.000142978
Q02750	Dual specificity mitogen-activated protein kinase kinase 1 OS=Homo sapiens OX=9606 GN=MAP2K1 PE=1 SV=2	MAP2K1	43.439	12.844	8.9	3	4	1	1.17	1.16	1.177	0.898	0.938	0.912	0.865	0.857	0.743	0.784	5.7022e-05
Q02809	Procollagen-lysine,2-oxoglutarate 5-dioxygenase 1 OS=Homo sapiens OX=9606 GN=PLOD1 PE=1 SV=2	PLOD1	83.549	212.22	31.2	17	29	17	1.167	1.115	1.115	1.04	1.039	1.008	0.464	0.475	0.476	0.909	0.0064604
Q02818	Nucleobindin-1 OS=Homo sapiens OX=9606 GN=NUCB1 PE=1 SV=4	NUCB1	53.879	140.12	32.8	12	15	12	1.086	1.089	1.067	0.938	0.963	0.974	0.955	0.857	1.003	0.887	0.00072408
Q02878	60S ribosomal protein L6 OS=Homo sapiens OX=9606 GN=RPL6 PE=1 SV=3	RPL6	32.728	51.626	24.7	8	8	8	1.313	1.19	1.165	0.951	0.941	0.977	0.67	0.599	0.562	0.782	0.0031561
Q02880	DNA topoisomerase 2-beta OS=Homo sapiens OX=9606 GN=TOP2B PE=1 SV=3	TOP2B	183.26	139.97	12.1	17	19	14	0.998	1.027	0.998	1.009	0.966	1.015	1.08	1.002	1.021	0.989	0.57578
Q02952	A-kinase anchor protein 12 OS=Homo sapiens OX=9606 GN=AKAP12 PE=1 SV=4	AKAP12	191.48	70.695	4	4	4	4	1.094	1.088	1.112	1.071	1.119	1.091	0.577	0.63	0.597	0.996	0.78988
Q02978	Mitochondrial 2-oxoglutarate/malate carrier protein OS=Homo sapiens OX=9606 GN=SLC25A11 PE=1 SV=3	SLC25A11	34.061	26.718	12.7	3	5	3	1.039	0.983	0.975	1.014	1.014	1	1.106	1.007	1.025	1.01	0.6302
Q03001	Dystonin OS=Homo sapiens OX=9606 GN=DST PE=1 SV=4	DST	860.65	323.31	6.6	45	46	45	1.023	1.057	1.028	1.021	1.007	1.026	0.901	0.913	0.93	0.983	0.2075
Q03113	Guanine nucleotide-binding protein subunit alpha-12 OS=Homo sapiens OX=9606 GN=GNA12 PE=1 SV=4	GNA12	44.279	7.1517	2.4	1	1	1
Q03135	Caveolin-1 OS=Homo sapiens OX=9606 GN=CAV1 PE=1 SV=4	CAV1	20.471	99.529	51.1	7	15	7	1.248	1.331	1.327	0.861	0.916	0.931	0.424	0.411	0.457	0.693	0.00032069
Q03154	Aminoacylase-1 OS=Homo sapiens OX=9606 GN=ACY1 PE=1 SV=1	ACY1	45.884	11.953	4.7	2	2	2	1.01	1.269	1.03	0.632	0.915	0.709	1.358	1.369	1.401	0.682	0.041381
Q03252	Lamin-B2 OS=Homo sapiens OX=9606 GN=LMNB2 PE=1 SV=4	LMNB2	69.948	128.35	26.6	17	20	17	1.125	1.155	1.12	1.003	1.011	1.044	0.547	0.516	0.535	0.899	0.0024209
Q03393	6-pyruvoyl tetrahydrobiopterin synthase OS=Homo sapiens OX=9606 GN=PTS PE=1 SV=1	PTS	16.386	6.192	6.2	1	1	1
Q03405	Urokinase plasminogen activator surface receptor OS=Homo sapiens OX=9606 GN=PLAUR PE=1 SV=1	PLAUR	36.978	39.243	25.1	5	5	5	0.879	0.809	0.812	1.309	1.427	1.287	0.717	0.802	0.71	1.609	0.0003418
Q03518	Antigen peptide transporter 1 OS=Homo sapiens OX=9606 GN=TAP1 PE=1 SV=2	TAP1	87.217	25.412	5.6	4	5	4	0.881	0.887	0.93	1.017	1.021	1.124	1.116	1.219	1.068	1.172	0.0128234
Q03519	Antigen peptide transporter 2 OS=Homo sapiens OX=9606 GN=TAP2 PE=1 SV=1	TAP2	75.663	46.505	6.4	4	5	3	1.085	1.076	1.036	1.075	1.112	1.079	0.692	0.726	0.68	1.022	0.29494
Q03701	CCAAT/enhancer-binding protein zeta OS=Homo sapiens OX=9606 GN=CEBPZ PE=1 SV=3	CEBPZ	120.97	15.36	2.3	2	2	2	0.977	0.926	0.916	1.124	1.185	1.2	0.827	0.911	0.817	1.245	0.00149815
Q04323	UBX domain-containing protein 1 OS=Homo sapiens OX=9606 GN=UBXN1 PE=1 SV=2	UBXN1	33.325	19.5	8.8	2	2	2	1.198	0.959	1.01	1.137	0.9	0.802		0.574	0.572	0.896	0.4001
Q04446	1,4-alpha-glucan-branching enzyme OS=Homo sapiens OX=9606 GN=GBE1 PE=1 SV=3	GBE1	80.473	58.75	12.3	6	7	6	1.002	1.043	1.031	0.909	0.863	0.9	1.173	1.206	1.342	0.869	0.0020959
Q04637	Eukaryotic translation initiation factor 4 gamma 1 OS=Homo sapiens OX=9606 GN=EIF4G1 PE=1 SV=4	EIF4G1	175.49	160.67	12.9	17	24	15	1.075	1.068	1	0.997	1.009	1.012	0.965	0.93	0.905	0.96	0.163918
Q04721	Neurogenic locus notch homolog protein 2 OS=Homo sapiens OX=9606 GN=NOTCH2 PE=1 SV=3	NOTCH2	265.4	66.764	3.6	6	8	6	0.956	1.017	1.012	0.872	0.826	0.848	1.59	1.499	1.328	0.853	0.0032634
Q04725	Transducin-like enhancer protein 2 OS=Homo sapiens OX=9606 GN=TLE2 PE=1 SV=2	TLE2	79.84	7.1236	1.5	1	1	1
Q04760	Lactoylglutathione lyase OS=Homo sapiens OX=9606 GN=GLO1 PE=1 SV=4	GLO1	20.777	15.145	14.7	2	2	2	0.994	1.09	0.952	0.926	0.808	0.933	1.37	1.42	1.129	0.878	0.101696
Q04837	Single-stranded DNA-binding protein, mitochondrial OS=Homo sapiens OX=9606 GN=SSBP1 PE=1 SV=1	SSBP1	17.259	19.968	27.7	3	3	3
Q04917	14-3-3 protein eta OS=Homo sapiens OX=9606 GN=YWHAH PE=1 SV=4	YWHAH	28.218	39.8	30.1	8	16	6	1.101	1.09	1.131	0.9	0.964	0.96	0.914	0.825	0.787	0.85	0.0027978
Q05048	Cleavage stimulation factor subunit 1 OS=Homo sapiens OX=9606 GN=CSTF1 PE=1 SV=1	CSTF1	48.357	7.8523	2.3	1	1	1	1.044	0.982	0.983	1.161	1.139	1.222	0.618	0.682	0.723	1.17	0.0057023
Q05209	Tyrosine-protein phosphatase non-receptor type 12 OS=Homo sapiens OX=9606 GN=PTPN12 PE=1 SV=3	PTPN12	88.105	11.673	2.8	2	2	2
Q05397	Focal adhesion kinase 1 OS=Homo sapiens OX=9606 GN=PTK2 PE=1 SV=2	PTK2	119.23	7.4263	1.1	1	2	1	1.116	1.111	1.098	1.113	1.113	1.077	0.539	0.496	0.653	0.993	0.60414
Q05519	Serine/arginine-rich splicing factor 11 OS=Homo sapiens OX=9606 GN=SRSF11 PE=1 SV=1	SRSF11	53.542	8.0726	3.5	1	1	1
Q05655	Protein kinase C delta type OS=Homo sapiens OX=9606 GN=PRKCD PE=1 SV=2	PRKCD	77.504	14.303	4.7	2	2	2	0.558	0.599	0.593	0.725	0.884	0.875	2.914	2.688	2.222	1.419	0.0070442
Q05682	Caldesmon OS=Homo sapiens OX=9606 GN=CALD1 PE=1 SV=3	CALD1	93.23	248.9	28	20	33	19	1.342	1.342	1.341	0.87	0.88	0.932	0.315	0.325	0.297	0.666	0.0027378
Q06124	Tyrosine-protein phosphatase non-receptor type 11 OS=Homo sapiens OX=9606 GN=PTPN11 PE=1 SV=2	PTPN11	68.436	17.848	4.5	3	3	3	1.18	1.185	1.403	0.788	0.79	0.94	0.459	0.669	0.492	0.668	0.0078027
Q06136	3-ketodihydrosphingosine reductase OS=Homo sapiens OX=9606 GN=KDSR PE=1 SV=1	KDSR	36.187	15.495	7.2	2	2	2
Q06210	Glutamine--fructose-6-phosphate aminotransferase [isomerizing] 1 OS=Homo sapiens OX=9606 GN=GFPT1 PE=1 SV=3	GFPT1	78.806	154.93	24.7	13	17	13	1.047	1.031	1.077	0.997	1.017	1.06	0.889	0.924	0.837	0.974	0.30218
Q06265	Exosome complex component RRP45 OS=Homo sapiens OX=9606 GN=EXOSC9 PE=1 SV=3	EXOSC9	48.948	6.7571	2.3	1	1	1	1.02	0.967	0.999	1.249	1.112	1.365	0.804	0.383	0.447	1.248	0.023679
Q06323	Proteasome activator complex subunit 1 OS=Homo sapiens OX=9606 GN=PSME1 PE=1 SV=1	PSME1	28.723	67.816	29.3	8	14	8	0.826	0.78	0.827	0.789	0.663	0.733	2.105	2.082	1.947	0.898	0.112063
Q06481	Amyloid-like protein 2 OS=Homo sapiens OX=9606 GN=APLP2 PE=1 SV=2	APLP2	86.955	81.9	9.2	6	9	6	1.304	1.259	1.347	0.776	0.841	0.872	1.075	0.85	0.957	0.637	0.00033749
Q06546	GA-binding protein alpha chain OS=Homo sapiens OX=9606 GN=GABPA PE=1 SV=1	GABPA	51.295	6.0365	2.9	1	1	1
Q06587	E3 ubiquitin-protein ligase RING1 OS=Homo sapiens OX=9606 GN=RING1 PE=1 SV=2	RING1	42.429	13.646	6.2	2	2	2	1.052	1.054	1.033	1.07	1.047	1.087	0.838	0.798	0.775	1.021	0.181002
Q06787	Synaptic functional regulator FMR1 OS=Homo sapiens OX=9606 GN=FMR1 PE=1 SV=1	FMR1	71.174	41.708	8.5	4	4	3	0.887	0.813	0.837	0.894	0.924	0.905	1.757	1.709	1.695	1.073	0.059619
Q06830	Peroxiredoxin-1 OS=Homo sapiens OX=9606 GN=PRDX1 PE=1 SV=1	PRDX1	22.11	61.244	45.7	9	16	7	1.11	1.129	1.14	1.028	1.04	1.062	0.644	0.481	0.56	0.926	0.0033967
Q07020	60S ribosomal protein L18 OS=Homo sapiens OX=9606 GN=RPL18 PE=1 SV=2	RPL18	21.634	13.8	12.8	2	7	2	1.027	1.027	1.112	0.927	0.912	0.905	1.305	1.332	1.135	0.867	0.0065602
Q07021	Complement component 1 Q subcomponent-binding protein, mitochondrial OS=Homo sapiens OX=9606 GN=C1QBP PE=1 SV=1	C1QBP	31.362	34.55	12.1	3	5	3	1.112	1.173	1.152	1.083	1.002	1.007	0.181	0.227	0.248	0.9	0.023064
Q07065	Cytoskeleton-associated protein 4 OS=Homo sapiens OX=9606 GN=CKAP4 PE=1 SV=2	CKAP4	66.022	323.31	50.5	24	60	24	1.135	1.164	1.109	0.928	0.957	0.984	0.624	0.612	0.575	0.842	0.0014219
Q07092	Collagen alpha-1(XVI) chain OS=Homo sapiens OX=9606 GN=COL16A1 PE=1 SV=2	COL16A1	157.75	14.022	1.4	2	2	2	1.201	1.288	1.239	0.962	1.008	1.017	0.413	0.458	0.437	0.801	0.00113675
Q07157	Tight junction protein ZO-1 OS=Homo sapiens OX=9606 GN=TJP1 PE=1 SV=3	TJP1	195.46	23.892	2.6	4	5	4	1.018	0.994	1.049	0.968	1.024	1.028	1.021	0.977	1.053	0.987	0.61362
Q07352	mRNA decay activator protein ZFP36L1 OS=Homo sapiens OX=9606 GN=ZFP36L1 PE=1 SV=1	ZFP36L1	36.313	10.872	6.2	2	2	2	0.606	0.598	0.693	1.471	1.206	1.24	1.335	1.449	1.361	2.065	0.00074468
Q07666	KH domain-containing, RNA-binding, signal transduction-associated protein 1 OS=Homo sapiens OX=9606 GN=KHDRBS1 PE=1 SV=1	KHDRBS1	48.227	30.455	9	5	6	5	0.877	1.011	0.935	0.895	0.982	1.043	1.361	1.475	1.142	1.034	0.6097
Q07866	Kinesin light chain 1 OS=Homo sapiens OX=9606 GN=KLC1 PE=1 SV=2	KLC1	65.309	138.33	24.4	13	18	9	1.081	1.102	1.126	1.099	1.083	1.13	0.731	0.651	0.709	1.001	0.96112
Q07954	Prolow-density lipoprotein receptor-related protein 1 OS=Homo sapiens OX=9606 GN=LRP1 PE=1 SV=2	LRP1	504.6	323.31	14.9	54	71	54	1.184	1.168	1.164	0.904	0.929	0.95	0.739	0.748	0.793	0.792	0.000102846
Q07955	Serine/arginine-rich splicing factor 1 OS=Homo sapiens OX=9606 GN=SRSF1 PE=1 SV=2	SRSF1	27.744	27.825	19.4	4	6	4	1.188	1.148	1.092	0.998	0.918	0.994	0.936	0.875	0.854	0.849	0.0109804
Q07960	Rho GTPase-activating protein 1 OS=Homo sapiens OX=9606 GN=ARHGAP1 PE=1 SV=1	ARHGAP1	50.435	71.204	20.3	7	10	7	0.993	1.032	1.037	1.037	0.954	1.018	1.219	1.203	0.962	0.983	0.56744
Q08170	Serine/arginine-rich splicing factor 4 OS=Homo sapiens OX=9606 GN=SRSF4 PE=1 SV=2	SRSF4	56.678	25.275	6.9	3	3	1
Q08209	Serine/threonine-protein phosphatase 2B catalytic subunit alpha isoform OS=Homo sapiens OX=9606 GN=PPP3CA PE=1 SV=1	PPP3CA	58.687	19.23	7.5	3	3	3	1.066	1.069	0.994	0.853	0.912	0.899	1.287	1.192	1.21	0.851	0.0068044
Q08211	ATP-dependent RNA helicase A OS=Homo sapiens OX=9606 GN=DHX9 PE=1 SV=4	DHX9	140.96	268.8	22.9	22	30	22	1.006	1.014	1.045	1.104	1.071	1.131	0.68	0.765	0.65	1.079	0.0181157
Q08257	Quinone oxidoreductase OS=Homo sapiens OX=9606 GN=CRYZ PE=1 SV=1	CRYZ	35.206	17.039	9.7	3	3	3	1.142	1.344	1.181	0.837	0.994	0.984	0.613	0.63	0.613	0.768	0.023777
Q08334	Interleukin-10 receptor subunit beta OS=Homo sapiens OX=9606 GN=IL10RB PE=1 SV=2	IL10RB	36.995	6.6321	4	1	1	1	1.197	1.263	1.338	0.797	0.646	0.732	0.915	0.929	1.192	0.573	0.00124472
Q08357	Sodium-dependent phosphate transporter 2 OS=Homo sapiens OX=9606 GN=SLC20A2 PE=1 SV=1	SLC20A2	70.392	26.488	3.4	2	2	2	1.06	1.099	0.978	0.941	0.876	0.97	1.133	1.122	1.126	0.888	0.061679
Q08378	Golgin subfamily A member 3 OS=Homo sapiens OX=9606 GN=GOLGA3 PE=1 SV=2	GOLGA3	167.35	128.46	10.9	12	15	12	1.086	1.074	1.094	1.075	1.027	1.131	0.756	0.882	0.692	0.994	0.8116
Q08379	Golgin subfamily A member 2 OS=Homo sapiens OX=9606 GN=GOLGA2 PE=1 SV=3	GOLGA2	113.08	86.851	10	9	11	9	1.033	1.033	1.049	1.105	1.08	1.129	0.565	0.629	0.655	1.064	0.0110022
Q08380	Galectin-3-binding protein OS=Homo sapiens OX=9606 GN=LGALS3BP PE=1 SV=1	LGALS3BP	65.33	17.689	6.5	2	2	2	1.11	1.162	1.198	0.821	0.792	0.805	1.224	1.034	1.096	0.697	0.000121723
Q08426	Peroxisomal bifunctional enzyme OS=Homo sapiens OX=9606 GN=EHHADH PE=1 SV=3	EHHADH	79.494	61.047	13.4	8	8	8	1.026	1.047	1.068	0.977	0.97	0.958	1.083	1.157	1.086	0.925	0.0037998
Q08431	Lactadherin OS=Homo sapiens OX=9606 GN=MFGE8 PE=1 SV=2	MFGE8	43.122	76.547	21.4	6	9	6	1.305	1.345	1.411	0.734	0.74	0.785	0.587	0.647	0.583	0.556	4.3182e-05
Q08722	Leukocyte surface antigen CD47 OS=Homo sapiens OX=9606 GN=CD47 PE=1 SV=1	CD47	35.213	12.052	5.9	2	2	2	1.272	1.362	1.322	0.817	0.924	1.011	0.4	0.376	0.452	0.696	0.0048385
Q08945	FACT complex subunit SSRP1 OS=Homo sapiens OX=9606 GN=SSRP1 PE=1 SV=1	SSRP1	81.074	41.59	9.6	6	7	6	1.004	0.967	0.908	1.248	1.291	1.19	0.62	0.611	0.673	1.295	0.0023406
Q08AF3	Schlafen family member 5 OS=Homo sapiens OX=9606 GN=SLFN5 PE=1 SV=1	SLFN5	101.05	48.966	8.4	6	6	6	1.058	1.066	1.043	1.029	1.038	1.001	0.896	0.868	0.946	0.969	0.065899
Q08AG7	Mitotic-spindle organizing protein 1 OS=Homo sapiens OX=9606 GN=MZT1 PE=1 SV=2	MZT1	8.4787	6.855	19.5	1	1	1
Q08AM6	Protein VAC14 homolog OS=Homo sapiens OX=9606 GN=VAC14 PE=1 SV=1	VAC14	87.972	92.412	4.6	3	3	3	0.951	0.976	0.943	1.056	1.079	0.999	1.268	1.268	1.303	1.092	0.025364
Q08J23	tRNA (cytosine(34)-C(5))-methyltransferase OS=Homo sapiens OX=9606 GN=NSUN2 PE=1 SV=2	NSUN2	86.47	36.507	7	5	6	5	0.958	0.93	0.986	1.031	0.983	1.024	1.184	1.093	1.286	1.057	0.069057
Q09013	Myotonin-protein kinase OS=Homo sapiens OX=9606 GN=DMPK PE=1 SV=3	DMPK	69.384	6.4493	1.6	1	1	1
Q09028	Histone-binding protein RBBP4 OS=Homo sapiens OX=9606 GN=RBBP4 PE=1 SV=3	RBBP4	47.655	64.66	14.1	4	4	3	0.923	0.895	0.939	1.023	0.977	0.844	1.458	1.413	1.428	1.032	0.66378
Q09161	Nuclear cap-binding protein subunit 1 OS=Homo sapiens OX=9606 GN=NCBP1 PE=1 SV=1	NCBP1	91.838	6.0248	2.8	1	1	1	1.026	1.134	1.15	1.133	1.148	1.233	0.277	0.619	0.29	1.062	0.24638
Q09328	Alpha-1,6-mannosylglycoprotein 6-beta-N-acetylglucosaminyltransferase A OS=Homo sapiens OX=9606 GN=MGAT5 PE=2 SV=1	MGAT5	84.542	17.09	4	3	3	3	0.685	0.686	0.672	1.118	1.066	1.07	1.939	1.575	1.788	1.593	4.9025e-06
Q09666	Neuroblast differentiation-associated protein AHNAK OS=Homo sapiens OX=9606 GN=AHNAK PE=1 SV=2	AHNAK	629.09	323.31	53.2	179	342	178	1.364	1.348	1.373	0.794	0.819	0.845	0.447	0.454	0.447	0.602	1.5515e-05
Q0VDF9	Heat shock 70 kDa protein 14 OS=Homo sapiens OX=9606 GN=HSPA14 PE=1 SV=1	HSPA14	54.794	15.602	4.3	2	3	2	0.781	0.779	0.758	0.804	0.834	0.761	2.137	2.264	2.095	1.035	0.29894
Q0ZGT2	Nexilin OS=Homo sapiens OX=9606 GN=NEXN PE=1 SV=1	NEXN	80.657	133.96	17.6	11	15	11	1.282	1.333	1.227	0.943	0.959	0.942	0.174	0.243	0.253	0.74	0.00025986
Q10469	Alpha-1,6-mannosyl-glycoprotein 2-beta-N-acetylglucosaminyltransferase OS=Homo sapiens OX=9606 GN=MGAT2 PE=1 SV=1	MGAT2	51.55	11.996	5.4	2	2	2	0.965	0.955	0.899	0.85	0.828	0.827	1.631	1.676	1.589	0.889	0.0078214
Q10471	Polypeptide N-acetylgalactosaminyltransferase 2 OS=Homo sapiens OX=9606 GN=GALNT2 PE=1 SV=1	GALNT2	64.732	79.002	22.1	12	18	11	1.074	0.971	1.045	1.134	1.09	1.127	0.652	0.722	0.746	1.084	0.065559
Q10472	Polypeptide N-acetylgalactosaminyltransferase 1 OS=Homo sapiens OX=9606 GN=GALNT1 PE=1 SV=1	GALNT1	64.218	40.829	8.2	4	6	4	0.927	0.95	0.856	1.075	1.118	1.137	0.996	0.968	0.873	1.218	0.0050776
Q10567	AP-1 complex subunit beta-1 OS=Homo sapiens OX=9606 GN=AP1B1 PE=1 SV=2	AP1B1	104.64	34.387	13.8	12	16	5	1.257	1.264	1.304	0.948	0.929	0.95	0.415	0.452	0.541	0.739	2.1656e-05
Q10588	ADP-ribosyl cyclase/cyclic ADP-ribose hydrolase 2 OS=Homo sapiens OX=9606 GN=BST1 PE=1 SV=2	BST1	35.724	14.393	6	2	3	2	1.171	1.176	1.246	0.834	0.843	0.919	0.782	0.855	0.948	0.723	0.00088445
Q10713	Mitochondrial-processing peptidase subunit alpha OS=Homo sapiens OX=9606 GN=PMPCA PE=1 SV=2	PMPCA	58.252	117.47	23.8	13	14	13	0.939	0.924	0.985	1.096	1.14	1.086	0.951	0.934	0.951	1.166	0.0031615
Q11201	CMP-N-acetylneuraminate-beta-galactosamide-alpha-2,3-sialyltransferase 1 OS=Homo sapiens OX=9606 GN=ST3GAL1 PE=2 SV=1	ST3GAL1	39.075	7.9527	4.7	1	1	1
Q12765	Secernin-1 OS=Homo sapiens OX=9606 GN=SCRN1 PE=1 SV=2	SCRN1	46.382	30.611	10.4	4	6	4	1.336	1.3	1.303	0.929	0.891	0.98	0.404	0.423	0.342	0.711	0.00029612
Q12768	WASH complex subunit 5 OS=Homo sapiens OX=9606 GN=WASHC5 PE=1 SV=1	WASHC5	134.28	39.97	5.3	5	5	5	1.021	1.075	1.091	1.079	1.013	1.128	0.732	0.568	0.689	1.01	0.80606
Q12769	Nuclear pore complex protein Nup160 OS=Homo sapiens OX=9606 GN=NUP160 PE=1 SV=3	NUP160	162.12	47.769	5.4	5	6	5	1.055	1.04	1.014	1.13	1.146	1.059	0.84	0.647	0.711	1.073	0.060785
Q12788	Transducin beta-like protein 3 OS=Homo sapiens OX=9606 GN=TBL3 PE=1 SV=2	TBL3	89.034	36.95	7.8	5	6	5	0.917	0.94	0.93	1.096	1.064	1.174	1.098	0.994	0.93	1.196	0.0040178
Q12792	Twinfilin-1 OS=Homo sapiens OX=9606 GN=TWF1 PE=1 SV=3	TWF1	40.282	64.826	23.1	8	8	6	1.158	1.187	1.141	0.99	1.031	0.973	0.53	0.602	0.594	0.859	0.00180411
Q12797	Aspartyl/asparaginyl beta-hydroxylase OS=Homo sapiens OX=9606 GN=ASPH PE=1 SV=3	ASPH	85.862	154.47	23	18	29	18	1.199	1.22	1.22	0.959	0.999	0.995	0.475	0.517	0.532	0.811	0.000122568
Q12800	Alpha-globin transcription factor CP2 OS=Homo sapiens OX=9606 GN=TFCP2 PE=1 SV=2	TFCP2	57.255	31.151	3.4	1	1	1	1.048	1.042	1.024	0.943	0.986	0.887	1.109	1.099	1.18	0.904	0.03208
Q12802	A-kinase anchor protein 13 OS=Homo sapiens OX=9606 GN=AKAP13 PE=1 SV=2	AKAP13	307.55	12.895	0.8	2	2	2
Q12824	SWI/SNF-related matrix-associated actin-dependent regulator of chromatin subfamily B member 1 OS=Homo sapiens OX=9606 GN=SMARCB1 PE=1 SV=2	SMARCB1	44.141	71.553	9.4	2	2	2	0.86	0.786	0.755	1.013	1.077	1.182	1.273	1.309	1.671	1.363	0.006397
Q12830	Nucleosome-remodeling factor subunit BPTF OS=Homo sapiens OX=9606 GN=BPTF PE=1 SV=3	BPTF	338.26	5.9274	0.3	1	1	1
Q12841	Follistatin-related protein 1 OS=Homo sapiens OX=9606 GN=FSTL1 PE=1 SV=1	FSTL1	34.985	78.68	29.5	8	9	8	1.026	1.021	1.132	0.957	0.918	0.896	1.039	0.894	1.012	0.872	0.024301
Q12846	Syntaxin-4 OS=Homo sapiens OX=9606 GN=STX4 PE=1 SV=2	STX4	34.18	32.728	19.2	4	4	4	1.084	1.062	0.995	0.898	0.938	0.994	0.979	1.07	0.983	0.901	0.055882
Q12849	G-rich sequence factor 1 OS=Homo sapiens OX=9606 GN=GRSF1 PE=1 SV=3	GRSF1	53.126	13.019	4.8	2	2	2	0.834	0.795	0.87	1.162	1.063	1.158	1.143	1.25	1.346	1.354	0.00149748
Q12874	Splicing factor 3A subunit 3 OS=Homo sapiens OX=9606 GN=SF3A3 PE=1 SV=1	SF3A3	58.848	51.6	8.6	3	5	3	0.948	0.946	0.972	1.006	1.063	1.022	1.272	1.149	1.049	1.079	0.0153193
Q12879	Glutamate receptor ionotropic, NMDA 2A OS=Homo sapiens OX=9606 GN=GRIN2A PE=1 SV=1	GRIN2A	165.28	6.0968	0.7	1	1	1	0.421	0.424	0.414	0.841	0.766	0.693	3.274	3.204	3.149	1.827	0.008717
Q12884	Prolyl endopeptidase FAP OS=Homo sapiens OX=9606 GN=FAP PE=1 SV=5	FAP	87.711	75.862	13.2	10	14	10	1.15	1.146	1.142	0.92	0.937	0.919	0.726	0.602	0.853	0.807	2.713e-06
Q12888	TP53-binding protein 1 OS=Homo sapiens OX=9606 GN=TP53BP1 PE=1 SV=2	TP53BP1	213.57	220.95	12.9	19	22	19	1.198	1.203	1.191	0.864	0.888	0.884	0.74	0.712	0.726	0.734	2.1007e-06
Q12904	Aminoacyl tRNA synthase complex-interacting multifunctional protein 1 OS=Homo sapiens OX=9606 GN=AIMP1 PE=1 SV=2	AIMP1	34.352	34.521	14.1	4	5	4	1.151	1.195	1.184	0.978	1.035	1.051	0.579	0.585	0.562	0.868	0.0044997
Q12905	Interleukin enhancer-binding factor 2 OS=Homo sapiens OX=9606 GN=ILF2 PE=1 SV=2	ILF2	43.062	78.001	12.3	3	4	3	1.266	1.27	1.284	0.918	0.97	0.99	0.458	0.43	0.405	0.753	0.00024322
Q12906	Interleukin enhancer-binding factor 3 OS=Homo sapiens OX=9606 GN=ILF3 PE=1 SV=3	ILF3	95.337	118.69	15.7	12	18	12	1.245	1.233	1.262	0.908	0.913	0.924	0.513	0.605	0.536	0.734	1.6934e-06
Q12907	Vesicular integral-membrane protein VIP36 OS=Homo sapiens OX=9606 GN=LMAN2 PE=1 SV=1	LMAN2	40.228	96.753	35.7	10	17	10	1.094	1.056	1.04	0.967	1.061	1.014	0.967	0.852	0.877	0.954	0.192903
Q12923	Tyrosine-protein phosphatase non-receptor type 13 OS=Homo sapiens OX=9606 GN=PTPN13 PE=1 SV=2	PTPN13	276.9	6.5977	0.4	1	1	1
Q12929	Epidermal growth factor receptor kinase substrate 8 OS=Homo sapiens OX=9606 GN=EPS8 PE=1 SV=1	EPS8	91.88	29.44	5.4	3	4	3	1.072	1.099	1.127	1.14	1.045	1.127	0.554	0.558	0.623	1.004	0.91026
Q12931	Heat shock protein 75 kDa, mitochondrial OS=Homo sapiens OX=9606 GN=TRAP1 PE=1 SV=3	TRAP1	80.109	77.668	16.9	10	12	10	0.852	0.82	0.776	1.186	1.115	1.161	1.041	1.169	1.218	1.414	0.00044076
Q12959	Disks large homolog 1 OS=Homo sapiens OX=9606 GN=DLG1 PE=1 SV=2	DLG1	100.45	46.303	9.2	6	6	6	1.165	1.214	1.254	0.893	0.821	0.808	0.94	0.891	0.929	0.694	0.00062456
Q12962	Transcription initiation factor TFIID subunit 10 OS=Homo sapiens OX=9606 GN=TAF10 PE=1 SV=1	TAF10	21.711	9.3379	11.5	1	1	1	0.623	0.617	0.683	0.96	0.877	0.935	2.165	2.274	2.278	1.441	0.00096023
Q12965	Unconventional myosin-Ie OS=Homo sapiens OX=9606 GN=MYO1E PE=1 SV=2	MYO1E	127.06	153.35	16	15	19	15	0.983	0.98	0.983	1.106	1.077	1.09	0.833	0.788	0.764	1.111	0.0053813
Q12972	Nuclear inhibitor of protein phosphatase 1 OS=Homo sapiens OX=9606 GN=PPP1R8 PE=1 SV=2	PPP1R8	38.478	20.983	12.5	3	3	3
Q12979	Active breakpoint cluster region-related protein OS=Homo sapiens OX=9606 GN=ABR PE=2 SV=2	ABR	97.597	15.577	3.4	2	2	2	0.95	0.897	0.847	0.943	1.048	0.892	1.504	1.467	1.387	1.07	0.3125
Q12981	Vesicle transport protein SEC20 OS=Homo sapiens OX=9606 GN=BNIP1 PE=1 SV=3	BNIP1	26.132	18.947	12.3	3	3	3	0.955	0.968	1.02	1.011	0.984	0.961	1.143	1.092	1.247	1.004	0.86224
Q12996	Cleavage stimulation factor subunit 3 OS=Homo sapiens OX=9606 GN=CSTF3 PE=1 SV=1	CSTF3	82.921	30.961	6.3	5	5	5	0.885	0.883	0.918	0.914	0.865	0.914	1.513	1.536	1.428	1.003	0.91848
Q12999	Tetraspanin-31 OS=Homo sapiens OX=9606 GN=TSPAN31 PE=2 SV=1	TSPAN31	23.053	14.353	9	2	3	2	1.174	1.163	1.146	0.944	0.919	0.863	0.499	0.613	0.783	0.783	0.00086365
Q13011	Delta(3,5)-Delta(2,4)-dienoyl-CoA isomerase, mitochondrial OS=Homo sapiens OX=9606 GN=ECH1 PE=1 SV=2	ECH1	35.816	39.08	18.6	6	7	6	1.032	1.055	1.016	1.209	1.228	1.218	0.463	0.524	0.5	1.178	0.000158489
Q13017	Rho GTPase-activating protein 5 OS=Homo sapiens OX=9606 GN=ARHGAP5 PE=1 SV=2	ARHGAP5	172.46	6.7875	1	1	1	1	0.495	0.494	0.474	0.744	0.723	0.721	3.006	3.16	3.145	1.496	2.017e-05
Q13023	A-kinase anchor protein 6 OS=Homo sapiens OX=9606 GN=AKAP6 PE=1 SV=3	AKAP6	256.72	6.7851	0.8	1	1	1
Q13033	Striatin-3 OS=Homo sapiens OX=9606 GN=STRN3 PE=1 SV=3	STRN3	87.208	5.9662	1.6	1	1	1
Q13042	Cell division cycle protein 16 homolog OS=Homo sapiens OX=9606 GN=CDC16 PE=1 SV=2	CDC16	71.655	25.516	6.1	4	4	4	0.957	0.981	1.054	1.011	0.994	1.044	1.039	1.055	1.079	1.019	0.57878
Q13043	Serine/threonine-protein kinase 4 OS=Homo sapiens OX=9606 GN=STK4 PE=1 SV=2	STK4	55.63	50.108	17.5	7	8	7	0.587	0.569	0.577	0.831	0.719	0.783	2.875	2.631	2.653	1.346	0.0023391
Q13045	Protein flightless-1 homolog OS=Homo sapiens OX=9606 GN=FLII PE=1 SV=2	FLII	144.75	187.72	18.2	18	22	18	1.013	1.043	1.022	1.005	0.974	1.012	1.048	1.021	0.99	0.972	0.120475
Q13046	Putative pregnancy-specific beta-1-glycoprotein 7 OS=Homo sapiens OX=9606 GN=PSG7 PE=5 SV=3	PSG7	47.027	7.173	4.8	2	3	1	1.132	1.188	1.159	0.945	0.708	0.785	1.145	1.186	0.944	0.701	0.0133177
Q13049	E3 ubiquitin-protein ligase TRIM32 OS=Homo sapiens OX=9606 GN=TRIM32 PE=1 SV=2	TRIM32	71.988	21.516	6	3	3	3	0.902	0.961	0.964	0.916	0.907	0.812	1.568	1.537	1.481	0.932	0.182516
Q13057	Bifunctional coenzyme A synthase OS=Homo sapiens OX=9606 GN=COASY PE=1 SV=4	COASY	62.328	38.163	6.2	2	2	2	0.984	0.926	1.055	0.939	0.928	0.955	1.364	0.999	1.449	0.952	0.28076
Q13077	TNF receptor-associated factor 1 OS=Homo sapiens OX=9606 GN=TRAF1 PE=1 SV=1	TRAF1	46.163	12.975	4.3	2	2	2	0.528	0.526	0.513	1.822	1.704	1.576	0.67	0.822	0.789	3.256	1.52047e-05
Q13085	Acetyl-CoA carboxylase 1 OS=Homo sapiens OX=9606 GN=ACACA PE=1 SV=2	ACACA	265.55	47.403	2.5	6	6	6	1.037	1.073	1.042	1.241	1.251	1.23	0.395	0.383	0.395	1.181	0.000141881
Q13098	COP9 signalosome complex subunit 1 OS=Homo sapiens OX=9606 GN=GPS1 PE=1 SV=4	GPS1	55.536	12.628	4.5	2	2	2	0.86	0.848	0.812	1.002	0.931	0.937	1.452	1.722	1.68	1.139	0.0112569
Q13107	Ubiquitin carboxyl-terminal hydrolase 4 OS=Homo sapiens OX=9606 GN=USP4 PE=1 SV=3	USP4	108.56	10.892	1.3	1	2	1	0.741	0.764	0.721	0.6	0.782	0.686	2.501	2.442	2.577	0.929	0.36902
Q13123	Protein Red OS=Homo sapiens OX=9606 GN=IK PE=1 SV=3	IK	65.601	19.838	5.7	3	3	3	0.842	0.84	0.85	0.984	1.022	0.911	1.637	1.543	1.553	1.152	0.053982
Q13126	S-methyl-5'-thioadenosine phosphorylase OS=Homo sapiens OX=9606 GN=MTAP PE=1 SV=2	MTAP	31.236	12.401	11	2	2	2
Q13131	5'-AMP-activated protein kinase catalytic subunit alpha-1 OS=Homo sapiens OX=9606 GN=PRKAA1 PE=1 SV=4	PRKAA1	64.009	63.747	11.3	5	5	5	1.063	1.075	1.075	0.956	0.94	0.954	1.069	1.029	0.965	0.887	5.5368e-05
Q13148	TAR DNA-binding protein 43 OS=Homo sapiens OX=9606 GN=TARDBP PE=1 SV=1	TARDBP	44.739	11.981	2.9	1	2	1	1.034	0.997	0.947	1.11	1.129	1.064	0.812	0.804	1.014	1.109	0.028502
Q13151	Heterogeneous nuclear ribonucleoprotein A0 OS=Homo sapiens OX=9606 GN=HNRNPA0 PE=1 SV=1	HNRNPA0	30.84	64.376	20.7	5	6	5	1.289	1.187	1.252	0.912	0.918	0.933	0.377	0.44	0.379	0.741	0.00028147
Q13155	Aminoacyl tRNA synthase complex-interacting multifunctional protein 2 OS=Homo sapiens OX=9606 GN=AIMP2 PE=1 SV=2	AIMP2	35.348	5.9411	2.2	1	1	1
Q13158	FAS-associated death domain protein OS=Homo sapiens OX=9606 GN=FADD PE=1 SV=1	FADD	23.279	19.248	8.7	1	1	1	0.954	0.876	0.823	0.741	0.967	1.022	1.923	1.333	1.583	1.029	0.85602
Q13162	Peroxiredoxin-4 OS=Homo sapiens OX=9606 GN=PRDX4 PE=1 SV=1	PRDX4	30.54	92.297	39.1	8	17	7	1.158	1.235	1.216	1.015	1.071	1.025	0.542	0.42	0.48	0.862	0.0043232
Q13164	Mitogen-activated protein kinase 7 OS=Homo sapiens OX=9606 GN=MAPK7 PE=1 SV=2	MAPK7	88.385	6.6169	1.6	1	1	1
Q13177	Serine/threonine-protein kinase PAK 2 OS=Homo sapiens OX=9606 GN=PAK2 PE=1 SV=3	PAK2	58.042	109.5	23.7	10	11	10	0.924	0.946	0.964	0.891	0.862	0.839	1.511	1.529	1.667	0.915	0.0136633
Q13185	Chromobox protein homolog 3 OS=Homo sapiens OX=9606 GN=CBX3 PE=1 SV=4	CBX3	20.811	31.356	23	3	4	3	0.914	0.936	0.916	0.96	1.01	0.962	1.546	1.478	1.396	1.06	0.033441
Q13190	Syntaxin-5 OS=Homo sapiens OX=9606 GN=STX5 PE=1 SV=2	STX5	39.672	28.242	8.2	3	3	3	0.966	0.941	1.026	1.021	1.091	1.034	1.044	1.032	0.997	1.073	0.097757
Q13191	E3 ubiquitin-protein ligase CBL-B OS=Homo sapiens OX=9606 GN=CBLB PE=1 SV=2	CBLB	109.45	6.4566	2.3	2	2	1	0.677	0.77	0.649	0.972	0.855	0.913	2.083	2.208	2.016	1.307	0.0131624
Q13200	26S proteasome non-ATPase regulatory subunit 2 OS=Homo sapiens OX=9606 GN=PSMD2 PE=1 SV=3	PSMD2	100.2	94.161	15.5	14	17	14	0.959	0.971	0.928	0.993	0.974	1.024	1.061	1.349	0.996	1.047	0.084136
Q13217	DnaJ homolog subfamily C member 3 OS=Homo sapiens OX=9606 GN=DNAJC3 PE=1 SV=1	DNAJC3	57.579	45.025	12.3	5	6	5	1.142	1.035	1.048	1.042	1.067	1.026	0.987	0.891	0.836	0.972	0.45144
Q13228	Methanethiol oxidase OS=Homo sapiens OX=9606 GN=SELENBP1 PE=1 SV=2	SELENBP1	52.39	7.7322	3.8	1	1	1	0.893	0.885	0.973	0.679	0.674	0.663	2.121	2.038	2.072	0.733	0.00056186
Q13232	Nucleoside diphosphate kinase 3 OS=Homo sapiens OX=9606 GN=NME3 PE=1 SV=2	NME3	19.015	12.366	10.1	1	1	1
Q13242	Serine/arginine-rich splicing factor 9 OS=Homo sapiens OX=9606 GN=SRSF9 PE=1 SV=1	SRSF9	25.542	29.481	17.6	3	5	3	0.903	0.873	0.883	0.921	0.867	0.869	1.606	1.725	1.62	0.999	0.96452
Q13243	Serine/arginine-rich splicing factor 5 OS=Homo sapiens OX=9606 GN=SRSF5 PE=1 SV=1	SRSF5	31.263	14.403	9.6	2	3	2	0.875	0.892	0.853	0.776	0.895	0.848	1.828	1.784	1.788	0.961	0.4013
Q13247	Serine/arginine-rich splicing factor 6 OS=Homo sapiens OX=9606 GN=SRSF6 PE=1 SV=2	SRSF6	39.586	6.3372	9.3	3	3	1
Q13263	Transcription intermediary factor 1-beta OS=Homo sapiens OX=9606 GN=TRIM28 PE=1 SV=5	TRIM28	88.549	93.149	15.3	10	11	10	1.137	1.237	1.231	0.897	0.926	0.93	0.778	0.821	0.802	0.764	0.00081656
Q13277	Syntaxin-3 OS=Homo sapiens OX=9606 GN=STX3 PE=1 SV=3	STX3	33.155	18.512	10.4	3	3	3	1.183	1.153	1.153	0.792	0.849	0.849	1.022	1.092	0.993	0.714	0.00016276
Q13283	Ras GTPase-activating protein-binding protein 1 OS=Homo sapiens OX=9606 GN=G3BP1 PE=1 SV=1	G3BP1	52.164	56.884	17	6	9	5	1.033	1.04	1.135	0.934	0.992	0.957	1.218	1.141	1.073	0.899	0.038662
Q13303	Voltage-gated potassium channel subunit beta-2 OS=Homo sapiens OX=9606 GN=KCNAB2 PE=1 SV=2	KCNAB2	41	12.895	5.7	2	2	2	0.403	0.389	0.304	0.718	0.63	0.594	3.798	3.837	3.225	1.772	0.00534
Q13308	Inactive tyrosine-protein kinase 7 OS=Homo sapiens OX=9606 GN=PTK7 PE=1 SV=2	PTK7	118.39	54.047	9.7	8	10	8	1.248	1.264	1.242	0.892	0.874	0.929	0.662	0.691	0.661	0.718	5.9584e-05
Q13310	Polyadenylate-binding protein 4 OS=Homo sapiens OX=9606 GN=PABPC4 PE=1 SV=1	PABPC4	70.782	28.312	18.5	10	17	4	0.973	0.916	0.861	1.134	1.213	1.15	1.011	1.091	0.938	1.272	0.0041175
Q13325	Interferon-induced protein with tetratricopeptide repeats 5 OS=Homo sapiens OX=9606 GN=IFIT5 PE=1 SV=1	IFIT5	55.846	6.5521	3.3	1	1	1	0.928	1.104	1.095	0.703	0.869	0.812	1.321	1.56	1.433	0.762	0.03208
Q13330	Metastasis-associated protein MTA1 OS=Homo sapiens OX=9606 GN=MTA1 PE=1 SV=2	MTA1	80.785	14.213	4.5	3	3	2	1.148	1.13	1.154	1.217	1.092	1.12	0.275	0.299	0.544	0.999	0.95694
Q13332	Receptor-type tyrosine-protein phosphatase S OS=Homo sapiens OX=9606 GN=PTPRS PE=1 SV=3	PTPRS	217.04	5.9611	1.8	3	3	1	1.174	1.182	1.212	0.673	0.741	0.709	1.277	1.315	1.152	0.595	6.0275e-05
Q13347	Eukaryotic translation initiation factor 3 subunit I OS=Homo sapiens OX=9606 GN=EIF3I PE=1 SV=1	EIF3I	36.501	68.42	26.8	9	13	9	0.938	1	0.951	0.999	1.06	0.969	1.211	1.227	1.207	1.048	0.22726
Q13363	C-terminal-binding protein 1 OS=Homo sapiens OX=9606 GN=CTBP1 PE=1 SV=2	CTBP1	47.535	5.925	10.2	4	5	1	0.901	0.856	0.785	0.791	0.897	0.858	2.04	1.657	1.882	1.002	0.9748
Q13405	39S ribosomal protein L49, mitochondrial OS=Homo sapiens OX=9606 GN=MRPL49 PE=1 SV=1	MRPL49	19.198	50.297	28.3	4	6	4	1.057	1.116	1.087	1.172	1.129	1.104	0.48	0.461	0.454	1.044	0.137463
Q13409	Cytoplasmic dynein 1 intermediate chain 2 OS=Homo sapiens OX=9606 GN=DYNC1I2 PE=1 SV=3	DYNC1I2	71.456	17.862	4.2	3	3	3	1.251	1.2	1.25	0.986	1.086	1.072	0.303	0.363	0.346	0.85	0.0078819
Q13418	Integrin-linked protein kinase OS=Homo sapiens OX=9606 GN=ILK PE=1 SV=2	ILK	51.419	73.879	25.7	10	11	10	1.014	1.017	1.001	0.972	1.024	1.018	1.038	0.896	0.972	0.994	0.73646
Q13422	DNA-binding protein Ikaros OS=Homo sapiens OX=9606 GN=IKZF1 PE=1 SV=1	IKZF1	57.528	6.4979	2.9	1	1	1	0.368	0.353	0.438	0.621	0.517	0.538	4.049	3.548	3.783	1.446	0.0128024
Q13423	NAD(P) transhydrogenase, mitochondrial OS=Homo sapiens OX=9606 GN=NNT PE=1 SV=3	NNT	113.89	211.12	22.7	21	30	21	1.138	1.11	1.112	0.995	0.981	1.019	0.793	0.754	0.708	0.891	0.00109782
Q13425	Beta-2-syntrophin OS=Homo sapiens OX=9606 GN=SNTB2 PE=1 SV=1	SNTB2	57.949	16.713	5.9	3	3	3	1.179	1.132	1.123	0.917	0.915	0.937	0.859	0.859	0.903	0.806	0.00021901
Q13426	DNA repair protein XRCC4 OS=Homo sapiens OX=9606 GN=XRCC4 PE=1 SV=2	XRCC4	38.286	6.4212	2.7	1	1	1
Q13427	Peptidyl-prolyl cis-trans isomerase G OS=Homo sapiens OX=9606 GN=PPIG PE=1 SV=2	PPIG	88.616	37.745	3.2	3	4	3	1.093	1.177	1.061	0.989	1.018	1.011	0.74	0.814	0.757	0.906	0.038001
Q13428	Treacle protein OS=Homo sapiens OX=9606 GN=TCOF1 PE=1 SV=3	TCOF1	152.1	50.087	6.5	8	8	8	1.175	1.227	1.314	0.791	0.895	0.815	0.888	0.782	0.813	0.673	0.00131681
Q13435	Splicing factor 3B subunit 2 OS=Homo sapiens OX=9606 GN=SF3B2 PE=1 SV=2	SF3B2	100.23	63.362	11.1	7	8	7	1.046	1.038	1.046	0.934	0.966	0.891	1.094	1.256	1.195	0.892	0.039441
Q13438	Protein OS-9 OS=Homo sapiens OX=9606 GN=OS9 PE=1 SV=1	OS9	75.561	42.206	11.4	5	6	5	0.815	0.864	0.859	1.019	0.97	0.957	1.631	1.593	1.429	1.161	0.0049986
Q13439	Golgin subfamily A member 4 OS=Homo sapiens OX=9606 GN=GOLGA4 PE=1 SV=1	GOLGA4	261.14	82.991	5.7	13	15	12	1.048	1.07	1.128	1.038	1.028	1.007	0.924	0.836	0.925	0.947	0.083057
Q13442	28 kDa heat- and acid-stable phosphoprotein OS=Homo sapiens OX=9606 GN=PDAP1 PE=1 SV=1	PDAP1	20.63	34.458	21.5	3	3	3	0.891	0.822	0.822	0.768	0.819	0.795	2.095	1.941	1.925	0.94	0.131137
Q13443	Disintegrin and metalloproteinase domain-containing protein 9 OS=Homo sapiens OX=9606 GN=ADAM9 PE=1 SV=1	ADAM9	90.555	88.419	15.5	8	9	8	1.289	1.248	1.28	0.9	0.89	0.953	0.65	0.656	0.527	0.719	0.000142057
Q13445	Transmembrane emp24 domain-containing protein 1 OS=Homo sapiens OX=9606 GN=TMED1 PE=1 SV=1	TMED1	25.206	27.101	20.3	4	4	4	1.213	1.17	1.177	1.04	1.029	1.069	0.363	0.356	0.396	0.881	0.00137803
Q13451	Peptidyl-prolyl cis-trans isomerase FKBP5 OS=Homo sapiens OX=9606 GN=FKBP5 PE=1 SV=2	FKBP5	51.212	13.983	6.6	2	2	2
Q13459	Unconventional myosin-IXb OS=Homo sapiens OX=9606 GN=MYO9B PE=1 SV=3	MYO9B	243.4	41.51	2.8	6	6	6	1.059	1.047	1.055	1.108	1.122	1.169	0.722	0.604	0.805	1.075	0.0118992
Q13464	Rho-associated protein kinase 1 OS=Homo sapiens OX=9606 GN=ROCK1 PE=1 SV=1	ROCK1	158.17	27.948	5.1	6	7	4	0.847	0.889	1.015	0.838	0.869	0.84	1.471	1.148	1.237	0.926	0.25094
Q13488	V-type proton ATPase 116 kDa subunit a isoform 3 OS=Homo sapiens OX=9606 GN=TCIRG1 PE=1 SV=3	TCIRG1	92.967	72.546	14.3	10	10	9	1.096	1.155	1.136	0.936	1.011	0.967	0.844	0.751	0.738	0.86	0.005177
Q13492	Phosphatidylinositol-binding clathrin assembly protein OS=Homo sapiens OX=9606 GN=PICALM PE=1 SV=2	PICALM	70.754	51.88	10	6	11	6	1.066	1.021	1.066	1.077	1.055	1.11	0.678	0.777	0.747	1.028	0.2482
Q13496	Myotubularin OS=Homo sapiens OX=9606 GN=MTM1 PE=1 SV=2	MTM1	69.931	13.851	3.6	2	2	2	1.296	1.283	1.239	0.814	0.888	0.963	0.601	0.553	0.658	0.698	0.00199915
Q13501	Sequestosome-1 OS=Homo sapiens OX=9606 GN=SQSTM1 PE=1 SV=1	SQSTM1	47.687	99.55	20	6	7	6	0.95	0.901	0.902	1.178	1.156	1.181	0.799	0.869	0.992	1.277	0.000199182
Q13505	Metaxin-1 OS=Homo sapiens OX=9606 GN=MTX1 PE=1 SV=3	MTX1	51.462	55.115	7.1	2	2	2	1.195	1.199	1.19	0.9	1.007	0.949	0.616	0.625	0.769	0.797	0.019722
Q13507	Short transient receptor potential channel 3 OS=Homo sapiens OX=9606 GN=TRPC3 PE=1 SV=3	TRPC3	96.008	11.323	1.7	1	2	1	1.203	1.225	1.244	0.917	0.917	0.955	0.589	0.625	0.71	0.76	7.92e-05
Q13509	Tubulin beta-3 chain OS=Homo sapiens OX=9606 GN=TUBB3 PE=1 SV=2	TUBB3	50.432	41.201	27.3	9	40	1	1.232	1.196	1.187	0.82	0.816	0.852	0.987	0.846	0.95	0.688	3.5064e-05
Q13510	Acid ceramidase OS=Homo sapiens OX=9606 GN=ASAH1 PE=1 SV=5	ASAH1	44.659	46.209	16.7	6	9	6	1.074	1.079	1.066	1.125	1.154	1.11	0.532	0.569	0.574	1.053	0.01262
Q13523	Serine/threonine-protein kinase PRP4 homolog OS=Homo sapiens OX=9606 GN=PRPF4B PE=1 SV=3	PRPF4B	116.99	54.721	8.3	8	10	8	0.995	1.023	1.009	0.889	0.894	0.934	1.248	1.281	1.263	0.898	0.0035036
Q13546	Receptor-interacting serine/threonine-protein kinase 1 OS=Homo sapiens OX=9606 GN=RIPK1 PE=1 SV=3	RIPK1	75.93	20.999	4.9	3	3	3	0.743	0.724	0.767	1.023	0.955	0.941	1.96	1.74	1.854	1.307	0.00095944
Q13547	Histone deacetylase 1 OS=Homo sapiens OX=9606 GN=HDAC1 PE=1 SV=1	HDAC1	55.102	20.15	8.1	3	3	3	0.701	0.686	0.689	0.841	0.826	0.817	2.418	2.294	2.263	1.197	7.7308e-05
Q13555	Calcium/calmodulin-dependent protein kinase type II subunit gamma OS=Homo sapiens OX=9606 GN=CAMK2G PE=1 SV=4	CAMK2G	62.606	19.811	7.5	4	4	3	1.153	1.252	1.205	0.847	0.866	0.859	0.872	0.831	0.897	0.712	0.000161671
Q13557	Calcium/calmodulin-dependent protein kinase type II subunit delta OS=Homo sapiens OX=9606 GN=CAMK2D PE=1 SV=3	CAMK2D	56.369	44.798	13.8	6	8	5	1.338	1.335	1.319	0.79	0.813	0.82	0.671	0.669	0.62	0.607	1.0345e-06
Q13561	Dynactin subunit 2 OS=Homo sapiens OX=9606 GN=DCTN2 PE=1 SV=4	DCTN2	44.23	125.37	38.4	11	17	11	1.081	1.079	1.115	0.962	1.006	1.068	0.706	0.7	0.824	0.927	0.075496
Q13563	Polycystin-2 OS=Homo sapiens OX=9606 GN=PKD2 PE=1 SV=3	PKD2	109.69	50.064	4.8	6	7	6	1.171	1.185	1.199	0.927	1.005	0.96	0.833	0.774	0.627	0.814	0.00105725
Q13573	SNW domain-containing protein 1 OS=Homo sapiens OX=9606 GN=SNW1 PE=1 SV=1	SNW1	61.494	12.525	3.9	2	2	2
Q13576	Ras GTPase-activating-like protein IQGAP2 OS=Homo sapiens OX=9606 GN=IQGAP2 PE=1 SV=4	IQGAP2	180.58	10.999	1.7	3	3	2
Q13586	Stromal interaction molecule 1 OS=Homo sapiens OX=9606 GN=STIM1 PE=1 SV=3	STIM1	77.422	47.573	11.1	7	12	7	1.133	1.054	1.197	0.995	0.884	0.949	0.802	1.067	0.667	0.836	0.023615
Q13595	Transformer-2 protein homolog alpha OS=Homo sapiens OX=9606 GN=TRA2A PE=1 SV=1	TRA2A	32.688	7.0727	5	1	1	1	1.188	1.057	1.144	1.002	1.069	1.071	0.56	0.614	0.699	0.927	0.139963
Q13596	Sorting nexin-1 OS=Homo sapiens OX=9606 GN=SNX1 PE=1 SV=3	SNX1	59.069	61.76	18.4	8	11	7	1.053	1.022	1.157	0.943	1.027	0.876	1.133	1.063	1.143	0.881	0.097
Q13601	KRR1 small subunit processome component homolog OS=Homo sapiens OX=9606 GN=KRR1 PE=1 SV=4	KRR1	43.664	37.934	3.1	1	2	1
Q13610	Periodic tryptophan protein 1 homolog OS=Homo sapiens OX=9606 GN=PWP1 PE=1 SV=1	PWP1	55.827	49.139	7.2	3	4	3	1.216	1.093	1.109	0.892	0.984	0.926	0.861	0.892	0.82	0.82	0.0107175
Q13614	Myotubularin-related protein 2 OS=Homo sapiens OX=9606 GN=MTMR2 PE=1 SV=4	MTMR2	73.38	12.859	3.9	2	2	2
Q13616	Cullin-1 OS=Homo sapiens OX=9606 GN=CUL1 PE=1 SV=2	CUL1	89.677	9.4285	2.1	1	1	1	0.844	0.809	0.782	0.887	0.975	0.962	1.763	1.708	1.723	1.16	0.0160196
Q13617	Cullin-2 OS=Homo sapiens OX=9606 GN=CUL2 PE=1 SV=2	CUL2	86.982	32.062	5.9	5	5	5	1.085	1.116	1.122	0.94	0.932	0.905	1.03	1.015	1.033	0.836	0.00031871
Q13618	Cullin-3 OS=Homo sapiens OX=9606 GN=CUL3 PE=1 SV=2	CUL3	88.929	36.938	7.4	6	6	6	1.021	1.013	1.041	1.03	1.097	1.09	0.909	0.843	0.993	1.046	0.106699
Q13619	Cullin-4A OS=Homo sapiens OX=9606 GN=CUL4A PE=1 SV=3	CUL4A	87.679	6.2438	7.6	6	7	1	0.955	0.952	0.926	1.038	1.084	1.046	1.089	1.206	1.014	1.118	0.0025218
Q13620	Cullin-4B OS=Homo sapiens OX=9606 GN=CUL4B PE=1 SV=4	CUL4B	103.98	105.89	15.1	16	17	11	1.345	1.3	1.311	0.779	0.761	0.768	0.66	0.59	0.701	0.583	8.0839e-07
Q13636	Ras-related protein Rab-31 OS=Homo sapiens OX=9606 GN=RAB31 PE=1 SV=1	RAB31	21.569	28.829	26.3	4	5	2	0.735	0.8	0.674	1.077	0.781	1.002	1.937	2.02	1.859	1.295	0.082638
Q13637	Ras-related protein Rab-32 OS=Homo sapiens OX=9606 GN=RAB32 PE=1 SV=3	RAB32	24.997	14.246	15.1	3	3	2	1.308	1.297	1.275	0.819	0.829	0.801		0.027	0.089	0.631	1.6553e-06
Q13641	Trophoblast glycoprotein OS=Homo sapiens OX=9606 GN=TPBG PE=1 SV=1	TPBG	46.031	24.559	9.5	4	5	4	1.019	1.063	0.991	1.03	0.999	0.997	1.004	1.039	0.957	0.985	0.54632
Q13642	Four and a half LIM domains protein 1 OS=Homo sapiens OX=9606 GN=FHL1 PE=1 SV=4	FHL1	36.263	118.49	35.6	10	14	10	1.547	1.546	1.516	0.658	0.728	0.748	0.322	0.344	0.27	0.463	4.0404e-05
Q13671	Ras and Rab interactor 1 OS=Homo sapiens OX=9606 GN=RIN1 PE=1 SV=4	RIN1	84.098	8.0808	1.4	1	1	1	1.005	1.139	1.117	0.959	0.913	0.918	0.901	0.981	1.169	0.856	0.020921
Q13685	Angio-associated migratory cell protein OS=Homo sapiens OX=9606 GN=AAMP PE=1 SV=2	AAMP	46.75	7.2877	2.5	1	1	1	0.923	0.945	0.977	0.875	0.894	0.817	1.639	1.452	1.571	0.909	0.039222
Q13724	Mannosyl-oligosaccharide glucosidase OS=Homo sapiens OX=9606 GN=MOGS PE=1 SV=5	MOGS	91.916	111.47	16	11	14	11	1.05	0.988	1.007	1.003	1.038	0.941	0.615	0.678	0.818	0.979	0.56208
Q13740	CD166 antigen OS=Homo sapiens OX=9606 GN=ALCAM PE=1 SV=2	ALCAM	65.102	153.47	33.1	17	27	17	1.377	1.333	1.343	0.897	0.914	0.902	0.359	0.331	0.363	0.669	1.8676e-06
Q13765	Nascent polypeptide-associated complex subunit alpha OS=Homo sapiens OX=9606 GN=NACA PE=1 SV=1	NACA	23.384	17.214	13	2	3	2	1.07	1.081	1.061	0.794	0.806	0.775	1.361	1.302	1.487	0.739	1.90921e-05
Q13769	THO complex subunit 5 homolog OS=Homo sapiens OX=9606 GN=THOC5 PE=1 SV=2	THOC5	78.507	15.51	3.5	2	2	2	0.85	0.809	0.851	1.081	1.063	1.054	1.134	1.542	1.433	1.274	0.000182943
Q13795	ADP-ribosylation factor-related protein 1 OS=Homo sapiens OX=9606 GN=ARFRP1 PE=1 SV=1	ARFRP1	22.614	12.497	10.4	2	2	2	0.848	0.853	0.951	1.093	1.094	1.09	1.16	1.229	1.169	1.236	0.029299
Q13813	Spectrin alpha chain, non-erythrocytic 1 OS=Homo sapiens OX=9606 GN=SPTAN1 PE=1 SV=3	SPTAN1	284.54	323.31	31.3	63	85	63	1.211	1.16	1.165	0.862	0.886	0.871	0.904	0.88	0.879	0.741	4.2932e-05
Q13823	Nucleolar GTP-binding protein 2 OS=Homo sapiens OX=9606 GN=GNL2 PE=1 SV=1	GNL2	83.654	10.135	2.1	1	1	1
Q13838	Spliceosome RNA helicase DDX39B OS=Homo sapiens OX=9606 GN=DDX39B PE=1 SV=1	DDX39B	48.991	32.387	9.6	4	7	2	0.95	0.945	1.017	0.61	0.624	0.522	2.296	2.034	2.08	0.603	0.00112222
Q13867	Bleomycin hydrolase OS=Homo sapiens OX=9606 GN=BLMH PE=1 SV=1	BLMH	52.562	24.585	7.9	3	3	3	1.05	0.996	1.051	0.895	0.943	0.951	1.106	1.192	1.178	0.901	0.015716
Q13885	Tubulin beta-2A chain OS=Homo sapiens OX=9606 GN=TUBB2A PE=1 SV=1	TUBB2A	49.906	54.042	41.8	13	44	2	1.09	1.051	1.131	0.856	0.862	0.902	1.114	1.023	1.011	0.801	0.00115838
Q13895	Bystin OS=Homo sapiens OX=9606 GN=BYSL PE=1 SV=3	BYSL	49.601	13.15	3.9	2	2	2	1.148	1.035	1.114	1.217	1.305	1.189	0.256	0.285	0.262	1.126	0.046496
Q13907	Isopentenyl-diphosphate Delta-isomerase 1 OS=Homo sapiens OX=9606 GN=IDI1 PE=1 SV=2	IDI1	26.319	21.588	9.7	2	2	2
Q13948	Protein CASP OS=Homo sapiens OX=9606 GN=CUX1 PE=1 SV=2	CUX1	77.454	25.677	5.9	4	4	4	1.124	1.075	1.04	0.969	0.983	1.013	0.844	0.913	0.926	0.915	0.02772
Q14008	Cytoskeleton-associated protein 5 OS=Homo sapiens OX=9606 GN=CKAP5 PE=1 SV=3	CKAP5	225.49	112.6	8.8	17	18	17	1.08	1.068	1.086	0.963	1.076	1.089	0.69	0.718	0.841	0.967	0.47058
Q14011	Cold-inducible RNA-binding protein OS=Homo sapiens OX=9606 GN=CIRBP PE=1 SV=1	CIRBP	18.648	23.429	25	4	5	4	1.334	1.288	1.364	0.751	0.719	0.727	0.929	0.893	0.843	0.551	4.7712e-06
Q14019	Coactosin-like protein OS=Homo sapiens OX=9606 GN=COTL1 PE=1 SV=3	COTL1	15.945	57.747	31	4	6	4	1.169	1.159	1.163	0.926	0.963	0.949	0.722	0.736	0.654	0.813	5.9845e-05
Q14061	Cytochrome c oxidase copper chaperone OS=Homo sapiens OX=9606 GN=COX17 PE=1 SV=2	COX17	6.9151	12.146	46	2	3	2	1.023	0.998	1.057	0.947	1.01	0.948	1.119	1.139	1.006	0.944	0.098263
Q14088	Ras-related protein Rab-33A OS=Homo sapiens OX=9606 GN=RAB33A PE=1 SV=2	RAB33A	26.592	5.8582	5.1	1	1	1
Q14103	Heterogeneous nuclear ribonucleoprotein D0 OS=Homo sapiens OX=9606 GN=HNRNPD PE=1 SV=1	HNRNPD	38.434	66.701	20.6	7	11	7	0.999	1.042	1.105	0.774	0.733	0.852	1.35	1.385	1.352	0.75	0.0054239
Q14108	Lysosome membrane protein 2 OS=Homo sapiens OX=9606 GN=SCARB2 PE=1 SV=2	SCARB2	54.29	77.12	15.9	7	14	7	1.342	1.256	1.279	0.947	0.973	0.966	0.339	0.335	0.299	0.744	0.00015971
Q14112	Nidogen-2 OS=Homo sapiens OX=9606 GN=NID2 PE=1 SV=3	NID2	151.25	77.919	8.5	10	11	10	1.174	1.131	1.109	0.812	0.793	0.777	0.913	0.969	0.906	0.698	6.4043e-05
Q14118	Dystroglycan OS=Homo sapiens OX=9606 GN=DAG1 PE=1 SV=2	DAG1	97.44	80.899	10.4	8	10	8	1.45	1.46	1.434	0.715	0.761	0.774	0.511	0.427	0.494	0.518	1.58575e-05
Q14137	Ribosome biogenesis protein BOP1 OS=Homo sapiens OX=9606 GN=BOP1 PE=1 SV=2	BOP1	83.629	132.57	13.8	6	6	6	0.895	0.968	0.904	1.04	1.049	1.045	1.01	1.086	1.279	1.133	0.036997
[truncated: 2,117 more rows]

## Sheet: Table B 
Table B Qualitative and quantitative annotation of T.gondii proteome.
Protein accession	Protein description	Gene name	MW [kDa]	Score	Coverage [%]	Peptides	PSMs	Unique peptides	H1	H2	H3	HT1	HT2	HT3	T1	T2	T3	HT/T Ratio	HT/T P value
A0A0F7UMP6	Heat shock protein 90, putative OS=Toxoplasma gondii (strain ATCC 50861 / VEG) OX=432359 GN=BN1205_014980 PE=3 SV=1	BN1205_014980	95.158	79.433	14.8	10	14	10	0.245	0.258	0.192	1.196	1.109	1.015	2.318	2.908	2.544	0.427	0.00047633
A0A0F7UMU3	SPRY domain-containing protein OS=Toxoplasma gondii (strain ATCC 50861 / VEG) OX=432359 GN=BN1205_014840 PE=4 SV=1	BN1205_014840	80.29	6.2817	2	1	1	1
A0A0F7UMW0	Uncharacterized protein OS=Toxoplasma gondii (strain ATCC 50861 / VEG) OX=432359 GN=BN1205_014530 PE=4 SV=1	BN1205_014530	26.752	41.235	7	1	1	1	0.555	0.475	0.5	1.057	1.057	1.092	2.321	2.199	2.257	0.473	1.2408e-06
A0A0F7UMW9	Putative transmembrane protein OS=Toxoplasma gondii (strain ATCC 50861 / VEG) OX=432359 GN=BN1205_014440 PE=4 SV=1	BN1205_014440	58.737	19.296	5.2	2	2	2	0.257	0.262	0.198	1.887	1.813	1.867	1.17	1.284	1.025	1.6	0.0020395
A0A0F7UN03	Thioredoxin OS=Toxoplasma gondii (strain ATCC 50861 / VEG) OX=432359 GN=BN1205_013920 PE=3 SV=1	BN1205_013920	12.036	86.806	65.1	6	8	6	0.19	0.186	0.163	0.968	0.952	0.918	3.452	3.411	3.323	0.279	1.5507e-07
A0A0F7UNE5	Putative transmembrane protein OS=Toxoplasma gondii (strain ATCC 50861 / VEG) OX=432359 GN=BN1205_014450 PE=4 SV=1	BN1205_014450	44.583	50.414	9	3	3	3	0.283	0.28	0.225	1.351	1.367	1.208	2.628	2.427	2.286	0.535	0.00037795
A0A0F7UNE6	Putative suppressor of kinetochore protein 1 OS=Toxoplasma gondii (strain ATCC 50861 / VEG) OX=432359 GN=BN1205_040610 PE=3 SV=1	BN1205_040610	19.424	18.621	27.6	2	3	2	0.279	0.253	0.31	1.01	0.942	0.83	3.17	3.116	3.376	0.288	3.8459e-05
A0A0F7UNF6	3-oxoacyl-[acyl-carrier-protein] synthase,putative OS=Toxoplasma gondii (strain ATCC 50861 / VEG) OX=432359 GN=BN1205_014190 PE=3 SV=1	BN1205_014190	58.394	17.155	4.5	3	3	3	0.097	0.094	0.049	1.3	1.322	1.297	2.932	2.758	2.944	0.454	1.7827e-06
A0A0F7UNF9	40S ribosomal protein S17, putative OS=Toxoplasma gondii (strain ATCC 50861 / VEG) OX=432359 GN=BN1205_040350 PE=3 SV=1	BN1205_040350	15.228	44.573	48.5	5	10	5	0.548	0.558	0.49	1.536	1.541	1.522	1.152	1.193	1.279	1.269	0.0163417
A0A0F7UNS7	Rhoptry protein ROP7 OS=Toxoplasma gondii (strain ATCC 50861 / VEG) OX=432359 GN=BN1205_050030 PE=4 SV=1	BN1205_050030	63.394	153.76	27.3	13	19	10	0.229	0.215	0.172	1.786	1.638	1.722	1.356	1.469	1.251	1.263	0.0112403
A0A0F7UNS9	Histone H2B OS=Toxoplasma gondii (strain ATCC 50861 / VEG) OX=432359 GN=BN1205_038620 PE=3 SV=1	BN1205_038620	13.732	12.606	22	3	7	2	0.186	0.198	0.148	1.801	1.845	1.747	1.537	1.396	1.481	1.222	0.0033554
A0A0F7UNU4	CELF family protein, putative OS=Toxoplasma gondii (strain ATCC 50861 / VEG) OX=432359 GN=BN1205_059020 PE=4 SV=1	BN1205_059020	50.952	101.08	25.9	9	12	9	0.334	0.311	0.235	1.56	1.602	1.43	1.532	1.401	1.752	0.98	0.82868
A0A0F7UNW4	Uncharacterized protein OS=Toxoplasma gondii (strain ATCC 50861 / VEG) OX=432359 GN=BN1205_050520 PE=4 SV=1	BN1205_050520	29.55	26.401	10.4	2	2	2	0.304	0.321	0.236	1.351	1.437	1.32	2.257	1.969	2.295	0.63	0.00109703
A0A0F7UPB4	Small nuclear ribonucleoprotein OS=Toxoplasma gondii (strain ATCC 50861 / VEG) OX=432359 GN=BN1205_038880 PE=4 SV=1	BN1205_038880	24.897	5.809	4.7	1	1	1	0.419	0.431	0.346	1.826	1.937	1.77	0.658	0.797	0.812	2.441	0.00024133
A0A0F7UQ95	Importin subunit alpha OS=Toxoplasma gondii (strain ATCC 50861 / VEG) OX=432359 GN=BN1205_056000 PE=3 SV=1	BN1205_056000	59.36	9.0122	5.9	2	2	1
A0A0F7UQZ1	Putative translocation protein sec62 OS=Toxoplasma gondii (strain ATCC 50861 / VEG) OX=432359 GN=BN1205_014210 PE=4 SV=1	BN1205_014210	44.899	77.616	16.4	4	5	4	0.26	0.222	0.168	1.295	1.135	1.362	1.888	1.794	1.78	0.694	0.0030589
A0A0F7UR15	Putative transmembrane protein OS=Toxoplasma gondii (strain ATCC 50861 / VEG) OX=432359 GN=BN1205_013730 PE=4 SV=1	BN1205_013730	61.947	6.9915	2.8	1	1	1
A0A0F7UR53	Rhoptry kinase family protein ROP37 (Incomplete catalytic triad) OS=Toxoplasma gondii (strain ATCC 50861 / VEG) OX=432359 GN=BN1205_013410 PE=4 SV=1	BN1205_013410	83.584	21.243	4	2	2	2	0.246	0.187	0.249	1.057	0.999	0.846	3.256	3.729	2.743	0.298	0.00040483
A0A0F7UR59	Alveolin domain containing intermediate filament IMC6 OS=Toxoplasma gondii (strain ATCC 50861 / VEG) OX=432359 GN=BN1205_087265 PE=4 SV=1	BN1205_087265	48.634	108.63	21.4	6	7	6	0.331	0.279	0.183	1.742	1.853	1.693	1.377	1.218	1.299	1.358	0.0022981
A0A0F7URF8	ATP-binding cassette sub-family F member 1 OS=Toxoplasma gondii (strain ATCC 50861 / VEG) OX=432359 GN=BN1205_010090 PE=4 SV=1	BN1205_010090	89.162	30.943	5.4	4	4	4	0.292	0.211	0.188	1.368	1.571	1.602	2.085	2.3	2.154	0.694	0.0031151
A0A0F7URN7	Uncharacterized protein OS=Toxoplasma gondii (strain ATCC 50861 / VEG) OX=432359 GN=BN1205_039950 PE=4 SV=1	BN1205_039950	22.31	11.21	6.8	2	2	2	0.238	0.239	0.209	1.792	2.135	2.113	0.547	0.544	1.393	2.432	0.035615
A0A0F7US01	Cathepsin CPL OS=Toxoplasma gondii (strain ATCC 50861 / VEG) OX=432359 GN=BN1205_059000 PE=3 SV=1	BN1205_059000	47.55	58.881	5	2	2	2	0.172	0.144	0.138	1.197	1.17	1.067	3.225	2.907	3.066	0.373	2.426e-05
A0A0F7US18	Elongation factor 1-alpha OS=Toxoplasma gondii (strain ATCC 50861 / VEG) OX=432359 GN=BN1205_013060 PE=3 SV=1	BN1205_013060	49.005	323.31	59.4	23	56	19	0.224	0.19	0.154	1.244	1.367	1.233	2.296	2.261	2.308	0.56	6.2753e-05
A0A0F7USE7	Glucosephosphate-mutase GPM1 OS=Toxoplasma gondii (strain ATCC 50861 / VEG) OX=432359 GN=BN1205_033350 PE=4 SV=1	BN1205_033350	70.572	102.7	25.3	11	14	11	0.26	0.216	0.211	1.164	1.209	1.147	2.629	2.7	2.526	0.448	2.7676e-06
A0A0F7USK4	Transcription elongation factor A TFIIS OS=Toxoplasma gondii (strain ATCC 50861 / VEG) OX=432359 GN=BN1205_014110 PE=4 SV=1	BN1205_014110	45.533	17.891	7.7	3	3	3	0.361	0.332	0.352	1.151	0.909	0.985	1.911	2.894	3.668	0.359	0.0080551
A0A0F7USN9	Glucose-6-phosphate 1-dehydrogenase OS=Toxoplasma gondii (strain ATCC 50861 / VEG) OX=432359 GN=BN1205_013670 PE=3 SV=1	BN1205_013670	62.736	97.003	18.6	9	17	8	0.254	0.279	0.179	1.692	1.721	1.636	1.407	1.427	1.58	1.144	0.026385
A0A0F7USU4	Adenosine transporter OS=Toxoplasma gondii (strain ATCC 50861 / VEG) OX=432359 GN=BN1205_104230 PE=4 SV=1	BN1205_104230	50.966	25.628	10.4	3	4	3	0.176	0.176	0.115	1.785	1.696	1.703	1.617	1.569	1.637	1.075	0.025264
A0A0F7USV2	Sec1 family domain-containing protein OS=Toxoplasma gondii (strain ATCC 50861 / VEG) OX=432359 GN=BN1205_012830 PE=3 SV=1	BN1205_012830	110.51	6.4293	2	1	1	1
A0A0F7UT30	UV excision repair protein Rad23 protein OS=Toxoplasma gondii (strain ATCC 50861 / VEG) OX=432359 GN=BN1205_050540 PE=4 SV=1	BN1205_050540	39.739	36.088	11.6	4	5	4	0.282	0.288	0.308	1.092	1.089	0.951	3.033	2.906	2.666	0.364	6.4754e-05
A0A0F7UTC9	Actin ACT1 OS=Toxoplasma gondii (strain ATCC 50861 / VEG) OX=432359 GN=BN1205_039430 PE=3 SV=1	BN1205_039430	41.907	192.27	59	16	68	13	0.163	0.157	0.117	1.018	1.024	0.955	3.469	3.287	3.368	0.296	7.4866e-07
A0A0F7UTM9	CHORD protein OS=Toxoplasma gondii (strain ATCC 50861 / VEG) OX=432359 GN=BN1205_011130 PE=4 SV=1	BN1205_011130	22.08	6.6965	4.6	1	1	1
A0A0F7UTP3	Endonuclease/exonuclease/phosphatase domain-containing protein OS=Toxoplasma gondii (strain ATCC 50861 / VEG) OX=432359 GN=BN1205_014710 PE=4 SV=1	BN1205_014710	76.226	5.9601	1.9	1	2	1	0.438	0.409	0.421	0.971	1.139	0.965	2.917	2.465	2.417	0.394	0.00032143
A0A0F7UTQ6	Putative ran binding family protein 1 OS=Toxoplasma gondii (strain ATCC 50861 / VEG) OX=432359 GN=BN1205_014550 PE=4 SV=1	BN1205_014550	24.292	60.766	42.9	9	11	9	0.334	0.359	0.326	1.224	1.155	1.13	2.415	2.368	2.406	0.488	4.1009e-06
A0A0F7UTR7	Immune mapped protein 1 OS=Toxoplasma gondii (strain ATCC 50861 / VEG) OX=432359 GN=BN1205_014410 PE=4 SV=1	BN1205_014410	43.492	17.536	11.2	3	3	3	0.231	0.178	0.154	1.095	1.138	1.065	2.933	3.096	3.149	0.359	1.8675e-06
A0A0F7UTS9	Prefoldin subunit 2 OS=Toxoplasma gondii (strain ATCC 50861 / VEG) OX=432359 GN=BN1205_014200 PE=4 SV=1	BN1205_014200	18.345	44.709	17.1	3	3	3	0.41	0.437	0.347	1.149	1.104	1.083	2.478	2.495	2.407	0.452	1.3545e-06
A0A0F7UTU3	cAMP-dependent protein kinase regulatory subunit, putative OS=Toxoplasma gondii (strain ATCC 50861 / VEG) OX=432359 GN=BN1205_089740 PE=4 SV=1	BN1205_089740	42.796	61.099	21.6	7	10	7	0.314	0.337	0.245	1.158	1.174	1.166	2.676	2.608	2.408	0.455	0.00165526
A0A0F7UTX0	Putative transmembrane protein OS=Toxoplasma gondii (strain ATCC 50861 / VEG) OX=432359 GN=BN1205_013650 PE=4 SV=1	BN1205_013650	62.2	8.9678	1.8	1	1	1
A0A0F7UU04	Protein disulfide-isomerase OS=Toxoplasma gondii (strain ATCC 50861 / VEG) OX=432359 GN=BN1205_009420 PE=3 SV=1	BN1205_009420	52.801	259.52	46.9	20	42	19	0.173	0.122	0.069	1.324	1.251	1.266	2.329	2.422	2.261	0.548	2.0905e-05
A0A0F7UU07	Eukaryotic translation initiation factor 3 subunit G OS=Toxoplasma gondii (strain ATCC 50861 / VEG) OX=432359 GN=BN1205_013280 PE=3 SV=1	BN1205_013280	31.812	75.26	18.8	3	4	3	0.22	0.214	0.211	1.275	1.282	1.078	2.65	2.559	2.658	0.462	0.000181703
A0A0F7UU63	Putative transmembrane protein OS=Toxoplasma gondii (strain ATCC 50861 / VEG) OX=432359 GN=BN1205_050330 PE=4 SV=1	BN1205_050330	16.481	6.0959	7.1	1	1	1
A0A0F7UU83	Tubulin-specific chaperone A OS=Toxoplasma gondii (strain ATCC 50861 / VEG) OX=432359 GN=BN1205_050570 PE=3 SV=1	BN1205_050570	21.418	6.2146	5.3	1	1	1
A0A0F7UU90	tRNA-splicing ligase RtcB homolog OS=Toxoplasma gondii (strain ATCC 50861 / VEG) OX=432359 GN=BN1205_040730 PE=3 SV=1	BN1205_040730	56.365	19.978	5	2	2	2
A0A0F7UUA3	CDP-diacylglycerol--inositol 3-phosphatidyltransferase OS=Toxoplasma gondii (strain ATCC 50861 / VEG) OX=432359 GN=BN1205_040580 PE=3 SV=1	BN1205_040580	27.857	7.4337	4.7	1	1	1	0.521	0.557	0.61	0.911	0.868	0.912	2.329	2.405	2.826	0.356	7.8577e-05
A0A0F7UUF1	Protease inhibitor PI2 OS=Toxoplasma gondii (strain ATCC 50861 / VEG) OX=432359 GN=BN1205_039940 PE=4 SV=1	BN1205_039940	35.309	108.91	19.5	5	9	5	0.289	0.318	0.194	0.739	0.834	0.775	3.559	3.468	3.559	0.222	9.9676e-07
A0A0F7UUH3	Mitochondrial alternative NADH dehydrogenase 1 OS=Toxoplasma gondii (strain ATCC 50861 / VEG) OX=432359 GN=BN1205_039320 PE=4 SV=1	BN1205_039320	67.025	72.387	15.4	7	9	7	0.28	0.384	0.279	1.147	1.08	1.002	2.443	2.32	2.397	0.451	4.2434e-05
A0A0F7UUK6	Formate/nitrite transporter protein OS=Toxoplasma gondii (strain ATCC 50861 / VEG) OX=432359 GN=BN1205_038715 PE=4 SV=1	BN1205_038715	44.29	69.991	13.3	4	5	4	0.326	0.335	0.296	1.449	1.436	1.294	2.322	2.136	2.166	0.631	0.00049559
A0A0F7UUL1	Uncharacterized protein OS=Toxoplasma gondii (strain ATCC 50861 / VEG) OX=432359 GN=BN1205_038640 PE=4 SV=1	BN1205_038640	22.011	13.944	13.5	2	2	2	0.22	0.192	0.094	2.216	2.184	2.14	0.634	0.616	0.562	3.609	2.2186e-06
A0A0F7UUM4	Hyaluronan/mRNA-binding family protein OS=Toxoplasma gondii (strain ATCC 50861 / VEG) OX=432359 GN=BN1205_058780 PE=4 SV=1	BN1205_058780	40.688	63.121	19.9	7	11	7	0.312	0.278	0.258	1.074	1.039	1.095	1.884	1.766	1.978	0.57	0.000100704
A0A0F7UUN0	(3R)-hydroxymyristoyl ACP dehydrase, putative OS=Toxoplasma gondii (strain ATCC 50861 / VEG) OX=432359 GN=BN1205_058970 PE=4 SV=1	BN1205_058970	24.568	23.732	11.3	2	2	2	0.376	0.376	0.338	1.698	1.599	1.655	1.279	1.294	1.349	1.263	0.0006022
A0A0F7UUP1	Kelch motif domain-containing protein OS=Toxoplasma gondii (strain ATCC 50861 / VEG) OX=432359 GN=BN1205_059110 PE=4 SV=1	BN1205_059110	61.027	19.273	6.3	3	4	3	0.219	0.212	0.19	0.964	0.989	0.847	3.59	3.314	3.296	0.275	1.99151e-05
A0A0F7UV78	Dense granule protein 5 OS=Toxoplasma gondii (strain ATCC 50861 / VEG) OX=432359 GN=BN1205_033680 PE=4 SV=1	BN1205_033680	12.919	15.858	13.3	2	5	2	0.351	0.402	0.272	1.821	1.915	1.753	0.654	0.919	0.889	2.229	0.00187563
A0A0F7UVJ8	Rab 11b, putative OS=Toxoplasma gondii (strain ATCC 50861 / VEG) OX=432359 GN=BN1205_011530 PE=4 SV=1	BN1205_011530	24.857	17.858	18.6	4	5	3	0.297	0.294	0.258	1.208	1.257	1.124	2.719	2.58	2.435	0.464	7.6699e-05
A0A0F7UVN4	ATP synthase subunit beta OS=Toxoplasma gondii (strain ATCC 50861 / VEG) OX=432359 GN=BN1205_072870 PE=3 SV=1	BN1205_072870	59.916	157.99	40.9	16	27	13	0.231	0.222	0.183	1.301	1.269	1.306	1.949	1.88	2.099	0.654	0.00022447
A0A0F7UVV5	Rhoptry kinase family protein ROP16 OS=Toxoplasma gondii (strain ATCC 50861 / VEG) OX=432359 GN=BN1205_071990 PE=4 SV=1	BN1205_071990	76.071	15.252	3.5	2	3	2	0.304	0.362	0.311	1.243	1.236	1.269	2.384	2.297	2.338	0.534	6.2153e-07
A0A0F7UWF9	N-acetylglucosaminylphosphatidylinositol deacetylase, putative OS=Toxoplasma gondii (strain ATCC 50861 / VEG) OX=432359 GN=BN1205_076450 PE=4 SV=1	BN1205_076450	43.535	7.3692	2.9	1	1	1	0.196	0.177	0.181	1.062	0.911	0.986	3.795	3.163	3.074	0.295	0.000102791
A0A0F7UWK0	Protein phosphatase 2B regulatory subunit OS=Toxoplasma gondii (strain ATCC 50861 / VEG) OX=432359 GN=BN1205_034400 PE=4 SV=1	BN1205_034400	19.994	40.111	39	5	7	5	0.346	0.279	0.294	1.167	1.105	1.071	2.769	2.71	2.677	0.41	2.4831e-06
A0A0F7UWM4	Pyruvate kinase OS=Toxoplasma gondii (strain ATCC 50861 / VEG) OX=432359 GN=BN1205_077720 PE=3 SV=1	BN1205_077720	57.529	151.93	28.8	13	17	13	0.383	0.401	0.363	1.305	1.284	1.271	2.102	1.772	1.9	0.669	0.0153433
A0A0F7UWQ2	Cell division protein, putative OS=Toxoplasma gondii (strain ATCC 50861 / VEG) OX=432359 GN=BN1205_074980 PE=4 SV=1	BN1205_074980	136.92	59.486	6.2	6	6	6	0.427	0.458	0.397	1.477	1.363	1.558	1.396	1.624	2.098	0.859	0.32936
A0A0F7UWS3	Lectin family protein OS=Toxoplasma gondii (strain ATCC 50861 / VEG) OX=432359 GN=BN1205_075500 PE=4 SV=1	BN1205_075500	70.29	88.201	16.9	9	10	9	0.285	0.218	0.2	1.492	1.595	1.5	2.357	2.045	2.051	0.711	0.0027418
A0A0F7UWW5	Signal recognition particle 68 kDa protein OS=Toxoplasma gondii (strain ATCC 50861 / VEG) OX=432359 GN=BN1205_076480 PE=4 SV=1	BN1205_076480	75.741	14.942	4.6	2	2	2
A0A0F7UX60	M28 family peptidase OS=Toxoplasma gondii (strain ATCC 50861 / VEG) OX=432359 GN=BN1205_024450 PE=4 SV=1	BN1205_024450	77.124	19.989	5.3	3	4	3	0.473	0.385	0.406	1.107	0.919	0.919	2.751	2.858	2.489	0.364	0.000164377
A0A0F7UX84	Putative GCN1 OS=Toxoplasma gondii (strain ATCC 50861 / VEG) OX=432359 GN=BN1205_024090 PE=4 SV=1	BN1205_024090	362.62	69.596	4.1	11	11	11	0.487	0.5	0.43	1.079	0.987	1.057	2.689	2.356	2.68	0.404	6.011e-05
A0A0F7UX90	Alveolin domain containing intermediate filament IMC4 OS=Toxoplasma gondii (strain ATCC 50861 / VEG) OX=432359 GN=BN1205_024040 PE=4 SV=1	BN1205_024040	50.171	65.875	15.7	6	8	6	0.348	0.33	0.291	1.26	1.272	1.138	1.723	1.879	1.635	0.701	0.0027619
A0A0F7UXJ4	Nucleoredoxin OS=Toxoplasma gondii (strain ATCC 50861 / VEG) OX=432359 GN=BN1205_023230 PE=4 SV=1	BN1205_023230	24.909	30.944	20.9	4	7	4	0.295	0.255	0.234	1.499	1.406	1.34	2.029	2.216	2.005	0.679	0.00103512
A0A0F7UXU1	MmgE/PrpD family domain containing protein OS=Toxoplasma gondii (strain ATCC 50861 / VEG) OX=432359 GN=BN1205_034630 PE=4 SV=1	BN1205_034630	57.155	11.42	3.6	1	1	1
A0A0F7UXW1	Putative transmembrane protein OS=Toxoplasma gondii (strain ATCC 50861 / VEG) OX=432359 GN=BN1205_091910 PE=4 SV=1	BN1205_091910	65.449	13.257	4.3	2	2	2	0.456	0.364	0.48	0.851	0.676	0.656	3.321	3.303	3.169	0.223	5.7689e-05
A0A0F7UXX2	Serine-threonine phosophatase 2C (PP2C) OS=Toxoplasma gondii (strain ATCC 50861 / VEG) OX=432359 GN=BN1205_023920 PE=4 SV=1	BN1205_023920	36.79	145.79	39	8	11	8	0.275	0.186	0.172	1.682	1.622	1.591	2.117	1.822	1.978	0.827	0.0153972
A0A0F7UY31	Lactate dehydrogenase LDH1 OS=Toxoplasma gondii (strain ATCC 50861 / VEG) OX=432359 GN=BN1205_023290 PE=3 SV=1	BN1205_023290	35.548	221.95	55.9	15	42	15	0.246	0.243	0.204	1.202	1.2	1.174	2.951	2.674	2.543	0.438	4.4703e-05
A0A0F7UYG5	Acyl carrier protein OS=Toxoplasma gondii (strain ATCC 50861 / VEG) OX=432359 GN=BN1205_049030 PE=3 SV=1	BN1205_049030	19.38	22.07	18.6	3	5	3	0.274	0.247	0.27	1.151	1.177	1.179	2.867	2.864	2.678	0.417	1.6551e-06
A0A0F7UYH3	Uncharacterized protein OS=Toxoplasma gondii (strain ATCC 50861 / VEG) OX=432359 GN=BN1205_021460 PE=4 SV=1	BN1205_021460	56.547	5.9275	1.4	1	1	1
A0A0F7UZ13	Dense granule protein 7 OS=Toxoplasma gondii (strain ATCC 50861 / VEG) OX=432359 GN=BN1205_046120 PE=4 SV=1	BN1205_046120	25.922	102.97	26.7	5	10	5	0.136	0.107	0.064	1.507	1.531	1.506	2.391	2.326	2.423	0.636	2.1606e-06
A0A0F7UZH2	Microneme protein 2 OS=Toxoplasma gondii (strain ATCC 50861 / VEG) OX=432359 GN=BN1205_047640 PE=4 SV=1	BN1205_047640	82.619	203.02	16.6	9	15	9	0.264	0.239	0.23	1.202	1.181	1.14	2.304	2.136	2.303	0.522	2.2805e-05
A0A0F7UZL1	Hypoxanthine phosphoribosyltransferase OS=Toxoplasma gondii (strain ATCC 50861 / VEG) OX=432359 GN=BN1205_058470 PE=3 SV=1	BN1205_058470	31.485	37.003	22.6	5	6	5	0.361	0.404	0.309	1.434	1.318	1.326	2.133	1.874	1.556	0.733	0.033756
A0A0F7UZP7	FK506 binding protein, putative OS=Toxoplasma gondii (strain ATCC 50861 / VEG) OX=432359 GN=BN1205_075850 PE=4 SV=1	BN1205_075850	65.734	6.8075	2.3	1	1	1
A0A0F7UZR3	Isocitrate dehydrogenase, putative OS=Toxoplasma gondii (strain ATCC 50861 / VEG) OX=432359 GN=BN1205_086250 PE=4 SV=1	BN1205_086250	66.341	12.145	6.4	3	3	1	0.152	0.133	0.099	0.924	0.955	0.796	3.77	3.636	3.728	0.24	1.75309e-05
A0A0F7UZU0	Uncharacterized protein OS=Toxoplasma gondii (strain ATCC 50861 / VEG) OX=432359 GN=BN1205_076460 PE=4 SV=1	BN1205_076460	106.08	11.772	2	2	2	2	0.364	0.362	0.302	1.688	1.611	1.625	1.323	1.439	1.382	1.188	0.0035825
A0A0F7V030	Endoplasmic reticulum retention receptor,putative OS=Toxoplasma gondii (strain ATCC 50861 / VEG) OX=432359 GN=BN1205_078160 PE=4 SV=1	BN1205_078160	26.148	11.406	9	2	2	2
A0A0F7V090	Rhoptry neck protein RON4 OS=Toxoplasma gondii (strain ATCC 50861 / VEG) OX=432359 GN=BN1205_026480 PE=4 SV=1	BN1205_026480	107.17	114.27	7.3	6	6	6	0.274	0.232	0.167	1.498	1.445	1.29	2.203	2.053	2.047	0.672	0.00143904
A0A0F7V0Q3	Gamma interferon inducible lysosomal thiol reductase (GILT) protein OS=Toxoplasma gondii (strain ATCC 50861 / VEG) OX=432359 GN=BN1205_084720 PE=4 SV=1	BN1205_084720	41.566	27.014	11.1	4	4	4	0.295	0.328	0.31	0.984	0.946	0.877	3.459	3.117	2.752	0.301	8.3144e-05
A0A0F7V0Q8	Glucosamine--fructose-6-phosphate aminotransferase (Isomerizing), putative OS=Toxoplasma gondii (strain ATCC 50861 / VEG) OX=432359 GN=BN1205_024220 PE=4 SV=1	BN1205_024220	96.712	6.4611	1.8	1	1	1	0.492	0.333	0.426	0.736	0.873	0.754	2.833	2.38	4.39	0.246	0.00194398
A0A0F7V0S9	MORN repeat-containing protein OS=Toxoplasma gondii (strain ATCC 50861 / VEG) OX=432359 GN=BN1205_085250 PE=4 SV=1	BN1205_085250	49.235	6.9558	3	1	1	1
A0A0F7V0W3	Uncharacterized protein OS=Toxoplasma gondii (strain ATCC 50861 / VEG) OX=432359 GN=BN1205_023620 PE=4 SV=1	BN1205_023620	107.55	15.391	3.1	2	3	2	0.374	0.352	0.345	1.38	1.331	1.299	2.132	1.955	2.176	0.64	0.00028031
A0A0F7V101	Putative transmembrane protein OS=Toxoplasma gondii (strain ATCC 50861 / VEG) OX=432359 GN=BN1205_075400 PE=4 SV=1	BN1205_075400	28.695	6.2817	3.4	1	1	1	0.284	0.232	0.243	1.868	1.796	1.809	1.17	1.206	1.231	1.517	2.2951e-05
A0A0F7V117	Corepressor complex CRC230 OS=Toxoplasma gondii (strain ATCC 50861 / VEG) OX=432359 GN=BN1205_106750 PE=4 SV=1	BN1205_106750	207.3	105.74	6.9	11	12	11	0.315	0.306	0.337	1.172	1.089	1.035	2.74	2.816	2.885	0.39	1.87656e-05
A0A0F7V159	Photosensitized INA-labeled protein PHIL1 OS=Toxoplasma gondii (strain ATCC 50861 / VEG) OX=432359 GN=BN1205_076060 PE=4 SV=1	BN1205_076060	18.844	71.305	32.7	4	5	4	0.692	0.593	0.641	1.241	1.106	1.251	1.612	1.696	1.281	0.784	0.066817
A0A0F7V187	Heat shock protein, putative OS=Toxoplasma gondii (strain ATCC 50861 / VEG) OX=432359 GN=BN1205_076550 PE=3 SV=1	BN1205_076550	104.3	120.52	12.1	9	12	9	0.406	0.389	0.353	1.081	1.074	1.024	2.584	2.838	2.806	0.386	4.9443e-06
A0A0F7V1A1	Myosin light chain MLC1 OS=Toxoplasma gondii (strain ATCC 50861 / VEG) OX=432359 GN=BN1205_076770 PE=4 SV=1	BN1205_076770	24.124	39.15	25.8	5	13	5	0.294	0.298	0.304	1.188	1.159	1.069	2.863	2.658	2.552	0.423	4.4857e-05
A0A0F7V1V1	Uncharacterized protein OS=Toxoplasma gondii (strain ATCC 50861 / VEG) OX=432359 GN=BN1205_019395 PE=4 SV=1	BN1205_019395	9.7529	15.069	16.9	1	1	1	0.203	0.161	0.11	1.548	1.478	1.347	2.313	2.431	2.182	0.631	0.00086096
A0A0F7V1V9	Peroxiredoxin 3 OS=Toxoplasma gondii (strain ATCC 50861 / VEG) OX=432359 GN=BN1205_025170 PE=4 SV=1	BN1205_025170	30.534	52.782	16.3	4	9	4	0.252	0.24	0.233	0.988	0.958	0.846	3.471	3.254	3.147	0.283	2.0969e-05
A0A0F7V1Z0	LNS2 (Lipin/Ned1/Smp2) protein OS=Toxoplasma gondii (strain ATCC 50861 / VEG) OX=432359 GN=BN1205_024900 PE=4 SV=1	BN1205_024900	167.87	17.267	1.5	2	2	2
A0A0F7V1Z5	SAG-related sequence SRS34A OS=Toxoplasma gondii (strain ATCC 50861 / VEG) OX=432359 GN=BN1205_018330 PE=4 SV=1	BN1205_018330	18.981	201.72	44.1	7	12	7	0.119	0.109	0.047	1.272	1.214	1.136	3.014	2.852	2.731	0.421	3.8863e-05
A0A0F7V207	Cytochrome c oxidase subunit 2 OS=Toxoplasma gondii (strain ATCC 50861 / VEG) OX=432359 GN=BN1205_067650 PE=4 SV=1	BN1205_067650	34.488	131.27	16.4	3	3	3	0.296	0.243	0.239	1.725	1.58	1.629	1.653	1.539	1.633	1.023	0.54906
A0A0F7V263	Alveolin domain containing intermediate filament IMC1 OS=Toxoplasma gondii (strain ATCC 50861 / VEG) OX=432359 GN=BN1205_024030 PE=4 SV=1	BN1205_024030	69.596	169.33	28.9	15	21	15	0.297	0.309	0.289	1.209	1.226	1.208	2.565	2.419	2.148	0.511	0.0060798
A0A0F7V2M7	CAF1 family ribonuclease OS=Toxoplasma gondii (strain ATCC 50861 / VEG) OX=432359 GN=BN1205_021590 PE=4 SV=1	BN1205_021590	111.29	6.1968	1	1	1	1
A0A0F7V2P0	ATP-binding cassette protein subfamily B member 1 OS=Toxoplasma gondii (strain ATCC 50861 / VEG) OX=432359 GN=BN1205_074080 PE=4 SV=1	BN1205_074080	144.5	7.2301	1.3	1	1	1
A0A0F7V2Q1	Uncharacterized protein OS=Toxoplasma gondii (strain ATCC 50861 / VEG) OX=432359 GN=BN1205_058620 PE=4 SV=1	BN1205_058620	65.106	12.227	4.5	2	2	2	0.379	0.442	0.37	0.777	0.878	0.795	3.386	3.056	3.009	0.259	1.69001e-05
A0A0F7V372	Actin-like family protein ARP6, putative OS=Toxoplasma gondii (strain ATCC 50861 / VEG) OX=432359 GN=BN1205_076730 PE=3 SV=1	BN1205_076730	66.516	7.1083	1.8	1	1	1	0.391	0.422	0.326	1.209	1	0.919	2.917	2.636	2.497	0.389	0.0005191
A0A0F7V3M7	Iron-sulfur cluster protein ISCU OS=Toxoplasma gondii (strain ATCC 50861 / VEG) OX=432359 GN=BN1205_059690 PE=4 SV=1	BN1205_059690	23.775	12.07	5.5	1	1	1	0.105	0.159	0.028	1.468	1.452	1.395	2.454	2.503	2.603	0.571	1.87598e-05
A0A0F7V3S3	Beta-1,4-mannosyltransferase, putative OS=Toxoplasma gondii (strain ATCC 50861 / VEG) OX=432359 GN=BN1205_024990 PE=4 SV=1	BN1205_024990	102.05	14.725	3.7	2	3	2	0.632	0.457	0.486	0.908	1.066	0.966	2.505	2.04	2.776	0.402	0.00088116
A0A0F7V3S9	Putative transmembrane protein OS=Toxoplasma gondii (strain ATCC 50861 / VEG) OX=432359 GN=BN1205_024865 PE=4 SV=1	BN1205_024865	28.566	15.056	12.8	2	2	2	0.48	0.462	0.448	1.237	1.313	1.32	1.893	2.124	1.544	0.696	0.020662
A0A0F7V3T3	Putative transmembrane protein OS=Toxoplasma gondii (strain ATCC 50861 / VEG) OX=432359 GN=BN1205_024670 PE=4 SV=1	BN1205_024670	48.384	14.916	4.4	2	2	2	0.481	0.546	0.495	1.022	0.822	0.813	2.742	2.66	2.694	0.328	0.0044588
A0A0F7V3T7	Dense granule protein GRA6 OS=Toxoplasma gondii (strain ATCC 50861 / VEG) OX=432359 GN=BN1205_036530 PE=4 SV=1	BN1205_036530	24.115	13.188	4.8	2	2	2	0.264	0.26	0.2	1.181	1.059	1.053	3.184	2.934	2.652	0.375	0.000115867
A0A0F7V451	Mu1 adaptin OS=Toxoplasma gondii (strain ATCC 50861 / VEG) OX=432359 GN=BN1205_083530 PE=3 SV=1	BN1205_083530	48.916	19.02	10	4	4	3	0.174	0.153	0.147	1.008	0.979	0.917	3.618	3.415	3.319	0.281	2.3231e-06
A0A0F7V455	Succinate--CoA ligase [ADP-forming] subunit beta, mitochondrial OS=Toxoplasma gondii (strain ATCC 50861 / VEG) OX=432359 GN=BN1205_093800 PE=3 SV=1	BN1205_093800	53.388	98.102	19.7	9	10	8	0.276	0.252	0.195	1.467	1.466	1.229	2.279	2.319	2.247	0.608	0.0138625
A0A0F7V470	Macrophage migration inhibitory factor,putative OS=Toxoplasma gondii (strain ATCC 50861 / VEG) OX=432359 GN=BN1205_083780 PE=4 SV=1	BN1205_083780	12.254	9.3789	12.1	1	2	1	0.154	0.171	0.138	0.539	0.532	0.425	4.74	4.508	4.405	0.11	1.50724e-05
A0A0F7V4D1	RAB6 protein OS=Toxoplasma gondii (strain ATCC 50861 / VEG) OX=432359 GN=BN1205_094540 PE=4 SV=1	BN1205_094540	23.471	13.79	22.5	4	8	2	0.345	0.328	0.312	1.239	1.232	1.258	2.321	2.44	2.258	0.531	1.57116e-05
A0A0F7V4E5	Phosphorylase family protein OS=Toxoplasma gondii (strain ATCC 50861 / VEG) OX=432359 GN=BN1205_094720 PE=4 SV=1	BN1205_094720	33.043	128.19	38.6	10	11	10	0.227	0.205	0.162	1.282	1.471	1.422	2.236	2.013	1.753	0.696	0.0116647
A0A0F7V4F1	Serine/threonine-protein phosphatase OS=Toxoplasma gondii (strain ATCC 50861 / VEG) OX=432359 GN=BN1205_094780 PE=3 SV=1	BN1205_094780	35.005	12.638	16.7	6	8	2	0.248	0.154	0.163	1.165	1.152	1.044	3.288	2.989	2.769	0.372	8.1514e-05
A0A0F7V4G5	RNA binding motif-containing protein OS=Toxoplasma gondii (strain ATCC 50861 / VEG) OX=432359 GN=BN1205_084980 PE=4 SV=1	BN1205_084980	73.852	12.957	2.9	2	2	2	0.285	0.26	0.373	1.448	1.261	1.345	2.46	1.397	2.562	0.632	0.100159
A0A0F7V4K0	10 kDa chaperonin, putative OS=Toxoplasma gondii (strain ATCC 50861 / VEG) OX=432359 GN=BN1205_021320 PE=3 SV=1	BN1205_021320	39.951	36.655	19.5	5	6	5	0.2	0.177	0.127	1.668	1.705	1.658	1.79	1.584	1.744	0.983	0.69906
A0A0F7V4M1	Heat shock protein 70, putative OS=Toxoplasma gondii (strain ATCC 50861 / VEG) OX=432359 GN=BN1205_021100 PE=3 SV=1	BN1205_021100	72.292	196.78	42.4	26	55	20	0.182	0.175	0.167	1.171	1.133	1.12	2.759	2.726	2.552	0.426	3.3014e-06
A0A0F7V4V1	CAM kinase, CDPK family TgCDPK1_2 (TGTPK4) OS=Toxoplasma gondii (strain ATCC 50861 / VEG) OX=432359 GN=BN1205_107290 PE=4 SV=1	BN1205_107290	60.429	46.181	11.9	5	5	5	0.178	0.15	0.132	1.774	1.656	1.69	1.674	1.745	1.82	0.977	0.5105
A0A0F7V4Z6	Uncharacterized protein OS=Toxoplasma gondii (strain ATCC 50861 / VEG) OX=432359 GN=BN1205_108120 PE=4 SV=1	BN1205_108120	31.511	25.469	16.1	3	4	3	0.225	0.218	0.217	0.97	0.942	0.945	3.072	2.801	3.119	0.318	2.5568e-06
A0A0F7V5I9	Rhoptry protein ROP10 OS=Toxoplasma gondii (strain ATCC 50861 / VEG) OX=432359 GN=BN1205_100620 PE=4 SV=1	BN1205_100620	60.911	20.571	5.6	3	5	3	0.405	0.415	0.34	1.687	1.646	1.637	1.243	1.197	1.25	1.347	5.7342e-05
A0A0F7V5R2	Superoxide dismutase OS=Toxoplasma gondii (strain ATCC 50861 / VEG) OX=432359 GN=BN1205_101410 PE=3 SV=1	BN1205_101410	22.55	72.829	26.4	4	6	4	0.147	0.146	0.107	1.144	1.091	1.004	3.406	3.274	3.148	0.33	1.75826e-05
A0A0F7V611	HEAT repeat-containing protein OS=Toxoplasma gondii (strain ATCC 50861 / VEG) OX=432359 GN=BN1205_037700 PE=4 SV=1	BN1205_037700	111.19	33.414	5.8	5	7	5	0.57	0.556	0.568	1.045	1.136	1.118	2.068	2.015	2.018	0.541	2.0874e-05
A0A0F7V616	Putative thioredoxin OS=Toxoplasma gondii (strain ATCC 50861 / VEG) OX=432359 GN=BN1205_037780 PE=4 SV=1	BN1205_037780	78.649	13.542	2.8	2	3	2	0.118	0.113	0.074	1.474	1.44	1.347	2.891	2.229	2.588	0.553	0.00182487
A0A0F7V6C1	Histone H2A OS=Toxoplasma gondii (strain ATCC 50861 / VEG) OX=432359 GN=BN1205_007580 PE=3 SV=1	BN1205_007580	15.92	34.268	31	5	11	2	0.167	0.156	0.052	1.481	1.607	1.555	2.195	2.226	2.127	0.709	0.00022339
A0A0F7V6G5	SAG-related sequence SRS57 OS=Toxoplasma gondii (strain ATCC 50861 / VEG) OX=432359 GN=BN1205_069910 PE=4 SV=1	BN1205_069910	41.833	269.53	24.9	6	12	6	0.287	0.244	0.174	1.863	2.037	1.778	1.098	1.126	0.985	1.769	0.00056424
A0A0F7V6V4	CMGC kinase, CDK family TgPK2 OS=Toxoplasma gondii (strain ATCC 50861 / VEG) OX=432359 GN=BN1205_071520 PE=3 SV=1	BN1205_071520	34.285	42.955	26.7	7	8	5	0.331	0.284	0.297	1.036	1.211	1.003	2.89	2.893	2.735	0.382	9.6531e-05
A0A0F7V6Y1	Heat shock protein 90 OS=Toxoplasma gondii (strain ATCC 50861 / VEG) OX=432359 GN=BN1205_082150 PE=3 SV=1	BN1205_082150	81.932	292.6	33.3	19	55	17	0.244	0.221	0.164	1.437	1.485	1.317	2.357	2.177	2.082	0.641	0.00094419
A0A0F7V741	Peroxiredoxin OS=Toxoplasma gondii (strain ATCC 50861 / VEG) OX=432359 GN=BN1205_006520 PE=4 SV=1	BN1205_006520	21.722	144.78	48	8	17	8	0.186	0.137	0.146	1.231	1.259	1.155	2.911	2.778	2.557	0.442	5.9388e-05
A0A0F7V7A6	Ras family domain-containing protein OS=Toxoplasma gondii (strain ATCC 50861 / VEG) OX=432359 GN=BN1205_083440 PE=4 SV=1	BN1205_083440	24.996	50.619	39.7	8	11	6	0.171	0.237	0.161	1.333	1.273	1.344	2.352	2.302	2.309	0.567	3.1425e-06
A0A0F7V824	Eukaryotic translation initiation factor 5A OS=Toxoplasma gondii (strain ATCC 50861 / VEG) OX=432359 GN=BN1205_000540 PE=3 SV=1	BN1205_000540	17.468	62.72	57.8	8	14	8	0.139	0.159	0.143	1.147	1.14	1.046	2.912	2.668	2.691	0.403	2.1966e-05
A0A0F7V8D8	Chaperonin protein BiP OS=Toxoplasma gondii (strain ATCC 50861 / VEG) OX=432359 GN=BN1205_095730 PE=3 SV=1	BN1205_095730	73.252	292.05	37	21	52	18	0.189	0.194	0.148	1.311	1.257	1.3	2.38	2.157	2.113	0.582	0.000157662
A0A0F7V8D9	Facilitative glucose transporter GT1 OS=Toxoplasma gondii (strain ATCC 50861 / VEG) OX=432359 GN=BN1205_031550 PE=3 SV=1	BN1205_031550	61.687	31.64	7.7	4	4	4	0.343	0.403	0.336	1.092	1.009	1.088	2.269	2.257	2.255	0.47	0.00116422
A0A0F7V8G6	Rhoptry protein ROP13 OS=Toxoplasma gondii (strain ATCC 50861 / VEG) OX=432359 GN=BN1205_096370 PE=4 SV=1	BN1205_096370	44.802	24.811	7.8	3	4	3	0.157	0.263	0.255	1.077	1.046	0.952	3.301	2.72	2.676	0.354	0.00017817
A0A0F7V9A2	GAP45 OS=Toxoplasma gondii (strain ATCC 50861 / VEG) OX=432359 GN=BN1205_064420 PE=4 SV=1	BN1205_064420	27.318	49.72	25.3	4	7	4	0.098	0.101	0.152	1.3	1.332	1.216	2.591	2.264	2.415	0.529	0.000180555
A0A0F7V9N9	Alveolin domain containing intermediate filament IMC3 OS=Toxoplasma gondii (strain ATCC 50861 / VEG) OX=432359 GN=BN1205_038290 PE=4 SV=1	BN1205_038290	57.999	48.552	16.2	5	8	5	0.251	0.283	0.212	1.127	1.071	1.031	2.117	2.038	2.085	0.517	1.97203e-05
A0A0F7VA04	Heat shock protein HSP21 OS=Toxoplasma gondii (strain ATCC 50861 / VEG) OX=432359 GN=BN1205_096720 PE=3 SV=1	BN1205_096720	21.279	14.537	9.7	2	2	2	0.276	0.254	0.217	1.399	1.44	1.401	2.083	2.129	2.282	0.653	0.000123273
A0A0F7VAM4	Rhoptry protein ROP14 OS=Toxoplasma gondii (strain ATCC 50861 / VEG) OX=432359 GN=BN1205_100330 PE=4 SV=1	BN1205_100330	121.91	43.434	4.8	5	6	5	0.414	0.418	0.364	1.601	1.603	1.543	1.189	1.406	1.303	1.218	0.016396
A0A0F7VAX6	Iron-containing superoxide dismutase OS=Toxoplasma gondii (strain ATCC 50861 / VEG) OX=432359 GN=BN1205_101430 PE=4 SV=1	BN1205_101430	31.462	46.482	23	4	8	4	0.209	0.19	0.175	1.113	1.126	1.097	3.003	3.039	2.773	0.378	2.62e-06
A0A0F7VB49	Guanine nucleotide-binding protein OS=Toxoplasma gondii (strain ATCC 50861 / VEG) OX=432359 GN=BN1205_037410 PE=4 SV=1	BN1205_037410	35.147	253.33	39.9	10	16	10	0.205	0.209	0.158	1.342	1.414	1.297	2.462	2.323	2.167	0.583	0.00026495
A0A0F7VBC6	Membrane occupation and recognition nexus protein MORN1 OS=Toxoplasma gondii (strain ATCC 50861 / VEG) OX=432359 GN=BN1205_094520 PE=4 SV=1	BN1205_094520	40.889	108.57	28.7	8	10	8	0.288	0.274	0.213	1.38	1.528	1.268	2.323	2.143	2.254	0.621	0.00124349
A0A0F7VC17	60S acidic ribosomal protein P0 OS=Toxoplasma gondii (strain ATCC 50861 / VEG) OX=432359 GN=BN1205_071330 PE=3 SV=1	BN1205_071330	34.157	41.836	22.9	6	8	5	0.185	0.144	0.144	1.373	1.484	1.27	2.455	2.101	2.331	0.599	0.00133818
A0A0F7VC29	Histone H3 OS=Toxoplasma gondii (strain ATCC 50861 / VEG) OX=432359 GN=BN1205_071480 PE=3 SV=1	BN1205_071480	15.413	24.589	19.1	4	6	4	0.958	0.865	0.907	1.01	0.959	1.031	1.384	1.451	1.14	0.755	0.022818
A0A0F7VCB9	Microneme protein 8 OS=Toxoplasma gondii (strain ATCC 50861 / VEG) OX=432359 GN=BN1205_006390 PE=4 SV=1	BN1205_006390	74.647	78.286	13.2	6	6	6	0.189	0.214	0.172	0.924	0.813	0.71	3.744	3.563	3.281	0.231	6.3261e-05
A0A0F7VDP1	Enoyl-acyl carrier reductase ENR OS=Toxoplasma gondii (strain ATCC 50861 / VEG) OX=432359 GN=BN1205_000410 PE=4 SV=1	BN1205_000410	43.658	27.224	10.3	3	4	3	0.386	0.361	0.293	1.39	1.306	1.156	1.388	1.621	1.457	0.863	0.104102
A0A0F7VDV9	Acid phosphatase GAP50 OS=Toxoplasma gondii (strain ATCC 50861 / VEG) OX=432359 GN=BN1205_070530 PE=4 SV=1	BN1205_070530	46.606	167.04	27.6	10	22	10	0.149	0.163	0.132	1.354	1.494	1.316	2.385	2.038	2.189	0.63	0.00148343
A0A0F7VES8	Fructose-1,6-bisphosphatase, putative OS=Toxoplasma gondii (strain ATCC 50861 / VEG) OX=432359 GN=BN1205_004290 PE=3 SV=1	BN1205_004290	42.397	75.554	18.9	5	8	5	0.293	0.275	0.2	1.135	0.976	1.121	2.474	2.196	2.316	0.463	0.00020117
A0A0F7VFL4	Eukaryotic translation initiation factor 4A OS=Toxoplasma gondii (strain ATCC 50861 / VEG) OX=432359 GN=BN1205_001330 PE=3 SV=1	BN1205_001330	46.673	110.37	28.9	12	22	10	0.326	0.293	0.29	1.698	1.553	1.707	1.412	1.219	1.57	1.18	0.099202
A0A125YFA8	Hydrolase alpha/beta fold protein OS=Toxoplasma gondii (strain ATCC 50861 / VEG) OX=432359 GN=BN1205_096770 PE=4 SV=1	BN1205_096770	66.092	7.6487	2.1	1	1	1
A0A125YFB9	Polyadenylate-binding protein OS=Toxoplasma gondii (strain ATCC 50861 / VEG) OX=432359 GN=BN1205_065695 PE=3 SV=1	BN1205_065695	82.697	121	10.1	6	10	6	0.281	0.256	0.225	1.592	1.484	1.466	1.991	2.024	1.775	0.784	0.0076435
A0A125YFC3	Cgd4-790 OS=Toxoplasma gondii (strain ATCC 50861 / VEG) OX=432359 GN=BN1205_032555 PE=4 SV=1	BN1205_032555	8.9361	11.319	25	2	2	2	0.259	0.333	0.303	1.574	1.583	1.38	1.743	1.629	2.074	0.833	0.1018
A0A125YFF8	Putative transmembrane protein OS=Toxoplasma gondii (strain ATCC 50861 / VEG) OX=432359 GN=TGVEG_258870 PE=4 SV=1	TGVEG_258870	101.6	78.954	10.6	7	8	7	0.19	0.166	0.127	1.933	1.99	1.832	1.066	1.083	1.18	1.729	0.000160645
A0A125YFG6	Membrane magnesium transporter OS=Toxoplasma gondii (strain ATCC 50861 / VEG) OX=432359 GN=BN1205_014700 PE=4 SV=1	BN1205_014700	12.081	6.4452	10.7	1	1	1
A0A125YFG9	Prp31-15.5k-U4 Snrna Complex family protein OS=Toxoplasma gondii (strain ATCC 50861 / VEG) OX=432359 GN=TGVEG_236580 PE=4 SV=1	TGVEG_236580	19.947	13.249	7.1	1	2	1	0.139	0.124	0.083	1.337	1.217	1.208	2.913	3.021	2.756	0.433	3.8962e-05
A0A125YFJ3	WD domain, G-beta repeat-containing protein OS=Toxoplasma gondii (strain ATCC 50861 / VEG) OX=432359 GN=BN1205_013630 PE=4 SV=1	BN1205_013630	55.858	29.218	8.9	4	4	4	0.325	0.381	0.358	1.084	0.954	1.05	2.88	2.761	2.679	0.371	2.1197e-05
A0A125YFN4	U6 snRNA-associated Sm-like protein LSm8 OS=Toxoplasma gondii (strain ATCC 50861 / VEG) OX=432359 GN=LSM8 PE=3 SV=1	LSM8	14.475	7.2217	9.3	1	1	1
A0A125YFP2	Putative transmembrane protein OS=Toxoplasma gondii (strain ATCC 50861 / VEG) OX=432359 GN=BN1205_056970 PE=4 SV=1	BN1205_056970	114.5	5.8354	0.7	1	1	1	1.189	1.254	1.208	0.97	1.105	1.022	0.507	0.351	0.413	2.437	0.00133992
A0A125YFQ5	Pyridine nucleotide-disulfide oxidoreductase domain-containing protein OS=Toxoplasma gondii (strain ATCC 50861 / VEG) OX=432359 GN=TGVEG_255890 PE=4 SV=1	TGVEG_255890	85.897	11.808	1.9	1	1	1	0.696	0.724	0.651	1.149	0.959	1.052	1.678	1.721	2.036	0.581	0.002497
A0A125YFQ7	Sas10 C-terminal domain-containing protein OS=Toxoplasma gondii (strain ATCC 50861 / VEG) OX=432359 GN=BN1205_101930 PE=4 SV=1	BN1205_101930	90.548	58.304	6	3	3	3	0.348	0.293	0.283	1.542	1.587	1.473	1.762	1.681	1.739	0.888	0.0099989
A0A125YFS0	Uncharacterized protein OS=Toxoplasma gondii (strain ATCC 50861 / VEG) OX=432359 GN=TGVEG_240980 PE=4 SV=1	TGVEG_240980	151.94	34.03	4.7	5	5	5	0.228	0.341	0.197	1.194	1.023	0.991	2.683	2.632	3.057	0.383	0.00020345
A0A125YFT6	Rab1 protein OS=Toxoplasma gondii (strain ATCC 50861 / VEG) OX=432359 GN=BN1205_076430 PE=4 SV=1	BN1205_076430	23.872	32.325	25.5	5	6	4	0.297	0.299	0.254	1.11	1.192	1.128	3.089	2.787	2.644	0.403	5.8138e-05
A0A125YFU7	Alpha-1,4 glucan phosphorylase OS=Toxoplasma gondii (strain ATCC 50861 / VEG) OX=432359 GN=BN1205_094750 PE=3 SV=1	BN1205_094750	105.54	248.36	26.8	20	20	20	0.278	0.27	0.239	1.239	1.241	1.181	2.552	2.457	2.456	0.49	2.0989e-06
A0A125YFV8	Putative transmembrane protein OS=Toxoplasma gondii (strain ATCC 50861 / VEG) OX=432359 GN=BN1205_095310 PE=4 SV=1	BN1205_095310	192.53	12.147	1.3	2	2	2	0.201	0.194	0.166	0.913	0.897	0.861	3.661	3.661	3.307	0.251	1.7306e-06
A0A125YFZ4	T-complex protein 1 subunit eta OS=Toxoplasma gondii (strain ATCC 50861 / VEG) OX=432359 GN=BN1205_054440 PE=3 SV=1	BN1205_054440	59.463	56.949	16.7	6	9	6	0.284	0.307	0.248	1.358	1.279	1.307	2.107	2.156	2.161	0.614	1.72495e-05
A0A125YG67	Uncharacterized protein OS=Toxoplasma gondii (strain ATCC 50861 / VEG) OX=432359 GN=BN1205_035480 PE=4 SV=1	BN1205_035480	25.85	6.8741	7.3	1	1	1
A0A125YG80	Splicing factor SF2 OS=Toxoplasma gondii (strain ATCC 50861 / VEG) OX=432359 GN=TGVEG_319530 PE=4 SV=1	TGVEG_319530	53.509	31.617	7.8	3	4	3	0.177	0.176	0.168	1.46	1.524	1.29	2.527	2.358	2.194	0.604	0.00143678
A0A125YGJ7	DNA helicase OS=Toxoplasma gondii (strain ATCC 50861 / VEG) OX=432359 GN=BN1205_069990 PE=3 SV=1	BN1205_069990	108.21	27.641	5.3	3	4	3	0.231	0.217	0.2	1.243	1.404	1.217	2.83	2.594	2.692	0.476	0.000135335
A0A125YGL7	Dynamin-related protein DRPA OS=Toxoplasma gondii (strain ATCC 50861 / VEG) OX=432359 GN=TGVEG_267800 PE=3 SV=1	TGVEG_267800	87.396	23.114	5.5	3	3	3	0.577	0.638	0.575	1.042	1.108	1.166	2.068	2.099	2.048	0.534	4.3052e-05
A0A125YGP5	AP2 domain transcription factor AP2XI-3 OS=Toxoplasma gondii (strain ATCC 50861 / VEG) OX=432359 GN=TGVEG_310950 PE=4 SV=1	TGVEG_310950	135.1	68.277	2.9	2	2	2	0.683	0.516	0.436	0.972	0.99	0.943	2.546	2.059	2.632	0.401	0.00031774
A0A125YGR1	Rhoptry kinase family protein ROP40 (Incomplete catalytic triad) OS=Toxoplasma gondii (strain ATCC 50861 / VEG) OX=432359 GN=TGVEG_291960 PE=4 SV=1	TGVEG_291960	57.947	95.614	25.3	10	18	10	0.253	0.224	0.197	1.238	1.21	1.209	2.499	2.404	2.413	0.5	5.8554e-07
A0A125YGR7	Putative transmembrane protein OS=Toxoplasma gondii (strain ATCC 50861 / VEG) OX=432359 GN=TGVEG_262980 PE=4 SV=1	TGVEG_262980	30.923	78.557	7.2	1	1	1	0.208	0.245	0.182	0.914	0.998	0.875	3.456	3.255	3.482	0.273	3.9958e-06
A0A125YGU8	Putative mRNA decapping enzyme OS=Toxoplasma gondii (strain ATCC 50861 / VEG) OX=432359 GN=TGVEG_209108 PE=4 SV=1	TGVEG_209108	41.013	16.741	9.5	2	2	2	0.506	0.468	0.473	1.068	0.91	1.027	2.465	2.499	2.507	0.402	0.0028028
A0A125YGV2	Valyl-tRNA synthetase OS=Toxoplasma gondii (strain ATCC 50861 / VEG) OX=432359 GN=TGVEG_253290 PE=3 SV=1	TGVEG_253290	124.91	132.28	15.4	14	14	14	0.288	0.295	0.258	1.756	1.748	1.632	1.381	1.238	1.614	1.213	0.069055
A0A125YGV3	RNA recognition motif 2 domain-containing protein OS=Toxoplasma gondii (strain ATCC 50861 / VEG) OX=432359 GN=BN1205_098960 PE=4 SV=1	BN1205_098960	99.536	7.0861	2.4	1	1	1	0.134	0.159	0.153	1.282	1.886	1.274	2.208	1.407	1.626	0.848	0.42472
A0A125YGV4	Protein SEY1 homolog OS=Toxoplasma gondii (strain ATCC 50861 / VEG) OX=432359 GN=BN1205_100080 PE=3 SV=1	BN1205_100080	98.253	83.909	10.1	7	10	7	0.261	0.281	0.224	1.309	1.381	1.322	2.344	2.109	2.371	0.588	0.00020069
A0A125YGW3	Uncharacterized protein OS=Toxoplasma gondii (strain ATCC 50861 / VEG) OX=432359 GN=TGVEG_265370 PE=4 SV=1	TGVEG_265370	16.033	7.3426	9.2	1	2	1	0.371	0.347	0.232	1.237	1.14	1.207	2.608	2.544	2.311	0.48	7.8408e-05
A0A125YGZ1	Putative transmembrane protein OS=Toxoplasma gondii (strain ATCC 50861 / VEG) OX=432359 GN=TGVEG_240570 PE=4 SV=1	TGVEG_240570	57.406	25.05	7.7	4	4	4	0.403	0.412	0.423	1.005	1.003	0.957	2.766	2.548	2.841	0.364	1.50226e-05
A0A125YH19	Multi-pass transmembrane protein OS=Toxoplasma gondii (strain ATCC 50861 / VEG) OX=432359 GN=BN1205_109125 PE=4 SV=1	BN1205_109125	57.684	22.346	7.1	3	4	3	0.271	0.273	0.217	0.999	1.013	0.953	3.352	3.064	3.291	0.305	1.8021e-06
A0A125YH31	Calcium-dependent protein kinase CDPK1 OS=Toxoplasma gondii (strain ATCC 50861 / VEG) OX=432359 GN=TGVEG_301440 PE=4 SV=1	TGVEG_301440	65.421	38	9.6	6	6	6	0.31	0.254	0.207	1.683	1.551	1.629	1.587	1.428	1.52	1.072	0.14436
A0A125YH88	UBX domain-containing protein OS=Toxoplasma gondii (strain ATCC 50861 / VEG) OX=432359 GN=TGVEG_220500 PE=4 SV=1	TGVEG_220500	43.132	13.39	5.9	2	2	2	0.451	0.38	0.248	1.173	1.046	1.115	2.752	2.457	2.512	0.432	6.133e-05
A0A125YH91	Putative transmembrane protein OS=Toxoplasma gondii (strain ATCC 50861 / VEG) OX=432359 GN=TGVEG_313070 PE=4 SV=1	TGVEG_313070	35.571	5.9952	2.7	1	1	1	0.31	0.297	0.306	1.014	0.985	0.892	3.087	3.203	2.878	0.315	2.0343e-05
A0A125YHB4	Microneme protein MIC5 OS=Toxoplasma gondii (strain ATCC 50861 / VEG) OX=432359 GN=TGVEG_277080 PE=4 SV=1	TGVEG_277080	19.872	31.857	15.5	2	2	2	0.186	0.173	0.144	1.16	1.167	1.114	3.293	2.89	2.851	0.381	3.8507e-05
A0A125YHB5	Ribosomal protein RPL28 (Fragment) OS=Toxoplasma gondii (strain ATCC 50861 / VEG) OX=432359 GN=TGVEG_229250A PE=4 SV=1	TGVEG_229250A	8.3447	6.7177	14.9	1	1	1	0.675	0.624	0.412	1.192	1.578	1.61	1.089	1.168	1.246	1.25	0.107857
A0A125YHC5	Transcription elongation factor FACT 140 kDa,putative OS=Toxoplasma gondii (strain ATCC 50861 / VEG) OX=432359 GN=BN1205_052330 PE=4 SV=1	BN1205_052330	134.6	124.14	8.5	7	7	7	0.274	0.329	0.144	1.296	1.184	1.087	3.026	2.594	2.543	0.437	0.00038012
A0A125YHE8	Putative anonymous antigen-1 OS=Toxoplasma gondii (strain ATCC 50861 / VEG) OX=432359 GN=TGVEG_312630 PE=4 SV=1	TGVEG_312630	286.22	323.31	16	29	36	29	0.319	0.281	0.237	1.333	1.303	1.308	2.073	2.029	1.91	0.656	7.9448e-05
A0A125YHH9	Splicing factor U2AF protein OS=Toxoplasma gondii (strain ATCC 50861 / VEG) OX=432359 GN=TGVEG_308920 PE=4 SV=1	TGVEG_308920	83.178	22.95	3.9	2	3	2	0.238	0.201	0.431	0.79	0.84	0.739	3.037	2.813	2.901	0.271	3.5393e-06
A0A125YHJ5	Pyruvate dehydrogenase complex subunit PDH-E3I OS=Toxoplasma gondii (strain ATCC 50861 / VEG) OX=432359 GN=TGVEG_305980 PE=3 SV=1	TGVEG_305980	66.838	12.456	4.9	2	2	2	0.239	0.228	0.172	1.489	1.508	1.319	2.342	2.071	2.232	0.65	0.00148393
A0A125YHJ8	LSM domain-containing protein OS=Toxoplasma gondii (strain ATCC 50861 / VEG) OX=432359 GN=BN1205_007500 PE=4 SV=1	BN1205_007500	17.883	15.534	14.2	2	2	2	0.898	0.915	0.945	1.037	0.935	1.001	1.301	1.349	1.336	0.746	0.00080198
A0A125YHL8	Putative mago nashi family protein 2 OS=Toxoplasma gondii (strain ATCC 50861 / VEG) OX=432359 GN=TGVEG_267420 PE=4 SV=1	TGVEG_267420	23.745	31.017	23.3	4	4	2	0.287	0.261	0.237	1.061	1.017	1.002	3.128	3.016	2.947	0.339	7.7074e-07
A0A125YHN0	Probable sucrose-phosphatase OS=Toxoplasma gondii (strain ATCC 50861 / VEG) OX=432359 GN=BN1205_006555 PE=4 SV=1	BN1205_006555	59.658	6.7383	1.5	1	1	1	0.464	0.429	0.447	1.077	1.094	0.912	2.61	2.471	2.512	0.406	0.000118074
A0A125YHN6	Putative transmembrane protein OS=Toxoplasma gondii (strain ATCC 50861 / VEG) OX=432359 GN=TGVEG_203770 PE=4 SV=1	TGVEG_203770	25.621	5.976	5	1	1	1	1.274	1.26	1.241	0.74	0.793	0.758	0.904	0.959	0.935	0.819	0.00165841
A0A125YHP0	Uncharacterized protein OS=Toxoplasma gondii (strain ATCC 50861 / VEG) OX=432359 GN=TGVEG_247300 PE=4 SV=1	TGVEG_247300	95.511	6.9875	1.2	1	1	1	0.198	0.206	0.172	1.957	1.862	2.063	0.942	1.113	1.078	1.877	0.00043667
A0A125YHP1	Rhoptry protein ROP9 OS=Toxoplasma gondii (strain ATCC 50861 / VEG) OX=432359 GN=BN1205_103560 PE=4 SV=1	BN1205_103560	37.701	175.43	39.7	9	11	9	0.258	0.193	0.2	1.553	1.394	1.424	2.087	1.909	2.072	0.72	0.00167882
A0A125YHW3	Ring box protein 1 family protein OS=Toxoplasma gondii (strain ATCC 50861 / VEG) OX=432359 GN=TGVEG_213690 PE=4 SV=1	TGVEG_213690	13.852	6.4247	11	1	1	1
A0A125YHY2	Uncharacterized protein OS=Toxoplasma gondii (strain ATCC 50861 / VEG) OX=432359 GN=BN1205_101355 PE=4 SV=1	BN1205_101355	10.03	7.0616	11.6	1	1	1	0.542	0.471	0.533	1.272	1.159	1.203	1.989	1.93	1.824	0.633	0.00024375
A0A125YHY8	Microtubule associated protein SPM2 OS=Toxoplasma gondii (strain ATCC 50861 / VEG) OX=432359 GN=BN1205_033800 PE=4 SV=1	BN1205_033800	39.671	16.69	7.8	3	3	3	0.296	0.212	0.133	1.755	1.692	1.691	1.732	1.519	1.461	1.09	0.16758
A0A125YI07	UMP-CMP kinase OS=Toxoplasma gondii (strain ATCC 50861 / VEG) OX=432359 GN=TGVEG_257740 PE=3 SV=1	TGVEG_257740	50.995	36.819	12.3	5	7	5	0.363	0.369	0.314	1.362	1.279	1.302	2.436	2.329	2.295	0.558	2.1599e-05
A0A125YI42	Putative vacuolar atp synthase subunit f OS=Toxoplasma gondii (strain ATCC 50861 / VEG) OX=432359 GN=TGVEG_310960 PE=4 SV=1	TGVEG_310960	21.658	6.8346	4.6	1	1	1	0.265	0.266	0.205	1.365	1.335	1.342	2.369	2.326	2.292	0.579	6.1986e-07
A0A125YI69	MIF4G domain-containing protein OS=Toxoplasma gondii (strain ATCC 50861 / VEG) OX=432359 GN=TGVEG_246040 PE=4 SV=1	TGVEG_246040	157.11	6.6662	0.8	1	1	1
A0A125YI76	Uncharacterized protein OS=Toxoplasma gondii (strain ATCC 50861 / VEG) OX=432359 GN=TGVEG_315570 PE=4 SV=1	TGVEG_315570	9.2735	6.5872	9.9	1	1	1	0.513	0.487	0.438	1.438	1.565	1.558	1.197	1.354	1.301	1.184	0.020438
A0A125YIA3	Uncharacterized protein OS=Toxoplasma gondii (strain ATCC 50861 / VEG) OX=432359 GN=TGVEG_263630 PE=4 SV=1	TGVEG_263630	15.488	24.626	9.6	1	2	1	0.245	0.24	0.145	2.081	2.117	1.809	0.956	0.918	0.851	2.204	0.000198723
A0A125YIA4	Dense granule protein GRA4 OS=Toxoplasma gondii (strain ATCC 50861 / VEG) OX=432359 GN=BN1205_094860 PE=4 SV=1	BN1205_094860	36.329	20.045	9.9	3	4	3	0.208	0.184	0.107	2.056	2.088	2.071	0.822	0.847	0.912	2.408	0.00125758
A0A125YIE4	Putative ARM repeat protein OS=Toxoplasma gondii (strain ATCC 50861 / VEG) OX=432359 GN=TGVEG_273905 PE=4 SV=1	TGVEG_273905	57.443	21.185	6.8	3	3	3	0.292	0.328	0.259	1.321	1.341	1.219	2.161	2.374	2.436	0.557	0.00023885
A0A125YIF0	Ubiquitin-conjugating enzyme subfamily protein OS=Toxoplasma gondii (strain ATCC 50861 / VEG) OX=432359 GN=TGVEG_235450 PE=3 SV=1	TGVEG_235450	25.907	11.693	7.8	2	2	2	0.336	0.289	0.225	1.701	1.787	1.581	1.399	1.276	1.645	1.173	0.116878
A0A125YII2	60S ribosomal protein L13 OS=Toxoplasma gondii (strain ATCC 50861 / VEG) OX=432359 GN=TGVEG_263050 PE=3 SV=1	TGVEG_263050	39.682	40.593	16.6	6	7	6	0.305	0.28	0.253	1.705	1.651	1.571	1.639	1.592	1.431	1.057	0.3019
A0A125YIJ7	Putative collagen alpha-1(III) chain, related protein OS=Toxoplasma gondii (strain ATCC 50861 / VEG) OX=432359 GN=BN1205_097300 PE=4 SV=1	BN1205_097300	281.36	93.6	3.4	7	7	7	0.3	0.327	0.266	1.522	1.523	1.452	1.96	1.873	1.996	0.771	0.00046071
A0A125YIP4	Isoleucyl-tRNA synthetase family protein OS=Toxoplasma gondii (strain ATCC 50861 / VEG) OX=432359 GN=TGVEG_207640 PE=3 SV=1	TGVEG_207640	141.53	107.78	12.2	13	17	13	0.286	0.23	0.229	1.539	1.498	1.389	1.717	1.617	1.541	0.908	0.092257
[truncated: 1,508 more rows]
