# Supplementary material for: Comparative Proteomics Analysis for Elucidating the Interaction Between Host Cells and Toxoplasma gondii
Source: Front Cell Infect Microbiol. 2021 May 13;11:643001. doi: 10.3389/fcimb.2021.643001 (PMC8158437; doi:10.3389/fcimb.2021.643001)
Supplement: Supplementary file 2 [file Table_2.xlsx]

## Sheet: Table A
Table A Proteins with adjusted p-value of <0.05 and a fold change of >1.5 or <0.67 in the HT Vs. H group.
Protein accession	Protein description	HT/H Ratio	Regulated Type	HT/H P value	Gene name	MW [kDa]	Score	Coverage [%]	Peptides	PSMs	Unique peptides	H1	H2	H3	HT1	HT2	HT3	T1	T2	T3	Subcellular localization	Biological Process	Cellular Component	Molecular Function	KEGG KO No.	KEGG Gene	KEGG pathway	IPR ID	Domain description
A1A4S6	Rho GTPase-activating protein 10 OS=Homo sapiens OX=9606 GN=ARHGAP10 PE=1 SV=1	3.975	Up	0.0023981	ARHGAP10	89.374	17.357	3.3	3	3	3	0.041	0.067	0.054	0.243	0.243	0.158	6.471	5.61	4.338	nucleus	GO:0050794 regulation of cellular process; GO:0044700 single organism signaling; GO:0016043 cellular component organization; GO:0010941 regulation of cell death; GO:0043069 negative regulation of programmed cell death; GO:0023051 regulation of signaling; GO:0043067 regulation of programmed cell death; GO:0044699 single-organism process; GO:0048519 negative regulation of biological process; GO:004…	GO:0016020 membrane; GO:0071944 cell periphery; GO:0044464 cell part; GO:0005622 intracellular; GO:0005737 cytoplasm; GO:0048471 perinuclear region of cytoplasm; GO:0044424 intracellular part; GO:0005829 cytosol; GO:0005623 cell; GO:0005886 plasma membrane; GO:0044444 cytoplasmic part;	GO:0030234 enzyme regulator activity; GO:0060589 nucleoside-triphosphatase regulator activity; GO:0005488 binding; GO:0030695 GTPase regulator activity; GO:0005515 protein binding; GO:0098772 molecular function regulator; GO:0008047 enzyme activator activity; GO:0005096 GTPase activator activity;	K13736	ARHGAP10; Rho GTPase-activating protein 10	hsa05100 Bacterial invasion of epithelial cells - Homo sapiens (human);	IPR001452; IPR011993; IPR008936; IPR000198; IPR001849;	SH3 domain; PH domain-like; Rho GTPase activation protein; Rho GTPase-activating protein domain; Pleckstrin homology domain;
O00115	Deoxyribonuclease-2-alpha OS=Homo sapiens OX=9606 GN=DNASE2 PE=1 SV=2	0.629	Down	2.1797e-05	DNASE2	39.58	27.102	8.3	3	3	3	1.428	1.371	1.36	0.848	0.876	0.89	0.321	0.319	0.372	extracellular	GO:0016043 cellular component organization; GO:0044707 single-multicellular organism process; GO:0065008 regulation of biological quality; GO:0006308 DNA catabolic process; GO:0006725 cellular aromatic compound metabolic process; GO:0002262 myeloid cell homeostasis; GO:0006259 DNA metabolic process; GO:0048869 cellular developmental process; GO:0044699 single-organism process; GO:0044237 cellular…	GO:0043229 intracellular organelle; GO:0044421 extracellular region part; GO:0005737 cytoplasm; GO:0031982 vesicle; GO:0044424 intracellular part; GO:0005623 cell; GO:0005576 extracellular region; GO:0043226 organelle; GO:0070062 extracellular exosome; GO:0043231 intracellular membrane-bounded organelle; GO:0044464 cell part; GO:0005622 intracellular; GO:0005764 lysosome; GO:1903561 extracellular…	GO:0003677 DNA binding; GO:0004536 deoxyribonuclease activity; GO:0004520 endodeoxyribonuclease activity; GO:0016787 hydrolase activity; GO:0016889 endodeoxyribonuclease activity, producing 3'-phosphomonoesters; GO:0016894 endonuclease activity, active with either ribo- or deoxyribonucleic acids and producing 3'-phosphomonoesters; GO:1901363 heterocyclic compound binding; GO:0097159 organic cycli…	K01158	DNASE2; deoxyribonuclease II [EC:3.1.22.1]	hsa04142 Lysosome - Homo sapiens (human);
O00151	PDZ and LIM domain protein 1 OS=Homo sapiens OX=9606 GN=PDLIM1 PE=1 SV=4	0.578	Down	3.5443e-05	PDLIM1	36.071	138.6	52	12	17	12	1.358	1.334	1.369	0.746	0.812	0.791	0.644	0.609	0.694	cytoplasm	GO:0050794 regulation of cellular process; GO:0010468 regulation of gene expression; GO:0006355 regulation of transcription, DNA-templated; GO:0006950 response to stress; GO:0031326 regulation of cellular biosynthetic process; GO:0080090 regulation of primary metabolic process; GO:0009628 response to abiotic stimulus; GO:0060255 regulation of macromolecule metabolic process; GO:0019219 regulation…	GO:0043229 intracellular organelle; GO:0043232 intracellular non-membrane-bounded organelle; GO:0030054 cell junction; GO:0005737 cytoplasm; GO:0070161 anchoring junction; GO:0032991 macromolecular complex; GO:0044424 intracellular part; GO:0005913 cell-cell adherens junction; GO:0005667 transcription factor complex; GO:0005911 cell-cell junction; GO:0005623 cell; GO:0043228 non-membrane-bounded …	GO:0043167 ion binding; GO:0005515 protein binding; GO:0008270 zinc ion binding; GO:0003712 transcription cofactor activity; GO:0098632 protein binding involved in cell-cell adhesion; GO:0050839 cell adhesion molecule binding; GO:0098641 cadherin binding involved in cell-cell adhesion; GO:0098631 protein binding involved in cell adhesion; GO:0046914 transition metal ion binding; GO:0005488 bindin…				IPR001781; IPR006643; IPR001478; IPR031847;	Zinc finger, LIM-type; Zasp-like motif; PDZ domain; Domain of unknown function DUF4749;
O00161	Synaptosomal-associated protein 23 OS=Homo sapiens OX=9606 GN=SNAP23 PE=1 SV=1	0.666	Down	9.7068e-07	SNAP23	23.354	43.536	19.4	3	4	3	1.188	1.204	1.19	0.794	0.808	0.784	1.137	1.044	0.954	cytoplasm	GO:0044085 cellular component biogenesis; GO:0044700 single organism signaling; GO:0002279 mast cell activation involved in immune response; GO:0009914 hormone transport; GO:0065008 regulation of biological quality; GO:0045321 leukocyte activation; GO:0007269 neurotransmitter secretion; GO:0015031 protein transport; GO:0099003 vesicle-mediated transport in synapse; GO:0031629 synaptic vesicle fus…	GO:0016020 membrane; GO:0044421 extracellular region part; GO:0031090 organelle membrane; GO:0005737 cytoplasm; GO:0044433 cytoplasmic vesicle part; GO:0032991 macromolecular complex; GO:0005913 cell-cell adherens junction; GO:0005623 cell; GO:0044422 organelle part; GO:0070062 extracellular exosome; GO:0005654 nucleoplasm; GO:0005925 focal adhesion; GO:0005622 intracellular; GO:0005764 lysosome;…	GO:0000149 SNARE binding; GO:0005484 SNAP receptor activity; GO:0005515 protein binding; GO:0019905 syntaxin binding; GO:0005488 binding;	K08508	SNAP23; synaptosomal-associated protein 23	hsa04130 SNARE interactions in vesicular transport - Homo sapiens (human); hsa04611 Platelet activation - Homo sapiens (human);	IPR000928; IPR000727;	SNAP-25; Target SNARE coiled-coil homology domain;
O00291	Huntingtin-interacting protein 1 OS=Homo sapiens OX=9606 GN=HIP1 PE=1 SV=5	5.527	Up	0.0008246	HIP1	116.22	22.871	4.1	4	4	4	0.056	0.061	0.048	0.327	0.374	0.211	5.82	5.224	4.771	nucleus	GO:0044085 cellular component biogenesis; GO:0060627 regulation of vesicle-mediated transport; GO:0044700 single organism signaling; GO:0065008 regulation of biological quality; GO:0010941 regulation of cell death; GO:0032270 positive regulation of cellular protein metabolic process; GO:0051896 regulation of protein kinase B signaling; GO:0097659 nucleic acid-templated transcription; GO:0044237 c…	GO:0016020 membrane; GO:0031090 organelle membrane; GO:0019898 extrinsic component of membrane; GO:0031410 cytoplasmic vesicle; GO:0071944 cell periphery; GO:0005737 cytoplasm; GO:0031982 vesicle; GO:0044433 cytoplasmic vesicle part; GO:0044424 intracellular part; GO:0031234 extrinsic component of cytoplasmic side of plasma membrane; GO:0098888 extrinsic component of presynaptic membrane; GO:0005…	GO:0035612 AP-2 adaptor complex binding; GO:0051015 actin filament binding; GO:0098748 endocytic adaptor activity; GO:0005102 receptor binding; GO:0046983 protein dimerization activity; GO:0080025 phosphatidylinositol-3,5-bisphosphate binding; GO:0005515 protein binding; GO:0032051 clathrin light chain binding; GO:1902936 phosphatidylinositol bisphosphate binding; GO:0030276 clathrin binding; GO:…	K04559	HIP1; huntingtin interacting protein 1	hsa05016 Huntington disease - Homo sapiens (human);	IPR002558; IPR032422; IPR013809; IPR011417; IPR008942;	I/LWEQ domain; Huntingtin-interacting protein 1, clathrin-binding domain; ENTH domain; AP180 N-terminal homology (ANTH) domain; ENTH/VHS;
O00411	DNA-directed RNA polymerase, mitochondrial OS=Homo sapiens OX=9606 GN=POLRMT PE=1 SV=2	1.726	Up	0.000158805	POLRMT	138.62	6.7233	0.9	1	1	1	0.732	0.739	0.821	1.321	1.351	1.285	0.848	0.906	1.227	nucleus	GO:0016043 cellular component organization; GO:0006725 cellular aromatic compound metabolic process; GO:0097659 nucleic acid-templated transcription; GO:0006352 DNA-templated transcription, initiation; GO:0006390 transcription from mitochondrial promoter; GO:0009058 biosynthetic process; GO:0044237 cellular metabolic process; GO:0071704 organic substance metabolic process; GO:0008152 metabolic pr…	GO:0005759 mitochondrial matrix; GO:0043229 intracellular organelle; GO:0000428 DNA-directed RNA polymerase complex; GO:0061695 transferase complex, transferring phosphorus-containing groups; GO:0042645 mitochondrial nucleoid; GO:0044429 mitochondrial part; GO:0043232 intracellular non-membrane-bounded organelle; GO:0005737 cytoplasm; GO:0044446 intracellular organelle part; GO:0030880 RNA polyme…	GO:0003677 DNA binding; GO:0003723 RNA binding; GO:0034062 5'-3' RNA polymerase activity; GO:0097747 RNA polymerase activity; GO:0000976 transcription regulatory region sequence-specific DNA binding; GO:0003690 double-stranded DNA binding; GO:0001018 mitochondrial RNA polymerase regulatory region DNA binding; GO:1990837 sequence-specific double-stranded DNA binding; GO:0005515 protein binding; GO…	K10908	POLRMT, RPO41; DNA-directed RNA polymerase, mitochondrial [EC:2.7.7.6]		IPR024075; IPR029262;	DNA-directed RNA polymerase, helix hairpin domain; DNA-directed RNA polymerase, N-terminal;
O00462	Beta-mannosidase OS=Homo sapiens OX=9606 GN=MANBA PE=2 SV=3	0.657	Down	0.000117104	MANBA	100.89	59.062	9.9	7	9	7	1.305	1.315	1.362	0.831	0.902	0.884	0.456	0.454	0.492	extracellular	GO:0045321 leukocyte activation; GO:0002283 neutrophil activation involved in immune response; GO:0002252 immune effector process; GO:0044267 cellular protein metabolic process; GO:0009313 oligosaccharide catabolic process; GO:0044699 single-organism process; GO:0050896 response to stimulus; GO:0044237 cellular metabolic process; GO:0051234 establishment of localization; GO:0071704 organic substa…	GO:0016020 membrane; GO:0031090 organelle membrane; GO:0031410 cytoplasmic vesicle; GO:0071944 cell periphery; GO:0031982 vesicle; GO:0005737 cytoplasm; GO:0044433 cytoplasmic vesicle part; GO:0044424 intracellular part; GO:0005623 cell; GO:0044422 organelle part; GO:0005775 vacuolar lumen; GO:0031974 membrane-enclosed lumen; GO:0005765 lysosomal membrane; GO:0070013 intracellular organelle lumen…	GO:0004567 beta-mannosidase activity; GO:0015923 mannosidase activity; GO:0003824 catalytic activity; GO:0005488 binding; GO:0005537 mannose binding; GO:0016798 hydrolase activity, acting on glycosyl bonds; GO:0004553 hydrolase activity, hydrolyzing O-glycosyl compounds; GO:0030246 carbohydrate binding; GO:0016787 hydrolase activity; GO:0048029 monosaccharide binding; GO:0036094 small molecule bi…	K01192	E3.2.1.25, MANBA, manB; beta-mannosidase [EC:3.2.1.25]	hsa00511 Other glycan degradation - Homo sapiens (human); hsa04142 Lysosome - Homo sapiens (human);	IPR006102; IPR017853; IPR013812; IPR008979; IPR013781; IPR006103;	Glycoside hydrolase, family 2, immunoglobulin-like beta-sandwich; Glycoside hydrolase superfamily; Glycoside hydrolase, family 2/20, immunoglobulin-like beta-sandwich domain; Galactose-binding domain-like; Glycoside hydrolase, catalytic domain; Glycoside hydrolase family 2, catalytic domain;
O00479	High mobility group nucleosome-binding domain-containing protein 4 OS=Homo sapiens OX=9606 GN=HMGN4 PE=1 SV=3	0.582	Down	1.2226e-06	HMGN4	9.5388	6.3374	10	1	1	1	1.417	1.433	1.458	0.85	0.819	0.839	0.274	0.302	0.279	nucleus		GO:0043229 intracellular organelle; GO:0043232 intracellular non-membrane-bounded organelle; GO:0044446 intracellular organelle part; GO:0044424 intracellular part; GO:0005623 cell; GO:0044422 organelle part; GO:0044427 chromosomal part; GO:0043228 non-membrane-bounded organelle; GO:0043231 intracellular membrane-bounded organelle; GO:0043226 organelle; GO:0005634 nucleus; GO:0000785 chromatin; G…	GO:0097159 organic cyclic compound binding; GO:1901363 heterocyclic compound binding; GO:0003677 DNA binding; GO:0031490 chromatin DNA binding; GO:0005488 binding; GO:0044877 macromolecular complex binding; GO:0003676 nucleic acid binding; GO:0031491 nucleosome binding; GO:0005515 protein binding; GO:0003682 chromatin binding; GO:0031492 nucleosomal DNA binding;	K11302	HMGN4; high-mobility group nucleosome-binding domain-containing protein 4
O00584	Ribonuclease T2 OS=Homo sapiens OX=9606 GN=RNASET2 PE=1 SV=2	0.489	Down	2.3193e-05	RNASET2	29.48	34.893	20.7	5	5	5	1.374	1.463	1.5	0.68	0.727	0.714	0.515	0.631	0.755	extracellular	GO:0045321 leukocyte activation; GO:0002283 neutrophil activation involved in immune response; GO:0006725 cellular aromatic compound metabolic process; GO:0002252 immune effector process; GO:0044699 single-organism process; GO:0050896 response to stimulus; GO:0044237 cellular metabolic process; GO:0071704 organic substance metabolic process; GO:0051234 establishment of localization; GO:0044270 ce…	GO:0034774 secretory granule lumen; GO:0005615 extracellular space; GO:0044421 extracellular region part; GO:0005783 endoplasmic reticulum; GO:0031410 cytoplasmic vesicle; GO:0031982 vesicle; GO:0005737 cytoplasm; GO:0044433 cytoplasmic vesicle part; GO:0044424 intracellular part; GO:0035578 azurophil granule lumen; GO:0005623 cell; GO:0044422 organelle part; GO:0005775 vacuolar lumen; GO:0070062…	GO:0003723 RNA binding; GO:0004521 endoribonuclease activity; GO:0016787 hydrolase activity; GO:0016894 endonuclease activity, active with either ribo- or deoxyribonucleic acids and producing 3'-phosphomonoesters; GO:1901363 heterocyclic compound binding; GO:0097159 organic cyclic compound binding; GO:0003824 catalytic activity; GO:0033897 ribonuclease T2 activity; GO:0005488 binding; GO:0016892 …	K01166	E3.1.27.1; ribonuclease T2 [EC:3.1.27.1]
O14497	AT-rich interactive domain-containing protein 1A OS=Homo sapiens OX=9606 GN=ARID1A PE=1 SV=3	2.505	Up	2.6418e-06	ARID1A	242.04	26.789	1.8	4	4	4	0.549	0.556	0.521	1.411	1.321	1.341	1.641	1.521	1.339	cytoplasm	GO:0044700 single organism signaling; GO:0022414 reproductive process; GO:0097659 nucleic acid-templated transcription; GO:0035148 tube formation; GO:0043009 chordate embryonic development; GO:0007420 brain development; GO:0007566 embryo implantation; GO:0009891 positive regulation of biosynthetic process; GO:0044237 cellular metabolic process; GO:0060674 placenta blood vessel development; GO:000…	GO:0032991 macromolecular complex; GO:0044424 intracellular part; GO:0005623 cell; GO:0070603 SWI/SNF superfamily-type complex; GO:0044422 organelle part; GO:0071565 nBAF complex; GO:0044427 chromosomal part; GO:0043228 non-membrane-bounded organelle; GO:0031974 membrane-enclosed lumen; GO:0005654 nucleoplasm; GO:0070013 intracellular organelle lumen; GO:0044454 nuclear chromosome part; GO:004446…	GO:0097159 organic cyclic compound binding; GO:1901363 heterocyclic compound binding; GO:0003677 DNA binding; GO:0005102 receptor binding; GO:0005488 binding; GO:0044877 macromolecular complex binding; GO:0016922 ligand-dependent nuclear receptor binding; GO:0003676 nucleic acid binding; GO:0000989 transcription factor activity, transcription factor binding; GO:0031491 nucleosome binding; GO:0003…	K11653	ARID1; AT-rich interactive domain-containing protein 1	hsa04714 Thermogenesis - Homo sapiens (human); hsa05225 Hepatocellular carcinoma - Homo sapiens (human);	IPR033388; IPR011989; IPR016024; IPR001606;	SWI/SNF-like complex subunit BAF250, C-terminal; Armadillo-like helical; Armadillo-type fold; ARID DNA-binding domain;
O14763	Tumor necrosis factor receptor superfamily member 10B OS=Homo sapiens OX=9606 GN=TNFRSF10B PE=1 SV=2	0.613	Down	8.3265e-05	TNFRSF10B	47.878	13.673	6.1	2	2	2	1.339	1.291	1.35	0.773	0.82	0.848	0.57	0.681	0.634	plasma membrane	GO:0044700 single organism signaling; GO:0010941 regulation of cell death; GO:0032270 positive regulation of cellular protein metabolic process; GO:0007166 cell surface receptor signaling pathway; GO:1901224 positive regulation of NIK/NF-kappaB signaling; GO:0071345 cellular response to cytokine stimulus; GO:0009607 response to biotic stimulus; GO:0071900 regulation of protein serine/threonine ki…	GO:0016020 membrane; GO:0031226 intrinsic component of plasma membrane; GO:0044459 plasma membrane part; GO:0005622 intracellular; GO:0044425 membrane part; GO:0044464 cell part; GO:0071944 cell periphery; GO:0031224 intrinsic component of membrane; GO:0009986 cell surface; GO:0005887 integral component of plasma membrane; GO:0005623 cell; GO:0016021 integral component of membrane; GO:0005886 pla…	GO:0038023 signaling receptor activity; GO:0045569 TRAIL binding; GO:0060089 molecular transducer activity; GO:0004872 receptor activity; GO:0005035 death receptor activity; GO:0005031 tumor necrosis factor-activated receptor activity; GO:0005488 binding; GO:0005515 protein binding; GO:0004888 transmembrane signaling receptor activity; GO:0004871 signal transducer activity; GO:0099600 transmembra…	K04722	TNFRSF10, TRAILR, CD261_4; tumor necrosis factor receptor superfamily member 10	hsa04060 Cytokine-cytokine receptor interaction - Homo sapiens (human); hsa04115 p53 signaling pathway - Homo sapiens (human); hsa04210 Apoptosis - Homo sapiens (human); hsa04217 Necroptosis - Homo sapiens (human); hsa04650 Natural killer cell mediated cytotoxicity - Homo sapiens (human); hsa05162 Measles - Homo sapiens (human); hsa05164 Influenza A - Homo sapiens (human);	IPR001368; IPR000488; IPR034029; IPR034024; IPR011029;	TNFR/NGFR cysteine-rich region; Death domain; Tumour necrosis factor receptor 10A/B, death domain; Tumor necrosis factor receptor 10, N-terminal; Death-like domain;
O14807	Ras-related protein M-Ras OS=Homo sapiens OX=9606 GN=MRAS PE=1 SV=2	0.636	Down	0.00041711	MRAS	23.846	40.49	19.7	4	4	4	1.242	1.211	1.148	0.765	0.716	0.808	0.742	0.627	0.829	cytoplasm,nucleus	GO:0050794 regulation of cellular process; GO:0044700 single organism signaling; GO:0044707 single-multicellular organism process; GO:0016043 cellular component organization; GO:0044699 single-organism process; GO:0050896 response to stimulus; GO:0030036 actin cytoskeleton organization; GO:0007165 signal transduction; GO:0007154 cell communication; GO:0061061 muscle structure development; GO:0007…	GO:0016020 membrane; GO:0070062 extracellular exosome; GO:0043226 organelle; GO:0044421 extracellular region part; GO:0071944 cell periphery; GO:0005622 intracellular; GO:0044464 cell part; GO:0031982 vesicle; GO:1903561 extracellular vesicle; GO:0005623 cell; GO:0043227 membrane-bounded organelle; GO:0005576 extracellular region; GO:0043230 extracellular organelle; GO:0005886 plasma membrane;	GO:1901265 nucleoside phosphate binding; GO:0030742 GTP-dependent protein binding; GO:0001882 nucleoside binding; GO:0043167 ion binding; GO:0016817 hydrolase activity, acting on acid anhydrides; GO:0005515 protein binding; GO:0016787 hydrolase activity; GO:0000166 nucleotide binding; GO:0017111 nucleoside-triphosphatase activity; GO:1901363 heterocyclic compound binding; GO:0097159 organic cycli…	K07831	MRAS; Ras-related protein M-Ras	hsa04010 MAPK signaling pathway - Homo sapiens (human); hsa04014 Ras signaling pathway - Homo sapiens (human); hsa04015 Rap1 signaling pathway - Homo sapiens (human); hsa04072 Phospholipase D signaling pathway - Homo sapiens (human); hsa04137 Mitophagy - animal - Homo sapiens (human); hsa04140 Autophagy - animal - Homo sapiens (human); hsa04218 Cellular senescence - Homo sapiens (human); hsa04371…	IPR005225; IPR027417;	Small GTP-binding protein domain; P-loop containing nucleoside triphosphate hydrolase;
O15031	Plexin-B2 OS=Homo sapiens OX=9606 GN=PLXNB2 PE=1 SV=3	0.612	Down	2.4854e-06	PLXNB2	205.12	140.02	8.3	13	16	13	1.361	1.302	1.352	0.813	0.818	0.828	0.606	0.581	0.709	plasma membrane	GO:0001841 neural tube formation; GO:0044700 single organism signaling; GO:0065008 regulation of biological quality; GO:0045666 positive regulation of neuron differentiation; GO:0007166 cell surface receptor signaling pathway; GO:0035148 tube formation; GO:0043009 chordate embryonic development; GO:0007420 brain development; GO:0048869 cellular developmental process; GO:0022008 neurogenesis; GO:0…	GO:0016020 membrane; GO:0044421 extracellular region part; GO:0031226 intrinsic component of plasma membrane; GO:0071944 cell periphery; GO:0031982 vesicle; GO:0031224 intrinsic component of membrane; GO:0005887 integral component of plasma membrane; GO:0005623 cell; GO:0005576 extracellular region; GO:0016021 integral component of membrane; GO:0005886 plasma membrane; GO:0043226 organelle; GO:00…	GO:0038023 signaling receptor activity; GO:0060089 molecular transducer activity; GO:0004872 receptor activity; GO:0005488 binding; GO:0017154 semaphorin receptor activity; GO:0005515 protein binding; GO:0004888 transmembrane signaling receptor activity; GO:0004871 signal transducer activity; GO:0099600 transmembrane receptor activity;	K06821	PLXNB; plexin B	hsa04360 Axon guidance - Homo sapiens (human);	IPR001936; IPR014756; IPR016201; IPR002909; IPR008936; IPR013548; IPR013783; IPR015943; IPR001627;	Ras GTPase-activating protein; Immunoglobulin E-set; PSI domain; IPT domain; Rho GTPase activation protein; Plexin, cytoplasmic RasGAP domain; Immunoglobulin-like fold; WD40/YVTN repeat-like-containing domain; Sema domain;
O15061	Synemin OS=Homo sapiens OX=9606 GN=SYNM PE=1 SV=2	1.715	Up	3.9038e-05	SYNM	172.77	23.806	2.5	4	4	4	0.775	0.743	0.737	1.324	1.233	1.311	1.086	1.157	0.996	nucleus	GO:0044707 single-multicellular organism process; GO:0016043 cellular component organization; GO:0003012 muscle system process; GO:0003008 system process; GO:0045104 intermediate filament cytoskeleton organization; GO:0045103 intermediate filament-based process; GO:0050879 multicellular organismal movement; GO:0044763 single-organism cellular process; GO:0006941 striated muscle contraction; GO:00…	GO:0016020 membrane; GO:0071944 cell periphery; GO:0030054 cell junction; GO:0030016 myofibril; GO:0005737 cytoplasm; GO:0099512 supramolecular fiber; GO:0044424 intracellular part; GO:0099080 supramolecular complex; GO:0005623 cell; GO:0044422 organelle part; GO:0043228 non-membrane-bounded organelle; GO:0005856 cytoskeleton; GO:0005622 intracellular; GO:0044464 cell part; GO:0005912 adherens ju…	GO:0008092 cytoskeletal protein binding; GO:0019215 intermediate filament binding; GO:0005200 structural constituent of cytoskeleton; GO:0017166 vinculin binding; GO:0005488 binding; GO:0044877 macromolecular complex binding; GO:0005515 protein binding; GO:0005198 structural molecule activity; GO:0008307 structural constituent of muscle; GO:0032403 protein complex binding;	K10376	DMN; desmuslin
O15195	Villin-like protein OS=Homo sapiens OX=9606 GN=VILL PE=2 SV=3	2.258	Up	0.0026809	VILL	95.906	6.0021	1.2	1	1	1	0.164	0.18	0.21	0.428	0.48	0.343	4.882	4.679	4.4	nucleus	GO:0050794 regulation of cellular process; GO:0030833 regulation of actin filament polymerization; GO:0016043 cellular component organization; GO:0065008 regulation of biological quality; GO:0030835 negative regulation of actin filament depolymerization; GO:0032956 regulation of actin cytoskeleton organization; GO:0051129 negative regulation of cellular component organization; GO:0044699 single-o…	GO:0043226 organelle; GO:0005856 cytoskeleton; GO:0043229 intracellular organelle; GO:0043232 intracellular non-membrane-bounded organelle; GO:0044464 cell part; GO:0005622 intracellular; GO:0044424 intracellular part; GO:0005623 cell; GO:0015629 actin cytoskeleton; GO:0043228 non-membrane-bounded organelle;	GO:0003779 actin binding; GO:0005515 protein binding; GO:0008092 cytoskeletal protein binding; GO:0005200 structural constituent of cytoskeleton; GO:0005198 structural molecule activity; GO:0005488 binding;				IPR003128; IPR029006; IPR007123;	Villin headpiece; ADF-H/Gelsolin-like domain; Gelsolin-like domain;
O15484	Calpain-5 OS=Homo sapiens OX=9606 GN=CAPN5 PE=1 SV=2	0.519	Down	5.6861e-05	CAPN5	73.168	7.7698	2.2	1	1	1	1.441	1.338	1.432	0.719	0.7	0.767	0.66	0.598	0.612	cytoplasm,nucleus	GO:0050794 regulation of cellular process; GO:0044700 single organism signaling; GO:0051716 cellular response to stimulus; GO:0044699 single-organism process; GO:0044238 primary metabolic process; GO:0023052 signaling; GO:0050896 response to stimulus; GO:0071704 organic substance metabolic process; GO:0007165 signal transduction; GO:0008152 metabolic process; GO:0050789 regulation of biological p…	GO:0044421 extracellular region part; GO:0030054 cell junction; GO:0005737 cytoplasm; GO:0031982 vesicle; GO:0070161 anchoring junction; GO:0044424 intracellular part; GO:0005623 cell; GO:0005576 extracellular region; GO:0043226 organelle; GO:0070062 extracellular exosome; GO:0005925 focal adhesion; GO:0005622 intracellular; GO:0044464 cell part; GO:1903561 extracellular vesicle; GO:0005912 adher…	GO:0004175 endopeptidase activity; GO:0004198 calcium-dependent cysteine-type endopeptidase activity; GO:0008233 peptidase activity; GO:0003824 catalytic activity; GO:0005488 binding; GO:0070011 peptidase activity, acting on L-amino acid peptides; GO:0005515 protein binding; GO:0016787 hydrolase activity; GO:0008234 cysteine-type peptidase activity; GO:0004197 cysteine-type endopeptidase activity;	K08574	CAPN5; calpain-5 [EC:3.4.22.-]		IPR033884; IPR022683; IPR033883; IPR022682; IPR000008; IPR001300;	Calpain C2 domain; Peptidase C2, calpain, domain III; Calpain subdomain III; Peptidase C2, calpain, large subunit, domain III; C2 domain; Peptidase C2, calpain, catalytic domain;
O43556	Epsilon-sarcoglycan OS=Homo sapiens OX=9606 GN=SGCE PE=1 SV=6	0.653	Down	0.00033605	SGCE	49.85	13.494	4.3	2	2	2	1.341	1.309	1.337	0.84	0.831	0.932	0.473	0.451	0.583	plasma membrane	GO:0032502 developmental process; GO:0016043 cellular component organization; GO:0044707 single-multicellular organism process; GO:0003012 muscle system process; GO:0003008 system process; GO:0048731 system development; GO:0044699 single-organism process; GO:0032501 multicellular organismal process; GO:0022610 biological adhesion; GO:0048513 animal organ development; GO:0031589 cell-substrate adh…	GO:0016020 membrane; GO:0030425 dendrite; GO:0098796 membrane protein complex; GO:0071944 cell periphery; GO:0005737 cytoplasm; GO:0032991 macromolecular complex; GO:0031224 intrinsic component of membrane; GO:0044424 intracellular part; GO:0005887 integral component of plasma membrane; GO:0005623 cell; GO:0032589 neuron projection membrane; GO:0043228 non-membrane-bounded organelle; GO:0005856 c…					IPR006644;	Dystroglycan-type cadherin-like;
O43586	Proline-serine-threonine phosphatase-interacting protein 1 OS=Homo sapiens OX=9606 GN=PSTPIP1 PE=1 SV=1	2.162	Up	0.00105615	PSTPIP1	47.591	12.595	3.1	1	1	1	0.166	0.149	0.166	0.371	0.377	0.292	4.947	4.829	4.886	cytoplasm	GO:0050794 regulation of cellular process; GO:0044700 single organism signaling; GO:0051716 cellular response to stimulus; GO:0016477 cell migration; GO:0006950 response to stress; GO:0051674 localization of cell; GO:0016192 vesicle-mediated transport; GO:0044763 single-organism cellular process; GO:0044699 single-organism process; GO:0002376 immune system process; GO:0048870 cell motility; GO:00…	GO:0031252 cell leading edge; GO:0043229 intracellular organelle; GO:0016020 membrane; GO:0042995 cell projection; GO:0097610 cell surface furrow; GO:0043232 intracellular non-membrane-bounded organelle; GO:0071944 cell periphery; GO:0001931 uropod; GO:0032153 cell division site; GO:0005737 cytoplasm; GO:0044424 intracellular part; GO:0031254 cell trailing edge; GO:0005829 cytosol; GO:0005623 cel…	GO:0005515 protein binding; GO:0005488 binding;	K12804	PSTPIP1; proline-serine-threonine phosphatase interacting protein 1	hsa04621 NOD-like receptor signaling pathway - Homo sapiens (human);	IPR013315; IPR001452; IPR031160; IPR001060;	Spectrin alpha chain, SH3 domain; SH3 domain; F-BAR domain; FCH domain;
O43813	LanC-like protein 1 OS=Homo sapiens OX=9606 GN=LANCL1 PE=1 SV=1	0.66	Down	0.00054096	LANCL1	45.283	12.987	5.8	2	2	2	1.202	1.175	1.217	0.73	0.834	0.807	1.086	0.968	1.058	cytoplasm	GO:0007186 G-protein coupled receptor signaling pathway; GO:0050794 regulation of cellular process; GO:0044700 single organism signaling; GO:0051716 cellular response to stimulus; GO:0007165 signal transduction; GO:0050789 regulation of biological process; GO:0007154 cell communication; GO:0044699 single-organism process; GO:0023052 signaling; GO:0050896 response to stimulus; GO:0009987 cellular …	GO:0016020 membrane; GO:0031226 intrinsic component of plasma membrane; GO:0044421 extracellular region part; GO:0071944 cell periphery; GO:0005737 cytoplasm; GO:0031982 vesicle; GO:0031224 intrinsic component of membrane; GO:0044424 intracellular part; GO:0005887 integral component of plasma membrane; GO:0005623 cell; GO:0016021 integral component of membrane; GO:0005576 extracellular region; GO…	GO:0038023 signaling receptor activity; GO:0005102 receptor binding; GO:0043167 ion binding; GO:0004930 G-protein coupled receptor activity; GO:0005515 protein binding; GO:0033218 amide binding; GO:0043295 glutathione binding; GO:0008270 zinc ion binding; GO:1900750 oligopeptide binding; GO:0004888 transmembrane signaling receptor activity; GO:0017124 SH3 domain binding; GO:1901681 sulfur compoun…				IPR012341;	Six-hairpin glycosidase;
O43852	Calumenin OS=Homo sapiens OX=9606 GN=CALU PE=1 SV=2	0.616	Down	2.1635e-05	CALU	37.106	323.31	53	15	38	15	1.337	1.35	1.332	0.79	0.842	0.842	0.378	0.411	0.367	extracellular		GO:0016020 membrane; GO:0042175 nuclear outer membrane-endoplasmic reticulum membrane network; GO:0005783 endoplasmic reticulum; GO:0031410 cytoplasmic vesicle; GO:0031982 vesicle; GO:0005737 cytoplasm; GO:0044424 intracellular part; GO:0033018 sarcoplasmic reticulum lumen; GO:0016528 sarcoplasm; GO:0005623 cell; GO:0044422 organelle part; GO:0048770 pigment granule; GO:0031974 membrane-enclosed …	GO:0046872 metal ion binding; GO:0043169 cation binding; GO:0005515 protein binding; GO:0005509 calcium ion binding; GO:0005488 binding; GO:0043167 ion binding;				IPR002048; IPR011992;	EF-hand domain; EF-hand domain pair;
O60493	Sorting nexin-3 OS=Homo sapiens OX=9606 GN=SNX3 PE=1 SV=3	0.602	Down	0.00083892	SNX3	18.762	17.11	26.5	5	6	3	1.371	1.326	1.15	0.773	0.752	0.792	0.832	0.832	0.881	cytoplasm	GO:0044700 single organism signaling; GO:0060627 regulation of vesicle-mediated transport; GO:0007166 cell surface receptor signaling pathway; GO:0044237 cellular metabolic process; GO:0015031 protein transport; GO:0009607 response to biotic stimulus; GO:0009605 response to external stimulus; GO:0008152 metabolic process; GO:0051240 positive regulation of multicellular organismal process; GO:0032…	GO:0016020 membrane; GO:0044421 extracellular region part; GO:0031090 organelle membrane; GO:0019898 extrinsic component of membrane; GO:0031410 cytoplasmic vesicle; GO:0005737 cytoplasm; GO:0031982 vesicle; GO:0044433 cytoplasmic vesicle part; GO:0044424 intracellular part; GO:0005623 cell; GO:0044422 organelle part; GO:0005769 early endosome; GO:0070062 extracellular exosome; GO:0030136 clathri…	GO:1901981 phosphatidylinositol phosphate binding; GO:0019903 protein phosphatase binding; GO:0043167 ion binding; GO:0080025 phosphatidylinositol-3,5-bisphosphate binding; GO:0005515 protein binding; GO:1902936 phosphatidylinositol bisphosphate binding; GO:0032266 phosphatidylinositol-3-phosphate binding; GO:0005488 binding; GO:0010314 phosphatidylinositol-5-phosphate binding; GO:0035091 phospha…	K17918	SNX3_12; sorting nexin-3/12	hsa04144 Endocytosis - Homo sapiens (human);	IPR001683;	Phox homologous domain;
O60858	E3 ubiquitin-protein ligase TRIM13 OS=Homo sapiens OX=9606 GN=TRIM13 PE=1 SV=2	1.657	Up	0.000142946	TRIM13	46.987	12.554	5.7	2	2	2	0.527	0.497	0.509	0.884	0.86	0.796	2.726	2.739	2.862	nucleus	GO:0044700 single organism signaling; GO:0036508 protein alpha-1,2-demannosylation; GO:0010941 regulation of cell death; GO:0036503 ERAD pathway; GO:0051865 protein autoubiquitination; GO:0032897 negative regulation of viral transcription; GO:0044237 cellular metabolic process; GO:0008152 metabolic process; GO:0043122 regulation of I-kappaB kinase/NF-kappaB signaling; GO:0044093 positive regulati…	GO:0043229 intracellular organelle; GO:0016020 membrane; GO:0042175 nuclear outer membrane-endoplasmic reticulum membrane network; GO:0005783 endoplasmic reticulum; GO:0097038 perinuclear endoplasmic reticulum; GO:0044446 intracellular organelle part; GO:0005737 cytoplasm; GO:0031224 intrinsic component of membrane; GO:0012505 endomembrane system; GO:0044424 intracellular part; GO:0005623 cell; G…	GO:0019787 ubiquitin-like protein transferase activity; GO:0043167 ion binding; GO:0005515 protein binding; GO:0061659 ubiquitin-like protein ligase activity; GO:0008270 zinc ion binding; GO:0004871 signal transducer activity; GO:0061630 ubiquitin protein ligase activity; GO:0046914 transition metal ion binding; GO:0003824 catalytic activity; GO:0005488 binding; GO:1904264 ubiquitin protein ligas…	K12003	TRIM13; tripartite motif-containing protein 13 [EC:2.3.2.27]		IPR027370; IPR001841; IPR013083; IPR000315;	RING-type zinc-finger, LisH dimerisation motif; Zinc finger, RING-type; Zinc finger, RING/FYVE/PHD-type; B-box-type zinc finger;
O75503	Ceroid-lipofuscinosis neuronal protein 5 OS=Homo sapiens OX=9606 GN=CLN5 PE=1 SV=2	0.612	Down	0.0060405	CLN5	41.496	18.705	7	3	3	3	1.389	1.388	1.377	0.784	0.881	0.878	0.38	0.36	0.443	cytoplasm	GO:0021700 developmental maturation; GO:0065008 regulation of biological quality; GO:0035751 regulation of lysosomal lumen pH; GO:0006518 peptide metabolic process; GO:0007420 brain development; GO:0048666 neuron development; GO:0048869 cellular developmental process; GO:0006465 signal peptide processing; GO:0030641 regulation of cellular pH; GO:0030004 cellular monovalent inorganic cation homeos…	GO:0016020 membrane; GO:0044421 extracellular region part; GO:0005783 endoplasmic reticulum; GO:0031090 organelle membrane; GO:0031982 vesicle; GO:0005737 cytoplasm; GO:0031224 intrinsic component of membrane; GO:0044424 intracellular part; GO:0005623 cell; GO:0044422 organelle part; GO:0005765 lysosomal membrane; GO:0070062 extracellular exosome; GO:0044425 membrane part; GO:0005622 intracellula…	GO:0030246 carbohydrate binding; GO:0005515 protein binding; GO:0048029 monosaccharide binding; GO:0005488 binding; GO:0005537 mannose binding; GO:0036094 small molecule binding;	K12390	CLN5; ceroid-lipofuscinosis neuronal protein 5	hsa04142 Lysosome - Homo sapiens (human);
O75683	Surfeit locus protein 6 OS=Homo sapiens OX=9606 GN=SURF6 PE=1 SV=3	0.619	Down	2.0219e-06	SURF6	41.45	15.143	5.5	2	2	2	1.428	1.385	1.365	0.86	0.868	0.858	0.248	0.323	0.458	nucleus	GO:0044085 cellular component biogenesis; GO:0042254 ribosome biogenesis; GO:0022613 ribonucleoprotein complex biogenesis; GO:0042274 ribosomal small subunit biogenesis; GO:0042273 ribosomal large subunit biogenesis; GO:0071840 cellular component organization or biogenesis;	GO:0005737 cytoplasm; GO:0032991 macromolecular complex; GO:0044424 intracellular part; GO:0005623 cell; GO:0044422 organelle part; GO:0043228 non-membrane-bounded organelle; GO:0031974 membrane-enclosed lumen; GO:0005654 nucleoplasm; GO:0070013 intracellular organelle lumen; GO:0044391 ribosomal subunit; GO:0044464 cell part; GO:0005622 intracellular; GO:0001652 granular component; GO:0044445 cy…	GO:0097159 organic cyclic compound binding; GO:1901363 heterocyclic compound binding; GO:0003677 DNA binding; GO:0003723 RNA binding; GO:0005515 protein binding; GO:0005488 binding; GO:0003676 nucleic acid binding;				IPR029190;	Ribosomal RNA-processing protein 14/surfeit locus protein 6, C-terminal domain;
O75695	Protein XRP2 OS=Homo sapiens OX=9606 GN=RP2 PE=1 SV=4	0.662	Down	0.0044018	RP2	39.641	23.64	10	4	4	4	1.298	1.291	1.302	0.884	0.879	0.812	0.698	0.6	0.538	cytoplasm,nucleus	GO:0016043 cellular component organization; GO:0007601 visual perception; GO:0048869 cellular developmental process; GO:0048193 Golgi vesicle transport; GO:0032989 cellular component morphogenesis; GO:0044699 single-organism process; GO:0015031 protein transport; GO:0050877 neurological system process; GO:0051234 establishment of localization; GO:0006457 protein folding; GO:0009653 anatomical str…	GO:0016020 membrane; GO:0044421 extracellular region part; GO:0044450 microtubule organizing center part; GO:0031410 cytoplasmic vesicle; GO:0071944 cell periphery; GO:0005737 cytoplasm; GO:0031982 vesicle; GO:1990075 periciliary membrane compartment; GO:0044424 intracellular part; GO:0016604 nuclear body; GO:0005623 cell; GO:0044422 organelle part; GO:0043228 non-membrane-bounded organelle; GO:0…	GO:1901265 nucleoside phosphate binding; GO:0060589 nucleoside-triphosphatase regulator activity; GO:0030695 GTPase regulator activity; GO:0001882 nucleoside binding; GO:0043167 ion binding; GO:0005515 protein binding; GO:0000166 nucleotide binding; GO:0098772 molecular function regulator; GO:1901363 heterocyclic compound binding; GO:0097159 organic cyclic compound binding; GO:0032549 ribonucleos…	K18272	RP2; protein XRP2		IPR006599; IPR016098; IPR013912; IPR017901; IPR012945;	CARP motif; Cyclase-associated protein CAP/septum formation inhibitor MinC, C-terminal; Adenylate cyclase-associated CAP, C-terminal; C-CAP/cofactor C-like domain; Tubulin binding cofactor C-like domain;
O75909	Cyclin-K OS=Homo sapiens OX=9606 GN=CCNK PE=1 SV=2	0.574	Down	0.00143878	CCNK	64.239	20.467	6	2	2	2	1.377	1.336	1.476	0.737	0.908	0.761	0.512	0.486	0.41	cytoplasm,nucleus	GO:1904031 positive regulation of cyclin-dependent protein kinase activity; GO:0065008 regulation of biological quality; GO:0044827 modulation by host of viral genome replication; GO:0032270 positive regulation of cellular protein metabolic process; GO:0097659 nucleic acid-templated transcription; GO:0009891 positive regulation of biosynthetic process; GO:0006354 DNA-templated transcription, elon…	GO:0043229 intracellular organelle; GO:0002944 cyclin K-CDK12 complex; GO:0061695 transferase complex, transferring phosphorus-containing groups; GO:0044446 intracellular organelle part; GO:0031981 nuclear lumen; GO:0032991 macromolecular complex; GO:0044424 intracellular part; GO:0000307 cyclin-dependent protein kinase holoenzyme complex; GO:1990234 transferase complex; GO:1902554 serine/threoni…	GO:0016773 phosphotransferase activity, alcohol group as acceptor; GO:0016538 cyclin-dependent protein serine/threonine kinase regulator activity; GO:0019901 protein kinase binding; GO:0008353 RNA polymerase II carboxy-terminal domain kinase activity; GO:0004693 cyclin-dependent protein serine/threonine kinase activity; GO:0005515 protein binding; GO:0004672 protein kinase activity; GO:0019887 pr…				IPR004367; IPR013763; IPR006671;	Cyclin, C-terminal domain; Cyclin-like; Cyclin, N-terminal;
O75911	Short-chain dehydrogenase/reductase 3 OS=Homo sapiens OX=9606 GN=DHRS3 PE=1 SV=2	0.526	Down	0.0002626	DHRS3	33.548	73.103	15.2	5	7	5	1.459	1.438	1.362	0.676	0.78	0.785	0.52	0.54	0.535	plasma membrane	GO:0065008 regulation of biological quality; GO:0009968 negative regulation of signal transduction; GO:0048385 regulation of retinoic acid receptor signaling pathway; GO:0007601 visual perception; GO:0006066 alcohol metabolic process; GO:0023051 regulation of signaling; GO:0044699 single-organism process; GO:0044255 cellular lipid metabolic process; GO:0044237 cellular metabolic process; GO:00508…	GO:0060170 ciliary membrane; GO:0016020 membrane; GO:0005783 endoplasmic reticulum; GO:0042175 nuclear outer membrane-endoplasmic reticulum membrane network; GO:0031090 organelle membrane; GO:0071944 cell periphery; GO:0005737 cytoplasm; GO:0097730 non-motile cilium; GO:0031224 intrinsic component of membrane; GO:0044424 intracellular part; GO:0005623 cell; GO:0097731 9+0 non-motile cilium; GO:00…	GO:0052650 NADP-retinol dehydrogenase activity; GO:1901265 nucleoside phosphate binding; GO:0004745 retinol dehydrogenase activity; GO:0000166 nucleotide binding; GO:0016491 oxidoreductase activity; GO:0016614 oxidoreductase activity, acting on CH-OH group of donors; GO:1901363 heterocyclic compound binding; GO:0097159 organic cyclic compound binding; GO:0009055 electron carrier activity; GO:0016…	K11146	DHRS3; short-chain dehydrogenase/reductase 3 [EC:1.1.1.300]	hsa00830 Retinol metabolism - Homo sapiens (human); hsa01100 Metabolic pathways - Homo sapiens (human);	IPR016040;	NAD(P)-binding domain;
O75995	SAM and SH3 domain-containing protein 3 OS=Homo sapiens OX=9606 GN=SASH3 PE=1 SV=2	2.081	Up	0.006765	SASH3	41.595	7.2521	2.9	1	1	1	0.154	0.134	0.155	0.334	0.355	0.233	5.319	5.049	4.658	nucleus	GO:0046620 regulation of organ growth; GO:0050863 regulation of T cell activation; GO:0002702 positive regulation of production of molecular mediator of immune response; GO:0002694 regulation of leukocyte activation; GO:1903555 regulation of tumor necrosis factor superfamily cytokine production; GO:0065008 regulation of biological quality; GO:0032944 regulation of mononuclear cell proliferation; …	GO:0043226 organelle; GO:0043231 intracellular membrane-bounded organelle; GO:0043229 intracellular organelle; GO:0005634 nucleus; GO:0044464 cell part; GO:0005622 intracellular; GO:0005737 cytoplasm; GO:0044424 intracellular part; GO:0043227 membrane-bounded organelle; GO:0005623 cell;	GO:0005515 protein binding; GO:0005488 binding;				IPR011511; IPR001452; IPR013761; IPR001660;	Variant SH3 domain; SH3 domain; Sterile alpha motif/pointed domain; Sterile alpha motif domain;
O94760	N(G),N(G)-dimethylarginine dimethylaminohydrolase 1 OS=Homo sapiens OX=9606 GN=DDAH1 PE=1 SV=3	0.589	Down	4.4668e-08	DDAH1	31.121	32.614	18.2	4	4	4	1.284	1.301	1.308	0.763	0.762	0.767	0.56	0.819	0.749	cytoplasm	GO:0044700 single organism signaling; GO:1901606 alpha-amino acid catabolic process; GO:0065008 regulation of biological quality; GO:0045428 regulation of nitric oxide biosynthetic process; GO:0009891 positive regulation of biosynthetic process; GO:0044699 single-organism process; GO:0044237 cellular metabolic process; GO:0008152 metabolic process; GO:0007165 signal transduction; GO:0006520 cellu…	GO:0043229 intracellular organelle; GO:0044421 extracellular region part; GO:0005737 cytoplasm; GO:0031982 vesicle; GO:0044424 intracellular part; GO:0005623 cell; GO:0005829 cytosol; GO:0005576 extracellular region; GO:0005739 mitochondrion; GO:0043231 intracellular membrane-bounded organelle; GO:0043226 organelle; GO:0070062 extracellular exosome; GO:0005622 intracellular; GO:0044464 cell part;…	GO:0016597 amino acid binding; GO:0031406 carboxylic acid binding; GO:0003824 catalytic activity; GO:0005488 binding; GO:0016813 hydrolase activity, acting on carbon-nitrogen (but not peptide) bonds, in linear amidines; GO:0043167 ion binding; GO:0043177 organic acid binding; GO:0016403 dimethylargininase activity; GO:0046872 metal ion binding; GO:0043169 cation binding; GO:0016787 hydrolase acti…	K01482	DDAH, ddaH; dimethylargininase [EC:3.5.3.18]
O94907	Dickkopf-related protein 1 OS=Homo sapiens OX=9606 GN=DKK1 PE=1 SV=1	0.642	Down	9.7278e-05	DKK1	28.671	7.5352	4.1	1	2	1	1.249	1.159	1.188	0.744	0.778	0.788	0.972	1.087	1.182	extracellular	GO:0044700 single organism signaling; GO:0035282 segmentation; GO:0043009 chordate embryonic development; GO:1905770 regulation of mesodermal cell differentiation; GO:1901862 negative regulation of muscle tissue development; GO:1905771 negative regulation of mesodermal cell differentiation; GO:0032091 negative regulation of protein binding; GO:0010453 regulation of cell fate commitment; GO:000749…	GO:0010008 endosome membrane; GO:0043229 intracellular organelle; GO:0097708 intracellular vesicle; GO:0016020 membrane; GO:0005615 extracellular space; GO:0044421 extracellular region part; GO:0098588 bounding membrane of organelle; GO:0031410 cytoplasmic vesicle; GO:0031090 organelle membrane; GO:0071944 cell periphery; GO:0005737 cytoplasm; GO:0044446 intracellular organelle part; GO:0031982 v…	GO:0048019 receptor antagonist activity; GO:0008083 growth factor activity; GO:0070325 lipoprotein particle receptor binding; GO:0030545 receptor regulator activity; GO:0005102 receptor binding; GO:0005488 binding; GO:0005515 protein binding; GO:0098772 molecular function regulator; GO:0030547 receptor inhibitor activity; GO:0004871 signal transducer activity; GO:0039706 co-receptor binding; GO:0…	K02165	DKK; dickkopf	hsa04310 Wnt signaling pathway - Homo sapiens (human);	IPR006796;	Dickkopf, N-terminal cysteine-rich;
O95466	Formin-like protein 1 OS=Homo sapiens OX=9606 GN=FMNL1 PE=1 SV=3	1.947	Up	0.003575	FMNL1	121.85	21.657	2.9	3	5	2	0.31	0.43	0.33	0.711	0.737	0.635	3.427	3.452	3.766	nucleus	GO:0050794 regulation of cellular process; GO:0016477 cell migration; GO:0016043 cellular component organization; GO:0065008 regulation of biological quality; GO:0051674 localization of cell; GO:0030866 cortical actin cytoskeleton organization; GO:0044763 single-organism cellular process; GO:0044699 single-organism process; GO:0048870 cell motility; GO:0030865 cortical cytoskeleton organization; …	GO:0097708 intracellular vesicle; GO:0043229 intracellular organelle; GO:0016020 membrane; GO:0044421 extracellular region part; GO:0042995 cell projection; GO:0005938 cell cortex; GO:0031410 cytoplasmic vesicle; GO:0071944 cell periphery; GO:0031982 vesicle; GO:0005737 cytoplasm; GO:0099568 cytoplasmic region; GO:0045335 phagocytic vesicle; GO:0044424 intracellular part; GO:0032059 bleb; GO:0005…	GO:0031267 small GTPase binding; GO:0051015 actin filament binding; GO:0017048 Rho GTPase binding; GO:0048365 Rac GTPase binding; GO:0008092 cytoskeletal protein binding; GO:0017016 Ras GTPase binding; GO:0005488 binding; GO:0044877 macromolecular complex binding; GO:0003779 actin binding; GO:0005522 profilin binding; GO:0005515 protein binding; GO:0051020 GTPase binding; GO:0019899 enzyme bindin…				IPR014767; IPR010473; IPR010472; IPR014768; IPR015425; IPR016024;	Diaphanous autoregulatory (DAD) domain; Formin, GTPase-binding domain; Formin, FH3 domain; Rho GTPase-binding/formin homology 3 (GBD/FH3) domain; Formin, FH2 domain; Armadillo-type fold;
O95810	Caveolae-associated protein 2 OS=Homo sapiens OX=9606 GN=CAVIN2 PE=1 SV=3	0.527	Down	0.00027567	CAVIN2	47.173	42.511	15.3	5	6	5	1.355	1.482	1.333	0.711	0.693	0.794	0.47	0.498	0.689	cytoplasm		GO:0016020 membrane; GO:0098857 membrane microdomain; GO:0071944 cell periphery; GO:0005737 cytoplasm; GO:0005901 caveola; GO:0044424 intracellular part; GO:0005829 cytosol; GO:0005623 cell; GO:0005886 plasma membrane; GO:0044459 plasma membrane part; GO:0098590 plasma membrane region; GO:0005622 intracellular; GO:0044464 cell part; GO:0044425 membrane part; GO:0044853 plasma membrane raft; GO:00…	GO:0072341 modified amino acid binding; GO:0005488 binding; GO:0019901 protein kinase binding; GO:0005543 phospholipid binding; GO:0043167 ion binding; GO:0008289 lipid binding; GO:0005080 protein kinase C binding; GO:0043168 anion binding; GO:0005515 protein binding; GO:0019900 kinase binding; GO:0001786 phosphatidylserine binding; GO:0019899 enzyme binding;
O95834	Echinoderm microtubule-associated protein-like 2 OS=Homo sapiens OX=9606 GN=EML2 PE=1 SV=1	0.646	Down	0.00056321	EML2	70.678	26.163	5.2	3	5	3	1.248	1.175	1.259	0.752	0.774	0.853	1.341	1.439	1.185	plasma membrane	GO:0050794 regulation of cellular process; GO:0031111 negative regulation of microtubule polymerization or depolymerization; GO:0007601 visual perception; GO:0051129 negative regulation of cellular component organization; GO:0044087 regulation of cellular component biogenesis; GO:0048519 negative regulation of biological process; GO:0048523 negative regulation of cellular process; GO:0031110 regu…	GO:0043229 intracellular organelle; GO:0099513 polymeric cytoskeletal fiber; GO:0005874 microtubule; GO:0043232 intracellular non-membrane-bounded organelle; GO:0044430 cytoskeletal part; GO:0005737 cytoplasm; GO:0044446 intracellular organelle part; GO:0032991 macromolecular complex; GO:0099512 supramolecular fiber; GO:0044424 intracellular part; GO:0005875 microtubule associated complex; GO:009…	GO:0008092 cytoskeletal protein binding; GO:0005102 receptor binding; GO:0008017 microtubule binding; GO:0005488 binding; GO:0015631 tubulin binding; GO:0005515 protein binding; GO:0008022 protein C-terminus binding;	K18595	EML1_2; echinoderm microtubule-associated protein-like 1/2		IPR005108; IPR017986; IPR015943; IPR011047;	HELP; WD40-repeat-containing domain; WD40/YVTN repeat-like-containing domain; Quinoprotein alcohol dehydrogenase-like superfamily;
O95861	3'(2'),5'-bisphosphate nucleotidase 1 OS=Homo sapiens OX=9606 GN=BPNT1 PE=1 SV=1	0.61	Down	0.000117128	BPNT1	33.392	29.598	16.2	4	4	4	1.313	1.349	1.342	0.79	0.867	0.786	0.393	0.292	0.315	mitochondria	GO:0016310 phosphorylation; GO:0044707 single-multicellular organism process; GO:0009116 nucleoside metabolic process; GO:0042278 purine nucleoside metabolic process; GO:0046486 glycerolipid metabolic process; GO:0006725 cellular aromatic compound metabolic process; GO:0009259 ribonucleotide metabolic process; GO:0009117 nucleotide metabolic process; GO:0046854 phosphatidylinositol phosphorylatio…	GO:0070062 extracellular exosome; GO:0043226 organelle; GO:0044421 extracellular region part; GO:0044464 cell part; GO:0005622 intracellular; GO:0005737 cytoplasm; GO:0031982 vesicle; GO:1903561 extracellular vesicle; GO:0044424 intracellular part; GO:0005623 cell; GO:0005829 cytosol; GO:0043227 membrane-bounded organelle; GO:0005576 extracellular region; GO:0043230 extracellular organelle; GO:00…	GO:0003824 catalytic activity; GO:0042578 phosphoric ester hydrolase activity; GO:0005488 binding; GO:0016791 phosphatase activity; GO:0008252 nucleotidase activity; GO:0043167 ion binding; GO:0016788 hydrolase activity, acting on ester bonds; GO:0046872 metal ion binding; GO:0008441 3'(2'),5'-bisphosphate nucleotidase activity; GO:0043169 cation binding; GO:0016787 hydrolase activity;	K01082	cysQ, MET22, BPNT1; 3'(2'), 5'-bisphosphate nucleotidase [EC:3.1.3.7]	hsa00920 Sulfur metabolism - Homo sapiens (human); hsa01100 Metabolic pathways - Homo sapiens (human);
O95864	Fatty acid desaturase 2 OS=Homo sapiens OX=9606 GN=FADS2 PE=1 SV=1	1.583	Up	7.9346e-05	FADS2	52.259	40.656	11	5	7	5	0.896	0.869	0.856	1.451	1.343	1.356	0.521	0.358	0.337	plasma membrane	GO:0033559 unsaturated fatty acid metabolic process; GO:0016053 organic acid biosynthetic process; GO:0036109 alpha-linolenic acid metabolic process; GO:0044699 single-organism process; GO:0009058 biosynthetic process; GO:0044255 cellular lipid metabolic process; GO:0044237 cellular metabolic process; GO:0008610 lipid biosynthetic process; GO:0071704 organic substance metabolic process; GO:000815…	GO:0043229 intracellular organelle; GO:0016020 membrane; GO:0042175 nuclear outer membrane-endoplasmic reticulum membrane network; GO:0031226 intrinsic component of plasma membrane; GO:0005783 endoplasmic reticulum; GO:0071944 cell periphery; GO:0044446 intracellular organelle part; GO:0005737 cytoplasm; GO:0031224 intrinsic component of membrane; GO:0012505 endomembrane system; GO:0044424 intrac…	GO:0016213 linoleoyl-CoA desaturase activity; GO:0004768 stearoyl-CoA 9-desaturase activity; GO:0003824 catalytic activity; GO:0016215 acyl-CoA desaturase activity; GO:0016717 oxidoreductase activity, acting on paired donors, with oxidation of a pair of donors resulting in the reduction of molecular oxygen to two molecules of water; GO:0016705 oxidoreductase activity, acting on paired donors, wit…	K10226	FADS2; acyl-CoA 6-desaturase (Delta-6 desaturase) [EC:1.14.19.3]	hsa00592 alpha-Linolenic acid metabolism - Homo sapiens (human); hsa01040 Biosynthesis of unsaturated fatty acids - Homo sapiens (human); hsa01212 Fatty acid metabolism - Homo sapiens (human); hsa03320 PPAR signaling pathway - Homo sapiens (human);	IPR005804; IPR001199;	Fatty acid desaturase domain; Cytochrome b5-like heme/steroid binding domain;
O95980	Reversion-inducing cysteine-rich protein with Kazal motifs OS=Homo sapiens OX=9606 GN=RECK PE=1 SV=1	0.54	Down	2.3956e-05	RECK	106.46	172.1	27.1	19	25	19	1.384	1.398	1.363	0.705	0.762	0.77	0.56	0.356	0.546	extracellular	GO:0021700 developmental maturation; GO:0001568 blood vessel development; GO:0022414 reproductive process; GO:0007566 embryo implantation; GO:0044699 single-organism process; GO:0009058 biosynthetic process; GO:0044237 cellular metabolic process; GO:0042157 lipoprotein metabolic process; GO:0040013 negative regulation of locomotion; GO:0010466 negative regulation of peptidase activity; GO:0008152…	GO:0016020 membrane; GO:0044464 cell part; GO:0071944 cell periphery; GO:0044425 membrane part; GO:0031225 anchored component of membrane; GO:0031224 intrinsic component of membrane; GO:0005623 cell; GO:0005576 extracellular region; GO:0005886 plasma membrane;	GO:0004867 serine-type endopeptidase inhibitor activity; GO:0030234 enzyme regulator activity; GO:0005488 binding; GO:0030414 peptidase inhibitor activity; GO:0061134 peptidase regulator activity; GO:0008191 metalloendopeptidase inhibitor activity; GO:0005515 protein binding; GO:0061135 endopeptidase regulator activity; GO:0004857 enzyme inhibitor activity; GO:0098772 molecular function regulator…	K17461	RECK, ST15; reversion-inducing-cysteine-rich protein with kazal motifs	hsa05206 MicroRNAs in cancer - Homo sapiens (human);	IPR002350;	Kazal domain;
P00352	Retinal dehydrogenase 1 OS=Homo sapiens OX=9606 GN=ALDH1A1 PE=1 SV=2	0.658	Down	2.0473e-05	ALDH1A1	54.861	315.09	35.7	15	43	14	1.292	1.319	1.332	0.84	0.867	0.887	0.529	0.509	0.487	cytoplasm	GO:0046365 monosaccharide catabolic process; GO:0065008 regulation of biological quality; GO:0006069 ethanol oxidation; GO:1901615 organic hydroxy compound metabolic process; GO:0006066 alcohol metabolic process; GO:0044699 single-organism process; GO:0044255 cellular lipid metabolic process; GO:0061624 fructose catabolic process to hydroxyacetone phosphate and glyceraldehyde-3-phosphate; GO:0044…	GO:0044421 extracellular region part; GO:0031982 vesicle; GO:0005737 cytoplasm; GO:0044424 intracellular part; GO:0005623 cell; GO:0005829 cytosol; GO:0005576 extracellular region; GO:0043226 organelle; GO:0070062 extracellular exosome; GO:0005622 intracellular; GO:0044464 cell part; GO:1903561 extracellular vesicle; GO:0043227 membrane-bounded organelle; GO:0043230 extracellular organelle; GO:00…	GO:1901265 nucleoside phosphate binding; GO:0018479 benzaldehyde dehydrogenase (NAD+) activity; GO:0042562 hormone binding; GO:0060589 nucleoside-triphosphatase regulator activity; GO:0030695 GTPase regulator activity; GO:0016903 oxidoreductase activity, acting on the aldehyde or oxo group of donors; GO:0001758 retinal dehydrogenase activity; GO:0000166 nucleotide binding; GO:0098772 molecular fu…	K07249	ALDH1A; retinal dehydrogenase [EC:1.2.1.36]	hsa00830 Retinol metabolism - Homo sapiens (human); hsa01100 Metabolic pathways - Homo sapiens (human);	IPR016161; IPR015590; IPR016162; IPR016163;	Aldehyde/histidinol dehydrogenase; Aldehyde dehydrogenase domain; Aldehyde dehydrogenase N-terminal domain; Aldehyde dehydrogenase, C-terminal;
P00390	Glutathione reductase, mitochondrial OS=Homo sapiens OX=9606 GN=GSR PE=1 SV=2	0.571	Down	8.1425e-05	GSR	56.256	12.163	2.9	2	2	2	1.463	1.49	1.384	0.79	0.821	0.865	0.263	0.311	0.261	mitochondria	GO:0050794 regulation of cellular process; GO:0065008 regulation of biological quality; GO:0006518 peptide metabolic process; GO:0006725 cellular aromatic compound metabolic process; GO:0015949 nucleobase-containing small molecule interconversion; GO:0045454 cell redox homeostasis; GO:1901700 response to oxygen-containing compound; GO:0044699 single-organism process; GO:0050896 response to stimul…	GO:0016020 membrane; GO:0044421 extracellular region part; GO:0009897 external side of plasma membrane; GO:0071944 cell periphery; GO:0031982 vesicle; GO:0005737 cytoplasm; GO:0044424 intracellular part; GO:0005623 cell; GO:0044422 organelle part; GO:0070062 extracellular exosome; GO:0031974 membrane-enclosed lumen; GO:0070013 intracellular organelle lumen; GO:0044425 membrane part; GO:0044464 ce…	GO:0016651 oxidoreductase activity, acting on NAD(P)H; GO:1901265 nucleoside phosphate binding; GO:0050660 flavin adenine dinucleotide binding; GO:0043167 ion binding; GO:0016209 antioxidant activity; GO:0000166 nucleotide binding; GO:0016668 oxidoreductase activity, acting on a sulfur group of donors, NAD(P) as acceptor; GO:0048037 cofactor binding; GO:0004362 glutathione-disulfide reductase act…	K00383	GSR, gor; glutathione reductase (NADPH) [EC:1.8.1.7]	hsa00480 Glutathione metabolism - Homo sapiens (human); hsa04918 Thyroid hormone synthesis - Homo sapiens (human);	IPR016156; IPR004099; IPR023753;	FAD/NAD-linked reductase, dimerisation domain; Pyridine nucleotide-disulphide oxidoreductase, dimerisation domain; FAD/NAD(P)-binding domain;
P00441	Superoxide dismutase [Cu-Zn] OS=Homo sapiens OX=9606 GN=SOD1 PE=1 SV=2	0.54	Down	0.00039702	SOD1	15.936	5.9125	4.5	1	1	1	1.443	1.365	1.514	0.708	0.829	0.799	0.417	0.349	0.447	cytoplasm	GO:0044700 single organism signaling; GO:0002694 regulation of leukocyte activation; GO:0010941 regulation of cell death; GO:0048732 gland development; GO:0007272 ensheathment of neurons; GO:0022414 reproductive process; GO:0097332 response to antipsychotic drug; GO:0043523 regulation of neuron apoptotic process; GO:0046683 response to organophosphorus; GO:0044237 cellular metabolic process; GO:0…	GO:0030425 dendrite; GO:0044421 extracellular region part; GO:0099568 cytoplasmic region; GO:0005737 cytoplasm; GO:0032838 cell projection cytoplasm; GO:0043025 neuronal cell body; GO:0032991 macromolecular complex; GO:0005623 cell; GO:0044422 organelle part; GO:0070062 extracellular exosome; GO:0005654 nucleoplasm; GO:0032839 dendrite cytoplasm; GO:0043209 myelin sheath; GO:0005622 intracellular…	GO:0004784 superoxide dismutase activity; GO:0031267 small GTPase binding; GO:0017048 Rho GTPase binding; GO:0048365 Rac GTPase binding; GO:0019903 protein phosphatase binding; GO:0016721 oxidoreductase activity, acting on superoxide radicals as acceptor; GO:0051087 chaperone binding; GO:0043167 ion binding; GO:0046983 protein dimerization activity; GO:0016209 antioxidant activity; GO:0005515 pro…	K04565	SOD1; superoxide dismutase, Cu-Zn family [EC:1.15.1.1]	hsa04146 Peroxisome - Homo sapiens (human); hsa04213 Longevity regulating pathway - multiple species - Homo sapiens (human); hsa05014 Amyotrophic lateral sclerosis (ALS) - Homo sapiens (human); hsa05016 Huntington disease - Homo sapiens (human); hsa05020 Prion diseases - Homo sapiens (human);	IPR001424;	Superoxide dismutase, copper/zinc binding domain;
P00450	Ceruloplasmin OS=Homo sapiens OX=9606 GN=CP PE=1 SV=1	3.202	Up	5.7478e-05	CP	122.2	33.17	4.2	3	4	3	0.4	0.357	0.344	1.186	1.261	1.078	2.657	2.304	2.254	endoplasmic reticulum	GO:0006879 cellular iron ion homeostasis; GO:0065008 regulation of biological quality; GO:0055076 transition metal ion homeostasis; GO:0030001 metal ion transport; GO:0030003 cellular cation homeostasis; GO:0055072 iron ion homeostasis; GO:0044699 single-organism process; GO:0055082 cellular chemical homeostasis; GO:0051234 establishment of localization; GO:0000041 transition metal ion transport;…	GO:0043229 intracellular organelle; GO:0016020 membrane; GO:0005615 extracellular space; GO:0044421 extracellular region part; GO:0098588 bounding membrane of organelle; GO:0031090 organelle membrane; GO:0005737 cytoplasm; GO:0044446 intracellular organelle part; GO:0031982 vesicle; GO:0044424 intracellular part; GO:0005623 cell; GO:0005576 extracellular region; GO:0044422 organelle part; GO:0098…	GO:0016722 oxidoreductase activity, oxidizing metal ions; GO:0046914 transition metal ion binding; GO:0016724 oxidoreductase activity, oxidizing metal ions, oxygen as acceptor; GO:0003824 catalytic activity; GO:0051087 chaperone binding; GO:0005488 binding; GO:0043167 ion binding; GO:0043169 cation binding; GO:0046872 metal ion binding; GO:0005515 protein binding; GO:0005507 copper ion binding; G…	K13624	CP; ceruloplasmin [EC:1.16.3.1]	hsa00860 Porphyrin and chlorophyll metabolism - Homo sapiens (human); hsa04216 Ferroptosis - Homo sapiens (human);	IPR011707; IPR011706; IPR008972; IPR001117;	Multicopper oxidase, type 3; Multicopper oxidase, type 2; Cupredoxin; Multicopper oxidase, type 1;
P00488	Coagulation factor XIII A chain OS=Homo sapiens OX=9606 GN=F13A1 PE=1 SV=4	0.51	Down	2.327e-05	F13A1	83.266	13.597	2.2	1	2	1	1.495	1.526	1.551	0.742	0.82	0.771	0.167	0.194	0.178	cytoplasm	GO:0044707 single-multicellular organism process; GO:0007596 blood coagulation; GO:0065008 regulation of biological quality; GO:0018149 peptide cross-linking; GO:0044267 cellular protein metabolic process; GO:0002576 platelet degranulation; GO:0044699 single-organism process; GO:0050896 response to stimulus; GO:0044237 cellular metabolic process; GO:0007599 hemostasis; GO:0051234 establishment of…	GO:0034774 secretory granule lumen; GO:0043229 intracellular organelle; GO:0097708 intracellular vesicle; GO:0044421 extracellular region part; GO:0005615 extracellular space; GO:0031410 cytoplasmic vesicle; GO:0031982 vesicle; GO:0044446 intracellular organelle part; GO:0005737 cytoplasm; GO:0044433 cytoplasmic vesicle part; GO:0012505 endomembrane system; GO:0044424 intracellular part; GO:00056…	GO:0016746 transferase activity, transferring acyl groups; GO:0003824 catalytic activity; GO:0005488 binding; GO:0043167 ion binding; GO:0043169 cation binding; GO:0046872 metal ion binding; GO:0016740 transferase activity; GO:0003810 protein-glutamine gamma-glutamyltransferase activity; GO:0016755 transferase activity, transferring amino-acyl groups;	K03917	F13A1; coagulation factor XIII A1 polypeptide [EC:2.3.2.13]	hsa04610 Complement and coagulation cascades - Homo sapiens (human);	IPR008958; IPR002931; IPR013783; IPR014756; IPR001102;	Transglutaminase, C-terminal; Transglutaminase-like; Immunoglobulin-like fold; Immunoglobulin E-set; Transglutaminase, N-terminal;
P00568	Adenylate kinase isoenzyme 1 OS=Homo sapiens OX=9606 GN=AK1 PE=1 SV=3	0.614	Down	0.000120143	AK1	21.635	13.735	10.8	2	3	2	1.472	1.353	1.364	0.86	0.883	0.827	0.375	0.233	0.445	cytoplasm	GO:0016310 phosphorylation; GO:0009116 nucleoside metabolic process; GO:0042278 purine nucleoside metabolic process; GO:0006165 nucleoside diphosphate phosphorylation; GO:0006725 cellular aromatic compound metabolic process; GO:0009167 purine ribonucleoside monophosphate metabolic process; GO:0015949 nucleobase-containing small molecule interconversion; GO:0009259 ribonucleotide metabolic process…	GO:0044421 extracellular region part; GO:0031982 vesicle; GO:0005737 cytoplasm; GO:0044424 intracellular part; GO:0005623 cell; GO:0005829 cytosol; GO:0005576 extracellular region; GO:0043226 organelle; GO:0070062 extracellular exosome; GO:0005622 intracellular; GO:0044464 cell part; GO:1903561 extracellular vesicle; GO:0043227 membrane-bounded organelle; GO:0043230 extracellular organelle; GO:00…	GO:0005524 ATP binding; GO:1901265 nucleoside phosphate binding; GO:0004017 adenylate kinase activity; GO:0004550 nucleoside diphosphate kinase activity; GO:0019205 nucleobase-containing compound kinase activity; GO:0001882 nucleoside binding; GO:0043167 ion binding; GO:0000166 nucleotide binding; GO:0019201 nucleotide kinase activity; GO:0016776 phosphotransferase activity, phosphate group as ac…	K00939	adk, AK; adenylate kinase [EC:2.7.4.3]	hsa00230 Purine metabolism - Homo sapiens (human); hsa00730 Thiamine metabolism - Homo sapiens (human); hsa01100 Metabolic pathways - Homo sapiens (human);	IPR027417;	P-loop containing nucleoside triphosphate hydrolase;
P00739	Haptoglobin-related protein OS=Homo sapiens OX=9606 GN=HPR PE=2 SV=2	2.722	Up	0.000177621	HPR	39.029	18.705	8.3	3	6	3	0.22	0.191	0.208	0.608	0.581	0.496	4.55	4.128	3.946	mitochondria	GO:0006810 transport; GO:0008152 metabolic process; GO:0016192 vesicle-mediated transport; GO:0006508 proteolysis; GO:0019538 protein metabolic process; GO:0043170 macromolecule metabolic process; GO:0006898 receptor-mediated endocytosis; GO:0051179 localization; GO:0006897 endocytosis; GO:0044238 primary metabolic process; GO:0051234 establishment of localization; GO:0071704 organic substance me…	GO:0070062 extracellular exosome; GO:0043226 organelle; GO:0072562 blood microparticle; GO:0005615 extracellular space; GO:0044421 extracellular region part; GO:0032994 protein-lipid complex; GO:0034366 spherical high-density lipoprotein particle; GO:1990777 lipoprotein particle; GO:0034358 plasma lipoprotein particle; GO:0031982 vesicle; GO:1903561 extracellular vesicle; GO:0032991 macromolecula…	GO:0004252 serine-type endopeptidase activity; GO:0004175 endopeptidase activity; GO:0008233 peptidase activity; GO:0003824 catalytic activity; GO:0017171 serine hydrolase activity; GO:0005488 binding; GO:0008236 serine-type peptidase activity; GO:0030492 hemoglobin binding; GO:0070011 peptidase activity, acting on L-amino acid peptides; GO:0005515 protein binding; GO:0016787 hydrolase activity;	K14477	HPR; haptoglobin-related protein	hsa05143 African trypanosomiasis - Homo sapiens (human);	IPR009003; IPR000436; IPR001254;	Peptidase S1, PA clan; Sushi/SCR/CCP domain; Serine proteases, trypsin domain;
P00742	Coagulation factor X OS=Homo sapiens OX=9606 GN=F10 PE=1 SV=2	1.744	Up	0.0023561	F10	54.731	7.2012	2.3	1	1	1	0.627	0.801	0.658	1.147	1.207	1.283	1.529	1.464	1.244	extracellular	GO:0007596 blood coagulation; GO:0065008 regulation of biological quality; GO:0030335 positive regulation of cell migration; GO:0006518 peptide metabolic process; GO:0051896 regulation of protein kinase B signaling; GO:0007598 blood coagulation, extrinsic pathway; GO:0040017 positive regulation of locomotion; GO:0006465 signal peptide processing; GO:0023051 regulation of signaling; GO:1902533 pos…	GO:0016020 membrane; GO:0005783 endoplasmic reticulum; GO:0009897 external side of plasma membrane; GO:0071944 cell periphery; GO:0005737 cytoplasm; GO:0031224 intrinsic component of membrane; GO:0044424 intracellular part; GO:0005623 cell; GO:0044422 organelle part; GO:0031974 membrane-enclosed lumen; GO:0070013 intracellular organelle lumen; GO:0044425 membrane part; GO:0044464 cell part; GO:00…	GO:0008233 peptidase activity; GO:0043167 ion binding; GO:0008236 serine-type peptidase activity; GO:0016787 hydrolase activity; GO:0005515 protein binding; GO:0004175 endopeptidase activity; GO:0004252 serine-type endopeptidase activity; GO:0003824 catalytic activity; GO:0017171 serine hydrolase activity; GO:0005488 binding; GO:0005543 phospholipid binding; GO:0008289 lipid binding; GO:0043169 c…	K01314	F10; coagulation factor X [EC:3.4.21.6]	hsa04610 Complement and coagulation cascades - Homo sapiens (human);	IPR009003; IPR017857; IPR000294; IPR001254; IPR001881; IPR000742;	Peptidase S1, PA clan; Coagulation factor, subgroup, Gla domain; Gamma-carboxyglutamic acid-rich (GLA) domain; Serine proteases, trypsin domain; EGF-like calcium-binding domain; EGF-like domain;
P00750	Tissue-type plasminogen activator OS=Homo sapiens OX=9606 GN=PLAT PE=1 SV=1	1.868	Up	1.78145e-05	PLAT	62.916	18.308	6.6	3	3	3	0.693	0.643	0.678	1.258	1.278	1.227	1.017	1.121	1.997	extracellular	GO:0044700 single organism signaling; GO:0007596 blood coagulation; GO:0065008 regulation of biological quality; GO:0048008 platelet-derived growth factor receptor signaling pathway; GO:0051674 localization of cell; GO:0007166 cell surface receptor signaling pathway; GO:0051241 negative regulation of multicellular organismal process; GO:0044699 single-organism process; GO:0016485 protein processi…	GO:0097708 intracellular vesicle; GO:0043229 intracellular organelle; GO:0005615 extracellular space; GO:0044421 extracellular region part; GO:0031410 cytoplasmic vesicle; GO:0031982 vesicle; GO:0005737 cytoplasm; GO:0012505 endomembrane system; GO:0044424 intracellular part; GO:0005623 cell; GO:0005576 extracellular region; GO:0043226 organelle; GO:0070062 extracellular exosome; GO:0005622 intra…	GO:0004252 serine-type endopeptidase activity; GO:0004175 endopeptidase activity; GO:0097367 carbohydrate derivative binding; GO:0008233 peptidase activity; GO:0017171 serine hydrolase activity; GO:0005102 receptor binding; GO:0003824 catalytic activity; GO:0005488 binding; GO:0008236 serine-type peptidase activity; GO:0070011 peptidase activity, acting on L-amino acid peptides; GO:0016787 hydrol…	K01343	PLAT; tissue plasminogen activator [EC:3.4.21.68]	hsa04371 Apelin signaling pathway - Homo sapiens (human); hsa04610 Complement and coagulation cascades - Homo sapiens (human); hsa05202 Transcriptional misregulation in cancer - Homo sapiens (human); hsa05215 Prostate cancer - Homo sapiens (human); hsa05418 Fluid shear stress and atherosclerosis - Homo sapiens (human);	IPR009003; IPR000083; IPR000001; IPR001254; IPR000742; IPR013806;	Peptidase S1, PA clan; Fibronectin, type I; Kringle; Serine proteases, trypsin domain; EGF-like domain; Kringle-like fold;
P00813	Adenosine deaminase OS=Homo sapiens OX=9606 GN=ADA PE=1 SV=3	0.499	Down	2.2e-06	ADA	40.764	20.536	6.1	2	2	2	1.532	1.503	1.441	0.758	0.738	0.736	0.326	0.341	0.375	cytoplasm	GO:0002694 regulation of leukocyte activation; GO:0010941 regulation of cell death; GO:0048732 gland development; GO:0022414 reproductive process; GO:0043009 chordate embryonic development; GO:0030323 respiratory tube development; GO:0031347 regulation of defense response; GO:0044237 cellular metabolic process; GO:0030888 regulation of B cell proliferation; GO:0042110 T cell activation; GO:000815…	GO:0030425 dendrite; GO:0016020 membrane; GO:0005615 extracellular space; GO:0044421 extracellular region part; GO:0009897 external side of plasma membrane; GO:0031410 cytoplasmic vesicle; GO:0030054 cell junction; GO:0071944 cell periphery; GO:0031982 vesicle; GO:0099568 cytoplasmic region; GO:0005737 cytoplasm; GO:0044433 cytoplasmic vesicle part; GO:0032838 cell projection cytoplasm; GO:004302…	GO:0004000 adenosine deaminase activity; GO:0001882 nucleoside binding; GO:0043167 ion binding; GO:0005515 protein binding; GO:0016787 hydrolase activity; GO:0008270 zinc ion binding; GO:1901363 heterocyclic compound binding; GO:0097159 organic cyclic compound binding; GO:0097367 carbohydrate derivative binding; GO:0016814 hydrolase activity, acting on carbon-nitrogen (but not peptide) bonds, in …	K01488	add, ADA; adenosine deaminase [EC:3.5.4.4]	hsa00230 Purine metabolism - Homo sapiens (human); hsa01100 Metabolic pathways - Homo sapiens (human); hsa05340 Primary immunodeficiency - Homo sapiens (human);	IPR001365; IPR032466;	Adenosine/AMP deaminase domain; Metal-dependent hydrolase;
P01011	Alpha-1-antichymotrypsin OS=Homo sapiens OX=9606 GN=SERPINA3 PE=1 SV=2	2.26	Up	0.00055743	SERPINA3	47.65	16.505	2.8	1	3	1	0.177	0.161	0.196	0.445	0.398	0.364	4.958	4.48	4.723	extracellular	GO:0065008 regulation of biological quality; GO:0007586 digestion; GO:0045321 leukocyte activation; GO:0044699 single-organism process; GO:0019216 regulation of lipid metabolic process; GO:0048871 multicellular organismal homeostasis; GO:0030277 maintenance of gastrointestinal epithelium; GO:0051234 establishment of localization; GO:0010466 negative regulation of peptidase activity; GO:0002274 my…	GO:0034774 secretory granule lumen; GO:0005615 extracellular space; GO:0044421 extracellular region part; GO:0031410 cytoplasmic vesicle; GO:0031982 vesicle; GO:0005737 cytoplasm; GO:0044433 cytoplasmic vesicle part; GO:0044424 intracellular part; GO:0035578 azurophil granule lumen; GO:0005623 cell; GO:0044422 organelle part; GO:0005775 vacuolar lumen; GO:0070062 extracellular exosome; GO:0031974…	GO:0097159 organic cyclic compound binding; GO:1901363 heterocyclic compound binding; GO:0003677 DNA binding; GO:0004867 serine-type endopeptidase inhibitor activity; GO:0030234 enzyme regulator activity; GO:0005488 binding; GO:0030414 peptidase inhibitor activity; GO:0061134 peptidase regulator activity; GO:0003676 nucleic acid binding; GO:0061135 endopeptidase regulator activity; GO:0005515 pro…	K04525	SERPINA; serpin peptidase inhibitor, clade A		IPR023796;	Serpin domain;
P01024	Complement C3 OS=Homo sapiens OX=9606 GN=C3 PE=1 SV=2	4.837	Up	0.00022197	C3	187.15	6.9985	1.5	3	1	1	0.116	0.092	0.123	0.593	0.562	0.446	4.787	4.55	4.435	endoplasmic reticulum	GO:0044700 single organism signaling; GO:0060627 regulation of vesicle-mediated transport; GO:0065008 regulation of biological quality; GO:0016064 immunoglobulin mediated immune response; GO:0045321 leukocyte activation; GO:0032270 positive regulation of cellular protein metabolic process; GO:0002824 positive regulation of adaptive immune response based on somatic recombination of immune receptor…	GO:0016020 membrane; GO:0034774 secretory granule lumen; GO:0005615 extracellular space; GO:0044421 extracellular region part; GO:0031410 cytoplasmic vesicle; GO:0071944 cell periphery; GO:0031982 vesicle; GO:0005737 cytoplasm; GO:0044433 cytoplasmic vesicle part; GO:0044424 intracellular part; GO:0035578 azurophil granule lumen; GO:0005623 cell; GO:0044422 organelle part; GO:0005775 vacuolar lum…	GO:0008233 peptidase activity; GO:0005102 receptor binding; GO:0008236 serine-type peptidase activity; GO:0061134 peptidase regulator activity; GO:0016787 hydrolase activity; GO:0005515 protein binding; GO:0004857 enzyme inhibitor activity; GO:0098772 molecular function regulator; GO:0004866 endopeptidase inhibitor activity; GO:0031715 C5L2 anaphylatoxin chemotactic receptor binding; GO:0031714 C…	K03990	C3; complement component 3	hsa04145 Phagosome - Homo sapiens (human); hsa04610 Complement and coagulation cascades - Homo sapiens (human); hsa05133 Pertussis - Homo sapiens (human); hsa05134 Legionellosis - Homo sapiens (human); hsa05140 Leishmaniasis - Homo sapiens (human); hsa05142 Chagas disease (American trypanosomiasis) - Homo sapiens (human); hsa05150 Staphylococcus aureus infection - Homo sapiens (human); hsa05152 T…	IPR008993; IPR001599; IPR011626; IPR000020; IPR002890; IPR011625; IPR009048; IPR001134; IPR001840; IPR008930; IPR018933; IPR019565; IPR018081;	Tissue inhibitor of metalloproteinases-like, OB-fold; Alpha-2-macroglobulin; Alpha-macroglobulin complement component; Anaphylatoxin/fibulin; Alpha-2-macroglobulin, N-terminal; Alpha-2-macroglobulin, N-terminal 2; Alpha-macroglobulin, receptor-binding; Netrin domain; Anaphylatoxin, complement system domain; Terpenoid cyclases/protein prenyltransferase alpha-alpha toroid; Netrin module, non-TIMP t…
P01033	Metalloproteinase inhibitor 1 OS=Homo sapiens OX=9606 GN=TIMP1 PE=1 SV=1	1.84	Up	0.000135537	TIMP1	23.171	37.648	23.2	4	5	4	0.798	0.797	0.728	1.407	1.504	1.363	0.569	0.64	0.649	extracellular	GO:0051093 negative regulation of developmental process; GO:0010941 regulation of cell death; GO:0051216 cartilage development; GO:0023051 regulation of signaling; GO:0051241 negative regulation of multicellular organismal process; GO:0044699 single-organism process; GO:1901163 regulation of trophoblast cell migration; GO:0051234 establishment of localization; GO:0009611 response to wounding; GO:…	GO:0034774 secretory granule lumen; GO:0005615 extracellular space; GO:0044421 extracellular region part; GO:0031410 cytoplasmic vesicle; GO:0005737 cytoplasm; GO:0031982 vesicle; GO:0044433 cytoplasmic vesicle part; GO:0044424 intracellular part; GO:0005623 cell; GO:0044420 extracellular matrix component; GO:0044422 organelle part; GO:0005604 basement membrane; GO:0031974 membrane-enclosed lumen…	GO:0008083 growth factor activity; GO:0005102 receptor binding; GO:0043167 ion binding; GO:0061134 peptidase regulator activity; GO:0005515 protein binding; GO:0098772 molecular function regulator; GO:0004857 enzyme inhibitor activity; GO:0004866 endopeptidase inhibitor activity; GO:0002020 protease binding; GO:0005125 cytokine activity; GO:0030234 enzyme regulator activity; GO:0005488 binding; G…	K16451	TIMP1; metallopeptidase inhibitor 1	hsa04066 HIF-1 signaling pathway - Homo sapiens (human);	IPR008993; IPR001134; IPR027465;	Tissue inhibitor of metalloproteinases-like, OB-fold; Netrin domain; Proteinase inhibitor I35b (TIMP), C-terminal;
P02458	Collagen alpha-1(II) chain OS=Homo sapiens OX=9606 GN=COL2A1 PE=1 SV=3	2.032	Up	6.3408e-05	COL2A1	141.78	6.5407	5.5	7	10	1	0.754	0.661	0.702	1.477	1.399	1.425	0.878	0.824	0.953	extracellular	GO:0065008 regulation of biological quality; GO:0010941 regulation of cell death; GO:0030199 collagen fibril organization; GO:0007601 visual perception; GO:0043009 chordate embryonic development; GO:0044237 cellular metabolic process; GO:0050877 neurological system process; GO:0008152 metabolic process; GO:0035107 appendage morphogenesis; GO:0007507 heart development; GO:0048562 embryonic organ m…	GO:0005783 endoplasmic reticulum; GO:0098643 banded collagen fibril; GO:0005615 extracellular space; GO:0044421 extracellular region part; GO:0005737 cytoplasm; GO:0005583 fibrillar collagen trimer; GO:0032991 macromolecular complex; GO:0099512 supramolecular fiber; GO:0044424 intracellular part; GO:0099080 supramolecular complex; GO:0005623 cell; GO:0044420 extracellular matrix component; GO:004…	GO:0005201 extracellular matrix structural constituent; GO:0042802 identical protein binding; GO:0019838 growth factor binding; GO:0005488 binding; GO:0043167 ion binding; GO:0048407 platelet-derived growth factor binding; GO:0046872 metal ion binding; GO:0043169 cation binding; GO:0030020 extracellular matrix structural constituent conferring tensile strength; GO:0005515 protein binding; GO:0005…	K19719	COL2A; collagen, type II, alpha	hsa04151 PI3K-Akt signaling pathway - Homo sapiens (human); hsa04510 Focal adhesion - Homo sapiens (human); hsa04512 ECM-receptor interaction - Homo sapiens (human); hsa04974 Protein digestion and absorption - Homo sapiens (human); hsa05165 Human papillomavirus infection - Homo sapiens (human);	IPR001007; IPR000885;	VWFC domain; Fibrillar collagen, C-terminal;
P02675	Fibrinogen beta chain OS=Homo sapiens OX=9606 GN=FGB PE=1 SV=2	3.082	Up	0.00113601	FGB	55.928	12.014	8.4	4	3	2	0.345	0.324	0.236	0.973	1.008	0.808	3.422	2.891	3.173	extracellular	GO:0044085 cellular component biogenesis; GO:0044700 single organism signaling; GO:0010941 regulation of cell death; GO:0098542 defense response to other organism; GO:0002793 positive regulation of peptide secretion; GO:0070555 response to interleukin-1; GO:0031347 regulation of defense response; GO:0043152 induction of bacterial agglutination; GO:0009607 response to biotic stimulus; GO:0042730 f…	GO:0034774 secretory granule lumen; GO:0016020 membrane; GO:0005615 extracellular space; GO:0044421 extracellular region part; GO:0005938 cell cortex; GO:0009897 external side of plasma membrane; GO:0031410 cytoplasmic vesicle; GO:0071944 cell periphery; GO:0031982 vesicle; GO:0005737 cytoplasm; GO:0099568 cytoplasmic region; GO:0044433 cytoplasmic vesicle part; GO:0032991 macromolecular complex;…	GO:0030674 protein binding, bridging; GO:0051087 chaperone binding; GO:0005102 receptor binding; GO:0005488 binding; GO:0005515 protein binding; GO:0060090 binding, bridging; GO:0005198 structural molecule activity;	K03904	FGB; fibrinogen beta chain	hsa04610 Complement and coagulation cascades - Homo sapiens (human); hsa04611 Platelet activation - Homo sapiens (human);	IPR002181; IPR012290; IPR014716; IPR014715;	Fibrinogen, alpha/beta/gamma chain, C-terminal globular domain; Fibrinogen, alpha/beta/gamma chain, coiled coil domain; Fibrinogen, alpha/beta/gamma chain, C-terminal globular, subdomain 1; Fibrinogen, alpha/beta/gamma chain, C-terminal globular, subdomain 2;
P02790	Hemopexin OS=Homo sapiens OX=9606 GN=HPX PE=1 SV=2	1.619	Up	0.00064358	HPX	51.676	11.99	1.9	2	3	2	0.335	0.349	0.31	0.573	0.529	0.507	4.1	4.043	3.785	extracellular	GO:0065008 regulation of biological quality; GO:0032270 positive regulation of cellular protein metabolic process; GO:0002824 positive regulation of adaptive immune response based on somatic recombination of immune receptors built from immunoglobulin superfamily domains; GO:0060330 regulation of response to interferon-gamma; GO:0031347 regulation of defense response; GO:0060332 positive regulatio…	GO:0043229 intracellular organelle; GO:0097708 intracellular vesicle; GO:0005615 extracellular space; GO:0044421 extracellular region part; GO:0031410 cytoplasmic vesicle; GO:0005737 cytoplasm; GO:0044446 intracellular organelle part; GO:0031982 vesicle; GO:0044433 cytoplasmic vesicle part; GO:0044424 intracellular part; GO:0005623 cell; GO:0005576 extracellular region; GO:0044422 organelle part;…	GO:0015232 heme transporter activity; GO:0005488 binding; GO:0043167 ion binding; GO:0043169 cation binding; GO:0046872 metal ion binding; GO:0005515 protein binding; GO:0051184 cofactor transporter activity; GO:0005215 transporter activity;	K18977	HPX; hemopexin		IPR000585;	Hemopexin-like domain;
P02795	Metallothionein-2 OS=Homo sapiens OX=9606 GN=MT2A PE=1 SV=1	3.189	Up	1.72827e-05	MT2A	6.0422	28.785	67.2	4	3	2	0.551	0.497	0.502	1.558	1.741	1.644	0.374	0.441	0.396	extracellular	GO:0050794 regulation of cellular process; GO:0044700 single organism signaling; GO:0065008 regulation of biological quality; GO:0035690 cellular response to drug; GO:0055076 transition metal ion homeostasis; GO:0040008 regulation of growth; GO:0007166 cell surface receptor signaling pathway; GO:0030003 cellular cation homeostasis; GO:0071310 cellular response to organic substance; GO:0071346 cel…	GO:0043226 organelle; GO:0043231 intracellular membrane-bounded organelle; GO:0043229 intracellular organelle; GO:0005634 nucleus; GO:0044464 cell part; GO:0005622 intracellular; GO:0005737 cytoplasm; GO:0048471 perinuclear region of cytoplasm; GO:0044424 intracellular part; GO:0005829 cytosol; GO:0043227 membrane-bounded organelle; GO:0005623 cell; GO:0044444 cytoplasmic part;	GO:0046914 transition metal ion binding; GO:0005488 binding; GO:0043167 ion binding; GO:0043169 cation binding; GO:0046872 metal ion binding; GO:0005515 protein binding; GO:0008144 drug binding; GO:0008270 zinc ion binding;	K14739	MT1_2; metallothionein 1/2	hsa04978 Mineral absorption - Homo sapiens (human);	IPR023587; IPR017854;	Metallothionein domain, vertebrate; Metallothionein domain;
P04066	Tissue alpha-L-fucosidase OS=Homo sapiens OX=9606 GN=FUCA1 PE=1 SV=4	0.647	Down	0.0002643	FUCA1	53.688	36.567	8.4	3	3	3	1.222	1.161	1.225	0.776	0.737	0.822	1.013	1.023	1.121	extracellular	GO:0045321 leukocyte activation; GO:0002283 neutrophil activation involved in immune response; GO:0002252 immune effector process; GO:0006026 aminoglycan catabolic process; GO:0044699 single-organism process; GO:0016139 glycoside catabolic process; GO:0050896 response to stimulus; GO:0030203 glycosaminoglycan metabolic process; GO:0051234 establishment of localization; GO:0071704 organic substanc…	GO:0034774 secretory granule lumen; GO:0044421 extracellular region part; GO:0031410 cytoplasmic vesicle; GO:0005737 cytoplasm; GO:0031982 vesicle; GO:0044433 cytoplasmic vesicle part; GO:0044424 intracellular part; GO:0035578 azurophil granule lumen; GO:0005623 cell; GO:0044422 organelle part; GO:0005775 vacuolar lumen; GO:0031974 membrane-enclosed lumen; GO:0070062 extracellular exosome; GO:003…	GO:0004553 hydrolase activity, hydrolyzing O-glycosyl compounds; GO:0016787 hydrolase activity; GO:0003824 catalytic activity; GO:0015928 fucosidase activity; GO:0004560 alpha-L-fucosidase activity; GO:0016798 hydrolase activity, acting on glycosyl bonds;	K01206	FUCA; alpha-L-fucosidase [EC:3.2.1.51]	hsa00511 Other glycan degradation - Homo sapiens (human);	IPR013780; IPR017853; IPR031919; IPR013781;	Glycosyl hydrolase, all-beta; Glycoside hydrolase superfamily; Alpha-L-fucosidase, C-terminal; Glycoside hydrolase, catalytic domain;
P04083	Annexin A1 OS=Homo sapiens OX=9606 GN=ANXA1 PE=1 SV=2	0.622	Down	1.88611e-05	ANXA1	38.714	264.25	51.7	16	41	16	1.365	1.311	1.349	0.81	0.837	0.855	0.444	0.388	0.504	cytoplasm	GO:0044700 single organism signaling; GO:0002694 regulation of leukocyte activation; GO:0010941 regulation of cell death; GO:0048732 gland development; GO:0022414 reproductive process; GO:0002698 negative regulation of immune effector process; GO:0071384 cellular response to corticosteroid stimulus; GO:0009891 positive regulation of biosynthetic process; GO:0070555 response to interleukin-1; GO:0…	GO:0016020 membrane; GO:0044421 extracellular region part; GO:0009897 external side of plasma membrane; GO:0031090 organelle membrane; GO:0019898 extrinsic component of membrane; GO:0005737 cytoplasm; GO:0044433 cytoplasmic vesicle part; GO:0032991 macromolecular complex; GO:0005913 cell-cell adherens junction; GO:0005623 cell; GO:0044422 organelle part; GO:0005769 early endosome; GO:0070062 extr…	GO:0005102 receptor binding; GO:0046983 protein dimerization activity; GO:0004859 phospholipase inhibitor activity; GO:0003697 single-stranded DNA binding; GO:0016817 hydrolase activity, acting on acid anhydrides; GO:0005515 protein binding; GO:0016787 hydrolase activity; GO:0004857 enzyme inhibitor activity; GO:0098772 molecular function regulator; GO:0048306 calcium-dependent protein binding; G…	K17091	ANXA1; annexin A1
P04114	Apolipoprotein B-100 OS=Homo sapiens OX=9606 GN=APOB PE=1 SV=2	0.658	Down	0.000182425	APOB	515.6	21.597	1.2	5	4	3	1.299	1.24	1.182	0.796	0.84	0.812	0.408	0.439	0.434	endoplasmic reticulum	GO:0044700 single organism signaling; GO:0044085 cellular component biogenesis; GO:0010744 positive regulation of macrophage derived foam cell differentiation; GO:0065008 regulation of biological quality; GO:0022414 reproductive process; GO:0006066 alcohol metabolic process; GO:0043009 chordate embryonic development; GO:0034379 very-low-density lipoprotein particle assembly; GO:0044255 cellular l…	GO:0016020 membrane; GO:0044421 extracellular region part; GO:0045334 clathrin-coated endocytic vesicle; GO:0031090 organelle membrane; GO:0034362 low-density lipoprotein particle; GO:0005737 cytoplasm; GO:0044433 cytoplasmic vesicle part; GO:0034385 triglyceride-rich plasma lipoprotein particle; GO:0043025 neuronal cell body; GO:0032991 macromolecular complex; GO:0005623 cell; GO:0034361 very-lo…	GO:0035473 lipase binding; GO:0005102 receptor binding; GO:0043167 ion binding; GO:0005319 lipid transporter activity; GO:0022892 substrate-specific transporter activity; GO:0005515 protein binding; GO:0008201 heparin binding; GO:1901681 sulfur compound binding; GO:0070325 lipoprotein particle receptor binding; GO:0097367 carbohydrate derivative binding; GO:0017127 cholesterol transporter activit…	K14462	APOB; apolipoprotein B	hsa04975 Fat digestion and absorption - Homo sapiens (human); hsa04977 Vitamin digestion and absorption - Homo sapiens (human); hsa04979 Cholesterol metabolism - Homo sapiens (human);	IPR011030; IPR015817; IPR015818; IPR001747; IPR022176; IPR015819; IPR015816; IPR016024; IPR015255; IPR009454;	Vitellinogen, superhelical; Vitellinogen, open beta-sheet, subdomain 1; Vitellinogen, open beta-sheet, subdomain 2; Lipid transport protein, N-terminal; Apolipoprotein B100 C-terminal; Lipid transport protein, beta-sheet shell; Vitellinogen, beta-sheet N-terminal; Armadillo-type fold; Vitellinogen, open beta-sheet; Lipid transport, open beta-sheet;
P04156	Major prion protein OS=Homo sapiens OX=9606 GN=PRNP PE=1 SV=1	0.488	Down	4.1199e-07	PRNP	27.661	27.422	12.6	3	5	3	1.493	1.503	1.546	0.729	0.751	0.736	0.299	0.329	0.359	extracellular	GO:0044700 single organism signaling; GO:0044085 cellular component biogenesis; GO:1900271 regulation of long-term synaptic potentiation; GO:0002694 regulation of leukocyte activation; GO:0050672 negative regulation of lymphocyte proliferation; GO:0065008 regulation of biological quality; GO:0010941 regulation of cell death; GO:0032944 regulation of mononuclear cell proliferation; GO:0032270 posi…	GO:0016020 membrane; GO:0030425 dendrite; GO:0044421 extracellular region part; GO:0005783 endoplasmic reticulum; GO:0031090 organelle membrane; GO:0019898 extrinsic component of membrane; GO:0071944 cell periphery; GO:0098857 membrane microdomain; GO:0031982 vesicle; GO:0005737 cytoplasm; GO:0031224 intrinsic component of membrane; GO:0044424 intracellular part; GO:0005623 cell; GO:0032279 asymm…	GO:0043008 ATP-dependent protein binding; GO:0051087 chaperone binding; GO:0005521 lamin binding; GO:0043167 ion binding; GO:0015631 tubulin binding; GO:0005515 protein binding; GO:0033218 amide binding; GO:0005507 copper ion binding; GO:0004871 signal transducer activity; GO:0001540 beta-amyloid binding; GO:0060089 molecular transducer activity; GO:0004872 receptor activity; GO:0042802 identical…	K05634	PRNP, PrP, CD230; prion protein	hsa04216 Ferroptosis - Homo sapiens (human); hsa05020 Prion diseases - Homo sapiens (human);	IPR025860; IPR022416;	Major prion protein N-terminal domain; Prion/Doppel protein, beta-ribbon domain;
P04839	Cytochrome b-245 heavy chain OS=Homo sapiens OX=9606 GN=CYBB PE=1 SV=2	1.868	Up	0.0042448	CYBB	65.335	47.187	9.3	5	7	5	0.218	0.258	0.253	0.493	0.494	0.375	4.39	4.133	4.268	plasma membrane	GO:0044700 single organism signaling; GO:0006801 superoxide metabolic process; GO:0065008 regulation of biological quality; GO:0045321 leukocyte activation; GO:0007166 cell surface receptor signaling pathway; GO:0032680 regulation of tumor necrosis factor production; GO:0042108 positive regulation of cytokine biosynthetic process; GO:0009891 positive regulation of biosynthetic process; GO:0032760…	GO:0016020 membrane; GO:0030425 dendrite; GO:0031090 organelle membrane; GO:0005737 cytoplasm; GO:0044433 cytoplasmic vesicle part; GO:0043025 neuronal cell body; GO:0032991 macromolecular complex; GO:0005887 integral component of plasma membrane; GO:0005623 cell; GO:0044422 organelle part; GO:0005622 intracellular; GO:0099503 secretory vesicle; GO:0043005 neuron projection; GO:0043020 NADPH oxid…	GO:1901265 nucleoside phosphate binding; GO:0050660 flavin adenine dinucleotide binding; GO:0022803 passive transmembrane transporter activity; GO:0046983 protein dimerization activity; GO:0022892 substrate-specific transporter activity; GO:0005515 protein binding; GO:0015267 channel activity; GO:0016175 superoxide-generating NADPH oxidase activity; GO:0022891 substrate-specific transmembrane tra…	K21421	NOX2, GP91, CYBB; NADPH oxidase 2 [EC:1.-.-.-]	hsa04066 HIF-1 signaling pathway - Homo sapiens (human); hsa04145 Phagosome - Homo sapiens (human); hsa04216 Ferroptosis - Homo sapiens (human); hsa04217 Necroptosis - Homo sapiens (human); hsa04621 NOD-like receptor signaling pathway - Homo sapiens (human); hsa04670 Leukocyte transendothelial migration - Homo sapiens (human); hsa04933 AGE-RAGE signaling pathway in diabetic complications - Homo s…	IPR017927; IPR013121; IPR013112; IPR017938; IPR013130;	Ferredoxin reductase-type FAD-binding domain; Ferric reductase, NAD binding domain; FAD-binding 8; Riboflavin synthase-like beta-barrel; Ferric reductase transmembrane component-like domain;
P05089	Arginase-1 OS=Homo sapiens OX=9606 GN=ARG1 PE=1 SV=2	2.868	Up	0.00044448	ARG1	34.735	6.3285	3.4	1	1	1	0.267	0.203	0.27	0.753	0.705	0.664	4.198	3.607	3.673	cytoplasm	GO:0044085 cellular component biogenesis; GO:0048732 gland development; GO:0045321 leukocyte activation; GO:0022414 reproductive process; GO:0030323 respiratory tube development; GO:0071384 cellular response to corticosteroid stimulus; GO:0071345 cellular response to cytokine stimulus; GO:0044237 cellular metabolic process; GO:0033189 response to vitamin A; GO:0009607 response to biotic stimulus;…	GO:0016020 membrane; GO:0034774 secretory granule lumen; GO:0019867 outer membrane; GO:0005615 extracellular space; GO:0044421 extracellular region part; GO:0031090 organelle membrane; GO:0031410 cytoplasmic vesicle; GO:0031982 vesicle; GO:0005737 cytoplasm; GO:0044433 cytoplasmic vesicle part; GO:0043025 neuronal cell body; GO:0044424 intracellular part; GO:0035578 azurophil granule lumen; GO:00…	GO:0046914 transition metal ion binding; GO:0004053 arginase activity; GO:0003824 catalytic activity; GO:0005488 binding; GO:0043167 ion binding; GO:0016813 hydrolase activity, acting on carbon-nitrogen (but not peptide) bonds, in linear amidines; GO:0046872 metal ion binding; GO:0043169 cation binding; GO:0016787 hydrolase activity; GO:0016810 hydrolase activity, acting on carbon-nitrogen (but n…	K01476	E3.5.3.1, rocF, arg; arginase [EC:3.5.3.1]	hsa00220 Arginine biosynthesis - Homo sapiens (human); hsa00330 Arginine and proline metabolism - Homo sapiens (human); hsa01100 Metabolic pathways - Homo sapiens (human); hsa01230 Biosynthesis of amino acids - Homo sapiens (human); hsa05146 Amoebiasis - Homo sapiens (human);	IPR023696;	Ureohydrolase domain;
P05091	Aldehyde dehydrogenase, mitochondrial OS=Homo sapiens OX=9606 GN=ALDH2 PE=1 SV=2	1.523	Up	9.6747e-05	ALDH2	56.381	65.223	17.2	8	13	7	0.639	0.647	0.595	0.958	0.962	0.945	1.695	1.751	1.611	mitochondria	GO:0006069 ethanol oxidation; GO:1901615 organic hydroxy compound metabolic process; GO:0044712 single-organism catabolic process; GO:0006066 alcohol metabolic process; GO:0055114 oxidation-reduction process; GO:0044281 small molecule metabolic process; GO:0034310 primary alcohol catabolic process; GO:0044699 single-organism process; GO:0044282 small molecule catabolic process; GO:0046164 alcohol…	GO:0005759 mitochondrial matrix; GO:0043229 intracellular organelle; GO:0044421 extracellular region part; GO:0044429 mitochondrial part; GO:0005737 cytoplasm; GO:0044446 intracellular organelle part; GO:0031982 vesicle; GO:0044424 intracellular part; GO:0005623 cell; GO:0005576 extracellular region; GO:0044422 organelle part; GO:0005739 mitochondrion; GO:0043231 intracellular membrane-bounded or…	GO:0009055 electron carrier activity; GO:0016620 oxidoreductase activity, acting on the aldehyde or oxo group of donors, NAD or NADP as acceptor; GO:0003824 catalytic activity; GO:0004030 aldehyde dehydrogenase [NAD(P)+] activity; GO:0016903 oxidoreductase activity, acting on the aldehyde or oxo group of donors; GO:0016491 oxidoreductase activity; GO:0004029 aldehyde dehydrogenase (NAD) activity;	K00128	ALDH; aldehyde dehydrogenase (NAD+) [EC:1.2.1.3]	hsa00010 Glycolysis / Gluconeogenesis - Homo sapiens (human); hsa00053 Ascorbate and aldarate metabolism - Homo sapiens (human); hsa00071 Fatty acid degradation - Homo sapiens (human); hsa00280 Valine, leucine and isoleucine degradation - Homo sapiens (human); hsa00310 Lysine degradation - Homo sapiens (human); hsa00330 Arginine and proline metabolism - Homo sapiens (human); hsa00340 Histidine me…	IPR016161; IPR015590; IPR016162; IPR016163;	Aldehyde/histidinol dehydrogenase; Aldehyde dehydrogenase domain; Aldehyde dehydrogenase N-terminal domain; Aldehyde dehydrogenase, C-terminal;
P05107	Integrin beta-2 OS=Homo sapiens OX=9606 GN=ITGB2 PE=1 SV=2	6.009	Up	3.985e-05	ITGB2	84.781	31.175	4.7	3	4	3	0.123	0.121	0.098	0.72	0.723	0.612	4.37	4.201	4.109	plasma membrane	GO:0044700 single organism signaling; GO:0065008 regulation of biological quality; GO:0090130 tissue migration; GO:0045321 leukocyte activation; GO:0045428 regulation of nitric oxide biosynthetic process; GO:0007166 cell surface receptor signaling pathway; GO:0009891 positive regulation of biosynthetic process; GO:0031347 regulation of defense response; GO:0044237 cellular metabolic process; GO:0…	GO:0016020 membrane; GO:0044421 extracellular region part; GO:0034687 integrin alphaL-beta2 complex; GO:0098636 protein complex involved in cell adhesion; GO:0031090 organelle membrane; GO:0031410 cytoplasmic vesicle; GO:0071944 cell periphery; GO:0098796 membrane protein complex; GO:0031982 vesicle; GO:0005737 cytoplasm; GO:0044433 cytoplasmic vesicle part; GO:0032991 macromolecular complex; GO:…	GO:0038023 signaling receptor activity; GO:0046982 protein heterodimerization activity; GO:0044877 macromolecular complex binding; GO:0043167 ion binding; GO:0046983 protein dimerization activity; GO:0019901 protein kinase binding; GO:0005515 protein binding; GO:0004888 transmembrane signaling receptor activity; GO:0019900 kinase binding; GO:0004871 signal transducer activity; GO:0050839 cell adh…	K06464	ITGB2, CD18; integrin beta 2	hsa04015 Rap1 signaling pathway - Homo sapiens (human); hsa04145 Phagosome - Homo sapiens (human); hsa04390 Hippo signaling pathway - Homo sapiens (human); hsa04514 Cell adhesion molecules (CAMs) - Homo sapiens (human); hsa04610 Complement and coagulation cascades - Homo sapiens (human); hsa04650 Natural killer cell mediated cytotoxicity - Homo sapiens (human); hsa04670 Leukocyte transendothelial…	IPR032695; IPR033760; IPR002369; IPR016201; IPR012896; IPR014836; IPR002035;	Integrin domain; Integrin beta N-terminal; Integrin beta subunit, VWA domain; PSI domain; Integrin beta subunit, tail; Integrin beta subunit, cytoplasmic domain; von Willebrand factor, type A;
P05120	Plasminogen activator inhibitor 2 OS=Homo sapiens OX=9606 GN=SERPINB2 PE=1 SV=2	1.786	Up	0.000124982	SERPINB2	46.596	19.354	9.2	3	3	3	0.836	0.75	0.742	1.384	1.358	1.416	0.619	0.544	0.588	extracellular	GO:0050794 regulation of cellular process; GO:0010941 regulation of cell death; GO:0010951 negative regulation of endopeptidase activity; GO:0065008 regulation of biological quality; GO:0043069 negative regulation of programmed cell death; GO:0060255 regulation of macromolecule metabolic process; GO:0043067 regulation of programmed cell death; GO:0030193 regulation of blood coagulation; GO:005124…	GO:0016020 membrane; GO:0005615 extracellular space; GO:0044421 extracellular region part; GO:0071944 cell periphery; GO:0044464 cell part; GO:0005622 intracellular; GO:0005737 cytoplasm; GO:0044424 intracellular part; GO:0005623 cell; GO:0005576 extracellular region; GO:0005886 plasma membrane;	GO:0004867 serine-type endopeptidase inhibitor activity; GO:0030234 enzyme regulator activity; GO:0030414 peptidase inhibitor activity; GO:0061134 peptidase regulator activity; GO:0061135 endopeptidase regulator activity; GO:0098772 molecular function regulator; GO:0004857 enzyme inhibitor activity; GO:0004866 endopeptidase inhibitor activity;	K19821	SERPINB2, PAI2; plasminogen activator inhibitor 2	hsa04610 Complement and coagulation cascades - Homo sapiens (human);	IPR023796;	Serpin domain;
P05164	Myeloperoxidase OS=Homo sapiens OX=9606 GN=MPO PE=1 SV=1	1.973	Up	0.0197447	MPO	83.868	67.932	6	4	10	3	0.197	0.294	0.35	0.606	0.58	0.473	4.245	3.828	3.893	extracellular	GO:0006801 superoxide metabolic process; GO:0010941 regulation of cell death; GO:0045321 leukocyte activation; GO:0098542 defense response to other organism; GO:0044237 cellular metabolic process; GO:0001878 response to yeast; GO:0009607 response to biotic stimulus; GO:0019430 removal of superoxide radicals; GO:0009605 response to external stimulus; GO:0008152 metabolic process; GO:0071825 protei…	GO:0034774 secretory granule lumen; GO:0005615 extracellular space; GO:0044421 extracellular region part; GO:0031410 cytoplasmic vesicle; GO:0005737 cytoplasm; GO:0031982 vesicle; GO:0044433 cytoplasmic vesicle part; GO:0044424 intracellular part; GO:0035578 azurophil granule lumen; GO:0005623 cell; GO:0044422 organelle part; GO:0005775 vacuolar lumen; GO:0070062 extracellular exosome; GO:0031974…	GO:0043167 ion binding; GO:0016209 antioxidant activity; GO:0003682 chromatin binding; GO:0008201 heparin binding; GO:1901681 sulfur compound binding; GO:0016491 oxidoreductase activity; GO:1901363 heterocyclic compound binding; GO:0097159 organic cyclic compound binding; GO:0020037 heme binding; GO:0097367 carbohydrate derivative binding; GO:0003824 catalytic activity; GO:0005488 binding; GO:004…	K10789	MPO; myeloperoxidase [EC:1.11.2.2]	hsa00983 Drug metabolism - other enzymes - Homo sapiens (human); hsa04145 Phagosome - Homo sapiens (human); hsa05202 Transcriptional misregulation in cancer - Homo sapiens (human); hsa05221 Acute myeloid leukemia - Homo sapiens (human);
P05362	Intercellular adhesion molecule 1 OS=Homo sapiens OX=9606 GN=ICAM1 PE=1 SV=2	1.96	Up	1.8693e-06	ICAM1	57.825	39.355	3.4	2	3	2	0.772	0.807	0.773	1.532	1.507	1.571	0.24	0.399	0.493	extracellular	GO:0044409 entry into host; GO:0044700 single organism signaling; GO:0010941 regulation of cell death; GO:0022414 reproductive process; GO:0042593 glucose homeostasis; GO:0009891 positive regulation of biosynthetic process; GO:0071384 cellular response to corticosteroid stimulus; GO:0070555 response to interleukin-1; GO:0009607 response to biotic stimulus; GO:0042110 T cell activation; GO:0097368…	GO:0016020 membrane; GO:0005615 extracellular space; GO:0044421 extracellular region part; GO:0009897 external side of plasma membrane; GO:0098857 membrane microdomain; GO:0030054 cell junction; GO:0071944 cell periphery; GO:0031982 vesicle; GO:0031224 intrinsic component of membrane; GO:0005887 integral component of plasma membrane; GO:0005623 cell; GO:0070062 extracellular exosome; GO:0005925 f…	GO:0038023 signaling receptor activity; GO:0050839 cell adhesion molecule binding; GO:0060089 molecular transducer activity; GO:0004872 receptor activity; GO:0005102 receptor binding; GO:0005488 binding; GO:0044877 macromolecular complex binding; GO:0005515 protein binding; GO:0005178 integrin binding; GO:0004888 transmembrane signaling receptor activity; GO:0004871 signal transducer activity; GO…	K06490	ICAM1, CD54; intercellular adhesion molecule 1	hsa04064 NF-kappa B signaling pathway - Homo sapiens (human); hsa04514 Cell adhesion molecules (CAMs) - Homo sapiens (human); hsa04650 Natural killer cell mediated cytotoxicity - Homo sapiens (human); hsa04668 TNF signaling pathway - Homo sapiens (human); hsa04670 Leukocyte transendothelial migration - Homo sapiens (human); hsa04933 AGE-RAGE signaling pathway in diabetic complications - Homo sapi…	IPR013768; IPR007110; IPR013783; IPR003988; IPR003599; IPR003987;	Intercellular adhesion molecule, N-terminal; Immunoglobulin-like domain; Immunoglobulin-like fold; Intercellular adhesion molecule; Immunoglobulin subtype; Intercellular adhesion molecule/vascular cell adhesion molecule, N-terminal;
P05455	Lupus La protein OS=Homo sapiens OX=9606 GN=SSB PE=1 SV=2	0.453	Down	2.4425e-05	SSB	46.836	57.447	20.8	7	9	7	1.518	1.571	1.517	0.657	0.742	0.689	0.342	0.34	0.259	nucleus	GO:0075522 IRES-dependent viral translational initiation; GO:1903608 protein localization to cytoplasmic stress granule; GO:0006518 peptide metabolic process; GO:0009058 biosynthetic process; GO:0044764 multi-organism cellular process; GO:0009451 RNA modification; GO:0044237 cellular metabolic process; GO:0008152 metabolic process; GO:0044033 multi-organism metabolic process; GO:0002181 cytoplasm…	GO:0043229 intracellular organelle; GO:0000784 nuclear chromosome, telomeric region; GO:0000781 chromosome, telomeric region; GO:0043232 intracellular non-membrane-bounded organelle; GO:0044446 intracellular organelle part; GO:0032991 macromolecular complex; GO:0031981 nuclear lumen; GO:0044424 intracellular part; GO:0005623 cell; GO:0044422 organelle part; GO:0044427 chromosomal part; GO:0043228…	GO:0097159 organic cyclic compound binding; GO:1901363 heterocyclic compound binding; GO:0003729 mRNA binding; GO:0003723 RNA binding; GO:1901265 nucleoside phosphate binding; GO:0000049 tRNA binding; GO:0005488 binding; GO:0003676 nucleic acid binding; GO:0005515 protein binding; GO:0000166 nucleotide binding; GO:0036094 small molecule binding;	K11090	LA, SSB; lupus La protein	hsa05322 Systemic lupus erythematosus - Homo sapiens (human);	IPR011991; IPR006630; IPR000504; IPR012677; IPR014886;	Winged helix-turn-helix DNA-binding domain; RNA-binding protein Lupus La; RNA recognition motif domain; Nucleotide-binding alpha-beta plait domain; La protein, RNA-binding domain;
P06703	Protein S100-A6 OS=Homo sapiens OX=9606 GN=S100A6 PE=1 SV=1	0.619	Down	0.00047774	S100A6	10.18	19.864	16.7	2	2	2	1.204	1.246	1.137	0.714	0.711	0.797	1.209	1.193	1.056	cytoplasm	GO:0050794 regulation of cellular process; GO:0044700 single organism signaling; GO:0016043 cellular component organization; GO:0044707 single-multicellular organism process; GO:0034220 ion transmembrane transport; GO:0042127 regulation of cell proliferation; GO:0048869 cellular developmental process; GO:0048666 neuron development; GO:0032989 cellular component morphogenesis; GO:0022008 neurogene…	GO:0016020 membrane; GO:0044421 extracellular region part; GO:0019898 extrinsic component of membrane; GO:0071944 cell periphery; GO:0031982 vesicle; GO:0005737 cytoplasm; GO:0044424 intracellular part; GO:0031234 extrinsic component of cytoplasmic side of plasma membrane; GO:0005623 cell; GO:0009898 cytoplasmic side of plasma membrane; GO:0098562 cytoplasmic side of membrane; GO:0044422 organell…	GO:0015075 ion transmembrane transporter activity; GO:0046983 protein dimerization activity; GO:0043167 ion binding; GO:0022892 substrate-specific transporter activity; GO:0005515 protein binding; GO:0005523 tropomyosin binding; GO:0008270 zinc ion binding; GO:0048306 calcium-dependent protein binding; GO:0022891 substrate-specific transmembrane transporter activity; GO:0008092 cytoskeletal prote…				IPR011992; IPR002048; IPR013787;	EF-hand domain pair; EF-hand domain; S100/CaBP-9k-type, calcium binding, subdomain;
P06737	Glycogen phosphorylase, liver form OS=Homo sapiens OX=9606 GN=PYGL PE=1 SV=4	0.643	Down	1.68908e-05	PYGL	97.147	167.79	20.4	16	19	14	1.276	1.284	1.294	0.835	0.799	0.844	0.603	0.631	0.675	cytoplasm	GO:0065008 regulation of biological quality; GO:0045321 leukocyte activation; GO:0042593 glucose homeostasis; GO:0044699 single-organism process; GO:0009058 biosynthetic process; GO:0006015 5-phosphoribose 1-diphosphate biosynthetic process; GO:0044237 cellular metabolic process; GO:0006796 phosphate-containing compound metabolic process; GO:0044264 cellular polysaccharide metabolic process; GO:0…	GO:0034774 secretory granule lumen; GO:0043229 intracellular organelle; GO:0097708 intracellular vesicle; GO:0044421 extracellular region part; GO:0031410 cytoplasmic vesicle; GO:0031982 vesicle; GO:0005737 cytoplasm; GO:0044446 intracellular organelle part; GO:0044433 cytoplasmic vesicle part; GO:0012505 endomembrane system; GO:0044424 intracellular part; GO:0005829 cytosol; GO:0005623 cell; GO:…	GO:1901265 nucleoside phosphate binding; GO:0046983 protein dimerization activity; GO:0005515 protein binding; GO:0048029 monosaccharide binding; GO:0005496 steroid binding; GO:0030170 pyridoxal phosphate binding; GO:0097159 organic cyclic compound binding; GO:1901363 heterocyclic compound binding; GO:0002054 nucleobase binding; GO:0042802 identical protein binding; GO:0016208 AMP binding; GO:003…	K00688	PYG, glgP; glycogen phosphorylase [EC:2.4.1.1]	hsa00500 Starch and sucrose metabolism - Homo sapiens (human); hsa01100 Metabolic pathways - Homo sapiens (human); hsa04217 Necroptosis - Homo sapiens (human); hsa04910 Insulin signaling pathway - Homo sapiens (human); hsa04922 Glucagon signaling pathway - Homo sapiens (human); hsa04931 Insulin resistance - Homo sapiens (human);
P06748	Nucleophosmin OS=Homo sapiens OX=9606 GN=NPM1 PE=1 SV=2	0.661	Down	0.000143525	NPM1	32.575	96.819	35.7	9	22	9	1.139	1.221	1.218	0.759	0.803	0.802	0.914	0.906	0.908	nucleus	GO:0044700 single organism signaling; GO:0044085 cellular component biogenesis; GO:1902807 negative regulation of cell cycle G1/S phase transition; GO:0010941 regulation of cell death; GO:0010608 posttranscriptional regulation of gene expression; GO:0009891 positive regulation of biosynthetic process; GO:0044237 cellular metabolic process; GO:0010564 regulation of cell cycle process; GO:0072431 s…	GO:0016020 membrane; GO:0030054 cell junction; GO:0005737 cytoplasm; GO:0032991 macromolecular complex; GO:0044424 intracellular part; GO:0005623 cell; GO:0044422 organelle part; GO:0043228 non-membrane-bounded organelle; GO:0031974 membrane-enclosed lumen; GO:0005856 cytoskeleton; GO:0005815 microtubule organizing center; GO:0005654 nucleoplasm; GO:0005925 focal adhesion; GO:0070013 intracellula…	GO:0046983 protein dimerization activity; GO:0019901 protein kinase binding; GO:0005515 protein binding; GO:0004860 protein kinase inhibitor activity; GO:0019207 kinase regulator activity; GO:0043023 ribosomal large subunit binding; GO:0004857 enzyme inhibitor activity; GO:0098772 molecular function regulator; GO:0097159 organic cyclic compound binding; GO:1901363 heterocyclic compound binding; G…	K11276	NPM1; nucleophosmin 1		IPR024057; IPR032569;	Nucleoplasmin core domain; Nucleophosmin, C-terminal;
P07093	Glia-derived nexin OS=Homo sapiens OX=9606 GN=SERPINE2 PE=1 SV=1	2.223	Up	8.1588e-05	SERPINE2	44.002	6.6443	3	1	1	1	0.647	0.671	0.648	1.518	1.53	1.322	1.052	0.877	0.988	extracellular	GO:0007596 blood coagulation; GO:0065008 regulation of biological quality; GO:0048732 gland development; GO:0014013 regulation of gliogenesis; GO:0022414 reproductive process; GO:0007420 brain development; GO:1903318 negative regulation of protein maturation; GO:0061107 seminal vesicle development; GO:0010766 negative regulation of sodium ion transport; GO:0050877 neurological system process; GO:…	GO:0016020 membrane; GO:0005615 extracellular space; GO:0044421 extracellular region part; GO:0009897 external side of plasma membrane; GO:0031410 cytoplasmic vesicle; GO:0019898 extrinsic component of membrane; GO:0071944 cell periphery; GO:0005737 cytoplasm; GO:0031982 vesicle; GO:0044424 intracellular part; GO:0005623 cell; GO:0005622 intracellular; GO:0044464 cell part; GO:0044425 membrane pa…	GO:0005102 receptor binding; GO:0061134 peptidase regulator activity; GO:0043167 ion binding; GO:0005515 protein binding; GO:0098772 molecular function regulator; GO:0004857 enzyme inhibitor activity; GO:0008201 heparin binding; GO:0004866 endopeptidase inhibitor activity; GO:1901681 sulfur compound binding; GO:0097367 carbohydrate derivative binding; GO:0004867 serine-type endopeptidase inhibito…	K16643	SERPINE2; glia-derived nexin		IPR023796;	Serpin domain;
P07305	Histone H1.0 OS=Homo sapiens OX=9606 GN=H1F0 PE=1 SV=3	0.647	Down	1.92739e-05	H1F0	20.863	65.782	16	3	3	3	1.241	1.282	1.3	0.82	0.809	0.843	0.495	0.567	0.601	nucleus	GO:0044085 cellular component biogenesis; GO:0016043 cellular component organization; GO:0034728 nucleosome organization; GO:0006308 DNA catabolic process; GO:0006725 cellular aromatic compound metabolic process; GO:0006259 DNA metabolic process; GO:0044699 single-organism process; GO:0044237 cellular metabolic process; GO:0071704 organic substance metabolic process; GO:0006309 apoptotic DNA frag…	GO:0005737 cytoplasm; GO:0032991 macromolecular complex; GO:0044424 intracellular part; GO:0016604 nuclear body; GO:0005623 cell; GO:0044422 organelle part; GO:0044427 chromosomal part; GO:0043228 non-membrane-bounded organelle; GO:0005856 cytoskeleton; GO:0031974 membrane-enclosed lumen; GO:0005654 nucleoplasm; GO:0070013 intracellular organelle lumen; GO:0044454 nuclear chromosome part; GO:0044…	GO:0097159 organic cyclic compound binding; GO:1901363 heterocyclic compound binding; GO:0003677 DNA binding; GO:0003723 RNA binding; GO:0005515 protein binding; GO:0003682 chromatin binding; GO:0031490 chromatin DNA binding; GO:0005488 binding; GO:0003676 nucleic acid binding;	K11275	H1_5; histone H1/5		IPR011991; IPR005818;	Winged helix-turn-helix DNA-binding domain; Linker histone H1/H5, domain H15;
P07602	Prosaposin OS=Homo sapiens OX=9606 GN=PSAP PE=1 SV=2	0.484	Down	4.5365e-06	PSAP	58.112	72.741	17.6	10	13	10	1.372	1.327	1.312	0.642	0.626	0.674	0.663	0.654	0.679	plasma membrane	GO:0044700 single organism signaling; GO:0010941 regulation of cell death; GO:0032270 positive regulation of cellular protein metabolic process; GO:0045321 leukocyte activation; GO:0048732 gland development; GO:0022414 reproductive process; GO:0044255 cellular lipid metabolic process; GO:0019216 regulation of lipid metabolic process; GO:0044237 cellular metabolic process; GO:0007193 adenylate cyc…	GO:0016020 membrane; GO:0005615 extracellular space; GO:0044421 extracellular region part; GO:0031090 organelle membrane; GO:0031410 cytoplasmic vesicle; GO:0071944 cell periphery; GO:0005737 cytoplasm; GO:0031982 vesicle; GO:0044433 cytoplasmic vesicle part; GO:0031224 intrinsic component of membrane; GO:0044424 intracellular part; GO:0005623 cell; GO:0044422 organelle part; GO:0005775 vacuolar …	GO:0030234 enzyme regulator activity; GO:0005102 receptor binding; GO:0005488 binding; GO:0008289 lipid binding; GO:0005515 protein binding; GO:0001664 G-protein coupled receptor binding; GO:0098772 molecular function regulator; GO:0008047 enzyme activator activity;	K12382	PSAP, SGP1; saposin	hsa04142 Lysosome - Homo sapiens (human);	IPR008139; IPR011001; IPR007856; IPR008138; IPR003119;	Saposin B type domain; Saposin-like; Saposin-like type B, region 1; Saposin B type, region 2; Saposin A-type domain;
P07686	Beta-hexosaminidase subunit beta OS=Homo sapiens OX=9606 GN=HEXB PE=1 SV=3	0.65	Down	0.00095987	HEXB	63.111	116.76	20.1	10	16	10	1.336	1.337	1.34	0.848	0.875	0.887	0.356	0.507	0.473	endoplasmic reticulum	GO:0065008 regulation of biological quality; GO:0045321 leukocyte activation; GO:0007272 ensheathment of neurons; GO:0022414 reproductive process; GO:0006672 ceramide metabolic process; GO:0009891 positive regulation of biosynthetic process; GO:0044255 cellular lipid metabolic process; GO:0044237 cellular metabolic process; GO:0050877 neurological system process; GO:0006689 ganglioside catabolic …	GO:0034774 secretory granule lumen; GO:0016020 membrane; GO:0005615 extracellular space; GO:0044421 extracellular region part; GO:0031410 cytoplasmic vesicle; GO:0005737 cytoplasm; GO:0031982 vesicle; GO:0044433 cytoplasmic vesicle part; GO:0044424 intracellular part; GO:0035578 azurophil granule lumen; GO:0005623 cell; GO:0044422 organelle part; GO:0005775 vacuolar lumen; GO:0070062 extracellula…	GO:0008375 acetylglucosaminyltransferase activity; GO:0046982 protein heterodimerization activity; GO:0016758 transferase activity, transferring hexosyl groups; GO:0046983 protein dimerization activity; GO:0004553 hydrolase activity, hydrolyzing O-glycosyl compounds; GO:0008194 UDP-glycosyltransferase activity; GO:0005515 protein binding; GO:0016787 hydrolase activity; GO:0042802 identical protei…	K12373	HEXA_B; hexosaminidase [EC:3.2.1.52]	hsa00511 Other glycan degradation - Homo sapiens (human); hsa00520 Amino sugar and nucleotide sugar metabolism - Homo sapiens (human); hsa00531 Glycosaminoglycan degradation - Homo sapiens (human); hsa00603 Glycosphingolipid biosynthesis - globo and isoglobo series - Homo sapiens (human); hsa00604 Glycosphingolipid biosynthesis - ganglio series - Homo sapiens (human); hsa01100 Metabolic pathways …	IPR029018; IPR029019; IPR015883; IPR017853; IPR013781;	Chitobiase/beta-hexosaminidase domain 2-like; Beta-hexosaminidase, eukaryotic type, N-terminal; Glycoside hydrolase family 20, catalytic domain; Glycoside hydrolase superfamily; Glycoside hydrolase, catalytic domain;
P07858	Cathepsin B OS=Homo sapiens OX=9606 GN=CTSB PE=1 SV=3	0.604	Down	3.8035e-05	CTSB	37.821	84.055	35.7	9	19	9	1.344	1.292	1.391	0.798	0.802	0.832	0.559	0.567	0.439	extracellular	GO:0044409 entry into host; GO:0044700 single organism signaling; GO:0010941 regulation of cell death; GO:0045321 leukocyte activation; GO:0022414 reproductive process; GO:0031347 regulation of defense response; GO:0044237 cellular metabolic process; GO:0046697 decidualization; GO:0008152 metabolic process; GO:0044702 single organism reproductive process; GO:0044706 multi-multicellular organism p…	GO:0005615 extracellular space; GO:0044421 extracellular region part; GO:0031410 cytoplasmic vesicle; GO:0005737 cytoplasm; GO:0031982 vesicle; GO:0036021 endolysosome lumen; GO:0044433 cytoplasmic vesicle part; GO:0044424 intracellular part; GO:0036019 endolysosome; GO:0005623 cell; GO:1904813 ficolin-1-rich granule lumen; GO:0044422 organelle part; GO:0048770 pigment granule; GO:0043228 non-mem…	GO:0008233 peptidase activity; GO:0044877 macromolecular complex binding; GO:0008236 serine-type peptidase activity; GO:0043394 proteoglycan binding; GO:0016787 hydrolase activity; GO:0005515 protein binding; GO:0008234 cysteine-type peptidase activity; GO:0004175 endopeptidase activity; GO:0004252 serine-type endopeptidase activity; GO:0097367 carbohydrate derivative binding; GO:0003824 catalyti…	K01363	CTSB; cathepsin B [EC:3.4.22.1]	hsa04140 Autophagy - animal - Homo sapiens (human); hsa04142 Lysosome - Homo sapiens (human); hsa04210 Apoptosis - Homo sapiens (human); hsa04612 Antigen processing and presentation - Homo sapiens (human); hsa04621 NOD-like receptor signaling pathway - Homo sapiens (human); hsa04924 Renin secretion - Homo sapiens (human);	IPR000668; IPR012599;	Peptidase C1A, papain C-terminal; Peptidase C1A, propeptide;
P07910	Heterogeneous nuclear ribonucleoproteins C1/C2 OS=Homo sapiens OX=9606 GN=HNRNPC PE=1 SV=4	0.629	Down	2.6137e-06	HNRNPC	33.67	82.226	26.8	9	17	9	1.335	1.295	1.295	0.82	0.81	0.838	0.412	0.406	0.394	nucleus	GO:0001649 osteoblast differentiation; GO:0065008 regulation of biological quality; GO:0010608 posttranscriptional regulation of gene expression; GO:0043489 RNA stabilization; GO:0051129 negative regulation of cellular component organization; GO:0048869 cellular developmental process; GO:0044699 single-organism process; GO:0044237 cellular metabolic process; GO:0032204 regulation of telomere main…	GO:0016020 membrane; GO:0044421 extracellular region part; GO:0031982 vesicle; GO:0005737 cytoplasm; GO:0032991 macromolecular complex; GO:0044424 intracellular part; GO:0005623 cell; GO:0044422 organelle part; GO:0044427 chromosomal part; GO:0043228 non-membrane-bounded organelle; GO:0031974 membrane-enclosed lumen; GO:0070062 extracellular exosome; GO:1902494 catalytic complex; GO:0005654 nucle…	GO:1901265 nucleoside phosphate binding; GO:0031490 chromatin DNA binding; GO:0001158 enhancer sequence-specific DNA binding; GO:0003690 double-stranded DNA binding; GO:0005515 protein binding; GO:0003682 chromatin binding; GO:0035326 enhancer binding; GO:0000987 core promoter proximal region sequence-specific DNA binding; GO:0000975 regulatory region DNA binding; GO:1901363 heterocyclic compound…	K12884	HNRNPC; heterogeneous nuclear ribonucleoprotein C1/C2	hsa03040 Spliceosome - Homo sapiens (human);	IPR000504; IPR012677;	RNA recognition motif domain; Nucleotide-binding alpha-beta plait domain;
P07996	Thrombospondin-1 OS=Homo sapiens OX=9606 GN=THBS1 PE=1 SV=2	0.622	Down	0.00030323	THBS1	129.38	323.31	38.4	38	23	11	1.386	1.29	1.334	0.775	0.87	0.848	0.546	0.565	0.526	extracellular	GO:0002694 regulation of leukocyte activation; GO:0010941 regulation of cell death; GO:0032680 regulation of tumor necrosis factor production; GO:0010608 posttranscriptional regulation of gene expression; GO:1903318 negative regulation of protein maturation; GO:0009891 positive regulation of biosynthetic process; GO:2001026 regulation of endothelial cell chemotaxis; GO:0010748 negative regulation…	GO:0034774 secretory granule lumen; GO:0016020 membrane; GO:0005783 endoplasmic reticulum; GO:0005615 extracellular space; GO:0044421 extracellular region part; GO:0009897 external side of plasma membrane; GO:0031410 cytoplasmic vesicle; GO:0071944 cell periphery; GO:0031982 vesicle; GO:0005737 cytoplasm; GO:0044433 cytoplasmic vesicle part; GO:0032991 macromolecular complex; GO:0044424 intracell…	GO:0019838 growth factor binding; GO:0005102 receptor binding; GO:0005515 protein binding; GO:0005178 integrin binding; GO:0008201 heparin binding; GO:0001786 phosphatidylserine binding; GO:0050840 extracellular matrix binding; GO:0070051 fibrinogen binding; GO:0070052 collagen V binding; GO:0042802 identical protein binding; GO:0005488 binding; GO:0008289 lipid binding; GO:0043169 cation binding…	K16857	THBS1; thrombospondin 1	hsa04015 Rap1 signaling pathway - Homo sapiens (human); hsa04115 p53 signaling pathway - Homo sapiens (human); hsa04145 Phagosome - Homo sapiens (human); hsa04151 PI3K-Akt signaling pathway - Homo sapiens (human); hsa04350 TGF-beta signaling pathway - Homo sapiens (human); hsa04510 Focal adhesion - Homo sapiens (human); hsa04512 ECM-receptor interaction - Homo sapiens (human); hsa05144 Malaria - …	IPR001007; IPR001881; IPR008859; IPR000742; IPR001791; IPR013320;	VWFC domain; EGF-like calcium-binding domain; Thrombospondin, C-terminal; EGF-like domain; Laminin G domain; Concanavalin A-like lectin/glucanase domain;
P08133	Annexin A6 OS=Homo sapiens OX=9606 GN=ANXA6 PE=1 SV=3	0.593	Down	2.2576e-05	ANXA6	75.872	323.31	45.8	30	56	30	1.354	1.423	1.376	0.792	0.829	0.843	0.325	0.363	0.368	cytoplasm	GO:0044085 cellular component biogenesis; GO:0050794 regulation of cellular process; GO:0044700 single organism signaling; GO:0016043 cellular component organization; GO:0065008 regulation of biological quality; GO:0072511 divalent inorganic cation transport; GO:0072503 cellular divalent inorganic cation homeostasis; GO:0034220 ion transmembrane transport; GO:0097190 apoptotic signaling pathway; …	GO:0016020 membrane; GO:0044421 extracellular region part; GO:0031090 organelle membrane; GO:0031410 cytoplasmic vesicle; GO:0030054 cell junction; GO:0005737 cytoplasm; GO:0031982 vesicle; GO:0044433 cytoplasmic vesicle part; GO:0044424 intracellular part; GO:0005623 cell; GO:0044422 organelle part; GO:0048770 pigment granule; GO:0005765 lysosomal membrane; GO:0070062 extracellular exosome; GO:0…	GO:1901265 nucleoside phosphate binding; GO:0032934 sterol binding; GO:0046983 protein dimerization activity; GO:0022803 passive transmembrane transporter activity; GO:0022892 substrate-specific transporter activity; GO:0005515 protein binding; GO:0048306 calcium-dependent protein binding; GO:0005496 steroid binding; GO:0015267 channel activity; GO:0022891 substrate-specific transmembrane transpo…	K17094	ANXA6; annexin A6
P08575	Receptor-type tyrosine-protein phosphatase C OS=Homo sapiens OX=9606 GN=PTPRC PE=1 SV=3	3.803	Up	0.00140099	PTPRC	147.48	23.501	2.4	3	3	3	0.099	0.12	0.091	0.473	0.416	0.29	5.307	4.978	4.51	peroxisome	GO:0044700 single organism signaling; GO:0002694 regulation of leukocyte activation; GO:0098542 defense response to other organism; GO:0002698 negative regulation of immune effector process; GO:0044237 cellular metabolic process; GO:0009607 response to biotic stimulus; GO:0042110 T cell activation; GO:0030888 regulation of B cell proliferation; GO:0008152 metabolic process; GO:0032946 positive re…	GO:0016020 membrane; GO:0044421 extracellular region part; GO:0009897 external side of plasma membrane; GO:0031090 organelle membrane; GO:0031410 cytoplasmic vesicle; GO:0098857 membrane microdomain; GO:0030054 cell junction; GO:0071944 cell periphery; GO:0005737 cytoplasm; GO:0031982 vesicle; GO:0044433 cytoplasmic vesicle part; GO:0031224 intrinsic component of membrane; GO:0044424 intracellula…	GO:0038023 signaling receptor activity; GO:0016791 phosphatase activity; GO:0019901 protein kinase binding; GO:0016787 hydrolase activity; GO:0005515 protein binding; GO:0004721 phosphoprotein phosphatase activity; GO:0004888 transmembrane signaling receptor activity; GO:0019900 kinase binding; GO:0004871 signal transducer activity; GO:0060089 molecular transducer activity; GO:0004872 receptor ac…	K06478	PTPRC, CD45; receptor-type tyrosine-protein phosphatase C [EC:3.1.3.48]	hsa04514 Cell adhesion molecules (CAMs) - Homo sapiens (human); hsa04660 T cell receptor signaling pathway - Homo sapiens (human); hsa04666 Fc gamma R-mediated phagocytosis - Homo sapiens (human); hsa05340 Primary immunodeficiency - Homo sapiens (human);	IPR029021; IPR024739; IPR000387; IPR013783; IPR003595; IPR000242; IPR003961;	Protein-tyrosine phosphatase-like; Protein tyrosine phosphatase, receptor type, N-terminal; Tyrosine specific protein phosphatases domain; Immunoglobulin-like fold; Protein-tyrosine phosphatase, catalytic; PTP type protein phosphatase; Fibronectin type III;
P08758	Annexin A5 OS=Homo sapiens OX=9606 GN=ANXA5 PE=1 SV=2	0.628	Down	1.61038e-05	ANXA5	35.936	119.21	51.6	15	28	15	1.349	1.382	1.341	0.855	0.829	0.873	0.375	0.399	0.405	cytoplasm	GO:0050794 regulation of cellular process; GO:0044700 single organism signaling; GO:0044707 single-multicellular organism process; GO:0010941 regulation of cell death; GO:0007596 blood coagulation; GO:0065008 regulation of biological quality; GO:0043069 negative regulation of programmed cell death; GO:0043067 regulation of programmed cell death; GO:0051241 negative regulation of multicellular org…	GO:0016020 membrane; GO:0044421 extracellular region part; GO:0005615 extracellular space; GO:0009897 external side of plasma membrane; GO:0030054 cell junction; GO:0071944 cell periphery; GO:0031982 vesicle; GO:0005737 cytoplasm; GO:0044424 intracellular part; GO:0005623 cell; GO:0070062 extracellular exosome; GO:0005925 focal adhesion; GO:0044464 cell part; GO:0044425 membrane part; GO:0005622 …	GO:0005544 calcium-dependent phospholipid binding; GO:0055102 lipase inhibitor activity; GO:0030234 enzyme regulator activity; GO:0005488 binding; GO:0005543 phospholipid binding; GO:0043167 ion binding; GO:0008289 lipid binding; GO:0004859 phospholipase inhibitor activity; GO:0043169 cation binding; GO:0046872 metal ion binding; GO:0005515 protein binding; GO:0043168 anion binding; GO:0005509 ca…	K16646	ANXA5; annexin A5
P09234	U1 small nuclear ribonucleoprotein C OS=Homo sapiens OX=9606 GN=SNRPC PE=1 SV=1	0.641	Down	0.00066115	SNRPC	17.394	6.2117	5.7	1	1	1	1.124	1.123	1.228	0.698	0.739	0.79	1.285	1.225	1.254	nucleus	GO:0044085 cellular component biogenesis; GO:0016043 cellular component organization; GO:0006376 mRNA splice site selection; GO:0022613 ribonucleoprotein complex biogenesis; GO:0022618 ribonucleoprotein complex assembly; GO:0006725 cellular aromatic compound metabolic process; GO:0045292 mRNA cis splicing, via spliceosome; GO:0044237 cellular metabolic process; GO:0071704 organic substance metabo…	GO:0005685 U1 snRNP; GO:0043229 intracellular organelle; GO:0044446 intracellular organelle part; GO:0005684 U2-type spliceosomal complex; GO:0031981 nuclear lumen; GO:0032991 macromolecular complex; GO:0044424 intracellular part; GO:0005681 spliceosomal complex; GO:0016604 nuclear body; GO:0005623 cell; GO:0015030 Cajal body; GO:0044422 organelle part; GO:0097525 spliceosomal snRNP complex; GO:0…	GO:0070990 snRNP binding; GO:0003723 RNA binding; GO:0044877 macromolecular complex binding; GO:0046983 protein dimerization activity; GO:0043167 ion binding; GO:0005515 protein binding; GO:0008270 zinc ion binding; GO:0003727 single-stranded RNA binding; GO:1901363 heterocyclic compound binding; GO:0097159 organic cyclic compound binding; GO:0042802 identical protein binding; GO:0046914 transiti…	K11095	SNRPC; U1 small nuclear ribonucleoprotein C	hsa03040 Spliceosome - Homo sapiens (human);	IPR013085; IPR003604; IPR000690;	Zinc finger, U1-C type; Zinc finger, U1-type; Zinc finger, C2H2-type matrin;
P09493	Tropomyosin alpha-1 chain OS=Homo sapiens OX=9606 GN=TPM1 PE=1 SV=2	0.666	Down	3.6829e-05	TPM1	32.708	154.76	40.8	13	14	6	1.301	1.28	1.331	0.865	0.845	0.894	0.354	0.382	0.374	cytoplasm	GO:0044085 cellular component biogenesis; GO:0065008 regulation of biological quality; GO:0045777 positive regulation of blood pressure; GO:0003065 positive regulation of heart rate by epinephrine; GO:0043009 chordate embryonic development; GO:0060415 muscle tissue morphogenesis; GO:0032989 cellular component morphogenesis; GO:0008285 negative regulation of cell proliferation; GO:0030036 actin cy…	GO:0016020 membrane; GO:0071944 cell periphery; GO:0030016 myofibril; GO:0032587 ruffle membrane; GO:0005737 cytoplasm; GO:0032991 macromolecular complex; GO:0044424 intracellular part; GO:0099512 supramolecular fiber; GO:0032059 bleb; GO:0099080 supramolecular complex; GO:0005623 cell; GO:0032432 actin filament bundle; GO:0044422 organelle part; GO:0005862 muscle thin filament tropomyosin; GO:00…	GO:0051015 actin filament binding; GO:0008092 cytoskeletal protein binding; GO:0005200 structural constituent of cytoskeleton; GO:0005488 binding; GO:0044877 macromolecular complex binding; GO:0003779 actin binding; GO:0005515 protein binding; GO:0008307 structural constituent of muscle; GO:0005198 structural molecule activity; GO:0032403 protein complex binding;	K10373	TPM1; tropomyosin 1	hsa04260 Cardiac muscle contraction - Homo sapiens (human); hsa04261 Adrenergic signaling in cardiomyocytes - Homo sapiens (human); hsa05206 MicroRNAs in cancer - Homo sapiens (human); hsa05410 Hypertrophic cardiomyopathy (HCM) - Homo sapiens (human); hsa05414 Dilated cardiomyopathy (DCM) - Homo sapiens (human);
P09525	Annexin A4 OS=Homo sapiens OX=9606 GN=ANXA4 PE=1 SV=4	0.621	Down	0.000117158	ANXA4	35.882	128.86	26.6	7	11	7	1.334	1.35	1.364	0.805	0.818	0.89	0.703	0.741	0.622	cytoplasm	GO:0044700 single organism signaling; GO:0010941 regulation of cell death; GO:0043433 negative regulation of sequence-specific DNA binding transcription factor activity; GO:0007166 cell surface receptor signaling pathway; GO:0048869 cellular developmental process; GO:0051241 negative regulation of multicellular organismal process; GO:0051046 regulation of secretion; GO:0044699 single-organism pro…	GO:0043229 intracellular organelle; GO:0016020 membrane; GO:0044421 extracellular region part; GO:0005635 nuclear envelope; GO:0031090 organelle membrane; GO:0071944 cell periphery; GO:0044446 intracellular organelle part; GO:0031967 organelle envelope; GO:0031982 vesicle; GO:0005737 cytoplasm; GO:0012505 endomembrane system; GO:0012506 vesicle membrane; GO:0044424 intracellular part; GO:0005623 …	GO:0005544 calcium-dependent phospholipid binding; GO:0055102 lipase inhibitor activity; GO:0043167 ion binding; GO:0004859 phospholipase inhibitor activity; GO:0005515 protein binding; GO:0098772 molecular function regulator; GO:0004857 enzyme inhibitor activity; GO:0048306 calcium-dependent protein binding; GO:0042802 identical protein binding; GO:0030234 enzyme regulator activity; GO:0005488 b…	K17093	ANXA4; annexin A4
P09619	Platelet-derived growth factor receptor beta OS=Homo sapiens OX=9606 GN=PDGFRB PE=1 SV=1	0.571	Down	0.00029526	PDGFRB	123.97	121.39	11.8	11	15	11	1.38	1.33	1.329	0.747	0.721	0.839	0.343	0.435	0.667	plasma membrane	GO:0044085 cellular component biogenesis; GO:0044700 single organism signaling; GO:0010941 regulation of cell death; GO:0048008 platelet-derived growth factor receptor signaling pathway; GO:0022414 reproductive process; GO:0030323 respiratory tube development; GO:0009891 positive regulation of biosynthetic process; GO:0018212 peptidyl-tyrosine modification; GO:0036119 response to platelet-derived…	GO:0016020 membrane; GO:0044421 extracellular region part; GO:0016324 apical plasma membrane; GO:0031410 cytoplasmic vesicle; GO:0071944 cell periphery; GO:0030054 cell junction; GO:0031982 vesicle; GO:0005737 cytoplasm; GO:0031224 intrinsic component of membrane; GO:0044424 intracellular part; GO:0005623 cell; GO:0044422 organelle part; GO:0005775 vacuolar lumen; GO:0031974 membrane-enclosed lum…	GO:1901265 nucleoside phosphate binding; GO:0016773 phosphotransferase activity, alcohol group as acceptor; GO:0005102 receptor binding; GO:0005085 guanyl-nucleotide exchange factor activity; GO:0019838 growth factor binding; GO:0019901 protein kinase binding; GO:0048407 platelet-derived growth factor binding; GO:0004713 protein tyrosine kinase activity; GO:0005515 protein binding; GO:0004672 pro…	K05089	PDGFRB, CD140B; platelet-derived growth factor receptor beta [EC:2.7.10.1]	hsa01521 EGFR tyrosine kinase inhibitor resistance - Homo sapiens (human); hsa04010 MAPK signaling pathway - Homo sapiens (human); hsa04014 Ras signaling pathway - Homo sapiens (human); hsa04015 Rap1 signaling pathway - Homo sapiens (human); hsa04020 Calcium signaling pathway - Homo sapiens (human); hsa04072 Phospholipase D signaling pathway - Homo sapiens (human); hsa04151 PI3K-Akt signaling pat…	IPR003598; IPR007110; IPR003599; IPR001245; IPR013098; IPR011009; IPR013783; IPR000719; IPR020635; IPR013151;	Immunoglobulin subtype 2; Immunoglobulin-like domain; Immunoglobulin subtype; Serine-threonine/tyrosine-protein kinase catalytic domain; Immunoglobulin I-set; Protein kinase-like domain; Immunoglobulin-like fold; Protein kinase domain; Tyrosine-protein kinase, catalytic domain; Immunoglobulin;
P09769	Tyrosine-protein kinase Fgr OS=Homo sapiens OX=9606 GN=FGR PE=1 SV=2	2.913	Up	0.0042579	FGR	59.478	6.0256	1.9	1	1	1	0.1	0.131	0.113	0.39	0.376	0.236	5.534	4.88	4.732	cytoskeleton	GO:0060627 regulation of vesicle-mediated transport; GO:0044700 single organism signaling; GO:0002694 regulation of leukocyte activation; GO:0065008 regulation of biological quality; GO:0030335 positive regulation of cell migration; GO:0045321 leukocyte activation; GO:0043551 regulation of phosphatidylinositol 3-kinase activity; GO:0007166 cell surface receptor signaling pathway; GO:0098542 defen…	GO:0016020 membrane; GO:0044421 extracellular region part; GO:0031090 organelle membrane; GO:0019898 extrinsic component of membrane; GO:0032587 ruffle membrane; GO:0005737 cytoplasm; GO:0044433 cytoplasmic vesicle part; GO:0005623 cell; GO:0009898 cytoplasmic side of plasma membrane; GO:0044422 organelle part; GO:0043228 non-membrane-bounded organelle; GO:0070062 extracellular exosome; GO:009859…	GO:1901265 nucleoside phosphate binding; GO:0016773 phosphotransferase activity, alcohol group as acceptor; GO:0005102 receptor binding; GO:0019901 protein kinase binding; GO:0004713 protein tyrosine kinase activity; GO:0005515 protein binding; GO:0004672 protein kinase activity; GO:1901363 heterocyclic compound binding; GO:0097159 organic cyclic compound binding; GO:0016301 kinase activity; GO:0…	K08891	FGR, SRC2; tyrosine-protein kinase Fgr [EC:2.7.10.2]	hsa04062 Chemokine signaling pathway - Homo sapiens (human);	IPR000980; IPR001452; IPR000719; IPR020635; IPR001245; IPR011009;	SH2 domain; SH3 domain; Protein kinase domain; Tyrosine-protein kinase, catalytic domain; Serine-threonine/tyrosine-protein kinase catalytic domain; Protein kinase-like domain;
P0C0L5	Complement C4-B OS=Homo sapiens OX=9606 GN=C4B PE=1 SV=2	1.776	Up	0.00125648	C4B	192.75	6.2198	1.4	3	2	1	0.386	0.433	0.343	0.703	0.705	0.656	3.828	3.549	3.034	extracellular	GO:0060627 regulation of vesicle-mediated transport; GO:0009593 detection of chemical stimulus; GO:2000425 regulation of apoptotic cell clearance; GO:0016064 immunoglobulin mediated immune response; GO:0044699 single-organism process; GO:0098581 detection of external biotic stimulus; GO:0031347 regulation of defense response; GO:0009607 response to biotic stimulus; GO:0051234 establishment of loc…	GO:0016020 membrane; GO:0030425 dendrite; GO:0044217 other organism part; GO:0005615 extracellular space; GO:0044421 extracellular region part; GO:0042995 cell projection; GO:0071944 cell periphery; GO:0030054 cell junction; GO:0044216 other organism cell; GO:0031982 vesicle; GO:0005623 cell; GO:0005576 extracellular region; GO:0005886 plasma membrane; GO:0045202 synapse; GO:0030424 axon; GO:0070…	GO:0008233 peptidase activity; GO:0008236 serine-type peptidase activity; GO:0061134 peptidase regulator activity; GO:0016787 hydrolase activity; GO:0005515 protein binding; GO:0004857 enzyme inhibitor activity; GO:0098772 molecular function regulator; GO:0004866 endopeptidase inhibitor activity; GO:0004175 endopeptidase activity; GO:0004252 serine-type endopeptidase activity; GO:0030234 enzyme r…	K03989	C4; complement component 4	hsa04610 Complement and coagulation cascades - Homo sapiens (human); hsa05133 Pertussis - Homo sapiens (human); hsa05150 Staphylococcus aureus infection - Homo sapiens (human); hsa05322 Systemic lupus erythematosus - Homo sapiens (human);	IPR008993; IPR001599; IPR011626; IPR000020; IPR002890; IPR011625; IPR009048; IPR001134; IPR001840; IPR018933; IPR008930; IPR019565; IPR018081;	Tissue inhibitor of metalloproteinases-like, OB-fold; Alpha-2-macroglobulin; Alpha-macroglobulin complement component; Anaphylatoxin/fibulin; Alpha-2-macroglobulin, N-terminal; Alpha-2-macroglobulin, N-terminal 2; Alpha-macroglobulin, receptor-binding; Netrin domain; Anaphylatoxin, complement system domain; Netrin module, non-TIMP type; Terpenoid cyclases/protein prenyltransferase alpha-alpha tor…
P0DOX8	Immunoglobulin lambda-1 light chain OS=Homo sapiens OX=9606 PE=1 SV=1	1.752	Up	1.991e-05	---	22.83	11.226	7.4	2	2	2	0.544	0.569	0.543	1.003	0.95	0.948	2.501	2.49	2.138	nucleus			GO:0005515 protein binding; GO:0005488 binding;				IPR007110; IPR013783; IPR003599; IPR013106; IPR003597;	Immunoglobulin-like domain; Immunoglobulin-like fold; Immunoglobulin subtype; Immunoglobulin V-set domain; Immunoglobulin C1-set;
P0DP25	Calmodulin-3 OS=Homo sapiens OX=9606 GN=CALM3 PE=1 SV=1	0.578	Down	1.7132e-06	CALM3	16.837	91.732	36.9	5	15	3	1.39	1.346	1.342	0.788	0.771	0.798	0.674	0.647	0.659	cytoplasm,nucleus			GO:0043169 cation binding; GO:0046872 metal ion binding; GO:0005509 calcium ion binding; GO:0005488 binding; GO:0043167 ion binding;	K02183	CALM; calmodulin	hsa04014 Ras signaling pathway - Homo sapiens (human); hsa04015 Rap1 signaling pathway - Homo sapiens (human); hsa04020 Calcium signaling pathway - Homo sapiens (human); hsa04022 cGMP-PKG signaling pathway - Homo sapiens (human); hsa04024 cAMP signaling pathway - Homo sapiens (human); hsa04070 Phosphatidylinositol signaling system - Homo sapiens (human); hsa04114 Oocyte meiosis - Homo sapiens (hu…	IPR002048; IPR011992;	EF-hand domain; EF-hand domain pair;
P11279	Lysosome-associated membrane glycoprotein 1 OS=Homo sapiens OX=9606 GN=LAMP1 PE=1 SV=3	1.681	Up	0.0022381	LAMP1	44.882	12.935	4.6	2	3	2	0.582	0.737	0.61	1.059	1.128	1.056	1.818	1.983	1.776	extracellular	GO:0044409 entry into host; GO:0060627 regulation of vesicle-mediated transport; GO:0044700 single organism signaling; GO:0002694 regulation of leukocyte activation; GO:0065008 regulation of biological quality; GO:0045321 leukocyte activation; GO:0031347 regulation of defense response; GO:0031343 positive regulation of cell killing; GO:0032879 regulation of localization; GO:0043321 regulation of …	GO:0016020 membrane; GO:0030425 dendrite; GO:0044421 extracellular region part; GO:0009897 external side of plasma membrane; GO:0031090 organelle membrane; GO:0005737 cytoplasm; GO:0044433 cytoplasmic vesicle part; GO:0043025 neuronal cell body; GO:0044754 autolysosome; GO:0005887 integral component of plasma membrane; GO:0005623 cell; GO:0044422 organelle part; GO:0070382 exocytic vesicle; GO:00…	GO:0060089 molecular transducer activity; GO:0004872 receptor activity; GO:0005488 binding; GO:0005515 protein binding; GO:0019904 protein domain specific binding; GO:0001618 virus receptor activity; GO:0019899 enzyme binding;	K06528	LAMP1_2, CD107; lysosomal-associated membrane protein 1/2	hsa04140 Autophagy - animal - Homo sapiens (human); hsa04142 Lysosome - Homo sapiens (human); hsa04145 Phagosome - Homo sapiens (human); hsa05152 Tuberculosis - Homo sapiens (human);
P11387	DNA topoisomerase 1 OS=Homo sapiens OX=9606 GN=TOP1 PE=1 SV=2	1.6	Up	1.73e-06	TOP1	90.725	85.059	14	10	12	10	0.855	0.824	0.825	1.331	1.348	1.328	0.804	0.903	0.737	nucleus	GO:0044699 single-organism process; GO:0009058 biosynthetic process; GO:0044764 multi-organism cellular process; GO:0044237 cellular metabolic process; GO:0006265 DNA topological change; GO:0006796 phosphate-containing compound metabolic process; GO:0008152 metabolic process; GO:0019538 protein metabolic process; GO:0043170 macromolecule metabolic process; GO:0044419 interspecies interaction betw…	GO:0000932 P-body; GO:0005737 cytoplasm; GO:0043025 neuronal cell body; GO:0032991 macromolecular complex; GO:0044424 intracellular part; GO:0005623 cell; GO:0044422 organelle part; GO:0036464 cytoplasmic ribonucleoprotein granule; GO:0044427 chromosomal part; GO:0043228 non-membrane-bounded organelle; GO:0031974 membrane-enclosed lumen; GO:0005654 nucleoplasm; GO:0070013 intracellular organelle …	GO:0003677 DNA binding; GO:0003723 RNA binding; GO:0003917 DNA topoisomerase type I activity; GO:0000976 transcription regulatory region sequence-specific DNA binding; GO:0003690 double-stranded DNA binding; GO:1990837 sequence-specific double-stranded DNA binding; GO:0005515 protein binding; GO:0003682 chromatin binding; GO:0043565 sequence-specific DNA binding; GO:0001047 core promoter binding;…	K03163	TOP1; DNA topoisomerase I [EC:5.99.1.2]		IPR013030; IPR008336; IPR013500; IPR014727; IPR014711; IPR013499; IPR011010; IPR013034; IPR025834;	DNA topoisomerase I, DNA binding, mixed alpha/beta motif, eukaryotic-type; DNA topoisomerase I, DNA binding, eukaryotic-type; DNA topoisomerase I, catalytic core, eukaryotic-type; DNA topoisomerase I, catalytic core, alpha/beta subdomain; DNA topoisomerase I, catalytic core, alpha-helical subdomain, eukaryotic-type; DNA topoisomerase I, eukaryotic-type; DNA breaking-rejoining enzyme, catalytic co…
P11388	DNA topoisomerase 2-alpha OS=Homo sapiens OX=9606 GN=TOP2A PE=1 SV=3	2.341	Up	5.8782e-05	TOP2A	174.38	13.579	3.7	5	6	2	0.545	0.56	0.503	1.331	1.179	1.255	1.684	1.738	1.852	nucleus	GO:0010941 regulation of cell death; GO:0006266 DNA ligation; GO:0022414 reproductive process; GO:0009891 positive regulation of biosynthetic process; GO:0044237 cellular metabolic process; GO:0008152 metabolic process; GO:0044702 single organism reproductive process; GO:0019538 protein metabolic process; GO:0043170 macromolecule metabolic process; GO:0009790 embryo development; GO:0051716 cellul…	GO:0043229 intracellular organelle; GO:0043232 intracellular non-membrane-bounded organelle; GO:0044446 intracellular organelle part; GO:0005737 cytoplasm; GO:0032991 macromolecular complex; GO:0031981 nuclear lumen; GO:0044424 intracellular part; GO:0005730 nucleolus; GO:0005623 cell; GO:0044422 organelle part; GO:0043228 non-membrane-bounded organelle; GO:0031974 membrane-enclosed lumen; GO:004…	GO:1901265 nucleoside phosphate binding; GO:0019901 protein kinase binding; GO:0046983 protein dimerization activity; GO:0016817 hydrolase activity, acting on acid anhydrides; GO:0016787 hydrolase activity; GO:0005515 protein binding; GO:0003682 chromatin binding; GO:0032182 ubiquitin-like protein binding; GO:0016887 ATPase activity; GO:0097159 organic cyclic compound binding; GO:1901363 heterocy…	K03164	TOP2; DNA topoisomerase II [EC:5.99.1.3]	hsa01524 Platinum drug resistance - Homo sapiens (human);	IPR002205; IPR013758; IPR031660; IPR012542; IPR013506; IPR013757; IPR034157; IPR003594; IPR013759; IPR020568; IPR006171; IPR014721; IPR024946; IPR013760;	DNA topoisomerase, type IIA, subunit A/C-terminal; DNA topoisomerase, type IIA, subunit A/ C-terminal, alpha-beta; C-terminal associated domain of TOPRIM; DTHCT; DNA topoisomerase, type IIA, subunit B, domain 2; Type IIA DNA topoisomerase subunit A, alpha-helical domain; DNA topoisomerase 2, TOPRIM domain; Histidine kinase-like ATPase, C-terminal domain; DNA topoisomerase, type IIA, central domai…
P11498	Pyruvate carboxylase, mitochondrial OS=Homo sapiens OX=9606 GN=PC PE=1 SV=2	2.212	Up	7.8608e-05	PC	129.63	23.764	4.2	3	3	3	0.535	0.512	0.469	1.07	1.106	1.178	2.026	2.267	2.145	mitochondria	GO:0044085 cellular component biogenesis; GO:0065008 regulation of biological quality; GO:0019319 hexose biosynthetic process; GO:0040017 positive regulation of locomotion; GO:0044699 single-organism process; GO:0009058 biosynthetic process; GO:0044764 multi-organism cellular process; GO:0035821 modification of morphology or physiology of other organism; GO:0044237 cellular metabolic process; GO:…	GO:0005759 mitochondrial matrix; GO:0043229 intracellular organelle; GO:0044429 mitochondrial part; GO:0005737 cytoplasm; GO:0044446 intracellular organelle part; GO:0044424 intracellular part; GO:0005829 cytosol; GO:0005623 cell; GO:0005739 mitochondrion; GO:0044422 organelle part; GO:0031974 membrane-enclosed lumen; GO:0043226 organelle; GO:0043231 intracellular membrane-bounded organelle; GO:0…	GO:0004736 pyruvate carboxylase activity; GO:1901265 nucleoside phosphate binding; GO:0016885 ligase activity, forming carbon-carbon bonds; GO:0016874 ligase activity; GO:0005515 protein binding; GO:1901363 heterocyclic compound binding; GO:0097159 organic cyclic compound binding; GO:0031406 carboxylic acid binding; GO:0032553 ribonucleotide binding; GO:0003824 catalytic activity; GO:0005488 bind…	K01958	PC, pyc; pyruvate carboxylase [EC:6.4.1.1]	hsa00020 Citrate cycle (TCA cycle) - Homo sapiens (human); hsa00620 Pyruvate metabolism - Homo sapiens (human); hsa01100 Metabolic pathways - Homo sapiens (human); hsa01200 Carbon metabolism - Homo sapiens (human); hsa01230 Biosynthesis of amino acids - Homo sapiens (human);	IPR013785; IPR011053; IPR000089; IPR005479; IPR005481; IPR000891; IPR013815; IPR016185; IPR011764; IPR009057; IPR005482; IPR011761; IPR003379; IPR013816; IPR011054;	Aldolase-type TIM barrel; Single hybrid motif; Biotin/lipoyl attachment; Carbamoyl-phosphate synthetase large subunit-like, ATP-binding domain; Biotin carboxylase-like, N-terminal domain; Pyruvate carboxyltransferase; ATP-grasp fold, subdomain 1; Pre-ATP-grasp domain; Biotin carboxylation domain; Homeobox domain-like; Biotin carboxylase, C-terminal; ATP-grasp fold; Carboxylase, conserved domain; …
P11678	Eosinophil peroxidase OS=Homo sapiens OX=9606 GN=EPX PE=1 SV=2	3.08	Up	5.9251e-05	EPX	81.04	16.85	4.5	4	4	3	0.417	0.343	0.362	1.2	1.155	1.101	2.42	2.381	2.517	extracellular	GO:0045321 leukocyte activation; GO:0051674 localization of cell; GO:0098542 defense response to other organism; GO:0044699 single-organism process; GO:0051241 negative regulation of multicellular organismal process; GO:0001818 negative regulation of cytokine production; GO:0044237 cellular metabolic process; GO:0032753 positive regulation of interleukin-4 production; GO:0009607 response to bioti…	GO:0034774 secretory granule lumen; GO:0043229 intracellular organelle; GO:0097708 intracellular vesicle; GO:0005615 extracellular space; GO:0044421 extracellular region part; GO:0031410 cytoplasmic vesicle; GO:0031982 vesicle; GO:0005737 cytoplasm; GO:0044446 intracellular organelle part; GO:0044433 cytoplasmic vesicle part; GO:0012505 endomembrane system; GO:0044424 intracellular part; GO:00056…	GO:0097159 organic cyclic compound binding; GO:1901363 heterocyclic compound binding; GO:0020037 heme binding; GO:0003824 catalytic activity; GO:0005488 binding; GO:0043167 ion binding; GO:0016209 antioxidant activity; GO:0046872 metal ion binding; GO:0043169 cation binding; GO:0004601 peroxidase activity; GO:0046906 tetrapyrrole binding; GO:0016684 oxidoreductase activity, acting on peroxide as …	K10788	EPX, EPO; eosinophil peroxidase [EC:1.11.1.7]	hsa05310 Asthma - Homo sapiens (human);
P12110	Collagen alpha-2(VI) chain OS=Homo sapiens OX=9606 GN=COL6A2 PE=1 SV=4	1.617	Up	1.70606e-05	COL6A2	108.58	131.38	16.3	11	15	11	0.856	0.831	0.809	1.348	1.366	1.322	0.717	0.763	0.679	extracellular	GO:0044085 cellular component biogenesis; GO:0044707 single-multicellular organism process; GO:0016043 cellular component organization; GO:0009746 response to hexose; GO:0044236 multicellular organism metabolic process; GO:1901700 response to oxygen-containing compound; GO:0044699 single-organism process; GO:0050896 response to stimulus; GO:0009749 response to glucose; GO:0071704 organic substanc…	GO:0016020 membrane; GO:0005615 extracellular space; GO:0044421 extracellular region part; GO:0005783 endoplasmic reticulum; GO:0071944 cell periphery; GO:0031982 vesicle; GO:0005737 cytoplasm; GO:0032991 macromolecular complex; GO:0044424 intracellular part; GO:0005623 cell; GO:0005581 collagen trimer; GO:0044422 organelle part; GO:0070062 extracellular exosome; GO:0031974 membrane-enclosed lume…	GO:0005515 protein binding; GO:0005488 binding;	K06238	COL6A; collagen, type VI, alpha	hsa04151 PI3K-Akt signaling pathway - Homo sapiens (human); hsa04510 Focal adhesion - Homo sapiens (human); hsa04512 ECM-receptor interaction - Homo sapiens (human); hsa04974 Protein digestion and absorption - Homo sapiens (human); hsa05165 Human papillomavirus infection - Homo sapiens (human);	IPR002035;	von Willebrand factor, type A;
P12111	Collagen alpha-3(VI) chain OS=Homo sapiens OX=9606 GN=COL6A3 PE=1 SV=5	1.903	Up	1.0371e-06	COL6A3	343.67	323.31	16.8	46	59	46	0.76	0.77	0.739	1.437	1.416	1.465	0.563	0.638	0.606	extracellular	GO:0050794 regulation of cellular process; GO:0016043 cellular component organization; GO:0044707 single-multicellular organism process; GO:0010951 negative regulation of endopeptidase activity; GO:0060255 regulation of macromolecule metabolic process; GO:0044236 multicellular organism metabolic process; GO:0044699 single-organism process; GO:0031324 negative regulation of cellular metabolic proc…	GO:0016020 membrane; GO:0005615 extracellular space; GO:0044421 extracellular region part; GO:0005783 endoplasmic reticulum; GO:0071944 cell periphery; GO:0031982 vesicle; GO:0005737 cytoplasm; GO:0032991 macromolecular complex; GO:0099512 supramolecular fiber; GO:0044424 intracellular part; GO:0099080 supramolecular complex; GO:0005623 cell; GO:0005581 collagen trimer; GO:0044422 organelle part;…	GO:0004867 serine-type endopeptidase inhibitor activity; GO:0030234 enzyme regulator activity; GO:0005488 binding; GO:0030414 peptidase inhibitor activity; GO:0061134 peptidase regulator activity; GO:0005515 protein binding; GO:0061135 endopeptidase regulator activity; GO:0004857 enzyme inhibitor activity; GO:0098772 molecular function regulator; GO:0004866 endopeptidase inhibitor activity;	K06238	COL6A; collagen, type VI, alpha	hsa04151 PI3K-Akt signaling pathway - Homo sapiens (human); hsa04510 Focal adhesion - Homo sapiens (human); hsa04512 ECM-receptor interaction - Homo sapiens (human); hsa04974 Protein digestion and absorption - Homo sapiens (human); hsa05165 Human papillomavirus infection - Homo sapiens (human);	IPR013783; IPR003961; IPR002223; IPR002035;	Immunoglobulin-like fold; Fibronectin type III; Pancreatic trypsin inhibitor Kunitz domain; von Willebrand factor, type A;
P12429	Annexin A3 OS=Homo sapiens OX=9606 GN=ANXA3 PE=1 SV=3	0.473	Down	4.4519e-05	ANXA3	36.375	132.96	28.5	8	11	8	1.324	1.36	1.351	0.587	0.667	0.653	0.818	0.766	0.899	cytoplasm	GO:0030335 positive regulation of cell migration; GO:0045321 leukocyte activation; GO:0021766 hippocampus development; GO:0007420 brain development; GO:0098542 defense response to other organism; GO:0010594 regulation of endothelial cell migration; GO:0009607 response to biotic stimulus; GO:0021537 telencephalon development; GO:0009605 response to external stimulus; GO:0051240 positive regulation…	GO:0016020 membrane; GO:0030425 dendrite; GO:0044421 extracellular region part; GO:0031090 organelle membrane; GO:0031410 cytoplasmic vesicle; GO:0071944 cell periphery; GO:0031982 vesicle; GO:0005737 cytoplasm; GO:0044433 cytoplasmic vesicle part; GO:0043025 neuronal cell body; GO:0044424 intracellular part; GO:0005623 cell; GO:0044422 organelle part; GO:0070062 extracellular exosome; GO:0044464…	GO:0019834 phospholipase A2 inhibitor activity; GO:0005544 calcium-dependent phospholipid binding; GO:0055102 lipase inhibitor activity; GO:0043167 ion binding; GO:0004859 phospholipase inhibitor activity; GO:0005515 protein binding; GO:0004857 enzyme inhibitor activity; GO:0098772 molecular function regulator; GO:0048306 calcium-dependent protein binding; GO:0030234 enzyme regulator activity; GO…	K17089	ANXA3; annexin A3
P13498	Cytochrome b-245 light chain OS=Homo sapiens OX=9606 GN=CYBA PE=1 SV=3	1.626	Up	0.000101343	CYBA	21.012	13.089	12.8	2	2	2	0.614	0.641	0.66	1.071	1.052	0.991	2.017	1.969	1.962	plasma membrane	GO:0044085 cellular component biogenesis; GO:0044700 single organism signaling; GO:1904385 cellular response to angiotensin; GO:0032680 regulation of tumor necrosis factor production; GO:0042593 glucose homeostasis; GO:0009891 positive regulation of biosynthetic process; GO:0070555 response to interleukin-1; GO:0031347 regulation of defense response; GO:0044237 cellular metabolic process; GO:0045…	GO:0016020 membrane; GO:0030425 dendrite; GO:0097038 perinuclear endoplasmic reticulum; GO:0031090 organelle membrane; GO:0005737 cytoplasm; GO:0044433 cytoplasmic vesicle part; GO:0043025 neuronal cell body; GO:0032991 macromolecular complex; GO:0005887 integral component of plasma membrane; GO:0005623 cell; GO:0044422 organelle part; GO:0043228 non-membrane-bounded organelle; GO:0098590 plasma …	GO:0016651 oxidoreductase activity, acting on NAD(P)H; GO:0046982 protein heterodimerization activity; GO:0043167 ion binding; GO:0046983 protein dimerization activity; GO:0005515 protein binding; GO:0017124 SH3 domain binding; GO:0016175 superoxide-generating NADPH oxidase activity; GO:0016491 oxidoreductase activity; GO:0009055 electron carrier activity; GO:1901363 heterocyclic compound binding…	K08009	CYBA, P22PHOX; cytochrome b-245, alpha polypeptide	hsa04145 Phagosome - Homo sapiens (human); hsa04380 Osteoclast differentiation - Homo sapiens (human); hsa04621 NOD-like receptor signaling pathway - Homo sapiens (human); hsa04670 Leukocyte transendothelial migration - Homo sapiens (human); hsa05140 Leishmaniasis - Homo sapiens (human); hsa05418 Fluid shear stress and atherosclerosis - Homo sapiens (human);
P13796	Plastin-2 OS=Homo sapiens OX=9606 GN=LCP1 PE=1 SV=6	4.138	Up	0.00020204	LCP1	70.288	27.571	12.4	8	13	4	0.077	0.087	0.075	0.358	0.363	0.268	5.247	4.927	4.811	cytoplasm	GO:0044700 single organism signaling; GO:0044085 cellular component biogenesis; GO:0031100 animal organ regeneration; GO:0045321 leukocyte activation; GO:0051674 localization of cell; GO:0044699 single-organism process; GO:1902115 regulation of organelle assembly; GO:0051130 positive regulation of cellular component organization; GO:0042110 T cell activation; GO:0007165 signal transduction; GO:00…	GO:0016020 membrane; GO:0005615 extracellular space; GO:0044421 extracellular region part; GO:0071944 cell periphery; GO:0030054 cell junction; GO:0032587 ruffle membrane; GO:0031982 vesicle; GO:0005737 cytoplasm; GO:0032991 macromolecular complex; GO:0099512 supramolecular fiber; GO:0044424 intracellular part; GO:0099080 supramolecular complex; GO:0098858 actin-based cell projection; GO:0005623 …	GO:0051015 actin filament binding; GO:0042802 identical protein binding; GO:0008092 cytoskeletal protein binding; GO:0005488 binding; GO:0043167 ion binding; GO:0044877 macromolecular complex binding; GO:0003779 actin binding; GO:0046872 metal ion binding; GO:0043169 cation binding; GO:0005515 protein binding; GO:0005509 calcium ion binding; GO:0051020 GTPase binding; GO:0019899 enzyme binding; G…	K17276	LCP1, PLS2; plastin-2		IPR002048; IPR001715; IPR011992;	EF-hand domain; Calponin homology domain; EF-hand domain pair;
P13995	Bifunctional methylenetetrahydrofolate dehydrogenase/cyclohydrolase, mitochondrial OS=Homo sapiens OX=9606 GN=MTHFD2 PE=1 SV=2	1.708	Up	0.00049595	MTHFD2	37.895	59.948	16	4	5	4	0.754	0.721	0.753	1.261	1.164	1.381	0.558	0.731	0.582	mitochondria	GO:0051188 cofactor biosynthetic process; GO:0043648 dicarboxylic acid metabolic process; GO:0042559 pteridine-containing compound biosynthetic process; GO:0016053 organic acid biosynthetic process; GO:0006725 cellular aromatic compound metabolic process; GO:0042398 cellular modified amino acid biosynthetic process; GO:0044699 single-organism process; GO:0009058 biosynthetic process; GO:1901566 o…	GO:0005759 mitochondrial matrix; GO:0043229 intracellular organelle; GO:0005615 extracellular space; GO:0044421 extracellular region part; GO:0044429 mitochondrial part; GO:0005737 cytoplasm; GO:0044446 intracellular organelle part; GO:0044424 intracellular part; GO:0005623 cell; GO:0005576 extracellular region; GO:0005739 mitochondrion; GO:0044422 organelle part; GO:0031974 membrane-enclosed lum…	GO:0000287 magnesium ion binding; GO:0016645 oxidoreductase activity, acting on the CH-NH group of donors; GO:0004487 methylenetetrahydrofolate dehydrogenase (NAD+) activity; GO:0043167 ion binding; GO:0004488 methylenetetrahydrofolate dehydrogenase (NADP+) activity; GO:0042301 phosphate ion binding; GO:0016787 hydrolase activity; GO:0019238 cyclohydrolase activity; GO:0016491 oxidoreductase acti…	K13403	MTHFD2; methylenetetrahydrofolate dehydrogenase(NAD+) / 5,10-methenyltetrahydrofolate cyclohydrolase [EC:1.5.1.15 3.5.4.9]	hsa00670 One carbon pool by folate - Homo sapiens (human); hsa01100 Metabolic pathways - Homo sapiens (human);	IPR020631; IPR016040; IPR020630;	Tetrahydrofolate dehydrogenase/cyclohydrolase, NAD(P)-binding domain; NAD(P)-binding domain; Tetrahydrofolate dehydrogenase/cyclohydrolase, catalytic domain;
P15291	Beta-1,4-galactosyltransferase 1 OS=Homo sapiens OX=9606 GN=B4GALT1 PE=1 SV=5	1.52	Up	0.023295	B4GALT1	43.92	23.551	15.1	3	3	3	0.797	0.672	0.561	0.942	1.157	0.987	1.998	1.563	2.165	mitochondria	GO:0043413 macromolecule glycosylation; GO:0010941 regulation of cell death; GO:0045321 leukocyte activation; GO:0035036 sperm-egg recognition; GO:0048732 gland development; GO:0060055 angiogenesis involved in wound healing; GO:0022414 reproductive process; GO:0044237 cellular metabolic process; GO:0044272 sulfur compound biosynthetic process; GO:0030203 glycosaminoglycan metabolic process; GO:00…	GO:0016020 membrane; GO:0098862 cluster of actin-based cell projections; GO:0044421 extracellular region part; GO:0009897 external side of plasma membrane; GO:0030312 external encapsulating structure; GO:0031090 organelle membrane; GO:0005737 cytoplasm; GO:0044433 cytoplasmic vesicle part; GO:0098858 actin-based cell projection; GO:0005623 cell; GO:0044422 organelle part; GO:0005765 lysosomal mem…	GO:0016758 transferase activity, transferring hexosyl groups; GO:0008378 galactosyltransferase activity; GO:0046983 protein dimerization activity; GO:0043167 ion binding; GO:0015631 tubulin binding; GO:0008194 UDP-glycosyltransferase activity; GO:0048487 beta-tubulin binding; GO:0005515 protein binding; GO:0043014 alpha-tubulin binding; GO:0004461 lactose synthase activity; GO:0003831 beta-N-acet…	K07966	B4GALT1; beta-1,4-galactosyltransferase 1 [EC:2.4.1.22 2.4.1.90 2.4.1.38 2.4.1.-]	hsa00052 Galactose metabolism - Homo sapiens (human); hsa00510 N-Glycan biosynthesis - Homo sapiens (human); hsa00514 Other types of O-glycan biosynthesis - Homo sapiens (human); hsa00515 Mannose type O-glycan biosynthesis - Homo sapiens (human); hsa00533 Glycosaminoglycan biosynthesis - keratan sulfate - Homo sapiens (human); hsa00601 Glycosphingolipid biosynthesis - lacto and neolacto series - …	IPR027995; IPR027791; IPR029044;	Galactosyltransferase, N-terminal; Galactosyltransferase, C-terminal; Nucleotide-diphospho-sugar transferases;
P15502	Elastin OS=Homo sapiens OX=9606 GN=ELN PE=1 SV=4	1.888	Up	3.8782e-05	ELN	68.397	45.193	4.2	2	2	2	0.694	0.712	0.756	1.335	1.414	1.333	0.944	0.994	1.086	extracellular	GO:0032502 developmental process; GO:0016043 cellular component organization; GO:0044707 single-multicellular organism process; GO:0003008 system process; GO:0048731 system development; GO:0044763 single-organism cellular process; GO:0044699 single-organism process; GO:0008283 cell proliferation; GO:0032501 multicellular organismal process; GO:0007585 respiratory gaseous exchange; GO:0009653 anat…	GO:0031012 extracellular matrix; GO:0071953 elastic fiber; GO:0044421 extracellular region part; GO:0044420 extracellular matrix component; GO:0005576 extracellular region; GO:0005578 proteinaceous extracellular matrix;	GO:0005201 extracellular matrix structural constituent; GO:0005515 protein binding; GO:0005198 structural molecule activity; GO:0005488 binding;	K14211	ELN; elastin	hsa04974 Protein digestion and absorption - Homo sapiens (human);
P15586	N-acetylglucosamine-6-sulfatase OS=Homo sapiens OX=9606 GN=GNS PE=1 SV=3	0.651	Down	1.9705e-06	GNS	62.081	82.099	17.6	8	14	8	1.259	1.269	1.294	0.814	0.838	0.835	0.784	0.747	0.703	plasma membrane	GO:0045321 leukocyte activation; GO:0002283 neutrophil activation involved in immune response; GO:0002252 immune effector process; GO:0006026 aminoglycan catabolic process; GO:0044699 single-organism process; GO:0042340 keratan sulfate catabolic process; GO:0050896 response to stimulus; GO:0044237 cellular metabolic process; GO:0051234 establishment of localization; GO:0071704 organic substance m…	GO:0034774 secretory granule lumen; GO:0044421 extracellular region part; GO:0031410 cytoplasmic vesicle; GO:0005737 cytoplasm; GO:0031982 vesicle; GO:0044433 cytoplasmic vesicle part; GO:0044424 intracellular part; GO:0035578 azurophil granule lumen; GO:0005623 cell; GO:1904813 ficolin-1-rich granule lumen; GO:0044422 organelle part; GO:0005775 vacuolar lumen; GO:0070062 extracellular exosome; G…	GO:0008484 sulfuric ester hydrolase activity; GO:0008449 N-acetylglucosamine-6-sulfatase activity; GO:0003824 catalytic activity; GO:0005488 binding; GO:0043167 ion binding; GO:0016788 hydrolase activity, acting on ester bonds; GO:0043169 cation binding; GO:0046872 metal ion binding; GO:0016787 hydrolase activity; GO:0005515 protein binding;	K01137	GNS; N-acetylglucosamine-6-sulfatase [EC:3.1.6.14]	hsa00531 Glycosaminoglycan degradation - Homo sapiens (human); hsa01100 Metabolic pathways - Homo sapiens (human); hsa04142 Lysosome - Homo sapiens (human);	IPR017849; IPR000917; IPR017850;	Alkaline phosphatase-like, alpha/beta/alpha; Sulfatase, N-terminal; Alkaline-phosphatase-like, core domain;
P15924	Desmoplakin OS=Homo sapiens OX=9606 GN=DSP PE=1 SV=3	1.585	Up	1.77983e-05	DSP	331.77	248.02	9.2	23	24	23	0.819	0.801	0.811	1.292	1.243	1.319	0.818	0.806	0.771	nucleus	GO:0044700 single organism signaling; GO:0065008 regulation of biological quality; GO:0045321 leukocyte activation; GO:0071896 protein localization to adherens junction; GO:0031424 keratinization; GO:0060415 muscle tissue morphogenesis; GO:0044237 cellular metabolic process; GO:0022610 biological adhesion; GO:0086073 bundle of His cell-Purkinje myocyte adhesion involved in cell communication; GO:…	GO:0016323 basolateral plasma membrane; GO:0016020 membrane; GO:0044421 extracellular region part; GO:0031090 organelle membrane; GO:0031410 cytoplasmic vesicle; GO:0044291 cell-cell contact zone; GO:0030054 cell junction; GO:0071944 cell periphery; GO:0031982 vesicle; GO:0005737 cytoplasm; GO:0044433 cytoplasmic vesicle part; GO:0099512 supramolecular fiber; GO:0044424 intracellular part; GO:000…	GO:0003723 RNA binding; GO:0030674 protein binding, bridging; GO:0019901 protein kinase binding; GO:0097110 scaffold protein binding; GO:0086083 cell adhesive protein binding involved in bundle of His cell-Purkinje myocyte communication; GO:0005515 protein binding; GO:0019900 kinase binding; GO:0098632 protein binding involved in cell-cell adhesion; GO:0086080 protein binding involved in heteroty…	K10381	DSP; desmoplakin	hsa05412 Arrhythmogenic right ventricular cardiomyopathy (ARVC) - Homo sapiens (human);
P16112	Aggrecan core protein OS=Homo sapiens OX=9606 GN=ACAN PE=1 SV=3	0.577	Down	0.0047596	ACAN	261.33	28.532	1.5	4	4	4	1.394	1.133	1.377	0.815	0.65	0.786	0.522	0.604	0.681	extracellular	GO:0016043 cellular component organization; GO:0044707 single-multicellular organism process; GO:0006024 glycosaminoglycan biosynthetic process; GO:0006026 aminoglycan catabolic process; GO:0044699 single-organism process; GO:0009058 biosynthetic process; GO:0042340 keratan sulfate catabolic process; GO:1901566 organonitrogen compound biosynthetic process; GO:0044237 cellular metabolic process; G…	GO:0043229 intracellular organelle; GO:0044421 extracellular region part; GO:0005737 cytoplasm; GO:0044446 intracellular organelle part; GO:0005796 Golgi lumen; GO:0012505 endomembrane system; GO:0044424 intracellular part; GO:0005623 cell; GO:0005576 extracellular region; GO:0043202 lysosomal lumen; GO:0044422 organelle part; GO:0005775 vacuolar lumen; GO:0031012 extracellular matrix; GO:0031974…	GO:0005201 extracellular matrix structural constituent; GO:0097367 carbohydrate derivative binding; GO:0005488 binding; GO:0043167 ion binding; GO:0005540 hyaluronic acid binding; GO:0030246 carbohydrate binding; GO:0046872 metal ion binding; GO:0043169 cation binding; GO:0005515 protein binding; GO:0005539 glycosaminoglycan binding; GO:0005198 structural molecule activity;	K06792	AGC1, CSPG1; aggrecan 1		IPR007110; IPR016187; IPR003599; IPR000742; IPR016186; IPR001304; IPR000436; IPR033987; IPR013783; IPR013106; IPR000538;	Immunoglobulin-like domain; C-type lectin fold; Immunoglobulin subtype; EGF-like domain; C-type lectin-like/link domain; C-type lectin-like; Sushi/SCR/CCP domain; Aggrecan/versican, C-type lectin-like domain; Immunoglobulin-like fold; Immunoglobulin V-set domain; Link domain;
P16671	Platelet glycoprotein 4 OS=Homo sapiens OX=9606 GN=CD36 PE=1 SV=2	0.613	Down	4.8807e-06	CD36	53.053	40.227	13.8	6	7	6	1.359	1.282	1.319	0.802	0.815	0.811	0.579	0.596	0.591	plasma membrane	GO:0044700 single organism signaling; GO:0010744 positive regulation of macrophage derived foam cell differentiation; GO:0060100 positive regulation of phagocytosis, engulfment; GO:0032680 regulation of tumor necrosis factor production; GO:0098542 defense response to other organism; GO:0090317 negative regulation of intracellular protein transport; GO:0031347 regulation of defense response; GO:00…	GO:0016020 membrane; GO:0005615 extracellular space; GO:0044421 extracellular region part; GO:0098862 cluster of actin-based cell projections; GO:0016324 apical plasma membrane; GO:0005903 brush border; GO:0009897 external side of plasma membrane; GO:0031090 organelle membrane; GO:0031410 cytoplasmic vesicle; GO:0098857 membrane microdomain; GO:0071944 cell periphery; GO:0031982 vesicle; GO:00057…	GO:0038023 signaling receptor activity; GO:0019838 growth factor binding; GO:0044877 macromolecular complex binding; GO:0038024 cargo receptor activity; GO:0071813 lipoprotein particle binding; GO:0005515 protein binding; GO:0070892 lipoteichoic acid receptor activity; GO:0004871 signal transducer activity; GO:0050431 transforming growth factor beta binding; GO:0019955 cytokine binding; GO:003022…	K06259	CD36; CD36 antigen	hsa03320 PPAR signaling pathway - Homo sapiens (human); hsa04145 Phagosome - Homo sapiens (human); hsa04152 AMPK signaling pathway - Homo sapiens (human); hsa04512 ECM-receptor interaction - Homo sapiens (human); hsa04640 Hematopoietic cell lineage - Homo sapiens (human); hsa04920 Adipocytokine signaling pathway - Homo sapiens (human); hsa04931 Insulin resistance - Homo sapiens (human); hsa04975 …
P17302	Gap junction alpha-1 protein OS=Homo sapiens OX=9606 GN=GJA1 PE=1 SV=2	0.482	Down	1.76549e-05	GJA1	43.008	30.529	12.8	4	5	4	1.472	1.543	1.452	0.721	0.688	0.744	0.445	0.424	0.384	plasma membrane	GO:0044085 cellular component biogenesis; GO:0044700 single organism signaling; GO:0022414 reproductive process; GO:0050796 regulation of insulin secretion; GO:1901862 negative regulation of muscle tissue development; GO:0002793 positive regulation of peptide secretion; GO:0031347 regulation of defense response; GO:0051503 adenine nucleotide transport; GO:0009607 response to biotic stimulus; GO:0…	GO:0016020 membrane; GO:0019867 outer membrane; GO:0044421 extracellular region part; GO:0031090 organelle membrane; GO:0098857 membrane microdomain; GO:0005737 cytoplasm; GO:0044433 cytoplasmic vesicle part; GO:0032991 macromolecular complex; GO:0005913 cell-cell adherens junction; GO:0005887 integral component of plasma membrane; GO:0005623 cell; GO:0044422 organelle part; GO:0014704 intercalat…	GO:0005243 gap junction channel activity; GO:0015075 ion transmembrane transporter activity; GO:0022803 passive transmembrane transporter activity; GO:0022892 substrate-specific transporter activity; GO:0005515 protein binding; GO:0030165 PDZ domain binding; GO:0017124 SH3 domain binding; GO:0004871 signal transducer activity; GO:0015267 channel activity; GO:0086075 gap junction channel activity …	K07372	GJA1, CX43; gap junction alpha-1 protein	hsa04540 Gap junction - Homo sapiens (human); hsa05412 Arrhythmogenic right ventricular cardiomyopathy (ARVC) - Homo sapiens (human);	IPR013124; IPR013092; IPR019570;	Gap junction alpha-1 protein (Cx43), C-terminal; Connexin, N-terminal; Gap junction protein, cysteine-rich domain;
P17661	Desmin OS=Homo sapiens OX=9606 GN=DES PE=1 SV=3	2.058	Up	2.0227e-05	DES	53.535	8.3677	7.7	4	6	1	0.587	0.642	0.612	1.267	1.298	1.223	1.403	1.474	1.709	mitochondria	GO:0030048 actin filament-based movement; GO:0016043 cellular component organization; GO:0030049 muscle filament sliding; GO:0070252 actin-mediated cell contraction; GO:0003012 muscle system process; GO:0045109 intermediate filament organization; GO:0003008 system process; GO:0045104 intermediate filament cytoskeleton organization; GO:0033275 actin-myosin filament sliding; GO:1903522 regulation o…	GO:0016020 membrane; GO:0044421 extracellular region part; GO:0071944 cell periphery; GO:0044291 cell-cell contact zone; GO:0030054 cell junction; GO:0030016 myofibril; GO:0031982 vesicle; GO:0005737 cytoplasm; GO:0099512 supramolecular fiber; GO:0044424 intracellular part; GO:0005913 cell-cell adherens junction; GO:0030018 Z disc; GO:0005911 cell-cell junction; GO:0099080 supramolecular complex;…	GO:0005515 protein binding; GO:0008092 cytoskeletal protein binding; GO:0042802 identical protein binding; GO:0005200 structural constituent of cytoskeleton; GO:0005198 structural molecule activity; GO:0005488 binding;	K07610	DES; desmin	hsa05410 Hypertrophic cardiomyopathy (HCM) - Homo sapiens (human); hsa05412 Arrhythmogenic right ventricular cardiomyopathy (ARVC) - Homo sapiens (human); hsa05414 Dilated cardiomyopathy (DCM) - Homo sapiens (human);	IPR006821;	Intermediate filament head, DNA-binding domain;
P17844	Probable ATP-dependent RNA helicase DDX5 OS=Homo sapiens OX=9606 GN=DDX5 PE=1 SV=1	1.508	Up	2.1816e-06	DDX5	69.147	121.57	35	20	28	14	0.797	0.778	0.789	1.201	1.165	1.198	1.386	1.206	1.06	nucleus	GO:0044700 single organism signaling; GO:0000381 regulation of alternative mRNA splicing, via spliceosome; GO:0097659 nucleic acid-templated transcription; GO:0009891 positive regulation of biosynthetic process; GO:0044237 cellular metabolic process; GO:0008152 metabolic process; GO:0010558 negative regulation of macromolecule biosynthetic process; GO:0043170 macromolecule metabolic process; GO:0…	GO:0016020 membrane; GO:0044421 extracellular region part; GO:0031982 vesicle; GO:0032991 macromolecular complex; GO:0044424 intracellular part; GO:0005623 cell; GO:0044422 organelle part; GO:0043228 non-membrane-bounded organelle; GO:0031974 membrane-enclosed lumen; GO:0070062 extracellular exosome; GO:1902494 catalytic complex; GO:0005654 nucleoplasm; GO:0070013 intracellular organelle lumen; G…	GO:1901265 nucleoside phosphate binding; GO:0005102 receptor binding; GO:0008026 ATP-dependent helicase activity; GO:0016817 hydrolase activity, acting on acid anhydrides; GO:0050681 androgen receptor binding; GO:0005515 protein binding; GO:0016787 hydrolase activity; GO:0051427 hormone receptor binding; GO:0048306 calcium-dependent protein binding; GO:0016887 ATPase activity; GO:1901363 heterocy…	K12823	DDX5, DBP2; ATP-dependent RNA helicase DDX5/DBP2 [EC:3.6.4.13]	hsa03040 Spliceosome - Homo sapiens (human); hsa05202 Transcriptional misregulation in cancer - Homo sapiens (human); hsa05205 Proteoglycans in cancer - Homo sapiens (human);	IPR011545; IPR014014; IPR027417; IPR014001; IPR001650;	DEAD/DEAH box helicase domain; RNA helicase, DEAD-box type, Q motif; P-loop containing nucleoside triphosphate hydrolase; Helicase superfamily 1/2, ATP-binding domain; Helicase, C-terminal;
P17900	Ganglioside GM2 activator OS=Homo sapiens OX=9606 GN=GM2A PE=1 SV=4	0.46	Down	0.0097559	GM2A	20.838	18.655	14.5	3	3	3	1.514	1.453	1.481	0.588	0.691	0.766	0.438	0.452	0.565	extracellular	GO:0065008 regulation of biological quality; GO:0045321 leukocyte activation; GO:0019377 glycolipid catabolic process; GO:0006643 membrane lipid metabolic process; GO:0006672 ceramide metabolic process; GO:0044699 single-organism process; GO:0044255 cellular lipid metabolic process; GO:0044237 cellular metabolic process; GO:0006689 ganglioside catabolic process; GO:0050877 neurological system pro…	GO:0016020 membrane; GO:0044421 extracellular region part; GO:0005737 cytoplasm; GO:0099568 cytoplasmic region; GO:0044433 cytoplasmic vesicle part; GO:0032991 macromolecular complex; GO:0005887 integral component of plasma membrane; GO:0035578 azurophil granule lumen; GO:0005623 cell; GO:0090533 cation-transporting ATPase complex; GO:0009898 cytoplasmic side of plasma membrane; GO:0044422 organe…	GO:0005319 lipid transporter activity; GO:0004553 hydrolase activity, hydrolyzing O-glycosyl compounds; GO:0022892 substrate-specific transporter activity; GO:0016787 hydrolase activity; GO:0016004 phospholipase activator activity; GO:0098772 molecular function regulator; GO:0032428 beta-N-acetylgalactosaminidase activity; GO:0030234 enzyme regulator activity; GO:0003824 catalytic activity; GO:00…	K12383	GM2A; ganglioside GM2 activator	hsa04142 Lysosome - Homo sapiens (human);	IPR003172;	MD-2-related lipid-recognition domain;
P19021	Peptidyl-glycine alpha-amidating monooxygenase OS=Homo sapiens OX=9606 GN=PAM PE=1 SV=2	0.528	Down	6.4156e-05	PAM	108.33	28.626	4.6	4	4	4	1.508	1.42	1.378	0.72	0.768	0.786	0.428	0.489	0.476	plasma membrane	GO:0044085 cellular component biogenesis; GO:0065008 regulation of biological quality; GO:0048732 gland development; GO:0006518 peptide metabolic process; GO:0022414 reproductive process; GO:0044255 cellular lipid metabolic process; GO:0044237 cellular metabolic process; GO:0008152 metabolic process; GO:0007507 heart development; GO:0032879 regulation of localization; GO:0065003 macromolecular co…	GO:0016020 membrane; GO:0005615 extracellular space; GO:0044421 extracellular region part; GO:0031090 organelle membrane; GO:0031410 cytoplasmic vesicle; GO:0071944 cell periphery; GO:0005737 cytoplasm; GO:0031982 vesicle; GO:0044433 cytoplasmic vesicle part; GO:0043025 neuronal cell body; GO:0031224 intrinsic component of membrane; GO:0044424 intracellular part; GO:0005623 cell; GO:0044422 organ…	GO:0019842 vitamin binding; GO:0031418 L-ascorbic acid binding; GO:0043167 ion binding; GO:0019901 protein kinase binding; GO:0043177 organic acid binding; GO:0016829 lyase activity; GO:0016705 oxidoreductase activity, acting on paired donors, with incorporation or reduction of molecular oxygen; GO:0016842 amidine-lyase activity; GO:0005515 protein binding; GO:0048029 monosaccharide binding; GO:0…	K18200	PAL; peptidylamidoglycolate lyase [EC:4.3.2.5]		IPR008977; IPR014784; IPR000323; IPR024548; IPR011042;	PHM/PNGase F domain; Copper type II, ascorbate-dependent monooxygenase-like, C-terminal; Copper type II, ascorbate-dependent monooxygenase, N-terminal; Copper type II ascorbate-dependent monooxygenase, C-terminal; Six-bladed beta-propeller, TolB-like;
P20292	Arachidonate 5-lipoxygenase-activating protein OS=Homo sapiens OX=9606 GN=ALOX5AP PE=1 SV=2	1.809	Up	0.00093704	ALOX5AP	18.157	6.5867	6.8	1	2	1	0.222	0.194	0.207	0.418	0.352	0.357	5.121	4.743	4.196	plasma membrane	GO:0044085 cellular component biogenesis; GO:0016053 organic acid biosynthetic process; GO:0019370 leukotriene biosynthetic process; GO:2001300 lipoxin metabolic process; GO:1901568 fatty acid derivative metabolic process; GO:0044699 single-organism process; GO:0009058 biosynthetic process; GO:0044255 cellular lipid metabolic process; GO:0044237 cellular metabolic process; GO:0008610 lipid biosyn…	GO:0043229 intracellular organelle; GO:0016020 membrane; GO:0042175 nuclear outer membrane-endoplasmic reticulum membrane network; GO:0005783 endoplasmic reticulum; GO:0031090 organelle membrane; GO:0005635 nuclear envelope; GO:0031967 organelle envelope; GO:0044446 intracellular organelle part; GO:0005737 cytoplasm; GO:0031224 intrinsic component of membrane; GO:0012505 endomembrane system; GO:0…	GO:0036041 long-chain fatty acid binding; GO:0047485 protein N-terminus binding; GO:0050544 arachidonic acid binding; GO:0043167 ion binding; GO:0050543 icosatetraenoic acid binding; GO:0043177 organic acid binding; GO:0005515 protein binding; GO:0098772 molecular function regulator; GO:0033293 monocarboxylic acid binding; GO:0031406 carboxylic acid binding; GO:0030234 enzyme regulator activity; …	K20735	ALOX5AP, FLAP; arachidonate 5-lipoxygenase-activating protein	hsa04664 Fc epsilon RI signaling pathway - Homo sapiens (human);	IPR023352;	Membrane associated eicosanoid/glutathione metabolism-like domain;
P20962	Parathymosin OS=Homo sapiens OX=9606 GN=PTMS PE=1 SV=2	0.397	Down	9.8592e-05	PTMS	11.53	10.369	10.8	1	2	1	1.674	1.441	1.528	0.571	0.617	0.655	0.394	0.509	0.579	nucleus	GO:0006260 DNA replication; GO:0006725 cellular aromatic compound metabolic process; GO:0006259 DNA metabolic process; GO:1901360 organic cyclic compound metabolic process; GO:0006807 nitrogen compound metabolic process; GO:0002376 immune system process; GO:0009058 biosynthetic process; GO:0044238 primary metabolic process; GO:0044237 cellular metabolic process; GO:1901576 organic substance biosy…	GO:0043226 organelle; GO:0043231 intracellular membrane-bounded organelle; GO:0043229 intracellular organelle; GO:0005634 nucleus; GO:0044464 cell part; GO:0005622 intracellular; GO:0044424 intracellular part; GO:0043227 membrane-bounded organelle; GO:0005623 cell;
P21291	Cysteine and glycine-rich protein 1 OS=Homo sapiens OX=9606 GN=CSRP1 PE=1 SV=3	0.633	Down	0.00029856	CSRP1	20.567	92.604	49.2	7	10	7	1.329	1.277	1.326	0.796	0.8	0.891	0.491	0.625	0.73	nucleus	GO:0044707 single-multicellular organism process; GO:0065008 regulation of biological quality; GO:0007596 blood coagulation; GO:0050878 regulation of body fluid levels; GO:0006950 response to stress; GO:0030168 platelet activation; GO:0044763 single-organism cellular process; GO:0098609 cell-cell adhesion; GO:0044699 single-organism process; GO:0050896 response to stimulus; GO:0034109 homotypic c…	GO:0043229 intracellular organelle; GO:0044421 extracellular region part; GO:0030054 cell junction; GO:0031982 vesicle; GO:0070161 anchoring junction; GO:0044424 intracellular part; GO:0005623 cell; GO:0005576 extracellular region; GO:0043226 organelle; GO:0070062 extracellular exosome; GO:0043231 intracellular membrane-bounded organelle; GO:0005634 nucleus; GO:0005925 focal adhesion; GO:0005622 …	GO:0097159 organic cyclic compound binding; GO:1901363 heterocyclic compound binding; GO:0003723 RNA binding; GO:0046914 transition metal ion binding; GO:0005488 binding; GO:0003676 nucleic acid binding; GO:0043167 ion binding; GO:0043169 cation binding; GO:0046872 metal ion binding; GO:0008270 zinc ion binding;	K09377	CSRP; cysteine and glycine-rich protein		IPR001781;	Zinc finger, LIM-type;
P21926	CD9 antigen OS=Homo sapiens OX=9606 GN=CD9 PE=1 SV=4	0.567	Down	2.397e-05	CD9	25.416	12.088	7.5	2	2	2	1.436	1.391	1.465	0.817	0.779	0.839	0.315	0.375	0.377	plasma membrane	GO:0044085 cellular component biogenesis; GO:0044700 single organism signaling; GO:0065008 regulation of biological quality; GO:0007596 blood coagulation; GO:0001101 response to acid chemical; GO:0031623 receptor internalization; GO:0007272 ensheathment of neurons; GO:0022414 reproductive process; GO:0007166 cell surface receptor signaling pathway; GO:0007420 brain development; GO:0048869 cellula…	GO:0016020 membrane; GO:0005615 extracellular space; GO:0044421 extracellular region part; GO:0009897 external side of plasma membrane; GO:0016324 apical plasma membrane; GO:0045334 clathrin-coated endocytic vesicle; GO:0031090 organelle membrane; GO:0031410 cytoplasmic vesicle; GO:0030054 cell junction; GO:0071944 cell periphery; GO:0031982 vesicle; GO:0005737 cytoplasm; GO:0030669 clathrin-coat…	GO:0050839 cell adhesion molecule binding; GO:0005102 receptor binding; GO:0005488 binding; GO:0044877 macromolecular complex binding; GO:0005515 protein binding; GO:0005178 integrin binding; GO:0032403 protein complex binding;	K06460	CD9, TSPAN29; CD9 antigen	hsa04640 Hematopoietic cell lineage - Homo sapiens (human);	IPR028977; IPR008952;	CD81 antigen, large extracellular loop domain; Tetraspanin, EC2 domain;
P21980	Protein-glutamine gamma-glutamyltransferase 2 OS=Homo sapiens OX=9606 GN=TGM2 PE=1 SV=2	1.683	Up	3.8298e-05	TGM2	77.328	182.95	33.2	17	29	17	0.846	0.835	0.779	1.372	1.375	1.392	0.504	0.508	0.53	cytoplasm	GO:0044085 cellular component biogenesis; GO:0044700 single organism signaling; GO:0010941 regulation of cell death; GO:0065008 regulation of biological quality; GO:0048732 gland development; GO:0035148 tube formation; GO:0031347 regulation of defense response; GO:0044237 cellular metabolic process; GO:0008152 metabolic process; GO:0065003 macromolecular complex assembly; GO:0043122 regulation of…	GO:0016020 membrane; GO:0044421 extracellular region part; GO:0005783 endoplasmic reticulum; GO:0071944 cell periphery; GO:0030054 cell junction; GO:0031982 vesicle; GO:0005737 cytoplasm; GO:0031224 intrinsic component of membrane; GO:0044424 intracellular part; GO:0005623 cell; GO:0070062 extracellular exosome; GO:0005925 focal adhesion; GO:0044425 membrane part; GO:0005622 intracellular; GO:004…	GO:1901265 nucleoside phosphate binding; GO:0001882 nucleoside binding; GO:0043167 ion binding; GO:0005515 protein binding; GO:0000166 nucleotide binding; GO:0016755 transferase activity, transferring amino-acyl groups; GO:0097159 organic cyclic compound binding; GO:1901363 heterocyclic compound binding; GO:0032549 ribonucleoside binding; GO:0016746 transferase activity, transferring acyl groups;…	K05625	TGM2; transglutaminase 2 [EC:2.3.2.13]	hsa05016 Huntington disease - Homo sapiens (human);	IPR008958; IPR013783; IPR002931; IPR014756; IPR001102;	Transglutaminase, C-terminal; Immunoglobulin-like fold; Transglutaminase-like; Immunoglobulin E-set; Transglutaminase, N-terminal;
P22735	Protein-glutamine gamma-glutamyltransferase K OS=Homo sapiens OX=9606 GN=TGM1 PE=1 SV=4	2.34	Up	0.0045389	TGM1	89.786	7.1142	1.6	1	1	1	0.151	0.132	0.117	0.389	0.294	0.253	5.353	4.901	4.893	nucleus	GO:0050794 regulation of cellular process; GO:0016043 cellular component organization; GO:0044707 single-multicellular organism process; GO:0042127 regulation of cell proliferation; GO:0010837 regulation of keratinocyte proliferation; GO:0031424 keratinization; GO:0048869 cellular developmental process; GO:0018149 peptide cross-linking; GO:0044267 cellular protein metabolic process; GO:0044699 si…	GO:0016020 membrane; GO:0044421 extracellular region part; GO:0071944 cell periphery; GO:0031982 vesicle; GO:0005737 cytoplasm; GO:0031224 intrinsic component of membrane; GO:0044424 intracellular part; GO:0005829 cytosol; GO:0005623 cell; GO:0005576 extracellular region; GO:0005886 plasma membrane; GO:0043226 organelle; GO:0070062 extracellular exosome; GO:0001533 cornified envelope; GO:0044425 …	GO:0016746 transferase activity, transferring acyl groups; GO:0003824 catalytic activity; GO:0005488 binding; GO:0043167 ion binding; GO:0043169 cation binding; GO:0046872 metal ion binding; GO:0005515 protein binding; GO:0016740 transferase activity; GO:0003810 protein-glutamine gamma-glutamyltransferase activity; GO:0016755 transferase activity, transferring amino-acyl groups;	K05619	TGM1; transglutaminase 1 [EC:2.3.2.13]		IPR008958; IPR013783; IPR002931; IPR014756; IPR001102;	Transglutaminase, C-terminal; Immunoglobulin-like fold; Transglutaminase-like; Immunoglobulin E-set; Transglutaminase, N-terminal;
P23497	Nuclear autoantigen Sp-100 OS=Homo sapiens OX=9606 GN=SP100 PE=1 SV=3	0.665	Down	2.3566e-06	SP100	100.42	20.645	3.2	3	4	3	1.352	1.345	1.336	0.887	0.881	0.915	0.367	0.385	0.397	nucleus	GO:0044700 single organism signaling; GO:0065008 regulation of biological quality; GO:0010941 regulation of cell death; GO:0007166 cell surface receptor signaling pathway; GO:0097659 nucleic acid-templated transcription; GO:0009891 positive regulation of biosynthetic process; GO:0090317 negative regulation of intracellular protein transport; GO:0044237 cellular metabolic process; GO:0032897 negat…	GO:0043229 intracellular organelle; GO:0000784 nuclear chromosome, telomeric region; GO:0000781 chromosome, telomeric region; GO:0043232 intracellular non-membrane-bounded organelle; GO:0005737 cytoplasm; GO:0044446 intracellular organelle part; GO:0031981 nuclear lumen; GO:0044424 intracellular part; GO:0005730 nucleolus; GO:0016604 nuclear body; GO:0005623 cell; GO:0044422 organelle part; GO:00…	GO:0070087 chromo shadow domain binding; GO:0003677 DNA binding; GO:0003714 transcription corepressor activity; GO:0046983 protein dimerization activity; GO:0005515 protein binding; GO:0019900 kinase binding; GO:0003712 transcription cofactor activity; GO:1901363 heterocyclic compound binding; GO:0097159 organic cyclic compound binding; GO:0042802 identical protein binding; GO:0005488 binding; GO…	K15413	SP100; nuclear autoantigen Sp-100	hsa05168 Herpes simplex infection - Homo sapiens (human); hsa05203 Viral carcinogenesis - Homo sapiens (human);	IPR004865; IPR009071; IPR010919; IPR000770;	HSR domain; High mobility group box domain; SAND domain-like; SAND domain;
P23634	Plasma membrane calcium-transporting ATPase 4 OS=Homo sapiens OX=9606 GN=ATP2B4 PE=1 SV=2	0.611	Down	0.00013699	ATP2B4	137.92	215.23	18.2	18	30	10	1.281	1.339	1.299	0.764	0.782	0.848	0.664	0.571	0.733	plasma membrane	GO:0021766 hippocampus development; GO:0022414 reproductive process; GO:0010612 regulation of cardiac muscle adaptation; GO:0003407 neural retina development; GO:0010564 regulation of cell cycle process; GO:1901204 regulation of adrenergic receptor signaling pathway involved in heart process; GO:0071900 regulation of protein serine/threonine kinase activity; GO:0014743 regulation of muscle hypert…	GO:0016323 basolateral plasma membrane; GO:0016020 membrane; GO:0098857 membrane microdomain; GO:0071944 cell periphery; GO:0030016 myofibril; GO:0005737 cytoplasm; GO:0032991 macromolecular complex; GO:0031224 intrinsic component of membrane; GO:0036126 sperm flagellum; GO:0097729 9+2 motile cilium; GO:0044424 intracellular part; GO:0099512 supramolecular fiber; GO:0005887 integral component of …	GO:0042625 ATPase coupled ion transmembrane transporter activity; GO:0019903 protein phosphatase binding; GO:0050998 nitric-oxide synthase binding; GO:0022891 substrate-specific transmembrane transporter activity; GO:0097159 organic cyclic compound binding; GO:0019829 cation-transporting ATPase activity; GO:0032553 ribonucleotide binding; GO:0003824 catalytic activity; GO:0043492 ATPase activity,…	K05850	ATP2B; Ca2+ transporting ATPase, plasma membrane [EC:3.6.3.8]	hsa04020 Calcium signaling pathway - Homo sapiens (human); hsa04022 cGMP-PKG signaling pathway - Homo sapiens (human); hsa04024 cAMP signaling pathway - Homo sapiens (human); hsa04261 Adrenergic signaling in cardiomyocytes - Homo sapiens (human); hsa04925 Aldosterone synthesis and secretion - Homo sapiens (human); hsa04970 Salivary secretion - Homo sapiens (human); hsa04972 Pancreatic secretion -…	IPR023298; IPR004014; IPR022141; IPR008250; IPR023299; IPR023214; IPR006068;	P-type ATPase, transmembrane domain; Cation-transporting P-type ATPase, N-terminal; Plasma membrane calcium transporting P-type ATPase, C-terminal; P-type ATPase, A domain; P-type ATPase, cytoplasmic domain N; HAD-like domain; Cation-transporting P-type ATPase, C-terminal;
P24593	Insulin-like growth factor-binding protein 5 OS=Homo sapiens OX=9606 GN=IGFBP5 PE=1 SV=1	0.607	Down	0.00088047	IGFBP5	30.57	86.352	32.7	7	8	7	1.244	1.285	1.264	0.693	0.84	0.77	0.704	0.713	0.634	extracellular	GO:0044700 single organism signaling; GO:0001649 osteoblast differentiation; GO:0065008 regulation of biological quality; GO:0048732 gland development; GO:0051896 regulation of protein kinase B signaling; GO:0014745 negative regulation of muscle adaptation; GO:0022414 reproductive process; GO:0030323 respiratory tube development; GO:0010608 posttranscriptional regulation of gene expression; GO:00…	GO:0042567 insulin-like growth factor ternary complex; GO:0044421 extracellular region part; GO:0005615 extracellular space; GO:0016942 insulin-like growth factor binding protein complex; GO:0005622 intracellular; GO:0044464 cell part; GO:0032991 macromolecular complex; GO:0043234 protein complex; GO:0005623 cell; GO:0005576 extracellular region; GO:0036454 growth factor complex;	GO:0031994 insulin-like growth factor I binding; GO:0005520 insulin-like growth factor binding; GO:0005515 protein binding; GO:0001968 fibronectin binding; GO:0031995 insulin-like growth factor II binding; GO:0019838 growth factor binding; GO:0005488 binding;				IPR000716; IPR000867; IPR009030;	Thyroglobulin type-1; Insulin-like growth factor-binding protein, IGFBP; Growth factor receptor cysteine-rich domain;
P24821	Tenascin OS=Homo sapiens OX=9606 GN=TNC PE=1 SV=3	3.453	Up	5.9922e-07	TNC	240.85	210.8	10.7	17	18	17	0.497	0.464	0.461	1.671	1.618	1.621	0.988	1.114	1.096	extracellular	GO:0060602 branch elongation of an epithelium; GO:0044700 single organism signaling; GO:0001649 osteoblast differentiation; GO:0048732 gland development; GO:0060739 mesenchymal-epithelial cell signaling involved in prostate gland development; GO:0022414 reproductive process; GO:0030323 respiratory tube development; GO:0071305 cellular response to vitamin D; GO:0048754 branching morphogenesis of a…	GO:0016020 membrane; GO:0005615 extracellular space; GO:0044421 extracellular region part; GO:0030054 cell junction; GO:0070161 anchoring junction; GO:0005576 extracellular region; GO:0005614 interstitial matrix; GO:0044420 extracellular matrix component; GO:0005604 basement membrane; GO:0031012 extracellular matrix; GO:0005925 focal adhesion; GO:0005912 adherens junction; GO:0005578 proteinaceou…	GO:0045545 syndecan binding; GO:0097367 carbohydrate derivative binding; GO:0005515 protein binding; GO:0001948 glycoprotein binding; GO:0005488 binding; GO:0043394 proteoglycan binding;	K06252	TN; tenascin	hsa04151 PI3K-Akt signaling pathway - Homo sapiens (human); hsa04510 Focal adhesion - Homo sapiens (human); hsa04512 ECM-receptor interaction - Homo sapiens (human); hsa05165 Human papillomavirus infection - Homo sapiens (human); hsa05206 MicroRNAs in cancer - Homo sapiens (human);	IPR002181; IPR013111; IPR013783; IPR014716; IPR000742; IPR003961; IPR014715;	Fibrinogen, alpha/beta/gamma chain, C-terminal globular domain; EGF-like domain, extracellular; Immunoglobulin-like fold; Fibrinogen, alpha/beta/gamma chain, C-terminal globular, subdomain 1; EGF-like domain; Fibronectin type III; Fibrinogen, alpha/beta/gamma chain, C-terminal globular, subdomain 2;
P25116	Proteinase-activated receptor 1 OS=Homo sapiens OX=9606 GN=F2R PE=1 SV=2	0.64	Down	0.00065728	F2R	47.44	6.3708	3.3	1	1	1	1.107	1.106	1.147	0.678	0.782	0.689	1.297	1.465	1.489	plasma membrane	GO:0044700 single organism signaling; GO:0007205 protein kinase C-activating G-protein coupled receptor signaling pathway; GO:0010941 regulation of cell death; GO:0043523 regulation of neuron apoptotic process; GO:0009891 positive regulation of biosynthetic process; GO:0018212 peptidyl-tyrosine modification; GO:0099541 trans-synaptic signaling by lipid; GO:0044237 cellular metabolic process; GO:0…	GO:0016020 membrane; GO:0031410 cytoplasmic vesicle; GO:0098857 membrane microdomain; GO:0071944 cell periphery; GO:0005737 cytoplasm; GO:0031982 vesicle; GO:0031224 intrinsic component of membrane; GO:0044424 intracellular part; GO:0005887 integral component of plasma membrane; GO:0005623 cell; GO:0005769 early endosome; GO:0098590 plasma membrane region; GO:0005622 intracellular; GO:0044464 cel…	GO:0038023 signaling receptor activity; GO:0005102 receptor binding; GO:0004930 G-protein coupled receptor activity; GO:0005515 protein binding; GO:0015057 thrombin-activated receptor activity; GO:0001653 peptide receptor activity; GO:0004888 transmembrane signaling receptor activity; GO:0004871 signal transducer activity; GO:0008528 G-protein coupled peptide receptor activity; GO:0060089 molecul…	K03914	F2R, PAR1; coagulation factor II (thrombin) receptor	hsa04015 Rap1 signaling pathway - Homo sapiens (human); hsa04020 Calcium signaling pathway - Homo sapiens (human); hsa04024 cAMP signaling pathway - Homo sapiens (human); hsa04072 Phospholipase D signaling pathway - Homo sapiens (human); hsa04080 Neuroactive ligand-receptor interaction - Homo sapiens (human); hsa04151 PI3K-Akt signaling pathway - Homo sapiens (human); hsa04610 Complement and coag…	IPR017452;	GPCR, rhodopsin-like, 7TM;
P25205	DNA replication licensing factor MCM3 OS=Homo sapiens OX=9606 GN=MCM3 PE=1 SV=3	2.084	Up	4.1723e-05	MCM3	90.98	23.713	4.6	3	3	3	0.543	0.504	0.557	1.135	1.145	1.062	2.119	2.067	2.08	nucleus	GO:0016043 cellular component organization; GO:0006260 DNA replication; GO:0006725 cellular aromatic compound metabolic process; GO:0006259 DNA metabolic process; GO:0032392 DNA geometric change; GO:0044699 single-organism process; GO:0009058 biosynthetic process; GO:1903047 mitotic cell cycle process; GO:0044237 cellular metabolic process; GO:0071704 organic substance metabolic process; GO:00081…	GO:0016020 membrane; GO:0000784 nuclear chromosome, telomeric region; GO:0000781 chromosome, telomeric region; GO:0061695 transferase complex, transferring phosphorus-containing groups; GO:0043601 nuclear replisome; GO:0005737 cytoplasm; GO:0032991 macromolecular complex; GO:0044424 intracellular part; GO:0042555 MCM complex; GO:0005623 cell; GO:0044422 organelle part; GO:0044427 chromosomal part…	GO:0003677 DNA binding; GO:0005524 ATP binding; GO:1901265 nucleoside phosphate binding; GO:0004386 helicase activity; GO:0001882 nucleoside binding; GO:0043167 ion binding; GO:0016817 hydrolase activity, acting on acid anhydrides; GO:0005515 protein binding; GO:0016787 hydrolase activity; GO:0000166 nucleotide binding; GO:0017111 nucleoside-triphosphatase activity; GO:1901363 heterocyclic compou…	K02541	MCM3; DNA replication licensing factor MCM3 [EC:3.6.4.12]	hsa03030 DNA replication - Homo sapiens (human); hsa04110 Cell cycle - Homo sapiens (human);	IPR012340; IPR003593; IPR001208; IPR027417; IPR033762; IPR027925;	Nucleic acid-binding, OB-fold; AAA+ ATPase domain; MCM domain; P-loop containing nucleoside triphosphate hydrolase; MCM OB domain; MCM N-terminal domain;
P25445	Tumor necrosis factor receptor superfamily member 6 OS=Homo sapiens OX=9606 GN=FAS PE=1 SV=1	0.654	Down	0.00021656	FAS	37.732	34.577	10.1	4	4	4	1.363	1.363	1.403	0.879	0.865	0.958	0.349	0.452	0.435	extracellular	GO:0044085 cellular component biogenesis; GO:0044700 single organism signaling; GO:0002694 regulation of leukocyte activation; GO:0065008 regulation of biological quality; GO:0010941 regulation of cell death; GO:0045321 leukocyte activation; GO:0032270 positive regulation of cellular protein metabolic process; GO:0070997 neuron death; GO:0007166 cell surface receptor signaling pathway; GO:2000108…	GO:0016020 membrane; GO:0044421 extracellular region part; GO:0009897 external side of plasma membrane; GO:0098857 membrane microdomain; GO:0098796 membrane protein complex; GO:0071944 cell periphery; GO:0005737 cytoplasm; GO:0031982 vesicle; GO:0032991 macromolecular complex; GO:0031224 intrinsic component of membrane; GO:0044424 intracellular part; GO:0005887 integral component of plasma membra…	GO:0038023 signaling receptor activity; GO:0005035 death receptor activity; GO:0005515 protein binding; GO:0019900 kinase binding; GO:0004888 transmembrane signaling receptor activity; GO:0004871 signal transducer activity; GO:0005516 calmodulin binding; GO:0019955 cytokine binding; GO:0060089 molecular transducer activity; GO:0042802 identical protein binding; GO:0004872 receptor activity; GO:00…	K04390	TNFRSF6, FAS, CD95; tumor necrosis factor receptor superfamily member 6	hsa01524 Platinum drug resistance - Homo sapiens (human); hsa04010 MAPK signaling pathway - Homo sapiens (human); hsa04060 Cytokine-cytokine receptor interaction - Homo sapiens (human); hsa04115 p53 signaling pathway - Homo sapiens (human); hsa04210 Apoptosis - Homo sapiens (human); hsa04217 Necroptosis - Homo sapiens (human); hsa04650 Natural killer cell mediated cytotoxicity - Homo sapiens (hum…	IPR001368; IPR000488; IPR033998; IPR011029; IPR033999;	TNFR/NGFR cysteine-rich region; Death domain; Fas receptor, death domain; Death-like domain; Fas receptor, N-terminal;
P26358	DNA (cytosine-5)-methyltransferase 1 OS=Homo sapiens OX=9606 GN=DNMT1 PE=1 SV=2	1.937	Up	7.7438e-05	DNMT1	183.16	13.251	1.5	2	2	2	0.622	0.608	0.587	1.219	1.209	1.091	1.883	1.744	1.655	mitochondria	GO:0044700 single organism signaling; GO:0032270 positive regulation of cellular protein metabolic process; GO:0097659 nucleic acid-templated transcription; GO:0044237 cellular metabolic process; GO:1905269 positive regulation of chromatin organization; GO:0032776 DNA methylation on cytosine; GO:0008152 metabolic process; GO:0009719 response to endogenous stimulus; GO:0010558 negative regulation …	GO:0043229 intracellular organelle; GO:0043232 intracellular non-membrane-bounded organelle; GO:0044446 intracellular organelle part; GO:0031981 nuclear lumen; GO:0044424 intracellular part; GO:0005623 cell; GO:0044422 organelle part; GO:0000792 heterochromatin; GO:0044427 chromosomal part; GO:0043228 non-membrane-bounded organelle; GO:0098687 chromosomal region; GO:0031974 membrane-enclosed lume…	GO:0008757 S-adenosylmethionine-dependent methyltransferase activity; GO:0003723 RNA binding; GO:0003677 DNA binding; GO:1901265 nucleoside phosphate binding; GO:0008168 methyltransferase activity; GO:0009008 DNA-methyltransferase activity; GO:0008327 methyl-CpG binding; GO:0043167 ion binding; GO:0016741 transferase activity, transferring one-carbon groups; GO:0005515 protein binding; GO:0003682…	K00558	DNMT1, dcm; DNA (cytosine-5)-methyltransferase 1 [EC:2.1.1.37]	hsa00270 Cysteine and methionine metabolism - Homo sapiens (human); hsa01100 Metabolic pathways - Homo sapiens (human); hsa05206 MicroRNAs in cancer - Homo sapiens (human);	IPR010506; IPR029063; IPR001025; IPR022702; IPR002857;	DMAP1-binding domain; S-adenosyl-L-methionine-dependent methyltransferase; Bromo adjacent homology (BAH) domain; DNA (cytosine-5)-methyltransferase 1, replication foci domain; Zinc finger, CXXC-type;
P26885	Peptidyl-prolyl cis-trans isomerase FKBP2 OS=Homo sapiens OX=9606 GN=FKBP2 PE=1 SV=2	0.583	Down	0.00174232	FKBP2	15.649	19.878	23.9	3	3	3	1.197	1.24	1.172	0.611	0.78	0.713	1.58	1.045	1.273	extracellular	GO:0061077 chaperone-mediated protein folding; GO:0044267 cellular protein metabolic process; GO:0044238 primary metabolic process; GO:0018208 peptidyl-proline modification; GO:0000413 protein peptidyl-prolyl isomerization; GO:0044237 cellular metabolic process; GO:0071704 organic substance metabolic process; GO:0006457 protein folding; GO:0018193 peptidyl-amino acid modification; GO:0008152 meta…	GO:0043229 intracellular organelle; GO:0016020 membrane; GO:0042175 nuclear outer membrane-endoplasmic reticulum membrane network; GO:0005783 endoplasmic reticulum; GO:0044421 extracellular region part; GO:0044446 intracellular organelle part; GO:0005737 cytoplasm; GO:0031982 vesicle; GO:0012505 endomembrane system; GO:0044424 intracellular part; GO:0005623 cell; GO:0005576 extracellular region; …	GO:0097159 organic cyclic compound binding; GO:1901363 heterocyclic compound binding; GO:0003755 peptidyl-prolyl cis-trans isomerase activity; GO:0016853 isomerase activity; GO:0003824 catalytic activity; GO:0005488 binding; GO:0005515 protein binding; GO:0008144 drug binding; GO:0005528 FK506 binding; GO:0005527 macrolide binding; GO:0016859 cis-trans isomerase activity;	K09569	FKBP2; FK506-binding protein 2 [EC:5.2.1.8]		IPR001179;	FKBP-type peptidyl-prolyl cis-trans isomerase domain;
P27105	Erythrocyte band 7 integral membrane protein OS=Homo sapiens OX=9606 GN=STOM PE=1 SV=3	0.658	Down	3.5258e-06	STOM	31.73	65.437	30.6	7	10	7	1.276	1.29	1.306	0.846	0.869	0.834	0.595	0.417	0.443	cytoplasm	GO:0044085 cellular component biogenesis; GO:0065008 regulation of biological quality; GO:0045321 leukocyte activation; GO:0044827 modulation by host of viral genome replication; GO:1903533 regulation of protein targeting; GO:0023051 regulation of signaling; GO:0044699 single-organism process; GO:0035821 modification of morphology or physiology of other organism; GO:0010469 regulation of receptor…	GO:0016020 membrane; GO:0044421 extracellular region part; GO:0031090 organelle membrane; GO:0098857 membrane microdomain; GO:0005737 cytoplasm; GO:0044433 cytoplasmic vesicle part; GO:0005887 integral component of plasma membrane; GO:0005623 cell; GO:0044422 organelle part; GO:0043228 non-membrane-bounded organelle; GO:0070062 extracellular exosome; GO:0005765 lysosomal membrane; GO:0005622 intr…	GO:0005515 protein binding; GO:0042802 identical protein binding; GO:0070063 RNA polymerase binding; GO:0042803 protein homodimerization activity; GO:0019899 enzyme binding; GO:0005488 binding; GO:0046983 protein dimerization activity;	K17286	STOM; erythrocyte band 7 integral membrane protein		IPR001107;	Band 7 domain;
P27487	Dipeptidyl peptidase 4 OS=Homo sapiens OX=9606 GN=DPP4 PE=1 SV=2	0.549	Down	0.0084388	DPP4	88.278	22.51	4.3	4	4	4	1.091	1.406	0.962	0.693	0.587	0.62	1.109	1.141	1.176	extracellular	GO:0050863 regulation of T cell activation; GO:0044409 entry into host; GO:0002694 regulation of leukocyte activation; GO:0090130 tissue migration; GO:0065008 regulation of biological quality; GO:0045321 leukocyte activation; GO:0051674 localization of cell; GO:0051129 negative regulation of cellular component organization; GO:0050796 regulation of insulin secretion; GO:0023051 regulation of sign…	GO:0016020 membrane; GO:0044421 extracellular region part; GO:0016324 apical plasma membrane; GO:0031410 cytoplasmic vesicle; GO:0031090 organelle membrane; GO:0071437 invadopodium; GO:0098857 membrane microdomain; GO:0030054 cell junction; GO:0071944 cell periphery; GO:0005737 cytoplasm; GO:0031982 vesicle; GO:0031224 intrinsic component of membrane; GO:0071438 invadopodium membrane; GO:0044424 …	GO:0008238 exopeptidase activity; GO:0008233 peptidase activity; GO:0005102 receptor binding; GO:0046983 protein dimerization activity; GO:0008236 serine-type peptidase activity; GO:0008239 dipeptidyl-peptidase activity; GO:0004177 aminopeptidase activity; GO:0016787 hydrolase activity; GO:0005515 protein binding; GO:0001618 virus receptor activity; GO:0002020 protease binding; GO:0004252 serine-…	K01278	DPP4, CD26; dipeptidyl-peptidase 4 [EC:3.4.14.5]	hsa04974 Protein digestion and absorption - Homo sapiens (human);	IPR001375; IPR029058; IPR002469;	Peptidase S9, prolyl oligopeptidase, catalytic domain; Alpha/Beta hydrolase fold; Dipeptidylpeptidase IV, N-terminal domain;
P27695	DNA-(apurinic or apyrimidinic site) lyase OS=Homo sapiens OX=9606 GN=APEX1 PE=1 SV=2	0.452	Down	0.0031645	APEX1	35.554	19.157	10.7	3	4	3	1.194	1.202	1.206	0.519	0.516	0.592	1.52	1.449	1.534	nucleus	GO:0065008 regulation of biological quality; GO:0080111 DNA demethylation; GO:0010608 posttranscriptional regulation of gene expression; GO:0097659 nucleic acid-templated transcription; GO:0046683 response to organophosphorus; GO:0098501 polynucleotide dephosphorylation; GO:0010564 regulation of cell cycle process; GO:0044237 cellular metabolic process; GO:0008152 metabolic process; GO:0035510 DN…	GO:0005783 endoplasmic reticulum; GO:0000784 nuclear chromosome, telomeric region; GO:0000781 chromosome, telomeric region; GO:0005737 cytoplasm; GO:0032991 macromolecular complex; GO:0044424 intracellular part; GO:0016604 nuclear body; GO:0005623 cell; GO:0044422 organelle part; GO:0044427 chromosomal part; GO:0043228 non-membrane-bounded organelle; GO:0005856 cytoskeleton; GO:0031974 membrane-e…	GO:0016895 exodeoxyribonuclease activity, producing 5'-phosphomonoesters; GO:0031490 chromatin DNA binding; GO:0004844 uracil DNA N-glycosylase activity; GO:0003690 double-stranded DNA binding; GO:0004521 endoribonuclease activity; GO:0042162 telomeric DNA binding; GO:0005515 protein binding; GO:0016787 hydrolase activity; GO:0003682 chromatin binding; GO:0016835 carbon-oxygen lyase activity; GO:…	K10771	APEX1; AP endonuclease 1 [EC:4.2.99.18]	hsa03410 Base excision repair - Homo sapiens (human);	IPR005135;	Endonuclease/exonuclease/phosphatase;
P28161	Glutathione S-transferase Mu 2 OS=Homo sapiens OX=9606 GN=GSTM2 PE=1 SV=2	0.62	Down	0.0007626	GSTM2	25.744	44.738	28.4	4	5	4	1.392	1.292	1.394	0.803	0.804	0.921	0.381	0.385	0.386	cytoplasm	GO:0044700 single organism signaling; GO:0050850 positive regulation of calcium-mediated signaling; GO:2000273 positive regulation of receptor activity; GO:0065008 regulation of biological quality; GO:0006518 peptide metabolic process; GO:0051410 detoxification of nitrogen compound; GO:0044255 cellular lipid metabolic process; GO:1903170 negative regulation of calcium ion transmembrane transport;…	GO:0043229 intracellular organelle; GO:0044421 extracellular region part; GO:0005783 endoplasmic reticulum; GO:0031982 vesicle; GO:0005737 cytoplasm; GO:0016529 sarcoplasmic reticulum; GO:0012505 endomembrane system; GO:0044424 intracellular part; GO:0005829 cytosol; GO:0016528 sarcoplasm; GO:0005623 cell; GO:0005576 extracellular region; GO:0070062 extracellular exosome; GO:0043231 intracellular…	GO:0004602 glutathione peroxidase activity; GO:0005102 receptor binding; GO:0046983 protein dimerization activity; GO:0043167 ion binding; GO:0016209 antioxidant activity; GO:0005515 protein binding; GO:0033218 amide binding; GO:0043295 glutathione binding; GO:1900750 oligopeptide binding; GO:1901681 sulfur compound binding; GO:0016491 oxidoreductase activity; GO:0004364 glutathione transferase a…	K00799	GST, gst; glutathione S-transferase [EC:2.5.1.18]	hsa00480 Glutathione metabolism - Homo sapiens (human); hsa00980 Metabolism of xenobiotics by cytochrome P450 - Homo sapiens (human); hsa00982 Drug metabolism - cytochrome P450 - Homo sapiens (human); hsa00983 Drug metabolism - other enzymes - Homo sapiens (human); hsa01524 Platinum drug resistance - Homo sapiens (human); hsa05200 Pathways in cancer - Homo sapiens (human); hsa05204 Chemical carci…	IPR004046; IPR010987; IPR004045; IPR012336;	Glutathione S-transferase, C-terminal; Glutathione S-transferase, C-terminal-like; Glutathione S-transferase, N-terminal; Thioredoxin-like fold;
P28330	Long-chain specific acyl-CoA dehydrogenase, mitochondrial OS=Homo sapiens OX=9606 GN=ACADL PE=1 SV=2	2.081	Up	0.0074403	ACADL	47.655	14.052	5.6	2	3	2	0.312	0.37	0.229	0.69	0.629	0.577	4.316	4.01	3.585	mitochondria	GO:0044085 cellular component biogenesis; GO:0065008 regulation of biological quality; GO:0044699 single-organism process; GO:0044255 cellular lipid metabolic process; GO:0006579 amino-acid betaine catabolic process; GO:0019216 regulation of lipid metabolic process; GO:0044237 cellular metabolic process; GO:0048871 multicellular organismal homeostasis; GO:0008152 metabolic process; GO:0022607 cel…	GO:0016020 membrane; GO:0005759 mitochondrial matrix; GO:0043229 intracellular organelle; GO:0044429 mitochondrial part; GO:0031090 organelle membrane; GO:0031967 organelle envelope; GO:0005737 cytoplasm; GO:0044446 intracellular organelle part; GO:0044424 intracellular part; GO:0005623 cell; GO:0005739 mitochondrion; GO:0044422 organelle part; GO:0005740 mitochondrial envelope; GO:0031974 membra…	GO:0016634 oxidoreductase activity, acting on the CH-CH group of donors, oxygen as acceptor; GO:1901265 nucleoside phosphate binding; GO:0050660 flavin adenine dinucleotide binding; GO:0043167 ion binding; GO:0003997 acyl-CoA oxidase activity; GO:0000166 nucleotide binding; GO:0016401 palmitoyl-CoA oxidase activity; GO:1901681 sulfur compound binding; GO:0048037 cofactor binding; GO:0016491 oxido…	K00255	ACADL; long-chain-acyl-CoA dehydrogenase [EC:1.3.8.8]	hsa00071 Fatty acid degradation - Homo sapiens (human); hsa01100 Metabolic pathways - Homo sapiens (human); hsa01212 Fatty acid metabolism - Homo sapiens (human); hsa03320 PPAR signaling pathway - Homo sapiens (human);	IPR013786; IPR009100; IPR006091; IPR009075;	Acyl-CoA dehydrogenase/oxidase, N-terminal; Acyl-CoA dehydrogenase/oxidase, N-terminal and middle domain; Acyl-CoA oxidase/dehydrogenase, central domain; Acyl-CoA dehydrogenase/oxidase C-terminal;
P28799	Granulins OS=Homo sapiens OX=9606 GN=GRN PE=1 SV=2	0.658	Down	0.00035537	GRN	63.544	71.389	21.4	9	10	9	1.261	1.302	1.153	0.806	0.813	0.825	0.683	0.694	0.784	extracellular	GO:0050794 regulation of cellular process; GO:0044700 single organism signaling; GO:0045321 leukocyte activation; GO:0002283 neutrophil activation involved in immune response; GO:0002252 immune effector process; GO:0044699 single-organism process; GO:0050896 response to stimulus; GO:0051234 establishment of localization; GO:0007165 signal transduction; GO:0002275 myeloid cell activation involved …	GO:0034774 secretory granule lumen; GO:0005615 extracellular space; GO:0005783 endoplasmic reticulum; GO:0044421 extracellular region part; GO:0031410 cytoplasmic vesicle; GO:0005737 cytoplasm; GO:0031982 vesicle; GO:0044433 cytoplasmic vesicle part; GO:0044424 intracellular part; GO:0035578 azurophil granule lumen; GO:0005623 cell; GO:0044422 organelle part; GO:0005775 vacuolar lumen; GO:0031974…	GO:0097159 organic cyclic compound binding; GO:1901363 heterocyclic compound binding; GO:0003723 RNA binding; GO:0008083 growth factor activity; GO:0005125 cytokine activity; GO:0005102 receptor binding; GO:0005488 binding; GO:0003676 nucleic acid binding; GO:0005515 protein binding;				IPR000118;	Granulin;
P28845	Corticosteroid 11-beta-dehydrogenase isozyme 1 OS=Homo sapiens OX=9606 GN=HSD11B1 PE=1 SV=3	1.733	Up	0.0060231	HSD11B1	32.401	6.4565	3.1	1	1	1	0.226	0.295	0.254	0.507	0.436	0.4	4.585	4.407	4.162	peroxisome	GO:0006704 glucocorticoid biosynthetic process; GO:0008211 glucocorticoid metabolic process; GO:0030324 lung development; GO:0032502 developmental process; GO:0044707 single-multicellular organism process; GO:0035295 tube development; GO:0044711 single-organism biosynthetic process; GO:0055114 oxidation-reduction process; GO:0048731 system development; GO:0030323 respiratory tube development; GO:…	GO:0043229 intracellular organelle; GO:0016020 membrane; GO:0042175 nuclear outer membrane-endoplasmic reticulum membrane network; GO:0005783 endoplasmic reticulum; GO:0044446 intracellular organelle part; GO:0005737 cytoplasm; GO:0031224 intrinsic component of membrane; GO:0012505 endomembrane system; GO:0044424 intracellular part; GO:0005623 cell; GO:0016021 integral component of membrane; GO:0…	GO:0016229 steroid dehydrogenase activity; GO:0016614 oxidoreductase activity, acting on CH-OH group of donors; GO:0016616 oxidoreductase activity, acting on the CH-OH group of donors, NAD or NADP as acceptor; GO:0033764 steroid dehydrogenase activity, acting on the CH-OH group of donors, NAD or NADP as acceptor; GO:0070524 11-beta-hydroxysteroid dehydrogenase (NADP+) activity; GO:0003824 catalyt…	K15680	HSD11B1; corticosteroid 11-beta-dehydrogenase isozyme 1 [EC:1.1.1.146]	hsa00140 Steroid hormone biosynthesis - Homo sapiens (human); hsa00980 Metabolism of xenobiotics by cytochrome P450 - Homo sapiens (human); hsa01100 Metabolic pathways - Homo sapiens (human); hsa05204 Chemical carcinogenesis - Homo sapiens (human);	IPR016040;	NAD(P)-binding domain;
P29279	Connective tissue growth factor OS=Homo sapiens OX=9606 GN=CTGF PE=1 SV=2	0.431	Down	0.0026242	CTGF	38.091	74.228	40.7	10	11	10	1.475	1.488	1.497	0.589	0.65	0.682	0.611	0.674	0.675	extracellular	GO:0044700 single organism signaling; GO:0010941 regulation of cell death; GO:0032872 regulation of stress-activated MAPK cascade; GO:0030323 respiratory tube development; GO:0009891 positive regulation of biosynthetic process; GO:0010564 regulation of cell cycle process; GO:0044237 cellular metabolic process; GO:0001558 regulation of cell growth; GO:0008152 metabolic process; GO:0001525 angiogen…	GO:0016020 membrane; GO:0043229 intracellular organelle; GO:0005615 extracellular space; GO:0044421 extracellular region part; GO:0005938 cell cortex; GO:0071944 cell periphery; GO:0005801 cis-Golgi network; GO:0005737 cytoplasm; GO:0099568 cytoplasmic region; GO:0012505 endomembrane system; GO:0044424 intracellular part; GO:0005829 cytosol; GO:0005623 cell; GO:0005576 extracellular region; GO:00…	GO:0005520 insulin-like growth factor binding; GO:0008083 growth factor activity; GO:0001968 fibronectin binding; GO:0019838 growth factor binding; GO:0005102 receptor binding; GO:0043167 ion binding; GO:0044877 macromolecular complex binding; GO:0005515 protein binding; GO:0005178 integrin binding; GO:0008201 heparin binding; GO:1901681 sulfur compound binding; GO:0050839 cell adhesion molecule …	K06827	CTGF; connective tissue growth factor	hsa04371 Apelin signaling pathway - Homo sapiens (human); hsa04390 Hippo signaling pathway - Homo sapiens (human);	IPR001007; IPR006208; IPR000867; IPR009030; IPR006207;	VWFC domain; Glycoprotein hormone subunit beta, cystine knot; Insulin-like growth factor-binding protein, IGFBP; Growth factor receptor cysteine-rich domain; Cystine knot, C-terminal;
P29350	Tyrosine-protein phosphatase non-receptor type 6 OS=Homo sapiens OX=9606 GN=PTPN6 PE=1 SV=1	2.207	Up	0.0024774	PTPN6	67.56	12.869	4.5	2	2	2	0.344	0.304	0.246	0.702	0.696	0.575	4.026	3.512	3.875	cytoplasm	GO:0044700 single organism signaling; GO:0002694 regulation of leukocyte activation; GO:0050672 negative regulation of lymphocyte proliferation; GO:0002698 negative regulation of immune effector process; GO:0018212 peptidyl-tyrosine modification; GO:0031347 regulation of defense response; GO:0044237 cellular metabolic process; GO:0050855 regulation of B cell receptor signaling pathway; GO:0010564…	GO:0034774 secretory granule lumen; GO:0016020 membrane; GO:1904724 tertiary granule lumen; GO:0044421 extracellular region part; GO:0031410 cytoplasmic vesicle; GO:0071944 cell periphery; GO:0030054 cell junction; GO:0005737 cytoplasm; GO:0031982 vesicle; GO:0044433 cytoplasmic vesicle part; GO:0032991 macromolecular complex; GO:0044424 intracellular part; GO:0005911 cell-cell junction; GO:00056…	GO:0038023 signaling receptor activity; GO:0016791 phosphatase activity; GO:0019901 protein kinase binding; GO:0045309 protein phosphorylated amino acid binding; GO:0016787 hydrolase activity; GO:0005515 protein binding; GO:0004721 phosphoprotein phosphatase activity; GO:0004888 transmembrane signaling receptor activity; GO:0019900 kinase binding; GO:0004871 signal transducer activity; GO:0017124…	K05697	PTPN6, SHP-1; tyrosine-protein phosphatase non-receptor type 6 [EC:3.1.3.48]	hsa04520 Adherens junction - Homo sapiens (human); hsa04630 JAK-STAT signaling pathway - Homo sapiens (human); hsa04650 Natural killer cell mediated cytotoxicity - Homo sapiens (human); hsa04660 T cell receptor signaling pathway - Homo sapiens (human); hsa04662 B cell receptor signaling pathway - Homo sapiens (human); hsa05140 Leishmaniasis - Homo sapiens (human); hsa05205 Proteoglycans in cancer…	IPR029021; IPR000387; IPR000980; IPR003595; IPR000242;	Protein-tyrosine phosphatase-like; Tyrosine specific protein phosphatases domain; SH2 domain; Protein-tyrosine phosphatase, catalytic; PTP type protein phosphatase;
P29536	Leiomodin-1 OS=Homo sapiens OX=9606 GN=LMOD1 PE=1 SV=3	0.627	Down	2.0311e-05	LMOD1	67.029	91.326	14	10	11	10	1.269	1.303	1.276	0.796	0.833	0.783	0.821	0.78	0.776	nucleus	GO:0050794 regulation of cellular process; GO:0030833 regulation of actin filament polymerization; GO:0016043 cellular component organization; GO:0003012 muscle system process; GO:0065008 regulation of biological quality; GO:0032273 positive regulation of protein polymerization; GO:0051694 pointed-end actin filament capping; GO:0030835 negative regulation of actin filament depolymerization; GO:00…	GO:0043229 intracellular organelle; GO:0016020 membrane; GO:0099513 polymeric cytoskeletal fiber; GO:0043232 intracellular non-membrane-bounded organelle; GO:0044430 cytoskeletal part; GO:0030016 myofibril; GO:0044446 intracellular organelle part; GO:0005737 cytoplasm; GO:0099512 supramolecular fiber; GO:0044424 intracellular part; GO:0005829 cytosol; GO:0099080 supramolecular complex; GO:0005623…	GO:0003779 actin binding; GO:0005523 tropomyosin binding; GO:0005515 protein binding; GO:0008092 cytoskeletal protein binding; GO:0005488 binding;	K22030	LMOD; leiomodin		IPR003124; IPR032675;	WH2 domain; Leucine-rich repeat domain, L domain-like;
P29966	Myristoylated alanine-rich C-kinase substrate OS=Homo sapiens OX=9606 GN=MARCKS PE=1 SV=4	0.625	Down	4.1452e-07	MARCKS	31.554	58.427	22.6	5	10	5	1.364	1.399	1.375	0.854	0.864	0.869	0.148	0.107	0.209	nucleus	GO:0050794 regulation of cellular process; GO:0090087 regulation of peptide transport; GO:0065008 regulation of biological quality; GO:0051049 regulation of transport; GO:0050796 regulation of insulin secretion; GO:0023051 regulation of signaling; GO:0051046 regulation of secretion; GO:1903530 regulation of secretion by cell; GO:0070201 regulation of establishment of protein localization; GO:0002…	GO:0016020 membrane; GO:0044421 extracellular region part; GO:0005938 cell cortex; GO:0030054 cell junction; GO:0071944 cell periphery; GO:0005737 cytoplasm; GO:0099568 cytoplasmic region; GO:0031982 vesicle; GO:0044424 intracellular part; GO:0042585 germinal vesicle; GO:0005623 cell; GO:0044422 organelle part; GO:0043228 non-membrane-bounded organelle; GO:0070062 extracellular exosome; GO:000585…	GO:0051015 actin filament binding; GO:0008092 cytoskeletal protein binding; GO:0005488 binding; GO:0019901 protein kinase binding; GO:0044877 macromolecular complex binding; GO:0003779 actin binding; GO:0005080 protein kinase C binding; GO:0005515 protein binding; GO:0019900 kinase binding; GO:0005516 calmodulin binding; GO:0019899 enzyme binding; GO:0032403 protein complex binding;	K12561	MARCKS; myristoylated alanine-rich C-kinase substrate	hsa04666 Fc gamma R-mediated phagocytosis - Homo sapiens (human); hsa05206 MicroRNAs in cancer - Homo sapiens (human);
P29992	Guanine nucleotide-binding protein subunit alpha-11 OS=Homo sapiens OX=9606 GN=GNA11 PE=1 SV=2	0.574	Down	8.3442e-05	GNA11	42.123	23.359	20.1	6	8	3	1.44	1.412	1.539	0.877	0.813	0.831	0.201	0.156	0.26	cytoplasm	GO:0044700 single organism signaling; GO:0065008 regulation of biological quality; GO:0007596 blood coagulation; GO:0045634 regulation of melanocyte differentiation; GO:0044699 single-organism process; GO:0009611 response to wounding; GO:0009605 response to external stimulus; GO:0007213 G-protein coupled acetylcholine receptor signaling pathway; GO:0007165 signal transduction; GO:0007507 heart de…	GO:0016020 membrane; GO:0044421 extracellular region part; GO:0019898 extrinsic component of membrane; GO:0031090 organelle membrane; GO:0098796 membrane protein complex; GO:0071944 cell periphery; GO:0031982 vesicle; GO:0005737 cytoplasm; GO:0097730 non-motile cilium; GO:0032991 macromolecular complex; GO:0044424 intracellular part; GO:0031234 extrinsic component of cytoplasmic side of plasma me…	GO:1901265 nucleoside phosphate binding; GO:0005102 receptor binding; GO:0031683 G-protein beta/gamma-subunit complex binding; GO:0016817 hydrolase activity, acting on acid anhydrides; GO:0016787 hydrolase activity; GO:0031826 type 2A serotonin receptor binding; GO:0005515 protein binding; GO:0004871 signal transducer activity; GO:1901363 heterocyclic compound binding; GO:0097159 organic cyclic c…	K04635	GNA11; guanine nucleotide-binding protein subunit alpha-11	hsa04020 Calcium signaling pathway - Homo sapiens (human); hsa04022 cGMP-PKG signaling pathway - Homo sapiens (human); hsa04270 Vascular smooth muscle contraction - Homo sapiens (human); hsa04540 Gap junction - Homo sapiens (human); hsa04725 Cholinergic synapse - Homo sapiens (human); hsa04730 Long-term depression - Homo sapiens (human); hsa04911 Insulin secretion - Homo sapiens (human); hsa04912…	IPR027417; IPR011025;	P-loop containing nucleoside triphosphate hydrolase; G protein alpha subunit, helical insertion;
P30086	Phosphatidylethanolamine-binding protein 1 OS=Homo sapiens OX=9606 GN=PEBP1 PE=1 SV=3	0.666	Down	0.00024499	PEBP1	21.057	68.361	43.9	7	10	7	1.206	1.249	1.335	0.838	0.863	0.822	0.669	0.716	0.75	cytoplasm	GO:0044700 single organism signaling; GO:0050794 regulation of cellular process; GO:0016310 phosphorylation; GO:0010951 negative regulation of endopeptidase activity; GO:0060255 regulation of macromolecule metabolic process; GO:0044267 cellular protein metabolic process; GO:0044699 single-organism process; GO:0031324 negative regulation of cellular metabolic process; GO:0048523 negative regulatio…	GO:0043229 intracellular organelle; GO:0044421 extracellular region part; GO:0031982 vesicle; GO:0005737 cytoplasm; GO:0044424 intracellular part; GO:0005623 cell; GO:0005829 cytosol; GO:0005576 extracellular region; GO:0043231 intracellular membrane-bounded organelle; GO:0043226 organelle; GO:0070062 extracellular exosome; GO:0005634 nucleus; GO:0005622 intracellular; GO:0044464 cell part; GO:19…	GO:1901265 nucleoside phosphate binding; GO:0061134 peptidase regulator activity; GO:0019901 protein kinase binding; GO:0005515 protein binding; GO:0004857 enzyme inhibitor activity; GO:0098772 molecular function regulator; GO:1901363 heterocyclic compound binding; GO:0097159 organic cyclic compound binding; GO:0032553 ribonucleotide binding; GO:0005488 binding; GO:0030414 peptidase inhibitor act…
P31146	Coronin-1A OS=Homo sapiens OX=9606 GN=CORO1A PE=1 SV=4	1.756	Up	0.0140958	CORO1A	51.026	67.084	12.8	6	11	5	0.24	0.204	0.229	0.457	0.42	0.305	4.593	4.713	4.378	mitochondria	GO:0044700 single organism signaling; GO:0060627 regulation of vesicle-mediated transport; GO:0044085 cellular component biogenesis; GO:0002694 regulation of leukocyte activation; GO:0010941 regulation of cell death; GO:0030335 positive regulation of cell migration; GO:0065008 regulation of biological quality; GO:0045321 leukocyte activation; GO:0032944 regulation of mononuclear cell proliferatio…	GO:0016020 membrane; GO:0044421 extracellular region part; GO:0031090 organelle membrane; GO:0099568 cytoplasmic region; GO:0005737 cytoplasm; GO:0044433 cytoplasmic vesicle part; GO:0032991 macromolecular complex; GO:0099080 supramolecular complex; GO:0005623 cell; GO:0044422 organelle part; GO:0005769 early endosome; GO:0043228 non-membrane-bounded organelle; GO:0070062 extracellular exosome; G…	GO:0051015 actin filament binding; GO:0003723 RNA binding; GO:0032036 myosin heavy chain binding; GO:0046983 protein dimerization activity; GO:0044877 macromolecular complex binding; GO:0005515 protein binding; GO:0043548 phosphatidylinositol 3-kinase binding; GO:1901363 heterocyclic compound binding; GO:0097159 organic cyclic compound binding; GO:0008092 cytoskeletal protein binding; GO:0042802 …	K13882	CORO1A; coronin-1A	hsa04145 Phagosome - Homo sapiens (human); hsa05152 Tuberculosis - Homo sapiens (human);	IPR017986; IPR015943; IPR015048; IPR015049;	WD40-repeat-containing domain; WD40/YVTN repeat-like-containing domain; Domain of unknown function DUF1899; Trimerisation motif;
P31949	Protein S100-A11 OS=Homo sapiens OX=9606 GN=S100A11 PE=1 SV=2	0.666	Down	3.5327e-05	S100A11	11.74	51.35	34.3	3	8	3	1.32	1.297	1.266	0.838	0.882	0.868	0.658	0.699	0.618	cytoplasm	GO:0044700 single organism signaling; GO:0045321 leukocyte activation; GO:0044699 single-organism process; GO:0008285 negative regulation of cell proliferation; GO:0051234 establishment of localization; GO:0022610 biological adhesion; GO:0007165 signal transduction; GO:0007154 cell communication; GO:0007155 cell adhesion; GO:0010558 negative regulation of macromolecule biosynthetic process; GO:00…	GO:0034774 secretory granule lumen; GO:0005615 extracellular space; GO:0044421 extracellular region part; GO:0031410 cytoplasmic vesicle; GO:0030054 cell junction; GO:0031982 vesicle; GO:0005737 cytoplasm; GO:0044433 cytoplasmic vesicle part; GO:0044424 intracellular part; GO:0005913 cell-cell adherens junction; GO:0005911 cell-cell junction; GO:0005623 cell; GO:0044422 organelle part; GO:0070062…	GO:0043167 ion binding; GO:0046983 protein dimerization activity; GO:0005515 protein binding; GO:0098632 protein binding involved in cell-cell adhesion; GO:0048306 calcium-dependent protein binding; GO:0050839 cell adhesion molecule binding; GO:0098641 cadherin binding involved in cell-cell adhesion; GO:0042802 identical protein binding; GO:0098631 protein binding involved in cell adhesion; GO:00…				IPR011992; IPR002048; IPR013787;	EF-hand domain pair; EF-hand domain; S100/CaBP-9k-type, calcium binding, subdomain;
P32004	Neural cell adhesion molecule L1 OS=Homo sapiens OX=9606 GN=L1CAM PE=1 SV=2	0.489	Down	6.6222e-08	L1CAM	140	209.59	14.2	14	17	14	1.419	1.451	1.413	0.694	0.698	0.701	0.637	0.662	0.654	peroxisome	GO:0065008 regulation of biological quality; GO:0045666 positive regulation of neuron differentiation; GO:0051674 localization of cell; GO:0048666 neuron development; GO:0048869 cellular developmental process; GO:0032989 cellular component morphogenesis; GO:0022008 neurogenesis; GO:0044699 single-organism process; GO:0045927 positive regulation of growth; GO:0001558 regulation of cell growth; GO:…	GO:0016020 membrane; GO:0042995 cell projection; GO:0071944 cell periphery; GO:0030054 cell junction; GO:0070161 anchoring junction; GO:0031224 intrinsic component of membrane; GO:0030426 growth cone; GO:0044463 cell projection part; GO:0005623 cell; GO:0030427 site of polarized growth; GO:0016021 integral component of membrane; GO:0033267 axon part; GO:0005886 plasma membrane; GO:0030424 axon; G…	GO:0005515 protein binding; GO:0005488 binding;	K06550	L1CAM, CD171; L1 cell adhesion molecule	hsa04360 Axon guidance - Homo sapiens (human); hsa04514 Cell adhesion molecules (CAMs) - Homo sapiens (human);	IPR003598; IPR007110; IPR013783; IPR026966; IPR003599; IPR003961; IPR013098;	Immunoglobulin subtype 2; Immunoglobulin-like domain; Immunoglobulin-like fold; Neurofascin/L1/NrCAM, C-terminal domain; Immunoglobulin subtype; Fibronectin type III; Immunoglobulin I-set;
P34741	Syndecan-2 OS=Homo sapiens OX=9606 GN=SDC2 PE=1 SV=2	0.418	Down	8.3609e-05	SDC2	22.16	6.5886	7.5	1	1	1	1.415	1.494	1.646	0.626	0.672	0.604	0.525	0.509	0.56	extracellular	GO:0044700 single organism signaling; GO:0051674 localization of cell; GO:0007166 cell surface receptor signaling pathway; GO:0006024 glycosaminoglycan biosynthetic process; GO:0006026 aminoglycan catabolic process; GO:0048869 cellular developmental process; GO:0022008 neurogenesis; GO:0044699 single-organism process; GO:0044255 cellular lipid metabolic process; GO:0009058 biosynthetic process; G…	GO:0043229 intracellular organelle; GO:0016020 membrane; GO:0071944 cell periphery; GO:0005737 cytoplasm; GO:0044446 intracellular organelle part; GO:0005796 Golgi lumen; GO:0031224 intrinsic component of membrane; GO:0012505 endomembrane system; GO:0044424 intracellular part; GO:0005623 cell; GO:0016021 integral component of membrane; GO:0043202 lysosomal lumen; GO:0044422 organelle part; GO:000…	GO:0019904 protein domain specific binding; GO:0005515 protein binding; GO:0030165 PDZ domain binding; GO:0005488 binding;	K16336	SDC2, CD362; syndecan 2	hsa04514 Cell adhesion molecules (CAMs) - Homo sapiens (human); hsa05144 Malaria - Homo sapiens (human); hsa05205 Proteoglycans in cancer - Homo sapiens (human); hsa05418 Fluid shear stress and atherosclerosis - Homo sapiens (human);	IPR027789; IPR003585;	Syndecan/Neurexin domain; Neurexin/syndecan/glycophorin C;
P35052	Glypican-1 OS=Homo sapiens OX=9606 GN=GPC1 PE=1 SV=2	0.625	Down	3.0284e-06	GPC1	61.68	164.94	30.3	12	15	12	1.239	1.233	1.282	0.771	0.781	0.794	0.793	0.779	1.124	extracellular	GO:0044085 cellular component biogenesis; GO:0030201 heparan sulfate proteoglycan metabolic process; GO:0007272 ensheathment of neurons; GO:0014037 Schwann cell differentiation; GO:0032989 cellular component morphogenesis; GO:0044255 cellular lipid metabolic process; GO:0044237 cellular metabolic process; GO:0030203 glycosaminoglycan metabolic process; GO:0009605 response to external stimulus; GO…	GO:0016020 membrane; GO:0005615 extracellular space; GO:0044421 extracellular region part; GO:0031410 cytoplasmic vesicle; GO:0098857 membrane microdomain; GO:0071944 cell periphery; GO:0031982 vesicle; GO:0005737 cytoplasm; GO:0031224 intrinsic component of membrane; GO:0044424 intracellular part; GO:0005887 integral component of plasma membrane; GO:0005623 cell; GO:0044422 organelle part; GO:00…	GO:0019838 growth factor binding; GO:0043167 ion binding; GO:0043394 proteoglycan binding; GO:0043395 heparan sulfate proteoglycan binding; GO:0005515 protein binding; GO:0005507 copper ion binding; GO:1901681 sulfur compound binding; GO:0050840 extracellular matrix binding; GO:0097367 carbohydrate derivative binding; GO:0046914 transition metal ion binding; GO:0043236 laminin binding; GO:0005488…	K08107	GPC1; glypican 1	hsa05205 Proteoglycans in cancer - Homo sapiens (human); hsa05418 Fluid shear stress and atherosclerosis - Homo sapiens (human);
P35249	Replication factor C subunit 4 OS=Homo sapiens OX=9606 GN=RFC4 PE=1 SV=2	1.583	Up	0.000155121	RFC4	39.681	17.105	8.5	3	3	3	0.579	0.61	0.55	0.942	0.908	0.902	2.561	2.434	2.267	cytoplasm	GO:0065008 regulation of biological quality; GO:0006296 nucleotide-excision repair, DNA incision, 5'-to lesion; GO:0023051 regulation of signaling; GO:0006289 nucleotide-excision repair; GO:0009891 positive regulation of biosynthetic process; GO:0009058 biosynthetic process; GO:0090329 regulation of DNA-dependent DNA replication; GO:0044237 cellular metabolic process; GO:0008152 metabolic process…	GO:0043229 intracellular organelle; GO:0005663 DNA replication factor C complex; GO:0031390 Ctf18 RFC-like complex; GO:0043232 intracellular non-membrane-bounded organelle; GO:0044446 intracellular organelle part; GO:0031981 nuclear lumen; GO:0032991 macromolecular complex; GO:0044424 intracellular part; GO:0005623 cell; GO:0044422 organelle part; GO:0044427 chromosomal part; GO:0043228 non-membr…	GO:0003677 DNA binding; GO:0005524 ATP binding; GO:1901265 nucleoside phosphate binding; GO:0001882 nucleoside binding; GO:0043167 ion binding; GO:0005515 protein binding; GO:0000166 nucleotide binding; GO:1901363 heterocyclic compound binding; GO:0097159 organic cyclic compound binding; GO:0032549 ribonucleoside binding; GO:0097367 carbohydrate derivative binding; GO:0032553 ribonucleotide bindi…	K10755	RFC2_4; replication factor C subunit 2/4	hsa03030 DNA replication - Homo sapiens (human); hsa03420 Nucleotide excision repair - Homo sapiens (human); hsa03430 Mismatch repair - Homo sapiens (human);	IPR003593; IPR003959; IPR013748; IPR008921; IPR027417;	AAA+ ATPase domain; ATPase, AAA-type, core; Replication factor C, C-terminal; DNA polymerase III, clamp loader complex, gamma/delta/delta subunit, C-terminal; P-loop containing nucleoside triphosphate hydrolase;
P35250	Replication factor C subunit 2 OS=Homo sapiens OX=9606 GN=RFC2 PE=1 SV=3	1.544	Up	0.0034982	RFC2	39.157	19.679	5.4	1	1	1	0.501	0.622	0.576	0.906	0.898	0.82	2.438	2.551	2.682	cytoplasm	GO:0065008 regulation of biological quality; GO:0006296 nucleotide-excision repair, DNA incision, 5'-to lesion; GO:0023051 regulation of signaling; GO:0006289 nucleotide-excision repair; GO:0009891 positive regulation of biosynthetic process; GO:0009058 biosynthetic process; GO:0090329 regulation of DNA-dependent DNA replication; GO:0044237 cellular metabolic process; GO:0008152 metabolic process…	GO:0043229 intracellular organelle; GO:0005663 DNA replication factor C complex; GO:0031390 Ctf18 RFC-like complex; GO:0043232 intracellular non-membrane-bounded organelle; GO:0044446 intracellular organelle part; GO:0031981 nuclear lumen; GO:0032991 macromolecular complex; GO:0044424 intracellular part; GO:0005623 cell; GO:0044422 organelle part; GO:0044427 chromosomal part; GO:0043228 non-membr…	GO:0003677 DNA binding; GO:0005524 ATP binding; GO:1901265 nucleoside phosphate binding; GO:0001882 nucleoside binding; GO:0043167 ion binding; GO:0005515 protein binding; GO:0000166 nucleotide binding; GO:1901363 heterocyclic compound binding; GO:0097159 organic cyclic compound binding; GO:0032549 ribonucleoside binding; GO:0097367 carbohydrate derivative binding; GO:0032553 ribonucleotide bindi…	K10755	RFC2_4; replication factor C subunit 2/4	hsa03030 DNA replication - Homo sapiens (human); hsa03420 Nucleotide excision repair - Homo sapiens (human); hsa03430 Mismatch repair - Homo sapiens (human);	IPR003959; IPR003593; IPR008921; IPR013748; IPR027417;	ATPase, AAA-type, core; AAA+ ATPase domain; DNA polymerase III, clamp loader complex, gamma/delta/delta subunit, C-terminal; Replication factor C, C-terminal; P-loop containing nucleoside triphosphate hydrolase;
P35354	Prostaglandin G/H synthase 2 OS=Homo sapiens OX=9606 GN=PTGS2 PE=1 SV=2	7.606	Up	0.0026445	PTGS2	68.995	101.98	21.2	9	12	9	0.313	0.285	0.221	2.018	2.08	2.131	0.414	0.518	0.526	extracellular	GO:0010941 regulation of cell death; GO:0022414 reproductive process; GO:0030728 ovulation; GO:0009891 positive regulation of biosynthetic process; GO:0046683 response to organophosphorus; GO:0044255 cellular lipid metabolic process; GO:0031347 regulation of defense response; GO:0044237 cellular metabolic process; GO:0010594 regulation of endothelial cell migration; GO:0090049 regulation of cell …	GO:0016020 membrane; GO:0005783 endoplasmic reticulum; GO:0042175 nuclear outer membrane-endoplasmic reticulum membrane network; GO:0031090 organelle membrane; GO:0098857 membrane microdomain; GO:0071944 cell periphery; GO:0005737 cytoplasm; GO:0032991 macromolecular complex; GO:0044424 intracellular part; GO:0005623 cell; GO:0044422 organelle part; GO:0031974 membrane-enclosed lumen; GO:0070013 …	GO:0043167 ion binding; GO:0046983 protein dimerization activity; GO:0016209 antioxidant activity; GO:0016705 oxidoreductase activity, acting on paired donors, with incorporation or reduction of molecular oxygen; GO:0005515 protein binding; GO:0016491 oxidoreductase activity; GO:0016702 oxidoreductase activity, acting on single donors with incorporation of molecular oxygen, incorporation of two a…	K11987	PTGS2, COX2; prostaglandin-endoperoxide synthase 2 [EC:1.14.99.1]	hsa00590 Arachidonic acid metabolism - Homo sapiens (human); hsa01100 Metabolic pathways - Homo sapiens (human); hsa04064 NF-kappa B signaling pathway - Homo sapiens (human); hsa04370 VEGF signaling pathway - Homo sapiens (human); hsa04625 C-type lectin receptor signaling pathway - Homo sapiens (human); hsa04657 IL-17 signaling pathway - Homo sapiens (human); hsa04668 TNF signaling pathway - Homo…	IPR000742;	EGF-like domain;
P35442	Thrombospondin-2 OS=Homo sapiens OX=9606 GN=THBS2 PE=1 SV=2	0.422	Down	3.33e-06	THBS2	129.99	24.174	4.9	5	5	3	1.616	1.629	1.551	0.645	0.698	0.683	0.187	0.194	0.263	extracellular	GO:0050794 regulation of cellular process; GO:2000181 negative regulation of blood vessel morphogenesis; GO:0051093 negative regulation of developmental process; GO:0065008 regulation of biological quality; GO:0050803 regulation of synapse structure or activity; GO:0051965 positive regulation of synapse assembly; GO:0051960 regulation of nervous system development; GO:0051963 regulation of synaps…	GO:0097708 intracellular vesicle; GO:0043229 intracellular organelle; GO:0005615 extracellular space; GO:0044421 extracellular region part; GO:0031410 cytoplasmic vesicle; GO:0005737 cytoplasm; GO:0031982 vesicle; GO:0012505 endomembrane system; GO:0044424 intracellular part; GO:0005623 cell; GO:0044420 extracellular matrix component; GO:0005576 extracellular region; GO:0005604 basement membrane;…	GO:0097367 carbohydrate derivative binding; GO:0005488 binding; GO:0043167 ion binding; GO:0046872 metal ion binding; GO:0043169 cation binding; GO:0005515 protein binding; GO:0043168 anion binding; GO:0005509 calcium ion binding; GO:0008201 heparin binding; GO:0005539 glycosaminoglycan binding; GO:1901681 sulfur compound binding;	K04659	THBS2S; thrombospondin 2/3/4/5	hsa04145 Phagosome - Homo sapiens (human); hsa04151 PI3K-Akt signaling pathway - Homo sapiens (human); hsa04510 Focal adhesion - Homo sapiens (human); hsa04512 ECM-receptor interaction - Homo sapiens (human); hsa05144 Malaria - Homo sapiens (human); hsa05165 Human papillomavirus infection - Homo sapiens (human);	IPR001007; IPR001881; IPR008859; IPR000742; IPR024731; IPR013320; IPR001791;	VWFC domain; EGF-like calcium-binding domain; Thrombospondin, C-terminal; EGF-like domain; EGF domain; Concanavalin A-like lectin/glucanase domain; Laminin G domain;
P35659	Protein DEK OS=Homo sapiens OX=9606 GN=DEK PE=1 SV=1	1.701	Up	3.3002e-06	DEK	42.674	74.096	17.9	7	9	7	0.828	0.842	0.824	1.411	1.455	1.377	0.534	0.592	0.49	nucleus	GO:0044700 single organism signaling; GO:0019079 viral genome replication; GO:0097659 nucleic acid-templated transcription; GO:0044699 single-organism process; GO:0009058 biosynthetic process; GO:0044764 multi-organism cellular process; GO:0044237 cellular metabolic process; GO:0006282 regulation of DNA repair; GO:2001141 regulation of RNA biosynthetic process; GO:0008152 metabolic process; GO:00…	GO:0043229 intracellular organelle; GO:0043232 intracellular non-membrane-bounded organelle; GO:0005737 cytoplasm; GO:0044446 intracellular organelle part; GO:0031981 nuclear lumen; GO:0099512 supramolecular fiber; GO:0044424 intracellular part; GO:0099080 supramolecular complex; GO:0005623 cell; GO:0044422 organelle part; GO:0099081 supramolecular polymer; GO:0043228 non-membrane-bounded organel…	GO:0097159 organic cyclic compound binding; GO:1901363 heterocyclic compound binding; GO:0042393 histone binding; GO:0003677 DNA binding; GO:0003723 RNA binding; GO:0005488 binding; GO:0003676 nucleic acid binding; GO:0005515 protein binding; GO:0003682 chromatin binding;	K17046	DEK; protein DEK		IPR003034; IPR009057; IPR014876;	SAP domain; Homeobox domain-like; DEK, C-terminal;
P35754	Glutaredoxin-1 OS=Homo sapiens OX=9606 GN=GLRX PE=1 SV=2	0.635	Down	3.788e-05	GLRX	11.776	28.995	11.3	2	4	2	1.33	1.381	1.324	0.87	0.824	0.87	0.411	0.426	0.639	cytoplasm	GO:0050794 regulation of cellular process; GO:0002028 regulation of sodium ion transport; GO:0065008 regulation of biological quality; GO:0034764 positive regulation of transmembrane transport; GO:0006725 cellular aromatic compound metabolic process; GO:0032411 positive regulation of transporter activity; GO:0015949 nucleobase-containing small molecule interconversion; GO:0045454 cell redox homeo…	GO:0043229 intracellular organelle; GO:0044421 extracellular region part; GO:0031982 vesicle; GO:0005737 cytoplasm; GO:0044424 intracellular part; GO:0005623 cell; GO:0005829 cytosol; GO:0005576 extracellular region; GO:0005739 mitochondrion; GO:0043231 intracellular membrane-bounded organelle; GO:0043226 organelle; GO:0070062 extracellular exosome; GO:0005634 nucleus; GO:0005622 intracellular; G…	GO:0009055 electron carrier activity; GO:0015035 protein disulfide oxidoreductase activity; GO:0015036 disulfide oxidoreductase activity; GO:0047485 protein N-terminus binding; GO:0003824 catalytic activity; GO:0005488 binding; GO:0016667 oxidoreductase activity, acting on a sulfur group of donors; GO:0015038 glutathione disulfide oxidoreductase activity; GO:0005515 protein binding; GO:0097573 gl…	K03676	grxC, GLRX, GLRX2; glutaredoxin 3		IPR002109; IPR011899; IPR014025; IPR012336;	Glutaredoxin; Glutaredoxin, eukaryotic/virial; Glutaredoxin subgroup; Thioredoxin-like fold;
P36406	E3 ubiquitin-protein ligase TRIM23 OS=Homo sapiens OX=9606 GN=TRIM23 PE=1 SV=1	0.532	Down	0.0063162	TRIM23	64.066	6.7568	1.7	1	1	1	1.293	1.568	1.457	0.648	0.932	0.718	0.618	0.452	0.218	nucleus	GO:0050794 regulation of cellular process; GO:0044700 single organism signaling; GO:0044267 cellular protein metabolic process; GO:0044699 single-organism process; GO:0044764 multi-organism cellular process; GO:0050896 response to stimulus; GO:0044237 cellular metabolic process; GO:0071704 organic substance metabolic process; GO:0007165 signal transduction; GO:0008152 metabolic process; GO:000715…	GO:0016020 membrane; GO:0044421 extracellular region part; GO:0031090 organelle membrane; GO:0031982 vesicle; GO:0005737 cytoplasm; GO:0044424 intracellular part; GO:0005623 cell; GO:0044422 organelle part; GO:0005765 lysosomal membrane; GO:0070062 extracellular exosome; GO:0005622 intracellular; GO:0044464 cell part; GO:0098805 whole membrane; GO:0005764 lysosome; GO:1903561 extracellular vesicl…	GO:1901265 nucleoside phosphate binding; GO:0016817 hydrolase activity, acting on acid anhydrides; GO:0016787 hydrolase activity; GO:0005515 protein binding; GO:0098772 molecular function regulator; GO:1901363 heterocyclic compound binding; GO:0097159 organic cyclic compound binding; GO:0016462 pyrophosphatase activity; GO:0042802 identical protein binding; GO:0019003 GDP binding; GO:0003824 cata…	K07963	TRIM23, ARFD1; tripartite motif-containing protein 23 [EC:2.3.2.27]		IPR003649; IPR005225; IPR001841; IPR013083; IPR027417; IPR007087; IPR000315;	B-box, C-terminal; Small GTP-binding protein domain; Zinc finger, RING-type; Zinc finger, RING/FYVE/PHD-type; P-loop containing nucleoside triphosphate hydrolase; Zinc finger, C2H2; B-box-type zinc finger;
P37268	Squalene synthase OS=Homo sapiens OX=9606 GN=FDFT1 PE=1 SV=1	2.153	Up	7.9354e-05	FDFT1	48.115	39.967	17	6	7	6	0.735	0.702	0.708	1.658	1.423	1.537	0.397	0.479	0.424	cytoplasm	GO:0016129 phytosteroid biosynthetic process; GO:1901615 organic hydroxy compound metabolic process; GO:0044107 cellular alcohol metabolic process; GO:1902652 secondary alcohol metabolic process; GO:0006066 alcohol metabolic process; GO:1902653 secondary alcohol biosynthetic process; GO:0044699 single-organism process; GO:0044255 cellular lipid metabolic process; GO:0009058 biosynthetic process; …	GO:0043229 intracellular organelle; GO:0016020 membrane; GO:0042175 nuclear outer membrane-endoplasmic reticulum membrane network; GO:0005783 endoplasmic reticulum; GO:0044446 intracellular organelle part; GO:0005737 cytoplasm; GO:0031224 intrinsic component of membrane; GO:0012505 endomembrane system; GO:0044424 intracellular part; GO:0005623 cell; GO:0016021 integral component of membrane; GO:0…	GO:0004659 prenyltransferase activity; GO:0003824 catalytic activity; GO:0005488 binding; GO:0004310 farnesyl-diphosphate farnesyltransferase activity; GO:0016765 transferase activity, transferring alkyl or aryl (other than methyl) groups; GO:0005515 protein binding; GO:0004311 farnesyltranstransferase activity; GO:0016740 transferase activity; GO:0016491 oxidoreductase activity; GO:0051996 squal…	K00801	FDFT1; farnesyl-diphosphate farnesyltransferase [EC:2.5.1.21]	hsa00100 Steroid biosynthesis - Homo sapiens (human); hsa01100 Metabolic pathways - Homo sapiens (human);	IPR008949; IPR033904;	Isoprenoid synthase domain; Trans-Isoprenyl Diphosphate Synthases, head-to-head;
P37802	Transgelin-2 OS=Homo sapiens OX=9606 GN=TAGLN2 PE=1 SV=3	0.406	Down	1.9028e-06	TAGLN2	22.391	64.384	35.2	8	11	8	1.469	1.559	1.51	0.602	0.602	0.637	0.396	0.536	0.635	cytoplasm,nucleus	GO:0032502 developmental process; GO:0060429 epithelium development; GO:0009888 tissue development; GO:0048869 cellular developmental process; GO:0016192 vesicle-mediated transport; GO:0044763 single-organism cellular process; GO:0044699 single-organism process; GO:0002576 platelet degranulation; GO:0051234 establishment of localization; GO:0006810 transport; GO:0030154 cell differentiation; GO:0…	GO:0070062 extracellular exosome; GO:0043226 organelle; GO:0044421 extracellular region part; GO:0044464 cell part; GO:0005622 intracellular; GO:0005737 cytoplasm; GO:0031982 vesicle; GO:1903561 extracellular vesicle; GO:0044424 intracellular part; GO:0005623 cell; GO:0005829 cytosol; GO:0043227 membrane-bounded organelle; GO:0005576 extracellular region; GO:0043230 extracellular organelle; GO:00…	GO:0050839 cell adhesion molecule binding; GO:0005515 protein binding; GO:0005488 binding; GO:0045296 cadherin binding;	K20526	TAGLN; transgelin		IPR001715;	Calponin homology domain;
P37837	Transaldolase OS=Homo sapiens OX=9606 GN=TALDO1 PE=1 SV=2	0.562	Down	0.0002836	TALDO1	37.54	84.588	30	10	17	10	1.328	1.16	1.201	0.711	0.655	0.707	0.879	0.886	0.852	mitochondria	GO:0006739 NADP metabolic process; GO:0016051 carbohydrate biosynthetic process; GO:0019362 pyridine nucleotide metabolic process; GO:0006725 cellular aromatic compound metabolic process; GO:0046496 nicotinamide nucleotide metabolic process; GO:0009117 nucleotide metabolic process; GO:0044699 single-organism process; GO:0006002 fructose 6-phosphate metabolic process; GO:0009058 biosynthetic proce…	GO:0043229 intracellular organelle; GO:0044421 extracellular region part; GO:0031982 vesicle; GO:0005737 cytoplasm; GO:0044424 intracellular part; GO:0005623 cell; GO:0005829 cytosol; GO:0005576 extracellular region; GO:0043231 intracellular membrane-bounded organelle; GO:0043226 organelle; GO:0070062 extracellular exosome; GO:0005634 nucleus; GO:0005622 intracellular; GO:0044464 cell part; GO:19…	GO:0004801 sedoheptulose-7-phosphate:D-glyceraldehyde-3-phosphate glyceronetransferase activity; GO:0003824 catalytic activity; GO:0005488 binding; GO:0016744 transferase activity, transferring aldehyde or ketonic groups; GO:0030246 carbohydrate binding; GO:0005515 protein binding; GO:0048029 monosaccharide binding; GO:0016740 transferase activity; GO:0036094 small molecule binding;	K00616	E2.2.1.2, talA, talB; transaldolase [EC:2.2.1.2]	hsa00030 Pentose phosphate pathway - Homo sapiens (human); hsa01100 Metabolic pathways - Homo sapiens (human); hsa01200 Carbon metabolism - Homo sapiens (human); hsa01230 Biosynthesis of amino acids - Homo sapiens (human);	IPR013785;	Aldolase-type TIM barrel;
P38159	RNA-binding motif protein, X chromosome OS=Homo sapiens OX=9606 GN=RBMX PE=1 SV=3	0.663	Down	0.00042352	RBMX	42.331	58.492	13	6	8	3	1.31	1.328	1.369	0.852	0.855	0.951	0.369	0.439	0.433	nucleus	GO:0044085 cellular component biogenesis; GO:0001649 osteoblast differentiation; GO:0022613 ribonucleoprotein complex biogenesis; GO:0000381 regulation of alternative mRNA splicing, via spliceosome; GO:0022618 ribonucleoprotein complex assembly; GO:0097659 nucleic acid-templated transcription; GO:0009891 positive regulation of biosynthetic process; GO:0050686 negative regulation of mRNA processin…	GO:0016020 membrane; GO:0005615 extracellular space; GO:0044421 extracellular region part; GO:0031982 vesicle; GO:0032991 macromolecular complex; GO:0044424 intracellular part; GO:0005623 cell; GO:0044422 organelle part; GO:0044427 chromosomal part; GO:0043228 non-membrane-bounded organelle; GO:0031974 membrane-enclosed lumen; GO:0070062 extracellular exosome; GO:1902494 catalytic complex; GO:000…	GO:0003723 RNA binding; GO:0003677 DNA binding; GO:1901265 nucleoside phosphate binding; GO:0005515 protein binding; GO:0000166 nucleotide binding; GO:0003682 chromatin binding; GO:0003727 single-stranded RNA binding; GO:0001047 core promoter binding; GO:1901363 heterocyclic compound binding; GO:0000975 regulatory region DNA binding; GO:0097159 organic cyclic compound binding; GO:0003729 mRNA bin…	K12885	RBMX, HNRNPG; heterogeneous nuclear ribonucleoprotein G	hsa03040 Spliceosome - Homo sapiens (human);	IPR000504; IPR012604; IPR012677; IPR003954;	RNA recognition motif domain; RBM1CTR; Nucleotide-binding alpha-beta plait domain; RNA recognition motif domain, eukaryote;
P39687	Acidic leucine-rich nuclear phosphoprotein 32 family member A OS=Homo sapiens OX=9606 GN=ANP32A PE=1 SV=1	0.603	Down	0.0112847	ANP32A	28.585	23.629	16.5	4	5	3	0.687	0.704	0.575	0.441	0.42	0.324	3.376	3.544	3.345	cytoplasm	GO:0044700 single organism signaling; GO:0065008 regulation of biological quality; GO:0010608 posttranscriptional regulation of gene expression; GO:0097659 nucleic acid-templated transcription; GO:0044699 single-organism process; GO:0051169 nuclear transport; GO:0009058 biosynthetic process; GO:0044237 cellular metabolic process; GO:0051234 establishment of localization; GO:2001141 regulation of …	GO:0043229 intracellular organelle; GO:0005783 endoplasmic reticulum; GO:0044446 intracellular organelle part; GO:0005737 cytoplasm; GO:0031981 nuclear lumen; GO:0012505 endomembrane system; GO:0044424 intracellular part; GO:0005623 cell; GO:0044422 organelle part; GO:0043231 intracellular membrane-bounded organelle; GO:0043226 organelle; GO:0031974 membrane-enclosed lumen; GO:0005634 nucleus; GO…	GO:0097159 organic cyclic compound binding; GO:1901363 heterocyclic compound binding; GO:0003723 RNA binding; GO:0005515 protein binding; GO:0005488 binding; GO:0003676 nucleic acid binding;	K18646	ANP32A_C_D; acidic leucine-rich nuclear phosphoprotein 32 family member A/C/D		IPR003603; IPR032675;	U2A'/phosphoprotein 32 family A, C-terminal; Leucine-rich repeat domain, L domain-like;
P41221	Protein Wnt-5a OS=Homo sapiens OX=9606 GN=WNT5A PE=1 SV=2	0.481	Down	5.7003e-05	WNT5A	42.339	19.297	7.6	3	4	3	1.318	1.361	1.462	0.669	0.69	0.631	0.722	0.708	0.716	extracellular	GO:0060602 branch elongation of an epithelium; GO:0044700 single organism signaling; GO:0002694 regulation of leukocyte activation; GO:0032872 regulation of stress-activated MAPK cascade; GO:0048732 gland development; GO:0022414 reproductive process; GO:0060415 muscle tissue morphogenesis; GO:0044237 cellular metabolic process; GO:0010564 regulation of cell cycle process; GO:0009607 response to b…	GO:0016020 membrane; GO:0005615 extracellular space; GO:0005783 endoplasmic reticulum; GO:0044421 extracellular region part; GO:0045334 clathrin-coated endocytic vesicle; GO:0031090 organelle membrane; GO:0031410 cytoplasmic vesicle; GO:0071944 cell periphery; GO:0005737 cytoplasm; GO:0031982 vesicle; GO:0030669 clathrin-coated endocytic vesicle membrane; GO:0044433 cytoplasmic vesicle part; GO:0…	GO:0030546 receptor activator activity; GO:0003677 DNA binding; GO:0005110 frizzled-2 binding; GO:0048018 receptor agonist activity; GO:0005102 receptor binding; GO:0005115 receptor tyrosine kinase-like orphan receptor binding; GO:0005109 frizzled binding; GO:0005515 protein binding; GO:0098772 molecular function regulator; GO:0004871 signal transducer activity; GO:0003700 transcription factor ac…	K00444	WNT5; wingless-type MMTV integration site family, member 5	hsa04150 mTOR signaling pathway - Homo sapiens (human); hsa04310 Wnt signaling pathway - Homo sapiens (human); hsa04360 Axon guidance - Homo sapiens (human); hsa04390 Hippo signaling pathway - Homo sapiens (human); hsa04550 Signaling pathways regulating pluripotency of stem cells - Homo sapiens (human); hsa04916 Melanogenesis - Homo sapiens (human); hsa04934 Cushing syndrome - Homo sapiens (human…
P42166	Lamina-associated polypeptide 2, isoform alpha OS=Homo sapiens OX=9606 GN=TMPO PE=1 SV=2	1.794	Up	5.7692e-05	TMPO	75.491	22.162	13.4	6	6	2	0.727	0.758	0.725	1.37	1.347	1.247	1.04	0.988	1.156	nucleus	GO:0050794 regulation of cellular process; GO:0010468 regulation of gene expression; GO:0006355 regulation of transcription, DNA-templated; GO:0031326 regulation of cellular biosynthetic process; GO:0080090 regulation of primary metabolic process; GO:0060255 regulation of macromolecule metabolic process; GO:0019219 regulation of nucleobase-containing compound metabolic process; GO:0010556 regulat…	GO:0043229 intracellular organelle; GO:0043232 intracellular non-membrane-bounded organelle; GO:0005635 nuclear envelope; GO:0031967 organelle envelope; GO:0044446 intracellular organelle part; GO:0012505 endomembrane system; GO:0044424 intracellular part; GO:0005623 cell; GO:0044422 organelle part; GO:0044427 chromosomal part; GO:0043228 non-membrane-bounded organelle; GO:0043231 intracellular m…	GO:0097159 organic cyclic compound binding; GO:1901363 heterocyclic compound binding; GO:0050839 cell adhesion molecule binding; GO:0003677 DNA binding; GO:0005521 lamin binding; GO:0005488 binding; GO:0045296 cadherin binding; GO:0003676 nucleic acid binding; GO:0005515 protein binding;				IPR013146; IPR003887; IPR011015;	LEM-like domain; LEM domain; LEM/LEM-like domain;
P42766	60S ribosomal protein L35 OS=Homo sapiens OX=9606 GN=RPL35 PE=1 SV=2	0.637	Down	0.0126417	RPL35	14.551	14.102	15.4	2	3	2	1.313	1.279	1.297	0.744	0.872	0.861	0.729	0.657	0.667	cytoplasm	GO:0044085 cellular component biogenesis; GO:0022613 ribonucleoprotein complex biogenesis; GO:0072594 establishment of protein localization to organelle; GO:0006518 peptide metabolic process; GO:0009058 biosynthetic process; GO:0044764 multi-organism cellular process; GO:0044237 cellular metabolic process; GO:0042273 ribosomal large subunit biogenesis; GO:0015031 protein transport; GO:0051234 est…	GO:0016020 membrane; GO:0005737 cytoplasm; GO:0032991 macromolecular complex; GO:0044424 intracellular part; GO:0005623 cell; GO:0044422 organelle part; GO:0043228 non-membrane-bounded organelle; GO:0031974 membrane-enclosed lumen; GO:0070013 intracellular organelle lumen; GO:0044391 ribosomal subunit; GO:0005622 intracellular; GO:0044464 cell part; GO:0044445 cytosolic part; GO:0043227 membrane-…	GO:0097159 organic cyclic compound binding; GO:1901363 heterocyclic compound binding; GO:0003729 mRNA binding; GO:0003723 RNA binding; GO:0005488 binding; GO:0003676 nucleic acid binding; GO:0005198 structural molecule activity; GO:0003735 structural constituent of ribosome;	K02918	RP-L35e, RPL35; large subunit ribosomal protein L35e	hsa03010 Ribosome - Homo sapiens (human);
P42768	Wiskott-Aldrich syndrome protein OS=Homo sapiens OX=9606 GN=WAS PE=1 SV=4	2.237	Up	0.000182342	WAS	52.912	6.6004	2.6	1	1	1	0.31	0.297	0.302	0.691	0.738	0.604	3.781	3.649	3.766	nucleus	GO:0044700 single organism signaling; GO:0044085 cellular component biogenesis; GO:0007596 blood coagulation; GO:0065008 regulation of biological quality; GO:0045321 leukocyte activation; GO:0007166 cell surface receptor signaling pathway; GO:0030832 regulation of actin filament length; GO:0030041 actin filament polymerization; GO:0042110 T cell activation; GO:0030036 actin cytoskeleton organizat…	GO:0043229 intracellular organelle; GO:0016020 membrane; GO:0044421 extracellular region part; GO:0043232 intracellular non-membrane-bounded organelle; GO:0031090 organelle membrane; GO:0030054 cell junction; GO:0031982 vesicle; GO:0005737 cytoplasm; GO:0012506 vesicle membrane; GO:0044424 intracellular part; GO:0005911 cell-cell junction; GO:0005829 cytosol; GO:0005623 cell; GO:0005576 extracell…	GO:0043274 phospholipase binding; GO:0060589 nucleoside-triphosphatase regulator activity; GO:0019901 protein kinase binding; GO:0030695 GTPase regulator activity; GO:0005515 protein binding; GO:0019900 kinase binding; GO:0098772 molecular function regulator; GO:0017124 SH3 domain binding; GO:0042802 identical protein binding; GO:0008092 cytoskeletal protein binding; GO:0030234 enzyme regulator a…	K05747	WAS; Wiskott-Aldrich syndrome protein	hsa04062 Chemokine signaling pathway - Homo sapiens (human); hsa04144 Endocytosis - Homo sapiens (human); hsa04520 Adherens junction - Homo sapiens (human); hsa04530 Tight junction - Homo sapiens (human); hsa04666 Fc gamma R-mediated phagocytosis - Homo sapiens (human); hsa04810 Regulation of actin cytoskeleton - Homo sapiens (human); hsa05100 Bacterial invasion of epithelial cells - Homo sapiens…	IPR033927; IPR003124; IPR011993; IPR000095; IPR011026; IPR000697;	WASP family, EVH1 domain; WH2 domain; PH domain-like; CRIB domain; Wiscott-Aldrich syndrome protein, C-terminal; WH1/EVH1 domain;
P43235	Cathepsin K OS=Homo sapiens OX=9606 GN=CTSK PE=1 SV=1	0.499	Down	0.00150456	CTSK	36.966	6.2208	9.4	2	2	1	1.805	1.343	1.514	0.739	0.794	0.793	0.081	0.083	0.153	extracellular	GO:0044700 single organism signaling; GO:0065008 regulation of biological quality; GO:1903955 positive regulation of protein targeting to mitochondrion; GO:1903533 regulation of protein targeting; GO:0044236 multicellular organism metabolic process; GO:0044699 single-organism process; GO:0036072 direct ossification; GO:0031347 regulation of defense response; GO:0010821 regulation of mitochondrion…	GO:0005615 extracellular space; GO:0044421 extracellular region part; GO:0031410 cytoplasmic vesicle; GO:0031982 vesicle; GO:0005737 cytoplasm; GO:0036021 endolysosome lumen; GO:0044433 cytoplasmic vesicle part; GO:0044424 intracellular part; GO:0036019 endolysosome; GO:0005623 cell; GO:0044422 organelle part; GO:0005775 vacuolar lumen; GO:0031974 membrane-enclosed lumen; GO:0005654 nucleoplasm; …	GO:0008233 peptidase activity; GO:0001968 fibronectin binding; GO:0044877 macromolecular complex binding; GO:0008236 serine-type peptidase activity; GO:0043394 proteoglycan binding; GO:0008234 cysteine-type peptidase activity; GO:0016787 hydrolase activity; GO:0005515 protein binding; GO:0004175 endopeptidase activity; GO:0004252 serine-type endopeptidase activity; GO:0097367 carbohydrate derivat…	K01371	CTSK; cathepsin K [EC:3.4.22.38]	hsa04142 Lysosome - Homo sapiens (human); hsa04210 Apoptosis - Homo sapiens (human); hsa04380 Osteoclast differentiation - Homo sapiens (human); hsa04620 Toll-like receptor signaling pathway - Homo sapiens (human); hsa05323 Rheumatoid arthritis - Homo sapiens (human);	IPR013201; IPR000668;	Cathepsin propeptide inhibitor domain (I29); Peptidase C1A, papain C-terminal;
P46379	Large proline-rich protein BAG6 OS=Homo sapiens OX=9606 GN=BAG6 PE=1 SV=2	2.758	Up	0.00073826	BAG6	119.41	13.618	2	2	2	2	0.52	0.425	0.51	1.564	1.288	1.161	1.871	1.604	1.691	nucleus	GO:0044085 cellular component biogenesis; GO:0044700 single organism signaling; GO:0010941 regulation of cell death; GO:0065008 regulation of biological quality; GO:0045321 leukocyte activation; GO:0022414 reproductive process; GO:0007166 cell surface receptor signaling pathway; GO:0030323 respiratory tube development; GO:0007420 brain development; GO:0036503 ERAD pathway; GO:1905897 regulation o…	GO:0016020 membrane; GO:0044421 extracellular region part; GO:0031982 vesicle; GO:0005737 cytoplasm; GO:0032991 macromolecular complex; GO:0044424 intracellular part; GO:0005623 cell; GO:0044422 organelle part; GO:0031974 membrane-enclosed lumen; GO:0070062 extracellular exosome; GO:0005654 nucleoplasm; GO:0070013 intracellular organelle lumen; GO:0005622 intracellular; GO:0044464 cell part; GO:1…	GO:0031593 polyubiquitin binding; GO:0031072 heat shock protein binding; GO:0015643 toxic substance binding; GO:0031625 ubiquitin protein ligase binding; GO:0005102 receptor binding; GO:0044877 macromolecular complex binding; GO:0051787 misfolded protein binding; GO:0005515 protein binding; GO:0070628 proteasome binding; GO:0030544 Hsp70 protein binding; GO:0032182 ubiquitin-like protein binding;…				IPR029071; IPR000626;	Ubiquitin-related domain; Ubiquitin domain;
P46778	60S ribosomal protein L21 OS=Homo sapiens OX=9606 GN=RPL21 PE=1 SV=2	0.666	Down	0.0001572	RPL21	18.565	17.428	13.1	3	3	3	1.213	1.295	1.337	0.852	0.862	0.846	0.725	0.722	0.535	nucleus	GO:0044085 cellular component biogenesis; GO:0022613 ribonucleoprotein complex biogenesis; GO:0006518 peptide metabolic process; GO:0072594 establishment of protein localization to organelle; GO:0009058 biosynthetic process; GO:0044764 multi-organism cellular process; GO:0044237 cellular metabolic process; GO:0015031 protein transport; GO:0051234 establishment of localization; GO:0006605 protein …	GO:0005840 ribosome; GO:0043229 intracellular organelle; GO:0016020 membrane; GO:0043232 intracellular non-membrane-bounded organelle; GO:0022625 cytosolic large ribosomal subunit; GO:0044446 intracellular organelle part; GO:0005737 cytoplasm; GO:0032991 macromolecular complex; GO:0044424 intracellular part; GO:0005829 cytosol; GO:0005623 cell; GO:0044422 organelle part; GO:0043228 non-membrane-b…	GO:0097159 organic cyclic compound binding; GO:1901363 heterocyclic compound binding; GO:0003723 RNA binding; GO:0005488 binding; GO:0003676 nucleic acid binding; GO:0005515 protein binding; GO:0005198 structural molecule activity; GO:0003735 structural constituent of ribosome;	K02889	RP-L21e, RPL21; large subunit ribosomal protein L21e	hsa03010 Ribosome - Homo sapiens (human);	IPR008991;	Translation protein SH3-like domain;
P48307	Tissue factor pathway inhibitor 2 OS=Homo sapiens OX=9606 GN=TFPI2 PE=1 SV=1	3.234	Up	4.3872e-07	TFPI2	26.934	18.325	17	3	3	3	0.531	0.498	0.528	1.699	1.644	1.692	0.851	0.731	0.888	extracellular	GO:0050794 regulation of cellular process; GO:0033554 cellular response to stress; GO:0044707 single-multicellular organism process; GO:0007596 blood coagulation; GO:0065008 regulation of biological quality; GO:0010951 negative regulation of endopeptidase activity; GO:0060255 regulation of macromolecule metabolic process; GO:0044699 single-organism process; GO:0048523 negative regulation of cellu…	GO:0031012 extracellular matrix; GO:0044421 extracellular region part; GO:0005576 extracellular region; GO:0005578 proteinaceous extracellular matrix;	GO:0005201 extracellular matrix structural constituent; GO:0004867 serine-type endopeptidase inhibitor activity; GO:0030234 enzyme regulator activity; GO:0030414 peptidase inhibitor activity; GO:0061134 peptidase regulator activity; GO:0061135 endopeptidase regulator activity; GO:0004857 enzyme inhibitor activity; GO:0098772 molecular function regulator; GO:0004866 endopeptidase inhibitor activit…				IPR002223;	Pancreatic trypsin inhibitor Kunitz domain;
P48509	CD151 antigen OS=Homo sapiens OX=9606 GN=CD151 PE=1 SV=3	0.656	Down	0.00024	CD151	28.295	24.141	14.6	4	5	4	1.355	1.287	1.248	0.841	0.821	0.89	0.724	0.432	0.44	plasma membrane	GO:0044085 cellular component biogenesis; GO:0050794 regulation of cellular process; GO:0044700 single organism signaling; GO:0016043 cellular component organization; GO:0034329 cell junction assembly; GO:0016477 cell migration; GO:0045321 leukocyte activation; GO:0051674 localization of cell; GO:0007166 cell surface receptor signaling pathway; GO:0044699 single-organism process; GO:0046651 lymph…	GO:0016020 membrane; GO:0044421 extracellular region part; GO:0031226 intrinsic component of plasma membrane; GO:0071944 cell periphery; GO:0030054 cell junction; GO:0005737 cytoplasm; GO:0070161 anchoring junction; GO:0031224 intrinsic component of membrane; GO:0044424 intracellular part; GO:0005887 integral component of plasma membrane; GO:0005829 cytosol; GO:0005623 cell; GO:0044420 extracellu…	GO:0050839 cell adhesion molecule binding; GO:0005102 receptor binding; GO:0005488 binding; GO:0044877 macromolecular complex binding; GO:0005515 protein binding; GO:0005178 integrin binding; GO:0032403 protein complex binding;	K06537	CD151, TSPAN24; CD151 antigen		IPR008952;	Tetraspanin, EC2 domain;
P49006	MARCKS-related protein OS=Homo sapiens OX=9606 GN=MARCKSL1 PE=1 SV=2	1.597	Up	0.00190255	MARCKSL1	19.529	8.1397	6.7	1	2	1	0.721	0.629	0.604	1.05	1.099	0.971	1.92	1.921	1.987	nucleus	GO:0050794 regulation of cellular process; GO:0050789 regulation of biological process; GO:0042127 regulation of cell proliferation; GO:0048522 positive regulation of cellular process; GO:0048518 positive regulation of biological process; GO:0065007 biological regulation; GO:0008284 positive regulation of cell proliferation;	GO:0016020 membrane; GO:0044421 extracellular region part; GO:0071944 cell periphery; GO:0005737 cytoplasm; GO:0031982 vesicle; GO:0044424 intracellular part; GO:0005623 cell; GO:0005576 extracellular region; GO:0005886 plasma membrane; GO:0043226 organelle; GO:0070062 extracellular exosome; GO:0005622 intracellular; GO:0044464 cell part; GO:1903561 extracellular vesicle; GO:0043227 membrane-boun…	GO:0003779 actin binding; GO:0005515 protein binding; GO:0008092 cytoskeletal protein binding; GO:0005516 calmodulin binding; GO:0005488 binding;	K13536	MARCKSL1, MRP; MARCKS-related protein	hsa04666 Fc gamma R-mediated phagocytosis - Homo sapiens (human); hsa05140 Leishmaniasis - Homo sapiens (human);
P49207	60S ribosomal protein L34 OS=Homo sapiens OX=9606 GN=RPL34 PE=1 SV=3	0.605	Down	2.3208e-05	RPL34	13.293	26.031	29.9	4	4	4	1.353	1.389	1.303	0.794	0.824	0.83	0.582	0.597	0.485	nucleus	GO:0044085 cellular component biogenesis; GO:0022613 ribonucleoprotein complex biogenesis; GO:0072594 establishment of protein localization to organelle; GO:0006518 peptide metabolic process; GO:0009058 biosynthetic process; GO:0044764 multi-organism cellular process; GO:0044237 cellular metabolic process; GO:0015031 protein transport; GO:0051234 establishment of localization; GO:0006605 protein …	GO:0044421 extracellular region part; GO:0031982 vesicle; GO:0005737 cytoplasm; GO:0032991 macromolecular complex; GO:0044424 intracellular part; GO:0005623 cell; GO:0044422 organelle part; GO:0043228 non-membrane-bounded organelle; GO:0070062 extracellular exosome; GO:0044391 ribosomal subunit; GO:0005622 intracellular; GO:0044464 cell part; GO:1903561 extracellular vesicle; GO:0044445 cytosolic…	GO:0097159 organic cyclic compound binding; GO:1901363 heterocyclic compound binding; GO:0050839 cell adhesion molecule binding; GO:0003723 RNA binding; GO:0005488 binding; GO:0045296 cadherin binding; GO:0003676 nucleic acid binding; GO:0005515 protein binding; GO:0005198 structural molecule activity; GO:0003735 structural constituent of ribosome;	K02915	RP-L34e, RPL34; large subunit ribosomal protein L34e	hsa03010 Ribosome - Homo sapiens (human);
P50440	Glycine amidinotransferase, mitochondrial OS=Homo sapiens OX=9606 GN=GATM PE=1 SV=1	1.885	Up	0.002518	GATM	48.455	26.387	9.9	3	3	3	0.37	0.328	0.345	0.752	0.656	0.558	4.079	3.471	3.472	mitochondria	GO:0008652 cellular amino acid biosynthetic process; GO:0016053 organic acid biosynthetic process; GO:0044711 single-organism biosynthetic process; GO:0044281 small molecule metabolic process; GO:0044763 single-organism cellular process; GO:0042398 cellular modified amino acid biosynthetic process; GO:0044699 single-organism process; GO:0006807 nitrogen compound metabolic process; GO:0009058 bios…	GO:0016020 membrane; GO:0044421 extracellular region part; GO:0031090 organelle membrane; GO:0005737 cytoplasm; GO:0031982 vesicle; GO:0044424 intracellular part; GO:0005623 cell; GO:0044422 organelle part; GO:0031974 membrane-enclosed lumen; GO:0005740 mitochondrial envelope; GO:0070062 extracellular exosome; GO:0070013 intracellular organelle lumen; GO:0031970 organelle envelope lumen; GO:00056…	GO:0015067 amidinotransferase activity; GO:0016741 transferase activity, transferring one-carbon groups; GO:0016769 transferase activity, transferring nitrogenous groups; GO:0003824 catalytic activity; GO:0016740 transferase activity; GO:0015068 glycine amidinotransferase activity;	K00613	GATM; glycine amidinotransferase [EC:2.1.4.1]	hsa00260 Glycine, serine and threonine metabolism - Homo sapiens (human); hsa00330 Arginine and proline metabolism - Homo sapiens (human); hsa01100 Metabolic pathways - Homo sapiens (human);
P50479	PDZ and LIM domain protein 4 OS=Homo sapiens OX=9606 GN=PDLIM4 PE=1 SV=2	0.59	Down	3.623e-06	PDLIM4	35.398	12.329	9.4	2	2	2	1.409	1.409	1.37	0.807	0.818	0.848	0.45	0.336	0.485	nucleus			GO:0046914 transition metal ion binding; GO:0005488 binding; GO:0043167 ion binding; GO:0043169 cation binding; GO:0046872 metal ion binding; GO:0005515 protein binding; GO:0008270 zinc ion binding;				IPR001781; IPR001478; IPR031847;	Zinc finger, LIM-type; PDZ domain; Domain of unknown function DUF4749;
P51452	Dual specificity protein phosphatase 3 OS=Homo sapiens OX=9606 GN=DUSP3 PE=1 SV=1	0.616	Down	7.5224e-05	DUSP3	20.478	46.156	27	4	6	4	1.367	1.304	1.401	0.805	0.859	0.843	0.394	0.402	0.484	cytoplasm	GO:0050863 regulation of T cell activation; GO:0002694 regulation of leukocyte activation; GO:0032872 regulation of stress-activated MAPK cascade; GO:0009968 negative regulation of signal transduction; GO:0043009 chordate embryonic development; GO:0000188 inactivation of MAPK activity; GO:0023051 regulation of signaling; GO:0044699 single-organism process; GO:0051249 regulation of lymphocyte acti…	GO:0016020 membrane; GO:0044421 extracellular region part; GO:0071944 cell periphery; GO:0031982 vesicle; GO:0005737 cytoplasm; GO:0044424 intracellular part; GO:0005623 cell; GO:0044422 organelle part; GO:0031974 membrane-enclosed lumen; GO:0070062 extracellular exosome; GO:0005654 nucleoplasm; GO:0070013 intracellular organelle lumen; GO:0044425 membrane part; GO:0005622 intracellular; GO:00444…	GO:0004725 protein tyrosine phosphatase activity; GO:0003824 catalytic activity; GO:0042578 phosphoric ester hydrolase activity; GO:0005488 binding; GO:0033549 MAP kinase phosphatase activity; GO:0016791 phosphatase activity; GO:0019901 protein kinase binding; GO:0016788 hydrolase activity, acting on ester bonds; GO:0016787 hydrolase activity; GO:0005515 protein binding; GO:0008138 protein tyrosi…	K17614	DUSP3, VHR; dual specificity phosphatase 3 [EC:3.1.3.16 3.1.3.48]	hsa04010 MAPK signaling pathway - Homo sapiens (human);	IPR029021; IPR000387; IPR000340; IPR020422;	Protein-tyrosine phosphatase-like; Tyrosine specific protein phosphatases domain; Dual specificity phosphatase, catalytic domain; Dual specificity protein phosphatase domain;
P51532	Transcription activator BRG1 OS=Homo sapiens OX=9606 GN=SMARCA4 PE=1 SV=2	1.574	Up	0.00063789	SMARCA4	184.64	80.8	7	10	10	5	0.511	0.584	0.561	0.913	0.846	0.847	2.701	2.408	2.751	nucleus	GO:0044085 cellular component biogenesis; GO:1902807 negative regulation of cell cycle G1/S phase transition; GO:0065008 regulation of biological quality; GO:0097659 nucleic acid-templated transcription; GO:0043923 positive regulation by host of viral transcription; GO:0009891 positive regulation of biosynthetic process; GO:0003407 neural retina development; GO:0060766 negative regulation of andr…	GO:0016020 membrane; GO:0005615 extracellular space; GO:0044421 extracellular region part; GO:0032991 macromolecular complex; GO:0044424 intracellular part; GO:0070603 SWI/SNF superfamily-type complex; GO:0005623 cell; GO:0044422 organelle part; GO:0071565 nBAF complex; GO:0044427 chromosomal part; GO:0043228 non-membrane-bounded organelle; GO:0031974 membrane-enclosed lumen; GO:0005654 nucleopla…	GO:0000975 regulatory region DNA binding; GO:0097159 organic cyclic compound binding; GO:0032553 ribonucleotide binding; GO:0003824 catalytic activity; GO:0005488 binding; GO:0032550 purine ribonucleoside binding; GO:0043168 anion binding; GO:0032559 adenyl ribonucleotide binding; GO:0030554 adenyl nucleotide binding; GO:0008094 DNA-dependent ATPase activity; GO:0035639 purine ribonucleoside trip…	K11647	SMARCA2_4; SWI/SNF-related matrix-associated actin-dependent regulator of chromatin subfamily A member 2/4 [EC:3.6.4.-]	hsa04714 Thermogenesis - Homo sapiens (human); hsa05225 Hepatocellular carcinoma - Homo sapiens (human);	IPR027417; IPR006576; IPR029295; IPR014012; IPR001487; IPR000330; IPR014978; IPR014001; IPR001650;	P-loop containing nucleoside triphosphate hydrolase; BRK domain; Snf2, ATP coupling domain; Helicase/SANT-associated domain; Bromodomain; SNF2-related, N-terminal domain; Glutamine-Leucine-Glutamine, QLQ; Helicase superfamily 1/2, ATP-binding domain; Helicase, C-terminal;
P51858	Hepatoma-derived growth factor OS=Homo sapiens OX=9606 GN=HDGF PE=1 SV=1	0.515	Down	4.3707e-05	HDGF	26.788	62.904	24.6	5	6	4	1.293	1.368	1.406	0.694	0.731	0.67	0.825	0.779	0.869	nucleus	GO:0044700 single organism signaling; GO:0097659 nucleic acid-templated transcription; GO:0044699 single-organism process; GO:0009058 biosynthetic process; GO:0044237 cellular metabolic process; GO:0051253 negative regulation of RNA metabolic process; GO:0030968 endoplasmic reticulum unfolded protein response; GO:2001141 regulation of RNA biosynthetic process; GO:0008152 metabolic process; GO:000…	GO:0043229 intracellular organelle; GO:0005615 extracellular space; GO:0044421 extracellular region part; GO:0044446 intracellular organelle part; GO:0005737 cytoplasm; GO:0031981 nuclear lumen; GO:0032991 macromolecular complex; GO:0017053 transcriptional repressor complex; GO:0044424 intracellular part; GO:0005623 cell; GO:0005576 extracellular region; GO:0044422 organelle part; GO:0031974 memb…	GO:0003677 DNA binding; GO:0003723 RNA binding; GO:0008083 growth factor activity; GO:0003714 transcription corepressor activity; GO:1901265 nucleoside phosphate binding; GO:0005102 receptor binding; GO:0043167 ion binding; GO:0005515 protein binding; GO:0000166 nucleotide binding; GO:0003712 transcription cofactor activity; GO:0008201 heparin binding; GO:1901681 sulfur compound binding; GO:19013…	K16641	HDGF; hepatoma-derived growth factor		IPR000313;	PWWP domain;
P51911	Calponin-1 OS=Homo sapiens OX=9606 GN=CNN1 PE=1 SV=2	0.646	Down	6.476e-05	CNN1	33.17	88.149	42.1	11	16	11	1.252	1.259	1.205	0.798	0.831	0.771	0.597	0.686	0.681	cytoplasm	GO:0050794 regulation of cellular process; GO:0031032 actomyosin structure organization; GO:0016043 cellular component organization; GO:0042127 regulation of cell proliferation; GO:0048660 regulation of smooth muscle cell proliferation; GO:0006937 regulation of muscle contraction; GO:0044763 single-organism cellular process; GO:0044699 single-organism process; GO:0048519 negative regulation of bi…	GO:0005856 cytoskeleton; GO:0043226 organelle; GO:0043229 intracellular organelle; GO:0005925 focal adhesion; GO:0043232 intracellular non-membrane-bounded organelle; GO:0030054 cell junction; GO:0044464 cell part; GO:0005622 intracellular; GO:0005912 adherens junction; GO:0070161 anchoring junction; GO:0030055 cell-substrate junction; GO:0044424 intracellular part; GO:0005623 cell; GO:0005924 ce…	GO:0003779 actin binding; GO:0005515 protein binding; GO:0008092 cytoskeletal protein binding; GO:0005516 calmodulin binding; GO:0005488 binding;				IPR001715;	Calponin homology domain;
P52566	Rho GDP-dissociation inhibitor 2 OS=Homo sapiens OX=9606 GN=ARHGDIB PE=1 SV=3	1.755	Up	0.021421	ARHGDIB	22.988	11.771	8	2	3	2	0.155	0.171	0.151	0.327	0.304	0.206	5.268	5.207	4.639	cytoplasm	GO:0050794 regulation of cellular process; GO:0044707 single-multicellular organism process; GO:0051093 negative regulation of developmental process; GO:0007162 negative regulation of cell adhesion; GO:0032956 regulation of actin cytoskeleton organization; GO:0023051 regulation of signaling; GO:0044699 single-organism process; GO:0051241 negative regulation of multicellular organismal process; GO…	GO:0097708 intracellular vesicle; GO:0043229 intracellular organelle; GO:0016020 membrane; GO:0044421 extracellular region part; GO:0043232 intracellular non-membrane-bounded organelle; GO:0031410 cytoplasmic vesicle; GO:0005737 cytoplasm; GO:0031982 vesicle; GO:0044424 intracellular part; GO:0005829 cytosol; GO:0005623 cell; GO:0005576 extracellular region; GO:0043228 non-membrane-bounded organe…	GO:0031267 small GTPase binding; GO:0017048 Rho GTPase binding; GO:0048365 Rac GTPase binding; GO:0060589 nucleoside-triphosphatase regulator activity; GO:0005092 GDP-dissociation inhibitor activity; GO:0030695 GTPase regulator activity; GO:0016817 hydrolase activity, acting on acid anhydrides; GO:0016787 hydrolase activity; GO:0005515 protein binding; GO:0017111 nucleoside-triphosphatase activit…	K12462	ARHGDI, RHOGDI; Rho GDP-dissociation inhibitor	hsa04722 Neurotrophin signaling pathway - Homo sapiens (human); hsa04962 Vasopressin-regulated water reabsorption - Homo sapiens (human);	IPR014756; IPR024792;	Immunoglobulin E-set; Rho GDP-dissociation inhibitor domain;
P52701	DNA mismatch repair protein Msh6 OS=Homo sapiens OX=9606 GN=MSH6 PE=1 SV=2	2.582	Up	1.0258e-06	MSH6	152.78	25.511	3.8	4	4	4	0.604	0.568	0.591	1.48	1.517	1.555	1.061	0.968	0.986	nucleus	GO:0044700 single organism signaling; GO:0002694 regulation of leukocyte activation; GO:0045191 regulation of isotype switching; GO:0016064 immunoglobulin mediated immune response; GO:0045321 leukocyte activation; GO:0022414 reproductive process; GO:0002824 positive regulation of adaptive immune response based on somatic recombination of immune receptors built from immunoglobulin superfamily doma…	GO:0005737 cytoplasm; GO:0032991 macromolecular complex; GO:0044424 intracellular part; GO:0005623 cell; GO:0044422 organelle part; GO:0044427 chromosomal part; GO:0043228 non-membrane-bounded organelle; GO:0031974 membrane-enclosed lumen; GO:0005654 nucleoplasm; GO:0070013 intracellular organelle lumen; GO:0044454 nuclear chromosome part; GO:0005622 intracellular; GO:0044464 cell part; GO:000569…	GO:0042393 histone binding; GO:0003677 DNA binding; GO:0005524 ATP binding; GO:1901265 nucleoside phosphate binding; GO:0035064 methylated histone binding; GO:0003690 double-stranded DNA binding; GO:0001882 nucleoside binding; GO:0043167 ion binding; GO:0005515 protein binding; GO:0003682 chromatin binding; GO:0000166 nucleotide binding; GO:1901363 heterocyclic compound binding; GO:0097159 organi…	K08737	MSH6; DNA mismatch repair protein MSH6	hsa01524 Platinum drug resistance - Homo sapiens (human); hsa03430 Mismatch repair - Homo sapiens (human); hsa05200 Pathways in cancer - Homo sapiens (human); hsa05210 Colorectal cancer - Homo sapiens (human);	IPR007861; IPR007860; IPR016151; IPR007696; IPR000432; IPR027417; IPR000313; IPR007695;	DNA mismatch repair protein MutS, clamp; DNA mismatch repair protein MutS, connector domain; DNA mismatch repair protein MutS, N-terminal; DNA mismatch repair protein MutS, core; DNA mismatch repair protein MutS, C-terminal; P-loop containing nucleoside triphosphate hydrolase; PWWP domain; DNA mismatch repair protein MutS-like, N-terminal;
P55290	Cadherin-13 OS=Homo sapiens OX=9606 GN=CDH13 PE=1 SV=1	0.546	Down	0.000136759	CDH13	78.286	33.825	7.9	4	4	4	1.288	1.412	1.411	0.735	0.79	0.718	0.65	0.746	0.652	endoplasmic reticulum	GO:0060627 regulation of vesicle-mediated transport; GO:0044085 cellular component biogenesis; GO:0044700 single organism signaling; GO:0050850 positive regulation of calcium-mediated signaling; GO:0090130 tissue migration; GO:0030335 positive regulation of cell migration; GO:0009891 positive regulation of biosynthetic process; GO:0008285 negative regulation of cell proliferation; GO:0055098 resp…	GO:0016020 membrane; GO:0005615 extracellular space; GO:0044421 extracellular region part; GO:0009897 external side of plasma membrane; GO:0098857 membrane microdomain; GO:0030054 cell junction; GO:0071944 cell periphery; GO:0031982 vesicle; GO:0005737 cytoplasm; GO:0031224 intrinsic component of membrane; GO:0044424 intracellular part; GO:0005623 cell; GO:0070062 extracellular exosome; GO:009859…	GO:0042562 hormone binding; GO:0043167 ion binding; GO:0046983 protein dimerization activity; GO:0044877 macromolecular complex binding; GO:0005515 protein binding; GO:0071813 lipoprotein particle binding; GO:0050839 cell adhesion molecule binding; GO:0030169 low-density lipoprotein particle binding; GO:0042802 identical protein binding; GO:0005488 binding; GO:0042803 protein homodimerization act…	K06808	CDH13; cadherin 13, H-cadherin		IPR015919; IPR014868; IPR002126;	Cadherin-like; Cadherin prodomain; Cadherin;
P55327	Tumor protein D52 OS=Homo sapiens OX=9606 GN=TPD52 PE=1 SV=2	1.526	Up	0.0188007	TPD52	24.327	7.6454	6.7	1	1	1	0.305	0.229	0.305	0.409	0.477	0.394	4.381	4.513	4.204	cytoplasm	GO:0044707 single-multicellular organism process; GO:0045321 leukocyte activation; GO:0048869 cellular developmental process; GO:0044699 single-organism process; GO:0051234 establishment of localization; GO:0030098 lymphocyte differentiation; GO:0009653 anatomical structure morphogenesis; GO:0030154 cell differentiation; GO:1902578 single-organism localization; GO:0007275 multicellular organism d…	GO:0043226 organelle; GO:0043231 intracellular membrane-bounded organelle; GO:0043229 intracellular organelle; GO:0005783 endoplasmic reticulum; GO:0044464 cell part; GO:0005622 intracellular; GO:0005737 cytoplasm; GO:0048471 perinuclear region of cytoplasm; GO:0012505 endomembrane system; GO:0044424 intracellular part; GO:0043227 membrane-bounded organelle; GO:0005623 cell; GO:0044444 cytoplasmi…	GO:0042802 identical protein binding; GO:0046982 protein heterodimerization activity; GO:0042803 protein homodimerization activity; GO:0005488 binding; GO:0043167 ion binding; GO:0046983 protein dimerization activity; GO:0046872 metal ion binding; GO:0043169 cation binding; GO:0005515 protein binding; GO:0005509 calcium ion binding;
P56159	GDNF family receptor alpha-1 OS=Homo sapiens OX=9606 GN=GFRA1 PE=2 SV=2	0.564	Down	2.9465e-06	GFRA1	51.455	19.994	5.6	2	3	2	1.271	1.299	1.315	0.729	0.713	0.751	0.931	0.909	0.895	plasma membrane	GO:0044700 single organism signaling; GO:0007166 cell surface receptor signaling pathway; GO:0048869 cellular developmental process; GO:0048666 neuron development; GO:0032989 cellular component morphogenesis; GO:0022008 neurogenesis; GO:0044699 single-organism process; GO:0035860 glial cell-derived neurotrophic factor receptor signaling pathway; GO:0044237 cellular metabolic process; GO:0006796 p…	GO:0016020 membrane; GO:0044421 extracellular region part; GO:0019898 extrinsic component of membrane; GO:0071944 cell periphery; GO:0031982 vesicle; GO:0031225 anchored component of membrane; GO:0031224 intrinsic component of membrane; GO:0005623 cell; GO:0005576 extracellular region; GO:0005886 plasma membrane; GO:0043226 organelle; GO:0070062 extracellular exosome; GO:0005622 intracellular; GO…	GO:0038023 signaling receptor activity; GO:0016167 glial cell-derived neurotrophic factor receptor activity; GO:0060089 molecular transducer activity; GO:0004872 receptor activity; GO:0004896 cytokine receptor activity; GO:0005085 guanyl-nucleotide exchange factor activity; GO:0005102 receptor binding; GO:0005488 binding; GO:0005088 Ras guanyl-nucleotide exchange factor activity; GO:0005515 prote…	K19895	GFRA1, GDNFRA; GDNF family receptor alpha 1		IPR016017;	GDNF/GAS1;
P58215	Lysyl oxidase homolog 3 OS=Homo sapiens OX=9606 GN=LOXL3 PE=1 SV=1	1.811	Up	0.000121987	LOXL3	83.166	17.981	4.4	2	2	2	0.677	0.68	0.631	1.268	1.199	1.134	1.507	1.574	1.54	extracellular	GO:0002694 regulation of leukocyte activation; GO:0030323 respiratory tube development; GO:0002698 negative regulation of immune effector process; GO:0044237 cellular metabolic process; GO:0010453 regulation of cell fate commitment; GO:0008152 metabolic process; GO:2000515 negative regulation of CD4-positive, alpha-beta T cell activation; GO:0043370 regulation of CD4-positive, alpha-beta T cell d…	GO:0043226 organelle; GO:0043231 intracellular membrane-bounded organelle; GO:0043229 intracellular organelle; GO:0016020 membrane; GO:0005634 nucleus; GO:0005615 extracellular space; GO:0044421 extracellular region part; GO:0044464 cell part; GO:0005622 intracellular; GO:0005737 cytoplasm; GO:0044424 intracellular part; GO:0043227 membrane-bounded organelle; GO:0005623 cell; GO:0005576 extracell…	GO:0060089 molecular transducer activity; GO:0004872 receptor activity; GO:0001968 fibronectin binding; GO:0046914 transition metal ion binding; GO:0003824 catalytic activity; GO:0005488 binding; GO:0043167 ion binding; GO:0043169 cation binding; GO:0046872 metal ion binding; GO:0038024 cargo receptor activity; GO:0005515 protein binding; GO:0005044 scavenger receptor activity; GO:0016638 oxidore…	K00280	LOXL2_3_4; lysyl oxidase-like protein 2/3/4 [EC:1.4.3.-]		IPR001190; IPR017448;	SRCR domain; SRCR-like domain;
P60033	CD81 antigen OS=Homo sapiens OX=9606 GN=CD81 PE=1 SV=1	0.56	Down	0.0051154	CD81	25.809	76.312	17.8	3	7	3	1.416	1.399	1.41	0.779	0.738	0.851	0.449	0.361	0.458	plasma membrane	GO:0044409 entry into host; GO:0044700 single organism signaling; GO:0002694 regulation of leukocyte activation; GO:0065008 regulation of biological quality; GO:0032944 regulation of mononuclear cell proliferation; GO:0032270 positive regulation of cellular protein metabolic process; GO:0007166 cell surface receptor signaling pathway; GO:0009891 positive regulation of biosynthetic process; GO:190…	GO:0016020 membrane; GO:0044421 extracellular region part; GO:0031226 intrinsic component of plasma membrane; GO:0030054 cell junction; GO:0071944 cell periphery; GO:0031982 vesicle; GO:0070161 anchoring junction; GO:0031224 intrinsic component of membrane; GO:0005887 integral component of plasma membrane; GO:0005623 cell; GO:0005576 extracellular region; GO:0016021 integral component of membrane…	GO:0005102 receptor binding; GO:0023023 MHC protein complex binding; GO:0005488 binding; GO:0023026 MHC class II protein complex binding; GO:0044877 macromolecular complex binding; GO:0005515 protein binding; GO:1990459 transferrin receptor binding; GO:0003823 antigen binding; GO:0032403 protein complex binding;	K06508	CD81, TAPA1, TSPAN28; CD81 antigen	hsa04662 B cell receptor signaling pathway - Homo sapiens (human); hsa05144 Malaria - Homo sapiens (human); hsa05160 Hepatitis C - Homo sapiens (human);	IPR028977; IPR008952;	CD81 antigen, large extracellular loop domain; Tetraspanin, EC2 domain;
P60903	Protein S100-A10 OS=Homo sapiens OX=9606 GN=S100A10 PE=1 SV=2	0.664	Down	1.7432e-05	S100A10	11.203	30.951	17.5	3	7	3	1.25	1.241	1.222	0.837	0.831	0.798	0.923	0.822	0.771	cytoplasm	GO:0044085 cellular component biogenesis; GO:0010256 endomembrane system organization; GO:1903391 regulation of adherens junction organization; GO:0090109 regulation of cell-substrate junction assembly; GO:0044699 single-organism process; GO:0090002 establishment of protein localization to plasma membrane; GO:0051234 establishment of localization; GO:0051130 positive regulation of cellular compon…	GO:0016020 membrane; GO:0043229 intracellular organelle; GO:0044421 extracellular region part; GO:0005783 endoplasmic reticulum; GO:0019898 extrinsic component of membrane; GO:0071944 cell periphery; GO:0031982 vesicle; GO:0005737 cytoplasm; GO:0019897 extrinsic component of plasma membrane; GO:0012505 endomembrane system; GO:0044424 intracellular part; GO:0005623 cell; GO:0005576 extracellular r…	GO:0042802 identical protein binding; GO:0042803 protein homodimerization activity; GO:0005488 binding; GO:0043167 ion binding; GO:0046983 protein dimerization activity; GO:0043169 cation binding; GO:0044325 ion channel binding; GO:0046872 metal ion binding; GO:0005515 protein binding; GO:0005509 calcium ion binding;	K17274	S100A10; calpactin-1 light chain		IPR011992; IPR013787;	EF-hand domain pair; S100/CaBP-9k-type, calcium binding, subdomain;
P61224	Ras-related protein Rap-1b OS=Homo sapiens OX=9606 GN=RAP1B PE=1 SV=1	0.556	Down	0.000104153	RAP1B	20.825	81.577	31.5	6	11	4	1.266	1.206	1.319	0.663	0.726	0.718	1.059	0.984	0.99	cytoplasm	GO:0044700 single organism signaling; GO:0060627 regulation of vesicle-mediated transport; GO:0065008 regulation of biological quality; GO:0032270 positive regulation of cellular protein metabolic process; GO:0045321 leukocyte activation; GO:1903306 negative regulation of regulated secretory pathway; GO:0046683 response to organophosphorus; GO:0032879 regulation of localization; GO:0009719 respon…	GO:0016020 membrane; GO:0044421 extracellular region part; GO:0031090 organelle membrane; GO:0031410 cytoplasmic vesicle; GO:0071944 cell periphery; GO:0030054 cell junction; GO:0031982 vesicle; GO:0005737 cytoplasm; GO:0044433 cytoplasmic vesicle part; GO:0044424 intracellular part; GO:0005911 cell-cell junction; GO:0005623 cell; GO:0044422 organelle part; GO:0043228 non-membrane-bounded organel…	GO:1901265 nucleoside phosphate binding; GO:0016817 hydrolase activity, acting on acid anhydrides; GO:0016787 hydrolase activity; GO:0005515 protein binding; GO:1901363 heterocyclic compound binding; GO:0097159 organic cyclic compound binding; GO:0016462 pyrophosphatase activity; GO:0019003 GDP binding; GO:0003824 catalytic activity; GO:0032553 ribonucleotide binding; GO:0005488 binding; GO:00039…	K07836	RAP1B; Ras-related protein Rap-1B	hsa04010 MAPK signaling pathway - Homo sapiens (human); hsa04014 Ras signaling pathway - Homo sapiens (human); hsa04015 Rap1 signaling pathway - Homo sapiens (human); hsa04024 cAMP signaling pathway - Homo sapiens (human); hsa04062 Chemokine signaling pathway - Homo sapiens (human); hsa04510 Focal adhesion - Homo sapiens (human); hsa04611 Platelet activation - Homo sapiens (human); hsa04670 Leuko…	IPR005225; IPR027417;	Small GTP-binding protein domain; P-loop containing nucleoside triphosphate hydrolase;
P61353	60S ribosomal protein L27 OS=Homo sapiens OX=9606 GN=RPL27 PE=1 SV=2	0.658	Down	0.00025835	RPL27	15.798	49.667	36	5	6	5	1.256	1.248	1.341	0.805	0.879	0.845	0.708	0.676	0.678	mitochondria	GO:0044085 cellular component biogenesis; GO:0022613 ribonucleoprotein complex biogenesis; GO:0072594 establishment of protein localization to organelle; GO:0006518 peptide metabolic process; GO:0009058 biosynthetic process; GO:0044764 multi-organism cellular process; GO:0044237 cellular metabolic process; GO:0015031 protein transport; GO:0051234 establishment of localization; GO:0006605 protein …	GO:0016020 membrane; GO:0044421 extracellular region part; GO:0030054 cell junction; GO:0031982 vesicle; GO:0005737 cytoplasm; GO:0032991 macromolecular complex; GO:0044424 intracellular part; GO:0005623 cell; GO:0044422 organelle part; GO:0043228 non-membrane-bounded organelle; GO:0070062 extracellular exosome; GO:0005925 focal adhesion; GO:0044391 ribosomal subunit; GO:0005622 intracellular; GO…	GO:0097159 organic cyclic compound binding; GO:1901363 heterocyclic compound binding; GO:0003723 RNA binding; GO:0005488 binding; GO:0003676 nucleic acid binding; GO:0005198 structural molecule activity; GO:0003735 structural constituent of ribosome;	K02901	RP-L27e, RPL27; large subunit ribosomal protein L27e	hsa03010 Ribosome - Homo sapiens (human);	IPR008991; IPR014722; IPR005824;	Translation protein SH3-like domain; Ribosomal protein L2 domain 2; KOW;
P61586	Transforming protein RhoA OS=Homo sapiens OX=9606 GN=RHOA PE=1 SV=1	0.655	Down	3.171e-06	RHOA	21.768	88.521	37.3	6	8	2	1.036	1.012	1.008	0.665	0.681	0.657	1.763	1.61	1.78	cytoplasm	GO:0044085 cellular component biogenesis; GO:0044700 single organism signaling; GO:0021700 developmental maturation; GO:0090130 tissue migration; GO:0030038 contractile actin filament bundle assembly; GO:0010564 regulation of cell cycle process; GO:0044237 cellular metabolic process; GO:0010594 regulation of endothelial cell migration; GO:0090049 regulation of cell migration involved in sprouting…	GO:0030425 dendrite; GO:0016020 membrane; GO:0044421 extracellular region part; GO:0019898 extrinsic component of membrane; GO:0031090 organelle membrane; GO:0099568 cytoplasmic region; GO:0005737 cytoplasm; GO:0044433 cytoplasmic vesicle part; GO:0005623 cell; GO:0009898 cytoplasmic side of plasma membrane; GO:0032155 cell division site part; GO:0044422 organelle part; GO:0043197 dendritic spine…	GO:1901265 nucleoside phosphate binding; GO:0001882 nucleoside binding; GO:0043167 ion binding; GO:0016817 hydrolase activity, acting on acid anhydrides; GO:0005515 protein binding; GO:0016787 hydrolase activity; GO:0000166 nucleotide binding; GO:0017111 nucleoside-triphosphatase activity; GO:1901363 heterocyclic compound binding; GO:0097159 organic cyclic compound binding; GO:0032549 ribonucleos…	K04513	RHOA; Ras homolog gene family, member A	hsa04014 Ras signaling pathway - Homo sapiens (human); hsa04015 Rap1 signaling pathway - Homo sapiens (human); hsa04022 cGMP-PKG signaling pathway - Homo sapiens (human); hsa04024 cAMP signaling pathway - Homo sapiens (human); hsa04062 Chemokine signaling pathway - Homo sapiens (human); hsa04071 Sphingolipid signaling pathway - Homo sapiens (human); hsa04072 Phospholipase D signaling pathway - Ho…	IPR005225; IPR027417;	Small GTP-binding protein domain; P-loop containing nucleoside triphosphate hydrolase;
P61916	NPC intracellular cholesterol transporter 2 OS=Homo sapiens OX=9606 GN=NPC2 PE=1 SV=1	0.532	Down	5.8522e-05	NPC2	16.57	58.765	36.4	4	10	4	1.411	1.43	1.364	0.728	0.715	0.794	0.539	0.438	0.603	extracellular	GO:0065008 regulation of biological quality; GO:0015850 organic hydroxy compound transport; GO:0045321 leukocyte activation; GO:0033344 cholesterol efflux; GO:0030301 cholesterol transport; GO:0006066 alcohol metabolic process; GO:0044699 single-organism process; GO:0044764 multi-organism cellular process; GO:0019216 regulation of lipid metabolic process; GO:0009607 response to biotic stimulus; G…	GO:0034774 secretory granule lumen; GO:0005615 extracellular space; GO:0044421 extracellular region part; GO:0005783 endoplasmic reticulum; GO:0031410 cytoplasmic vesicle; GO:0031982 vesicle; GO:0005737 cytoplasm; GO:0044433 cytoplasmic vesicle part; GO:0044424 intracellular part; GO:0035578 azurophil granule lumen; GO:0005623 cell; GO:0044422 organelle part; GO:0005775 vacuolar lumen; GO:0070062…	GO:0097159 organic cyclic compound binding; GO:0015485 cholesterol binding; GO:0032934 sterol binding; GO:0005488 binding; GO:0043178 alcohol binding; GO:0008289 lipid binding; GO:0005515 protein binding; GO:0019899 enzyme binding; GO:0005496 steroid binding; GO:0036094 small molecule binding;	K13443	NPC2; Niemann-Pick C2 protein	hsa04142 Lysosome - Homo sapiens (human); hsa04979 Cholesterol metabolism - Homo sapiens (human);	IPR033916; IPR014756; IPR003172;	ML domain, Npc2 like; Immunoglobulin E-set; MD-2-related lipid-recognition domain;
P61970	Nuclear transport factor 2 OS=Homo sapiens OX=9606 GN=NUTF2 PE=1 SV=1	0.634	Down	0.0028043	NUTF2	14.478	28.419	23.6	2	4	2	1.336	1.347	1.441	0.875	0.867	0.874	0.379	0.375	0.359	cytoplasm,nucleus	GO:0050658 RNA transport; GO:0010256 endomembrane system organization; GO:0072594 establishment of protein localization to organelle; GO:1903533 regulation of protein targeting; GO:0017038 protein import; GO:0051241 negative regulation of multicellular organismal process; GO:0044699 single-organism process; GO:0051168 nuclear export; GO:0090204 protein localization to nuclear pore; GO:0051169 nuc…	GO:0016020 membrane; GO:0044421 extracellular region part; GO:0019867 outer membrane; GO:0042175 nuclear outer membrane-endoplasmic reticulum membrane network; GO:0031090 organelle membrane; GO:0044613 nuclear pore central transport channel; GO:0031982 vesicle; GO:0005737 cytoplasm; GO:0032991 macromolecular complex; GO:0044424 intracellular part; GO:0005623 cell; GO:0044422 organelle part; GO:00…	GO:0031267 small GTPase binding; GO:0008565 protein transporter activity; GO:0017016 Ras GTPase binding; GO:0022884 macromolecule transmembrane transporter activity; GO:0005488 binding; GO:0022892 substrate-specific transporter activity; GO:0008320 protein transmembrane transporter activity; GO:0008536 Ran GTPase binding; GO:0005515 protein binding; GO:0051020 GTPase binding; GO:0019899 enzyme bi…				IPR002075; IPR018222; IPR032710;	Nuclear transport factor 2; Nuclear transport factor 2, eukaryote; NTF2-like domain;
P62070	Ras-related protein R-Ras2 OS=Homo sapiens OX=9606 GN=RRAS2 PE=1 SV=1	0.571	Down	1.75309e-05	RRAS2	23.399	58.936	36.3	6	8	4	1.315	1.383	1.372	0.761	0.762	0.799	0.606	0.566	0.608	cytoplasm	GO:0044700 single organism signaling; GO:0050794 regulation of cellular process; GO:0001649 osteoblast differentiation; GO:0044707 single-multicellular organism process; GO:0010941 regulation of cell death; GO:0030335 positive regulation of cell migration; GO:0040017 positive regulation of locomotion; GO:0048869 cellular developmental process; GO:0044699 single-organism process; GO:2000147 positi…	GO:0043229 intracellular organelle; GO:0016020 membrane; GO:0044421 extracellular region part; GO:0005783 endoplasmic reticulum; GO:0030054 cell junction; GO:0071944 cell periphery; GO:0031982 vesicle; GO:0005737 cytoplasm; GO:0070161 anchoring junction; GO:0012505 endomembrane system; GO:0044424 intracellular part; GO:0005623 cell; GO:0005576 extracellular region; GO:0005886 plasma membrane; GO:…	GO:1901265 nucleoside phosphate binding; GO:0001882 nucleoside binding; GO:0043167 ion binding; GO:0016817 hydrolase activity, acting on acid anhydrides; GO:0016787 hydrolase activity; GO:0005515 protein binding; GO:0000166 nucleotide binding; GO:0017111 nucleoside-triphosphatase activity; GO:1901363 heterocyclic compound binding; GO:0097159 organic cyclic compound binding; GO:0032549 ribonucleos…	K07830	RRAS2, TC21; Ras-related protein R-Ras2	hsa04010 MAPK signaling pathway - Homo sapiens (human); hsa04014 Ras signaling pathway - Homo sapiens (human); hsa04024 cAMP signaling pathway - Homo sapiens (human); hsa04072 Phospholipase D signaling pathway - Homo sapiens (human); hsa04137 Mitophagy - animal - Homo sapiens (human); hsa04140 Autophagy - animal - Homo sapiens (human); hsa04218 Cellular senescence - Homo sapiens (human); hsa04371…	IPR005225; IPR027417;	Small GTP-binding protein domain; P-loop containing nucleoside triphosphate hydrolase;
P62879	Guanine nucleotide-binding protein G(I)/G(S)/G(T) subunit beta-2 OS=Homo sapiens OX=9606 GN=GNB2 PE=1 SV=3	0.631	Down	3.9185e-06	GNB2	37.331	102.54	25.6	8	14	3	1.125	1.153	1.107	0.7	0.725	0.711	1.482	1.405	1.295	cytoplasm	GO:0050794 regulation of cellular process; GO:0044700 single organism signaling; GO:0071310 cellular response to organic substance; GO:1901700 response to oxygen-containing compound; GO:0044699 single-organism process; GO:0050896 response to stimulus; GO:0006457 protein folding; GO:0071377 cellular response to glucagon stimulus; GO:0007165 signal transduction; GO:1901653 cellular response to pept…	GO:0016020 membrane; GO:0005615 extracellular space; GO:0044421 extracellular region part; GO:0031090 organelle membrane; GO:0030054 cell junction; GO:0071944 cell periphery; GO:0005737 cytoplasm; GO:0031982 vesicle; GO:0032991 macromolecular complex; GO:0044424 intracellular part; GO:0005623 cell; GO:0044422 organelle part; GO:0005765 lysosomal membrane; GO:0070062 extracellular exosome; GO:0005…	GO:0044877 macromolecular complex binding; GO:0099106 ion channel regulator activity; GO:0016817 hydrolase activity, acting on acid anhydrides; GO:0016787 hydrolase activity; GO:0005515 protein binding; GO:0017111 nucleoside-triphosphatase activity; GO:0098772 molecular function regulator; GO:0005246 calcium channel regulator activity; GO:0004871 signal transducer activity; GO:0016462 pyrophospha…	K04537	GNB2; guanine nucleotide-binding protein G(I)/G(S)/G(T) subunit beta-2	hsa04014 Ras signaling pathway - Homo sapiens (human); hsa04062 Chemokine signaling pathway - Homo sapiens (human); hsa04151 PI3K-Akt signaling pathway - Homo sapiens (human); hsa04371 Apelin signaling pathway - Homo sapiens (human); hsa04713 Circadian entrainment - Homo sapiens (human); hsa04723 Retrograde endocannabinoid signaling - Homo sapiens (human); hsa04724 Glutamatergic synapse - Homo sa…	IPR017986; IPR015943; IPR001632;	WD40-repeat-containing domain; WD40/YVTN repeat-like-containing domain; G-protein, beta subunit;
P63092	Guanine nucleotide-binding protein G(s) subunit alpha isoforms short OS=Homo sapiens OX=9606 GN=GNAS PE=1 SV=1	0.639	Down	0.000117543	GNAS	45.664	40.563	18.3	7	14	6	1.38	1.298	1.351	0.823	0.894	0.857	0.394	0.382	0.457	cytoplasm	GO:0044700 single organism signaling; GO:0007596 blood coagulation; GO:0051349 positive regulation of lyase activity; GO:0065008 regulation of biological quality; GO:0050796 regulation of insulin secretion; GO:0060789 hair follicle placode formation; GO:0009891 positive regulation of biosynthetic process; GO:0071875 adrenergic receptor signaling pathway; GO:0050877 neurological system process; GO…	GO:0016020 membrane; GO:0044421 extracellular region part; GO:0019898 extrinsic component of membrane; GO:0031090 organelle membrane; GO:0071944 cell periphery; GO:0098796 membrane protein complex; GO:0031982 vesicle; GO:0005737 cytoplasm; GO:0032991 macromolecular complex; GO:0031224 intrinsic component of membrane; GO:0032588 trans-Golgi network membrane; GO:0044424 intracellular part; GO:00312…	GO:1901265 nucleoside phosphate binding; GO:0031683 G-protein beta/gamma-subunit complex binding; GO:0016817 hydrolase activity, acting on acid anhydrides; GO:0016787 hydrolase activity; GO:0005515 protein binding; GO:0004871 signal transducer activity; GO:1901363 heterocyclic compound binding; GO:0097159 organic cyclic compound binding; GO:0016462 pyrophosphatase activity; GO:0032553 ribonucleot…	K04632	GNAS; guanine nucleotide-binding protein G(s) subunit alpha	hsa01522 Endocrine resistance - Homo sapiens (human); hsa04015 Rap1 signaling pathway - Homo sapiens (human); hsa04020 Calcium signaling pathway - Homo sapiens (human); hsa04024 cAMP signaling pathway - Homo sapiens (human); hsa04072 Phospholipase D signaling pathway - Homo sapiens (human); hsa04261 Adrenergic signaling in cardiomyocytes - Homo sapiens (human); hsa04270 Vascular smooth muscle con…	IPR027417; IPR011025;	P-loop containing nucleoside triphosphate hydrolase; G protein alpha subunit, helical insertion;
P63096	Guanine nucleotide-binding protein G(i) subunit alpha-1 OS=Homo sapiens OX=9606 GN=GNAI1 PE=1 SV=2	0.56	Down	0.00032116	GNAI1	40.361	25.929	18.9	6	11	3	1.453	1.432	1.248	0.764	0.791	0.76	0.597	0.385	0.392	cytoplasm	GO:0044700 single organism signaling; GO:0050794 regulation of cellular process; GO:0043949 regulation of cAMP-mediated signaling; GO:0071310 cellular response to organic substance; GO:0023051 regulation of signaling; GO:1901700 response to oxygen-containing compound; GO:0044699 single-organism process; GO:0048519 negative regulation of biological process; GO:0048523 negative regulation of cellul…	GO:0016020 membrane; GO:0044421 extracellular region part; GO:0019898 extrinsic component of membrane; GO:0031090 organelle membrane; GO:0098857 membrane microdomain; GO:0071944 cell periphery; GO:0098796 membrane protein complex; GO:0031982 vesicle; GO:0005737 cytoplasm; GO:0032991 macromolecular complex; GO:0044424 intracellular part; GO:0031234 extrinsic component of cytoplasmic side of plasma…	GO:1901265 nucleoside phosphate binding; GO:0005102 receptor binding; GO:0031683 G-protein beta/gamma-subunit complex binding; GO:0016817 hydrolase activity, acting on acid anhydrides; GO:0016787 hydrolase activity; GO:0005515 protein binding; GO:0004871 signal transducer activity; GO:0032794 GTPase activating protein binding; GO:0097159 organic cyclic compound binding; GO:1901363 heterocyclic co…	K04630	GNAI; guanine nucleotide-binding protein G(i) subunit alpha	hsa04015 Rap1 signaling pathway - Homo sapiens (human); hsa04022 cGMP-PKG signaling pathway - Homo sapiens (human); hsa04024 cAMP signaling pathway - Homo sapiens (human); hsa04062 Chemokine signaling pathway - Homo sapiens (human); hsa04071 Sphingolipid signaling pathway - Homo sapiens (human); hsa04261 Adrenergic signaling in cardiomyocytes - Homo sapiens (human); hsa04360 Axon guidance - Homo …	IPR027417; IPR011025;	P-loop containing nucleoside triphosphate hydrolase; G protein alpha subunit, helical insertion;
P67936	Tropomyosin alpha-4 chain OS=Homo sapiens OX=9606 GN=TPM4 PE=1 SV=3	0.574	Down	2.0274e-05	TPM4	28.521	49.154	31.5	10	10	4	1.364	1.421	1.408	0.779	0.834	0.792	0.323	0.241	0.296	cytoplasm	GO:0030048 actin filament-based movement; GO:0032502 developmental process; GO:0016043 cellular component organization; GO:0001649 osteoblast differentiation; GO:0044707 single-multicellular organism process; GO:0030049 muscle filament sliding; GO:0070252 actin-mediated cell contraction; GO:0003012 muscle system process; GO:0003008 system process; GO:0033275 actin-myosin filament sliding; GO:0001…	GO:0016020 membrane; GO:0044421 extracellular region part; GO:0005938 cell cortex; GO:0030054 cell junction; GO:0071944 cell periphery; GO:0030016 myofibril; GO:0031982 vesicle; GO:0099568 cytoplasmic region; GO:0005737 cytoplasm; GO:0030863 cortical cytoskeleton; GO:0032991 macromolecular complex; GO:0099512 supramolecular fiber; GO:0044424 intracellular part; GO:0099080 supramolecular complex; …	GO:0051015 actin filament binding; GO:0008092 cytoskeletal protein binding; GO:0005488 binding; GO:0043167 ion binding; GO:0044877 macromolecular complex binding; GO:0003779 actin binding; GO:0046872 metal ion binding; GO:0043169 cation binding; GO:0005515 protein binding; GO:0005509 calcium ion binding; GO:0008307 structural constituent of muscle; GO:0005198 structural molecule activity; GO:0032…	K10375	TPM4; tropomyosin 4	hsa04260 Cardiac muscle contraction - Homo sapiens (human); hsa04261 Adrenergic signaling in cardiomyocytes - Homo sapiens (human); hsa05410 Hypertrophic cardiomyopathy (HCM) - Homo sapiens (human); hsa05414 Dilated cardiomyopathy (DCM) - Homo sapiens (human);
P68133	Actin, alpha skeletal muscle OS=Homo sapiens OX=9606 GN=ACTA1 PE=1 SV=1	1.942	Up	0.0155963	ACTA1	42.051	8.8239	57.3	16	142	1	0.229	0.259	0.155	0.433	0.453	0.363	5.084	4.225	4.471	cytoskeleton	GO:0044085 cellular component biogenesis; GO:0030048 actin filament-based movement; GO:0090130 tissue migration; GO:0014902 myotube differentiation; GO:0070252 actin-mediated cell contraction; GO:0003012 muscle system process; GO:0048747 muscle fiber development; GO:0048869 cellular developmental process; GO:0032989 cellular component morphogenesis; GO:0044699 single-organism process; GO:0009605 …	GO:0005615 extracellular space; GO:0044421 extracellular region part; GO:0030016 myofibril; GO:0031982 vesicle; GO:0005737 cytoplasm; GO:0099512 supramolecular fiber; GO:0044424 intracellular part; GO:0099080 supramolecular complex; GO:0098858 actin-based cell projection; GO:0005623 cell; GO:0032432 actin filament bundle; GO:0044422 organelle part; GO:0043228 non-membrane-bounded organelle; GO:00…	GO:0005524 ATP binding; GO:1901265 nucleoside phosphate binding; GO:0001882 nucleoside binding; GO:0043167 ion binding; GO:0005515 protein binding; GO:0000166 nucleotide binding; GO:0097159 organic cyclic compound binding; GO:1901363 heterocyclic compound binding; GO:0032549 ribonucleoside binding; GO:0097367 carbohydrate derivative binding; GO:0008092 cytoskeletal protein binding; GO:0005200 str…	K10354	ACTA1; actin, alpha skeletal muscle
P68366	Tubulin alpha-4A chain OS=Homo sapiens OX=9606 GN=TUBA4A PE=1 SV=1	0.595	Down	0.00016084	TUBA4A	49.924	6.9972	32.8	12	32	1	0.77	0.695	0.71	0.418	0.428	0.449	3.334	3.194	2.922	cytoskeleton	GO:0044085 cellular component biogenesis; GO:0016043 cellular component organization; GO:0060271 cilium assembly; GO:0044699 single-organism process; GO:0002576 platelet degranulation; GO:0097711 ciliary basal body docking; GO:1903047 mitotic cell cycle process; GO:0022406 membrane docking; GO:0044782 cilium organization; GO:0051234 establishment of localization; GO:1902578 single-organism locali…	GO:0043229 intracellular organelle; GO:0044421 extracellular region part; GO:0099513 polymeric cytoskeletal fiber; GO:0005874 microtubule; GO:0043232 intracellular non-membrane-bounded organelle; GO:0044430 cytoskeletal part; GO:0031982 vesicle; GO:0005737 cytoplasm; GO:0044446 intracellular organelle part; GO:0099512 supramolecular fiber; GO:0044424 intracellular part; GO:0005829 cytosol; GO:000…	GO:1901265 nucleoside phosphate binding; GO:0001882 nucleoside binding; GO:0043167 ion binding; GO:0016817 hydrolase activity, acting on acid anhydrides; GO:0016787 hydrolase activity; GO:0005515 protein binding; GO:0000166 nucleotide binding; GO:0017111 nucleoside-triphosphatase activity; GO:1901363 heterocyclic compound binding; GO:0097159 organic cyclic compound binding; GO:0032549 ribonucleos…	K07374	TUBA; tubulin alpha	hsa04145 Phagosome - Homo sapiens (human); hsa04210 Apoptosis - Homo sapiens (human); hsa04530 Tight junction - Homo sapiens (human); hsa04540 Gap junction - Homo sapiens (human); hsa05130 Pathogenic Escherichia coli infection - Homo sapiens (human);	IPR003008; IPR023123; IPR008280; IPR018316;	Tubulin/FtsZ, GTPase domain; Tubulin, C-terminal; Tubulin/FtsZ, C-terminal; Tubulin/FtsZ, 2-layer sandwich domain;
P68371	Tubulin beta-4B chain OS=Homo sapiens OX=9606 GN=TUBB4B PE=1 SV=1	0.646	Down	0.0027979	TUBB4B	49.83	311.47	45.6	14	53	1	0.903	0.94	0.929	0.641	0.629	0.521	2.252	2.337	2.094	cytoplasm,nucleus	GO:0044085 cellular component biogenesis; GO:0045321 leukocyte activation; GO:0060271 cilium assembly; GO:0044699 single-organism process; GO:0044782 cilium organization; GO:0051234 establishment of localization; GO:0022607 cellular component assembly; GO:0044770 cell cycle phase transition; GO:0001906 cell killing; GO:0002274 myeloid leukocyte activation; GO:0044765 single-organism transport; GO…	GO:0034774 secretory granule lumen; GO:0044421 extracellular region part; GO:0005874 microtubule; GO:0031410 cytoplasmic vesicle; GO:0031982 vesicle; GO:0005737 cytoplasm; GO:0044433 cytoplasmic vesicle part; GO:0099512 supramolecular fiber; GO:0044424 intracellular part; GO:0035578 azurophil granule lumen; GO:0005623 cell; GO:0099080 supramolecular complex; GO:0044422 organelle part; GO:0005775 …	GO:1901265 nucleoside phosphate binding; GO:0005102 receptor binding; GO:0016817 hydrolase activity, acting on acid anhydrides; GO:0016787 hydrolase activity; GO:0005515 protein binding; GO:0042288 MHC class I protein binding; GO:1901363 heterocyclic compound binding; GO:0097159 organic cyclic compound binding; GO:0016462 pyrophosphatase activity; GO:0032553 ribonucleotide binding; GO:0003824 cat…	K07375	TUBB; tubulin beta	hsa04145 Phagosome - Homo sapiens (human); hsa04540 Gap junction - Homo sapiens (human); hsa05130 Pathogenic Escherichia coli infection - Homo sapiens (human);	IPR003008; IPR023123; IPR018316; IPR008280;	Tubulin/FtsZ, GTPase domain; Tubulin, C-terminal; Tubulin/FtsZ, 2-layer sandwich domain; Tubulin/FtsZ, C-terminal;
P80723	Brain acid soluble protein 1 OS=Homo sapiens OX=9606 GN=BASP1 PE=1 SV=2	0.613	Down	2.3272e-05	BASP1	22.693	90.517	48.9	6	11	6	1.347	1.316	1.272	0.78	0.819	0.813	0.525	0.545	0.556	nucleus	GO:0022414 reproductive process; GO:0035282 segmentation; GO:0007420 brain development; GO:0045927 positive regulation of growth; GO:0048857 neural nucleus development; GO:0021762 substantia nigra development; GO:0051240 positive regulation of multicellular organismal process; GO:0044702 single organism reproductive process; GO:0010558 negative regulation of macromolecule biosynthetic process; GO…	GO:0016020 membrane; GO:0044421 extracellular region part; GO:0071944 cell periphery; GO:0030054 cell junction; GO:0005737 cytoplasm; GO:0031982 vesicle; GO:0030426 growth cone; GO:0044424 intracellular part; GO:0016604 nuclear body; GO:0005623 cell; GO:0044422 organelle part; GO:0043228 non-membrane-bounded organelle; GO:0031974 membrane-enclosed lumen; GO:0005856 cytoskeleton; GO:0070062 extrac…	GO:0097159 organic cyclic compound binding; GO:0000975 regulatory region DNA binding; GO:1901363 heterocyclic compound binding; GO:0003677 DNA binding; GO:0001067 regulatory region nucleic acid binding; GO:0003714 transcription corepressor activity; GO:0044212 transcription regulatory region DNA binding; GO:0005488 binding; GO:0003676 nucleic acid binding; GO:0000989 transcription factor activity…	K17272	BASP1; brain acid soluble protein 1
P84098	60S ribosomal protein L19 OS=Homo sapiens OX=9606 GN=RPL19 PE=1 SV=1	0.635	Down	0.00022488	RPL19	23.466	24.89	13.3	2	4	2	1.326	1.291	1.357	0.792	0.845	0.888	0.528	0.528	0.428	cytoplasm	GO:0044085 cellular component biogenesis; GO:0031100 animal organ regeneration; GO:0022613 ribonucleoprotein complex biogenesis; GO:0072594 establishment of protein localization to organelle; GO:0006518 peptide metabolic process; GO:0048732 gland development; GO:0044699 single-organism process; GO:0009058 biosynthetic process; GO:0044764 multi-organism cellular process; GO:0044237 cellular metabo…	GO:0005840 ribosome; GO:0043229 intracellular organelle; GO:0016020 membrane; GO:0043232 intracellular non-membrane-bounded organelle; GO:0030054 cell junction; GO:0022625 cytosolic large ribosomal subunit; GO:0044446 intracellular organelle part; GO:0005737 cytoplasm; GO:0070161 anchoring junction; GO:0032991 macromolecular complex; GO:0044424 intracellular part; GO:0005829 cytosol; GO:0005623 c…	GO:0097159 organic cyclic compound binding; GO:1901363 heterocyclic compound binding; GO:1990932 5.8S rRNA binding; GO:0003723 RNA binding; GO:0005488 binding; GO:0003676 nucleic acid binding; GO:0005515 protein binding; GO:0005198 structural molecule activity; GO:0003735 structural constituent of ribosome; GO:0070180 large ribosomal subunit rRNA binding; GO:0019843 rRNA binding;	K02885	RP-L19e, RPL19; large subunit ribosomal protein L19e	hsa03010 Ribosome - Homo sapiens (human);	IPR000196; IPR015974; IPR033935; IPR015972;	Ribosomal protein L19/L19e; Ribosomal protein L19/L19e, domain 3; Ribosomal protein L19, eukaryotic; Ribosomal protein L19/L19e, domain 1;
P98095	Fibulin-2 OS=Homo sapiens OX=9606 GN=FBLN2 PE=1 SV=2	0.608	Down	5.6126e-05	FBLN2	126.57	83.101	6.5	6	7	6	1.298	1.324	1.269	0.776	0.764	0.827	0.709	0.81	0.868	extracellular	GO:0050789 regulation of biological process; GO:0010810 regulation of cell-substrate adhesion; GO:0045785 positive regulation of cell adhesion; GO:0048518 positive regulation of biological process; GO:0010811 positive regulation of cell-substrate adhesion; GO:0030155 regulation of cell adhesion; GO:0065007 biological regulation;	GO:0031012 extracellular matrix; GO:0070062 extracellular exosome; GO:0043226 organelle; GO:0005615 extracellular space; GO:0044421 extracellular region part; GO:0031982 vesicle; GO:1903561 extracellular vesicle; GO:0005578 proteinaceous extracellular matrix; GO:0043227 membrane-bounded organelle; GO:0005576 extracellular region; GO:0043230 extracellular organelle;	GO:0005201 extracellular matrix structural constituent; GO:0005488 binding; GO:0043167 ion binding; GO:0046872 metal ion binding; GO:0043169 cation binding; GO:0005515 protein binding; GO:0005509 calcium ion binding; GO:0005198 structural molecule activity; GO:0050840 extracellular matrix binding;	K17307	FBLN1_2; fibulin 1/2		IPR026823; IPR001881; IPR000742; IPR009030; IPR000020;	Complement Clr-like EGF domain; EGF-like calcium-binding domain; EGF-like domain; Growth factor receptor cysteine-rich domain; Anaphylatoxin/fibulin;
P99999	Cytochrome c OS=Homo sapiens OX=9606 GN=CYCS PE=1 SV=2	1.548	Up	0.0007154	CYCS	11.749	39.906	14.3	2	5	2	0.845	0.889	0.89	1.309	1.472	1.282	0.085	0.128	0.262	mitochondria	GO:0044700 single organism signaling; GO:0010941 regulation of cell death; GO:0009116 nucleoside metabolic process; GO:0042278 purine nucleoside metabolic process; GO:0032270 positive regulation of cellular protein metabolic process; GO:0006123 mitochondrial electron transport, cytochrome c to oxygen; GO:0009167 purine ribonucleoside monophosphate metabolic process; GO:0009117 nucleotide metaboli…	GO:0016020 membrane; GO:0031090 organelle membrane; GO:0005737 cytoplasm; GO:0032991 macromolecular complex; GO:0008287 protein serine/threonine phosphatase complex; GO:0044424 intracellular part; GO:0005623 cell; GO:1903293 phosphatase complex; GO:0044422 organelle part; GO:0000159 protein phosphatase type 2A complex; GO:0031974 membrane-enclosed lumen; GO:0005740 mitochondrial envelope; GO:1902…	GO:0097159 organic cyclic compound binding; GO:1901363 heterocyclic compound binding; GO:0009055 electron carrier activity; GO:0020037 heme binding; GO:0005488 binding; GO:0043167 ion binding; GO:0046872 metal ion binding; GO:0043169 cation binding; GO:0045155 electron transporter, transferring electrons from CoQH2-cytochrome c reductase complex and cytochrome c oxidase complex activity; GO:00055…	K08738	CYC; cytochrome c	hsa01524 Platinum drug resistance - Homo sapiens (human); hsa04115 p53 signaling pathway - Homo sapiens (human); hsa04210 Apoptosis - Homo sapiens (human); hsa04215 Apoptosis - multiple species - Homo sapiens (human); hsa04932 Non-alcoholic fatty liver disease (NAFLD) - Homo sapiens (human); hsa05010 Alzheimer disease - Homo sapiens (human); hsa05012 Parkinson disease - Homo sapiens (human); hsa0…	IPR009056;	Cytochrome c-like domain;
Q00653	Nuclear factor NF-kappa-B p100 subunit OS=Homo sapiens OX=9606 GN=NFKB2 PE=1 SV=4	1.721	Up	9.9805e-05	NFKB2	96.748	6.5644	1.2	1	2	1	0.612	0.592	0.566	1.023	1.058	0.966	2.24	2.122	2.139	nucleus	GO:0044700 single organism signaling; GO:0032481 positive regulation of type I interferon production; GO:0097659 nucleic acid-templated transcription; GO:0009891 positive regulation of biosynthetic process; GO:0044237 cellular metabolic process; GO:0009607 response to biotic stimulus; GO:0009605 response to external stimulus; GO:0008152 metabolic process; GO:0051240 positive regulation of multice…	GO:0043229 intracellular organelle; GO:0033257 Bcl3/NF-kappaB2 complex; GO:0044446 intracellular organelle part; GO:0005737 cytoplasm; GO:0033256 I-kappaB/NF-kappaB complex; GO:0031981 nuclear lumen; GO:0032991 macromolecular complex; GO:0044424 intracellular part; GO:0005829 cytosol; GO:0005623 cell; GO:0044422 organelle part; GO:0031974 membrane-enclosed lumen; GO:0043231 intracellular membrane…	GO:0000981 RNA polymerase II transcription factor activity, sequence-specific DNA binding; GO:0001228 transcriptional activator activity, RNA polymerase II transcription regulatory region sequence-specific binding; GO:0003677 DNA binding; GO:0000976 transcription regulatory region sequence-specific DNA binding; GO:0001077 transcriptional activator activity, RNA polymerase II core promoter proxima…	K04469	NFKB2; nuclear factor of kappa light polypeptide gene enhancer in B-cells 2	hsa04010 MAPK signaling pathway - Homo sapiens (human); hsa04064 NF-kappa B signaling pathway - Homo sapiens (human); hsa04380 Osteoclast differentiation - Homo sapiens (human); hsa04625 C-type lectin receptor signaling pathway - Homo sapiens (human); hsa05134 Legionellosis - Homo sapiens (human); hsa05166 Human T-cell leukemia virus 1 infection - Homo sapiens (human); hsa05169 Epstein-Barr virus…	IPR014756; IPR008967; IPR032397; IPR011029; IPR033926; IPR002909; IPR000488; IPR013783; IPR020683; IPR011539;	Immunoglobulin E-set; p53-like transcription factor, DNA-binding; Rel homology dimerisation domain; Death-like domain; NFkappaB IPT domain; IPT domain; Death domain; Immunoglobulin-like fold; Ankyrin repeat-containing domain; Rel homology domain (RHD), DNA-binding domain;
Q00688	Peptidyl-prolyl cis-trans isomerase FKBP3 OS=Homo sapiens OX=9606 GN=FKBP3 PE=1 SV=1	0.589	Down	4.2232e-05	FKBP3	25.177	14.744	11.2	2	2	2	1.236	1.299	1.341	0.74	0.777	0.765	0.802	0.873	0.87	cytoplasm	GO:0061077 chaperone-mediated protein folding; GO:0044267 cellular protein metabolic process; GO:0044238 primary metabolic process; GO:0018208 peptidyl-proline modification; GO:0000413 protein peptidyl-prolyl isomerization; GO:0044237 cellular metabolic process; GO:0071704 organic substance metabolic process; GO:0006457 protein folding; GO:0018193 peptidyl-amino acid modification; GO:0008152 meta…	GO:0043226 organelle; GO:0043231 intracellular membrane-bounded organelle; GO:0043229 intracellular organelle; GO:0005634 nucleus; GO:0044464 cell part; GO:0005622 intracellular; GO:0005737 cytoplasm; GO:0044424 intracellular part; GO:0043227 membrane-bounded organelle; GO:0005623 cell;	GO:0003723 RNA binding; GO:0003755 peptidyl-prolyl cis-trans isomerase activity; GO:0005515 protein binding; GO:0008144 drug binding; GO:1901363 heterocyclic compound binding; GO:0097159 organic cyclic compound binding; GO:0060089 molecular transducer activity; GO:0016853 isomerase activity; GO:0004872 receptor activity; GO:0003824 catalytic activity; GO:0005488 binding; GO:0003676 nucleic acid b…	K09570	FKBP3; FK506-binding protein 3 [EC:5.2.1.8]		IPR001179;	FKBP-type peptidyl-prolyl cis-trans isomerase domain;
Q00796	Sorbitol dehydrogenase OS=Homo sapiens OX=9606 GN=SORD PE=1 SV=4	0.606	Down	7.9814e-05	SORD	38.324	7.1941	2.5	1	1	1	1.446	1.337	1.417	0.816	0.867	0.862	0.298	0.375	0.379	cytoplasm	GO:0019640 glucuronate catabolic process to xylulose 5-phosphate; GO:0046365 monosaccharide catabolic process; GO:0019319 hexose biosynthetic process; GO:0051674 localization of cell; GO:0006066 alcohol metabolic process; GO:0044699 single-organism process; GO:0009058 biosynthetic process; GO:0019519 pentitol metabolic process; GO:0044237 cellular metabolic process; GO:0006796 phosphate-containin…	GO:0016020 membrane; GO:0005615 extracellular space; GO:0044421 extracellular region part; GO:0031090 organelle membrane; GO:0005737 cytoplasm; GO:0031982 vesicle; GO:0044424 intracellular part; GO:0005623 cell; GO:0044422 organelle part; GO:0005740 mitochondrial envelope; GO:0070062 extracellular exosome; GO:0044464 cell part; GO:0005622 intracellular; GO:1903561 extracellular vesicle; GO:004322…	GO:1901265 nucleoside phosphate binding; GO:0043167 ion binding; GO:0003939 L-iditol 2-dehydrogenase activity; GO:0005515 protein binding; GO:0000166 nucleotide binding; GO:0008270 zinc ion binding; GO:0048037 cofactor binding; GO:0016491 oxidoreductase activity; GO:0097159 organic cyclic compound binding; GO:0016614 oxidoreductase activity, acting on CH-OH group of donors; GO:1901363 heterocycli…	K00008	SORD, gutB; L-iditol 2-dehydrogenase [EC:1.1.1.14]	hsa00040 Pentose and glucuronate interconversions - Homo sapiens (human); hsa00051 Fructose and mannose metabolism - Homo sapiens (human); hsa01100 Metabolic pathways - Homo sapiens (human);	IPR011032; IPR020843; IPR016040; IPR013154; IPR013149;	GroES-like; Polyketide synthase, enoylreductase domain; NAD(P)-binding domain; Alcohol dehydrogenase, N-terminal; Alcohol dehydrogenase, C-terminal;
Q01780	Exosome component 10 OS=Homo sapiens OX=9606 GN=EXOSC10 PE=1 SV=2	1.733	Up	0.00053673	EXOSC10	100.83	9.293	1.5	1	1	1	0.618	0.669	0.568	1.078	1.019	1.118	2.099	1.775	2.016	nucleus	GO:0044085 cellular component biogenesis; GO:0022613 ribonucleoprotein complex biogenesis; GO:0071033 nuclear retention of pre-mRNA at the site of transcription; GO:0000460 maturation of 5.8S rRNA; GO:0044237 cellular metabolic process; GO:0071046 nuclear polyadenylation-dependent ncRNA catabolic process; GO:0008152 metabolic process; GO:0016075 rRNA catabolic process; GO:0071025 RNA surveillance…	GO:0016020 membrane; GO:0005737 cytoplasm; GO:0032991 macromolecular complex; GO:0044424 intracellular part; GO:0005623 cell; GO:0044422 organelle part; GO:0044427 chromosomal part; GO:0043228 non-membrane-bounded organelle; GO:1905354 exoribonuclease complex; GO:0031974 membrane-enclosed lumen; GO:1902494 catalytic complex; GO:0005654 nucleoplasm; GO:0070013 intracellular organelle lumen; GO:000…	GO:0003723 RNA binding; GO:1901265 nucleoside phosphate binding; GO:0000175 3'-5'-exoribonuclease activity; GO:0016896 exoribonuclease activity, producing 5'-phosphomonoesters; GO:0008408 3'-5' exonuclease activity; GO:0016787 hydrolase activity; GO:0005515 protein binding; GO:0000166 nucleotide binding; GO:0016796 exonuclease activity, active with either ribo- or deoxyribonucleic acids and produ…	K12591	RRP6, EXOSC10; exosome complex exonuclease RRP6 [EC:3.1.13.-]	hsa03018 RNA degradation - Homo sapiens (human);	IPR012588; IPR010997; IPR012337; IPR002562; IPR002121;	Exosome-associated factor Rrp6, N-terminal; HRDC-like; Ribonuclease H-like domain; 3'-5' exonuclease domain; HRDC domain;
Q03405	Urokinase plasminogen activator surface receptor OS=Homo sapiens OX=9606 GN=PLAUR PE=1 SV=1	1.609	Up	0.0003418	PLAUR	36.978	39.243	25.1	5	5	5	0.879	0.809	0.812	1.309	1.427	1.287	0.717	0.802	0.71	extracellular	GO:0044700 single organism signaling; GO:0010941 regulation of cell death; GO:0007596 blood coagulation; GO:0065008 regulation of biological quality; GO:0045321 leukocyte activation; GO:0032270 positive regulation of cellular protein metabolic process; GO:0007166 cell surface receptor signaling pathway; GO:0044255 cellular lipid metabolic process; GO:0010821 regulation of mitochondrion organizati…	GO:0016020 membrane; GO:0044421 extracellular region part; GO:0031090 organelle membrane; GO:0071437 invadopodium; GO:0019898 extrinsic component of membrane; GO:0005737 cytoplasm; GO:0044433 cytoplasmic vesicle part; GO:0071438 invadopodium membrane; GO:0005887 integral component of plasma membrane; GO:0005623 cell; GO:0044422 organelle part; GO:0070062 extracellular exosome; GO:0005925 focal ad…	GO:0038023 signaling receptor activity; GO:0060089 molecular transducer activity; GO:0004872 receptor activity; GO:0005102 receptor binding; GO:0005488 binding; GO:0019904 protein domain specific binding; GO:0005515 protein binding; GO:0030377 urokinase plasminogen activator receptor activity; GO:0004871 signal transducer activity; GO:0019899 enzyme binding;	K03985	PLAUR, CD87; plasminogen activator, urokinase receptor	hsa04610 Complement and coagulation cascades - Homo sapiens (human); hsa05205 Proteoglycans in cancer - Homo sapiens (human);	IPR016054;	Ly-6 antigen/uPA receptor-like;
Q05682	Caldesmon OS=Homo sapiens OX=9606 GN=CALD1 PE=1 SV=3	0.666	Down	0.0027378	CALD1	93.23	248.9	28	20	33	19	1.342	1.342	1.341	0.87	0.88	0.932	0.315	0.325	0.297	nucleus	GO:0003012 muscle system process; GO:0006936 muscle contraction; GO:0003008 system process; GO:0044763 single-organism cellular process; GO:0044699 single-organism process; GO:0006928 movement of cell or subcellular component; GO:0009987 cellular process; GO:0032501 multicellular organismal process;	GO:0016020 membrane; GO:0005938 cell cortex; GO:0071944 cell periphery; GO:0030016 myofibril; GO:0099568 cytoplasmic region; GO:0005737 cytoplasm; GO:0030863 cortical cytoskeleton; GO:0030864 cortical actin cytoskeleton; GO:0099512 supramolecular fiber; GO:0044424 intracellular part; GO:0005623 cell; GO:0099080 supramolecular complex; GO:0044422 organelle part; GO:0043228 non-membrane-bounded org…	GO:0050839 cell adhesion molecule binding; GO:0008092 cytoskeletal protein binding; GO:0005488 binding; GO:0045296 cadherin binding; GO:0003779 actin binding; GO:0005515 protein binding; GO:0005523 tropomyosin binding; GO:0017022 myosin binding; GO:0005516 calmodulin binding;	K12327	CALD1; caldesmon	hsa04270 Vascular smooth muscle contraction - Homo sapiens (human);
Q06481	Amyloid-like protein 2 OS=Homo sapiens OX=9606 GN=APLP2 PE=1 SV=2	0.637	Down	0.00033749	APLP2	86.955	81.9	9.2	6	9	6	1.304	1.259	1.347	0.776	0.841	0.872	1.075	0.85	0.957	peroxisome	GO:0044700 single organism signaling; GO:0050794 regulation of cellular process; GO:0010951 negative regulation of endopeptidase activity; GO:0060255 regulation of macromolecule metabolic process; GO:0002576 platelet degranulation; GO:0044699 single-organism process; GO:0031324 negative regulation of cellular metabolic process; GO:0048523 negative regulation of cellular process; GO:0048519 negati…	GO:0016020 membrane; GO:0044421 extracellular region part; GO:0031090 organelle membrane; GO:0031410 cytoplasmic vesicle; GO:0071944 cell periphery; GO:0005737 cytoplasm; GO:0031982 vesicle; GO:0044433 cytoplasmic vesicle part; GO:0031224 intrinsic component of membrane; GO:0044424 intracellular part; GO:0005623 cell; GO:0044422 organelle part; GO:0070062 extracellular exosome; GO:0005622 intrace…	GO:0003677 DNA binding; GO:0061134 peptidase regulator activity; GO:0043167 ion binding; GO:0005515 protein binding; GO:0004857 enzyme inhibitor activity; GO:0098772 molecular function regulator; GO:0008201 heparin binding; GO:0004866 endopeptidase inhibitor activity; GO:1901681 sulfur compound binding; GO:1901363 heterocyclic compound binding; GO:0097159 organic cyclic compound binding; GO:00973…	K08117	APLP2; amyloid-like protein 2		IPR024329; IPR008154; IPR019543; IPR011178; IPR002223; IPR015849;	Amyloidogenic glycoprotein, E2 domain; Amyloidogenic glycoprotein, extracellular; Beta-amyloid precursor protein C-terminal; Amyloidogenic glycoprotein, copper-binding; Pancreatic trypsin inhibitor Kunitz domain; Amyloidogenic glycoprotein, heparin-binding;
Q07352	mRNA decay activator protein ZFP36L1 OS=Homo sapiens OX=9606 GN=ZFP36L1 PE=1 SV=1	2.065	Up	0.00074468	ZFP36L1	36.313	10.872	6.2	2	2	2	0.606	0.598	0.693	1.471	1.206	1.24	1.335	1.449	1.361	nucleus	GO:0050658 RNA transport; GO:0044700 single organism signaling; GO:0002694 regulation of leukocyte activation; GO:0010941 regulation of cell death; GO:0010837 regulation of keratinocyte proliferation; GO:0022414 reproductive process; GO:0010608 posttranscriptional regulation of gene expression; GO:0043009 chordate embryonic development; GO:0071384 cellular response to corticosteroid stimulus; GO:…	GO:0043229 intracellular organelle; GO:0043232 intracellular non-membrane-bounded organelle; GO:0000932 P-body; GO:0005737 cytoplasm; GO:0032991 macromolecular complex; GO:0044424 intracellular part; GO:0005829 cytosol; GO:0005623 cell; GO:0036464 cytoplasmic ribonucleoprotein granule; GO:0043228 non-membrane-bounded organelle; GO:0043231 intracellular membrane-bounded organelle; GO:0043226 organ…	GO:0003677 DNA binding; GO:0003723 RNA binding; GO:0017091 AU-rich element binding; GO:0003730 mRNA 3'-UTR binding; GO:0043167 ion binding; GO:0071889 14-3-3 protein binding; GO:0005515 protein binding; GO:0035925 mRNA 3'-UTR AU-rich region binding; GO:0003700 transcription factor activity, sequence-specific DNA binding; GO:1901363 heterocyclic compound binding; GO:0097159 organic cyclic compound…	K18753	ZFP36L; butyrate response factor	hsa04218 Cellular senescence - Homo sapiens (human);	IPR007635; IPR000571;	Tis11B-like protein, N-terminal; Zinc finger, CCCH-type;
Q08334	Interleukin-10 receptor subunit beta OS=Homo sapiens OX=9606 GN=IL10RB PE=1 SV=2	0.573	Down	0.00124472	IL10RB	36.995	6.6321	4	1	1	1	1.197	1.263	1.338	0.797	0.646	0.732	0.915	0.929	1.192	extracellular	GO:0050794 regulation of cellular process; GO:0044700 single organism signaling; GO:0007166 cell surface receptor signaling pathway; GO:0002252 immune effector process; GO:0071310 cellular response to organic substance; GO:0098542 defense response to other organism; GO:0044699 single-organism process; GO:0044764 multi-organism cellular process; GO:0043207 response to external biotic stimulus; GO:…	GO:0016020 membrane; GO:0031226 intrinsic component of plasma membrane; GO:0044421 extracellular region part; GO:0032002 interleukin-28 receptor complex; GO:0071944 cell periphery; GO:0098802 plasma membrane receptor complex; GO:0031982 vesicle; GO:0043235 receptor complex; GO:0032991 macromolecular complex; GO:0031224 intrinsic component of membrane; GO:0005887 integral component of plasma membr…	GO:0005515 protein binding; GO:0060089 molecular transducer activity; GO:0004872 receptor activity; GO:0005488 binding;	K05135	IL10RB, CD210B; interleukin 10 receptor beta	hsa04060 Cytokine-cytokine receptor interaction - Homo sapiens (human); hsa04630 JAK-STAT signaling pathway - Homo sapiens (human); hsa05145 Toxoplasmosis - Homo sapiens (human); hsa05152 Tuberculosis - Homo sapiens (human); hsa05163 Human cytomegalovirus infection - Homo sapiens (human);	IPR015373; IPR013783; IPR003961;	Interferon/interleukin receptor domain; Immunoglobulin-like fold; Fibronectin type III;
Q08431	Lactadherin OS=Homo sapiens OX=9606 GN=MFGE8 PE=1 SV=2	0.556	Down	4.3182e-05	MFGE8	43.122	76.547	21.4	6	9	6	1.305	1.345	1.411	0.734	0.74	0.785	0.587	0.647	0.583	extracellular	GO:0060627 regulation of vesicle-mediated transport; GO:2000425 regulation of apoptotic cell clearance; GO:0001568 blood vessel development; GO:0022414 reproductive process; GO:0044699 single-organism process; GO:0044764 multi-organism cellular process; GO:0044237 cellular metabolic process; GO:0051234 establishment of localization; GO:0006909 phagocytosis; GO:0051130 positive regulation of cellu…	GO:0016020 membrane; GO:0005615 extracellular space; GO:0044421 extracellular region part; GO:0009897 external side of plasma membrane; GO:0019898 extrinsic component of membrane; GO:0071944 cell periphery; GO:0031982 vesicle; GO:0019897 extrinsic component of plasma membrane; GO:0005623 cell; GO:0005576 extracellular region; GO:0005886 plasma membrane; GO:0070062 extracellular exosome; GO:004322…	GO:0050839 cell adhesion molecule binding; GO:0072341 modified amino acid binding; GO:0005102 receptor binding; GO:0005488 binding; GO:0005543 phospholipid binding; GO:0043167 ion binding; GO:0044877 macromolecular complex binding; GO:0008289 lipid binding; GO:0043168 anion binding; GO:0005515 protein binding; GO:0005178 integrin binding; GO:0008429 phosphatidylethanolamine binding; GO:0001786 ph…	K17253	MFGE8; lactadherin		IPR000421; IPR000742; IPR008979;	Coagulation factor 5/8 C-terminal domain; EGF-like domain; Galactose-binding domain-like;
Q09328	Alpha-1,6-mannosylglycoprotein 6-beta-N-acetylglucosaminyltransferase A OS=Homo sapiens OX=9606 GN=MGAT5 PE=2 SV=1	1.593	Up	4.9025e-06	MGAT5	84.542	17.09	4	3	3	3	0.685	0.686	0.672	1.118	1.066	1.07	1.939	1.575	1.788	endoplasmic reticulum	GO:0006486 protein glycosylation; GO:0043413 macromolecule glycosylation; GO:0009101 glycoprotein biosynthetic process; GO:0044763 single-organism cellular process; GO:0044267 cellular protein metabolic process; GO:0009100 glycoprotein metabolic process; GO:0044699 single-organism process; GO:0009058 biosynthetic process; GO:0044238 primary metabolic process; GO:0044237 cellular metabolic process…	GO:0043229 intracellular organelle; GO:0016020 membrane; GO:0044421 extracellular region part; GO:0098588 bounding membrane of organelle; GO:0031090 organelle membrane; GO:0005737 cytoplasm; GO:0044446 intracellular organelle part; GO:0031982 vesicle; GO:0000139 Golgi membrane; GO:0031224 intrinsic component of membrane; GO:0012505 endomembrane system; GO:0044424 intracellular part; GO:0005623 ce…	GO:0008375 acetylglucosaminyltransferase activity; GO:0030144 alpha-1,6-mannosylglycoprotein 6-beta-N-acetylglucosaminyltransferase activity; GO:0016758 transferase activity, transferring hexosyl groups; GO:0003824 catalytic activity; GO:0008194 UDP-glycosyltransferase activity; GO:0016757 transferase activity, transferring glycosyl groups; GO:0016740 transferase activity;	K00744	MGAT5; alpha-1,3(6)-mannosylglycoprotein beta-1,6-N-acetyl-glucosaminyltransferase [EC:2.4.1.155]	hsa00510 N-Glycan biosynthesis - Homo sapiens (human); hsa01100 Metabolic pathways - Homo sapiens (human);	IPR027833;	Domain of unknown function DUF4525;
Q09666	Neuroblast differentiation-associated protein AHNAK OS=Homo sapiens OX=9606 GN=AHNAK PE=1 SV=2	0.602	Down	1.5515e-05	AHNAK	629.09	323.31	53.2	179	342	178	1.364	1.348	1.373	0.794	0.819	0.845	0.447	0.454	0.447	nucleus	GO:0050794 regulation of cellular process; GO:0044085 cellular component biogenesis; GO:0016043 cellular component organization; GO:0060255 regulation of macromolecule metabolic process; GO:0019219 regulation of nucleobase-containing compound metabolic process; GO:0051259 protein oligomerization; GO:0022607 cellular component assembly; GO:1901019 regulation of calcium ion transmembrane transporte…	GO:0016020 membrane; GO:0044421 extracellular region part; GO:0031090 organelle membrane; GO:0071944 cell periphery; GO:0044291 cell-cell contact zone; GO:0030054 cell junction; GO:0030016 myofibril; GO:0005737 cytoplasm; GO:0031982 vesicle; GO:0099512 supramolecular fiber; GO:0044424 intracellular part; GO:0099080 supramolecular complex; GO:0005911 cell-cell junction; GO:0005623 cell; GO:0044422…	GO:0097159 organic cyclic compound binding; GO:1901363 heterocyclic compound binding; GO:0050839 cell adhesion molecule binding; GO:0003723 RNA binding; GO:0005488 binding; GO:0045296 cadherin binding; GO:0003676 nucleic acid binding; GO:0044548 S100 protein binding; GO:0005515 protein binding; GO:0005198 structural molecule activity; GO:0097493 structural molecule activity conferring elasticity;				IPR001478;	PDZ domain;
Q12879	Glutamate receptor ionotropic, NMDA 2A OS=Homo sapiens OX=9606 GN=GRIN2A PE=1 SV=1	1.827	Up	0.008717	GRIN2A	165.28	6.0968	0.7	1	1	1	0.421	0.424	0.414	0.841	0.766	0.693	3.274	3.204	3.149	plasma membrane	GO:0044700 single organism signaling; GO:1900271 regulation of long-term synaptic potentiation; GO:0010941 regulation of cell death; GO:0065008 regulation of biological quality; GO:0007166 cell surface receptor signaling pathway; GO:0044237 cellular metabolic process; GO:0050877 neurological system process; GO:0007215 glutamate receptor signaling pathway; GO:0007610 behavior; GO:0009605 response …	GO:0016020 membrane; GO:0005783 endoplasmic reticulum; GO:0099634 postsynaptic specialization membrane; GO:0031410 cytoplasmic vesicle; GO:0030054 cell junction; GO:0071944 cell periphery; GO:0005737 cytoplasm; GO:0031982 vesicle; GO:0032991 macromolecular complex; GO:0031224 intrinsic component of membrane; GO:0044424 intracellular part; GO:0005887 integral component of plasma membrane; GO:00056…	GO:0022824 transmitter-gated ion channel activity; GO:0005230 extracellular ligand-gated ion channel activity; GO:0005085 guanyl-nucleotide exchange factor activity; GO:0022803 passive transmembrane transporter activity; GO:0022892 substrate-specific transporter activity; GO:0005515 protein binding; GO:0098772 molecular function regulator; GO:0004888 transmembrane signaling receptor activity; GO:…	K05209	GRIN2A; glutamate receptor ionotropic, NMDA 2A	hsa04014 Ras signaling pathway - Homo sapiens (human); hsa04015 Rap1 signaling pathway - Homo sapiens (human); hsa04020 Calcium signaling pathway - Homo sapiens (human); hsa04024 cAMP signaling pathway - Homo sapiens (human); hsa04080 Neuroactive ligand-receptor interaction - Homo sapiens (human); hsa04713 Circadian entrainment - Homo sapiens (human); hsa04720 Long-term potentiation - Homo sapien…	IPR018884; IPR028082; IPR001320; IPR001828; IPR019594;	Glutamate [NMDA] receptor, epsilon subunit, C-terminal; Periplasmic binding protein-like I; Ionotropic glutamate receptor; Receptor, ligand binding region; Ionotropic glutamate receptor, L-glutamate and glycine-binding domain;
Q13077	TNF receptor-associated factor 1 OS=Homo sapiens OX=9606 GN=TRAF1 PE=1 SV=1	3.256	Up	1.52047e-05	TRAF1	46.163	12.975	4.3	2	2	2	0.528	0.526	0.513	1.822	1.704	1.576	0.67	0.822	0.789	nucleus	GO:0044085 cellular component biogenesis; GO:0050794 regulation of cellular process; GO:0044700 single organism signaling; GO:0016043 cellular component organization; GO:0010941 regulation of cell death; GO:0010803 regulation of tumor necrosis factor-mediated signaling pathway; GO:0060255 regulation of macromolecule metabolic process; GO:0023051 regulation of signaling; GO:0019219 regulation of n…	GO:0044464 cell part; GO:0005622 intracellular; GO:0005737 cytoplasm; GO:0044424 intracellular part; GO:0005623 cell; GO:0005829 cytosol; GO:0044444 cytoplasmic part;	GO:0031625 ubiquitin protein ligase binding; GO:0005102 receptor binding; GO:0032813 tumor necrosis factor receptor superfamily binding; GO:0043167 ion binding; GO:0005126 cytokine receptor binding; GO:0005164 tumor necrosis factor receptor binding; GO:0005515 protein binding; GO:0008270 zinc ion binding; GO:0031996 thioesterase binding; GO:0042802 identical protein binding; GO:0046914 transition…	K03172	TRAF1; TNF receptor-associated factor 1	hsa04064 NF-kappa B signaling pathway - Homo sapiens (human); hsa04210 Apoptosis - Homo sapiens (human); hsa04668 TNF signaling pathway - Homo sapiens (human); hsa05168 Herpes simplex infection - Homo sapiens (human); hsa05200 Pathways in cancer - Homo sapiens (human); hsa05202 Transcriptional misregulation in cancer - Homo sapiens (human); hsa05203 Viral carcinogenesis - Homo sapiens (human); hs…	IPR008974; IPR002083; IPR032070;	TRAF-like; MATH/TRAF domain; TNF receptor-associated factor, BIRC3 binding domain;
Q13303	Voltage-gated potassium channel subunit beta-2 OS=Homo sapiens OX=9606 GN=KCNAB2 PE=1 SV=2	1.772	Up	0.00534	KCNAB2	41	12.895	5.7	2	2	2	0.403	0.389	0.304	0.718	0.63	0.594	3.798	3.837	3.225	mitochondria	GO:0006739 NADP metabolic process; GO:0019362 pyridine nucleotide metabolic process; GO:0045321 leukocyte activation; GO:0009117 nucleotide metabolic process; GO:0048869 cellular developmental process; GO:2000008 regulation of protein localization to cell surface; GO:0044699 single-organism process; GO:0044237 cellular metabolic process; GO:0072524 pyridine-containing compound metabolic process; …	GO:0016020 membrane; GO:0031090 organelle membrane; GO:0019898 extrinsic component of membrane; GO:0005737 cytoplasm; GO:0044433 cytoplasmic vesicle part; GO:0032991 macromolecular complex; GO:0005887 integral component of plasma membrane; GO:0005623 cell; GO:0009898 cytoplasmic side of plasma membrane; GO:0044422 organelle part; GO:0043228 non-membrane-bounded organelle; GO:1990031 pinceau fiber…	GO:0015075 ion transmembrane transporter activity; GO:0022803 passive transmembrane transporter activity; GO:0099106 ion channel regulator activity; GO:0022892 substrate-specific transporter activity; GO:0015077 monovalent inorganic cation transmembrane transporter activity; GO:0098772 molecular function regulator; GO:0015267 channel activity; GO:0022891 substrate-specific transmembrane transport…	K04883	KCNAB2; potassium voltage-gated channel Shaker-related subfamily A, beta member 2		IPR023210;	NADP-dependent oxidoreductase domain;
Q13332	Receptor-type tyrosine-protein phosphatase S OS=Homo sapiens OX=9606 GN=PTPRS PE=1 SV=3	0.595	Down	6.0275e-05	PTPRS	217.04	5.9611	1.8	3	3	1	1.174	1.182	1.212	0.673	0.741	0.709	1.277	1.315	1.152	endoplasmic reticulum	GO:0065008 regulation of biological quality; GO:0021766 hippocampus development; GO:2000171 negative regulation of dendrite development; GO:0007420 brain development; GO:0032647 regulation of interferon-alpha production; GO:0021987 cerebral cortex development; GO:0031347 regulation of defense response; GO:0044237 cellular metabolic process; GO:0001558 regulation of cell growth; GO:0021537 telence…	GO:0016020 membrane; GO:0044421 extracellular region part; GO:0031090 organelle membrane; GO:0005737 cytoplasm; GO:0044433 cytoplasmic vesicle part; GO:0005887 integral component of plasma membrane; GO:0005623 cell; GO:0099060 integral component of postsynaptic specialization membrane; GO:0044422 organelle part; GO:0070382 exocytic vesicle; GO:0070062 extracellular exosome; GO:0031301 integral co…	GO:0035374 chondroitin sulfate binding; GO:0016791 phosphatase activity; GO:0043394 proteoglycan binding; GO:0043167 ion binding; GO:0043395 heparan sulfate proteoglycan binding; GO:0005515 protein binding; GO:0016787 hydrolase activity; GO:0004721 phosphoprotein phosphatase activity; GO:0008201 heparin binding; GO:1901681 sulfur compound binding; GO:0097367 carbohydrate derivative binding; GO:00…	K06778	PTPRS; receptor-type tyrosine-protein phosphatase S [EC:3.1.3.48]		IPR003598; IPR000387; IPR007110; IPR003595; IPR003599; IPR003961; IPR013098; IPR029021; IPR000242; IPR013783;	Immunoglobulin subtype 2; Tyrosine specific protein phosphatases domain; Immunoglobulin-like domain; Protein-tyrosine phosphatase, catalytic; Immunoglobulin subtype; Fibronectin type III; Immunoglobulin I-set; Protein-tyrosine phosphatase-like; PTP type protein phosphatase; Immunoglobulin-like fold;
Q13557	Calcium/calmodulin-dependent protein kinase type II subunit delta OS=Homo sapiens OX=9606 GN=CAMK2D PE=1 SV=3	0.607	Down	1.0345e-06	CAMK2D	56.369	44.798	13.8	6	8	5	1.338	1.335	1.319	0.79	0.813	0.82	0.671	0.669	0.62	cytoplasm	GO:0044700 single organism signaling; GO:0044085 cellular component biogenesis; GO:0010941 regulation of cell death; GO:0065008 regulation of biological quality; GO:0007166 cell surface receptor signaling pathway; GO:0014742 positive regulation of muscle hypertrophy; GO:1901897 regulation of relaxation of cardiac muscle; GO:0010766 negative regulation of sodium ion transport; GO:1902306 negative …	GO:0016020 membrane; GO:0005783 endoplasmic reticulum; GO:0042175 nuclear outer membrane-endoplasmic reticulum membrane network; GO:0031410 cytoplasmic vesicle; GO:0031090 organelle membrane; GO:0071944 cell periphery; GO:0031982 vesicle; GO:0005737 cytoplasm; GO:0044433 cytoplasmic vesicle part; GO:0044424 intracellular part; GO:0016528 sarcoplasm; GO:0005623 cell; GO:0044422 organelle part; GO:…	GO:0008200 ion channel inhibitor activity; GO:1901265 nucleoside phosphate binding; GO:0016773 phosphotransferase activity, alcohol group as acceptor; GO:0005085 guanyl-nucleotide exchange factor activity; GO:0046983 protein dimerization activity; GO:0099106 ion channel regulator activity; GO:0005515 protein binding; GO:0017080 sodium channel regulator activity; GO:0004683 calmodulin-dependent pr…	K04515	CAMK2; calcium/calmodulin-dependent protein kinase (CaM kinase) II [EC:2.7.11.17]	hsa04012 ErbB signaling pathway - Homo sapiens (human); hsa04020 Calcium signaling pathway - Homo sapiens (human); hsa04024 cAMP signaling pathway - Homo sapiens (human); hsa04066 HIF-1 signaling pathway - Homo sapiens (human); hsa04114 Oocyte meiosis - Homo sapiens (human); hsa04217 Necroptosis - Homo sapiens (human); hsa04261 Adrenergic signaling in cardiomyocytes - Homo sapiens (human); hsa043…	IPR000719; IPR013543; IPR011009; IPR032710;	Protein kinase domain; Calcium/calmodulin-dependent protein kinase II, association-domain; Protein kinase-like domain; NTF2-like domain;
Q13620	Cullin-4B OS=Homo sapiens OX=9606 GN=CUL4B PE=1 SV=4	0.583	Down	8.0839e-07	CUL4B	103.98	105.89	15.1	16	17	11	1.345	1.3	1.311	0.779	0.761	0.768	0.66	0.59	0.701	nucleus	GO:0044085 cellular component biogenesis; GO:0006296 nucleotide-excision repair, DNA incision, 5'-to lesion; GO:0006289 nucleotide-excision repair; GO:0034644 cellular response to UV; GO:0010564 regulation of cell cycle process; GO:0044237 cellular metabolic process; GO:0008152 metabolic process; GO:0065003 macromolecular complex assembly; GO:0051606 detection of stimulus; GO:1901990 regulation o…	GO:0080008 Cul4-RING E3 ubiquitin ligase complex; GO:0044421 extracellular region part; GO:0031982 vesicle; GO:0005737 cytoplasm; GO:0032991 macromolecular complex; GO:0044424 intracellular part; GO:0005623 cell; GO:0044422 organelle part; GO:0031974 membrane-enclosed lumen; GO:0070062 extracellular exosome; GO:0005654 nucleoplasm; GO:1902494 catalytic complex; GO:0070013 intracellular organelle …	GO:0005515 protein binding; GO:0031625 ubiquitin protein ligase binding; GO:0044389 ubiquitin-like protein ligase binding; GO:0005488 binding; GO:0019899 enzyme binding;	K10609	CUL4; cullin 4	hsa03420 Nucleotide excision repair - Homo sapiens (human); hsa04120 Ubiquitin mediated proteolysis - Homo sapiens (human); hsa05170 Human immunodeficiency virus 1 infection - Homo sapiens (human);	IPR011991; IPR019559; IPR016158; IPR001373; IPR016159;	Winged helix-turn-helix DNA-binding domain; Cullin protein, neddylation domain; Cullin homology; Cullin, N-terminal; Cullin repeat-like-containing domain;
Q13637	Ras-related protein Rab-32 OS=Homo sapiens OX=9606 GN=RAB32 PE=1 SV=3	0.631	Down	1.6553e-06	RAB32	24.997	14.246	15.1	3	3	2	1.308	1.297	1.275	0.819	0.829	0.801		0.027	0.089	cytoplasm	GO:0044085 cellular component biogenesis; GO:0050794 regulation of cellular process; GO:0044700 single organism signaling; GO:0016043 cellular component organization; GO:0021700 developmental maturation; GO:0048869 cellular developmental process; GO:0043485 endosome to pigment granule transport; GO:0048066 developmental pigmentation; GO:0044699 single-organism process; GO:0050931 pigment cell dif…	GO:0016020 membrane; GO:0019867 outer membrane; GO:0005783 endoplasmic reticulum; GO:0031090 organelle membrane; GO:0031410 cytoplasmic vesicle; GO:0031982 vesicle; GO:0005737 cytoplasm; GO:0044433 cytoplasmic vesicle part; GO:0044424 intracellular part; GO:0005623 cell; GO:0044422 organelle part; GO:0048770 pigment granule; GO:0005769 early endosome; GO:0005740 mitochondrial envelope; GO:0005622…	GO:1901265 nucleoside phosphate binding; GO:0016817 hydrolase activity, acting on acid anhydrides; GO:0016787 hydrolase activity; GO:0005515 protein binding; GO:1901363 heterocyclic compound binding; GO:0097159 organic cyclic compound binding; GO:0035650 AP-1 adaptor complex binding; GO:0016462 pyrophosphatase activity; GO:0032553 ribonucleotide binding; GO:0003824 catalytic activity; GO:0005488 …	K07918	RAB32; Ras-related protein Rab-32		IPR005225; IPR027417;	Small GTP-binding protein domain; P-loop containing nucleoside triphosphate hydrolase;
Q13642	Four and a half LIM domains protein 1 OS=Homo sapiens OX=9606 GN=FHL1 PE=1 SV=4	0.463	Down	4.0404e-05	FHL1	36.263	118.49	35.6	10	14	10	1.547	1.546	1.516	0.658	0.728	0.748	0.322	0.344	0.27	nucleus	GO:2000045 regulation of G1/S transition of mitotic cell cycle; GO:0065008 regulation of biological quality; GO:1902807 negative regulation of cell cycle G1/S phase transition; GO:0048869 cellular developmental process; GO:0044699 single-organism process; GO:0010564 regulation of cell cycle process; GO:0001558 regulation of cell growth; GO:0045930 negative regulation of mitotic cell cycle; GO:004…	GO:0043229 intracellular organelle; GO:0016020 membrane; GO:0030054 cell junction; GO:0071944 cell periphery; GO:0005737 cytoplasm; GO:0070161 anchoring junction; GO:0044424 intracellular part; GO:0005623 cell; GO:0005829 cytosol; GO:0005886 plasma membrane; GO:0043231 intracellular membrane-bounded organelle; GO:0043226 organelle; GO:0005634 nucleus; GO:0005925 focal adhesion; GO:0005622 intrace…	GO:0046914 transition metal ion binding; GO:0005488 binding; GO:0043167 ion binding; GO:0046872 metal ion binding; GO:0043169 cation binding; GO:0044325 ion channel binding; GO:0005515 protein binding; GO:0008270 zinc ion binding;	K14365	FHL1, SLIM1; four and a half LIM domains protein 1	hsa04630 JAK-STAT signaling pathway - Homo sapiens (human);	IPR001781;	Zinc finger, LIM-type;
Q13838	Spliceosome RNA helicase DDX39B OS=Homo sapiens OX=9606 GN=DDX39B PE=1 SV=1	0.603	Down	0.00112222	DDX39B	48.991	32.387	9.6	4	7	2	0.95	0.945	1.017	0.61	0.624	0.522	2.296	2.034	2.08	cytoplasm,nucleus	GO:0044085 cellular component biogenesis; GO:0050658 RNA transport; GO:0022613 ribonucleoprotein complex biogenesis; GO:0048732 gland development; GO:0032270 positive regulation of cellular protein metabolic process; GO:0022618 ribonucleoprotein complex assembly; GO:0097659 nucleic acid-templated transcription; GO:0010608 posttranscriptional regulation of gene expression; GO:0009891 positive regu…	GO:0043229 intracellular organelle; GO:0044446 intracellular organelle part; GO:0005737 cytoplasm; GO:0032991 macromolecular complex; GO:0031981 nuclear lumen; GO:0044424 intracellular part; GO:0005681 spliceosomal complex; GO:0016604 nuclear body; GO:0005623 cell; GO:0044422 organelle part; GO:0043226 organelle; GO:0043231 intracellular membrane-bounded organelle; GO:0031974 membrane-enclosed lu…	GO:1901265 nucleoside phosphate binding; GO:0008026 ATP-dependent helicase activity; GO:0016817 hydrolase activity, acting on acid anhydrides; GO:0016787 hydrolase activity; GO:0005515 protein binding; GO:0016887 ATPase activity; GO:0097159 organic cyclic compound binding; GO:1901363 heterocyclic compound binding; GO:0016462 pyrophosphatase activity; GO:0042802 identical protein binding; GO:00325…	K12812	UAP56, BAT1, SUB2; ATP-dependent RNA helicase UAP56/SUB2 [EC:3.6.4.13]	hsa03013 RNA transport - Homo sapiens (human); hsa03015 mRNA surveillance pathway - Homo sapiens (human); hsa03040 Spliceosome - Homo sapiens (human); hsa05164 Influenza A - Homo sapiens (human);	IPR014014; IPR011545; IPR027417; IPR014001; IPR001650;	RNA helicase, DEAD-box type, Q motif; DEAD/DEAH box helicase domain; P-loop containing nucleoside triphosphate hydrolase; Helicase superfamily 1/2, ATP-binding domain; Helicase, C-terminal;
Q14011	Cold-inducible RNA-binding protein OS=Homo sapiens OX=9606 GN=CIRBP PE=1 SV=1	0.551	Down	4.7712e-06	CIRBP	18.648	23.429	25	4	5	4	1.334	1.288	1.364	0.751	0.719	0.727	0.929	0.893	0.843	nucleus	GO:0044085 cellular component biogenesis; GO:0065008 regulation of biological quality; GO:0022613 ribonucleoprotein complex biogenesis; GO:0032270 positive regulation of cellular protein metabolic process; GO:0022618 ribonucleoprotein complex assembly; GO:0043489 RNA stabilization; GO:0010608 posttranscriptional regulation of gene expression; GO:0009891 positive regulation of biosynthetic process…	GO:0010494 cytoplasmic stress granule; GO:0043229 intracellular organelle; GO:0043232 intracellular non-membrane-bounded organelle; GO:0044446 intracellular organelle part; GO:0005737 cytoplasm; GO:0031981 nuclear lumen; GO:0032991 macromolecular complex; GO:0044424 intracellular part; GO:0005730 nucleolus; GO:0005623 cell; GO:0044422 organelle part; GO:0036464 cytoplasmic ribonucleoprotein granu…	GO:0003723 RNA binding; GO:1901265 nucleoside phosphate binding; GO:0003730 mRNA 3'-UTR binding; GO:0005515 protein binding; GO:0000166 nucleotide binding; GO:0045182 translation regulator activity; GO:0030371 translation repressor activity; GO:0019843 rRNA binding; GO:1901363 heterocyclic compound binding; GO:0097159 organic cyclic compound binding; GO:0003729 mRNA binding; GO:0005488 binding; G…	K13195	CIRBP; cold-inducible RNA-binding protein		IPR000504; IPR012677; IPR003954; IPR034278;	RNA recognition motif domain; Nucleotide-binding alpha-beta plait domain; RNA recognition motif domain, eukaryote; RBM3/CIRBP, RNA recognition motif;
Q14118	Dystroglycan OS=Homo sapiens OX=9606 GN=DAG1 PE=1 SV=2	0.518	Down	1.58575e-05	DAG1	97.44	80.899	10.4	8	10	8	1.45	1.46	1.434	0.715	0.761	0.774	0.511	0.427	0.494	plasma membrane	GO:0044409 entry into host; GO:0021700 developmental maturation; GO:0048732 gland development; GO:0014013 regulation of gliogenesis; GO:0007272 ensheathment of neurons; GO:0034453 microtubule anchoring; GO:0030323 respiratory tube development; GO:1904261 positive regulation of basement membrane assembly involved in embryonic body morphogenesis; GO:0044237 cellular metabolic process; GO:0031643 po…	GO:0016020 membrane; GO:0044421 extracellular region part; GO:0098857 membrane microdomain; GO:0005737 cytoplasm; GO:0032991 macromolecular complex; GO:0005913 cell-cell adherens junction; GO:0099080 supramolecular complex; GO:0098858 actin-based cell projection; GO:0005623 cell; GO:0044422 organelle part; GO:0043228 non-membrane-bounded organelle; GO:0005604 basement membrane; GO:0070062 extrace…	GO:0043167 ion binding; GO:0043237 laminin-1 binding; GO:0015631 tubulin binding; GO:0005515 protein binding; GO:0008307 structural constituent of muscle; GO:0001618 virus receptor activity; GO:0050840 extracellular matrix binding; GO:0060089 molecular transducer activity; GO:0004872 receptor activity; GO:0008092 cytoskeletal protein binding; GO:0043236 laminin binding; GO:0005488 binding; GO:001…	K06265	DAG1; dystroglycan 1	hsa04512 ECM-receptor interaction - Homo sapiens (human); hsa05410 Hypertrophic cardiomyopathy (HCM) - Homo sapiens (human); hsa05412 Arrhythmogenic right ventricular cardiomyopathy (ARVC) - Homo sapiens (human); hsa05414 Dilated cardiomyopathy (DCM) - Homo sapiens (human); hsa05416 Viral myocarditis - Homo sapiens (human);	IPR015919; IPR006644; IPR030398; IPR013783; IPR027468;	Cadherin-like; Dystroglycan-type cadherin-like; DG-type SEA domain; Immunoglobulin-like fold; Alpha-dystroglycan domain 2;
Q14146	Unhealthy ribosome biogenesis protein 2 homolog OS=Homo sapiens OX=9606 GN=URB2 PE=2 SV=2	1.669	Up	0.0030407	URB2	170.54	13.173	1.4	2	2	2	0.77	0.791	0.847	1.339	1.341	1.34	0.822	0.897	0.776	peroxisome	GO:0044085 cellular component biogenesis; GO:0042254 ribosome biogenesis; GO:0022613 ribonucleoprotein complex biogenesis; GO:0071840 cellular component organization or biogenesis;	GO:0043229 intracellular organelle; GO:0043232 intracellular non-membrane-bounded organelle; GO:0016234 inclusion body; GO:0044446 intracellular organelle part; GO:0030496 midbody; GO:0031981 nuclear lumen; GO:0044424 intracellular part; GO:0005730 nucleolus; GO:0005623 cell; GO:0044422 organelle part; GO:0043228 non-membrane-bounded organelle; GO:0043231 intracellular membrane-bounded organelle;…		K14862	URB2; nucleolar pre-ribosomal-associated protein 2		IPR018849;	Nucleolar 27S pre-rRNA processing, Urb2/Npa2, C-terminal;
Q14192	Four and a half LIM domains protein 2 OS=Homo sapiens OX=9606 GN=FHL2 PE=1 SV=3	0.589	Down	2.087e-05	FHL2	32.193	89.059	29	8	15	8	1.374	1.396	1.389	0.78	0.83	0.839	0.353	0.395	0.353	nucleus	GO:0044700 single organism signaling; GO:0001649 osteoblast differentiation; GO:0010941 regulation of cell death; GO:0097659 nucleic acid-templated transcription; GO:0009891 positive regulation of biosynthetic process; GO:0044237 cellular metabolic process; GO:0008152 metabolic process; GO:0007507 heart development; GO:0060343 trabecula formation; GO:0030522 intracellular receptor signaling pathw…	GO:0030054 cell junction; GO:0030016 myofibril; GO:0005737 cytoplasm; GO:0099512 supramolecular fiber; GO:0044424 intracellular part; GO:0030018 Z disc; GO:0099080 supramolecular complex; GO:0005623 cell; GO:0031674 I band; GO:0044422 organelle part; GO:0043228 non-membrane-bounded organelle; GO:0031974 membrane-enclosed lumen; GO:0005654 nucleoplasm; GO:0005925 focal adhesion; GO:0070013 intrace…	GO:0005102 receptor binding; GO:0043167 ion binding; GO:0050681 androgen receptor binding; GO:0005515 protein binding; GO:0051427 hormone receptor binding; GO:0003712 transcription cofactor activity; GO:0008270 zinc ion binding; GO:0042802 identical protein binding; GO:0046914 transition metal ion binding; GO:0005488 binding; GO:0035258 steroid hormone receptor binding; GO:0035257 nuclear hormone…	K14380	FHL2; four and a half LIM domains protein 2	hsa04380 Osteoclast differentiation - Homo sapiens (human);	IPR001781;	Zinc finger, LIM-type;
Q14257	Reticulocalbin-2 OS=Homo sapiens OX=9606 GN=RCN2 PE=1 SV=1	0.578	Down	4.881e-06	RCN2	36.876	41.944	18.3	5	8	5	1.398	1.425	1.39	0.797	0.842	0.798	0.429	0.493	0.5	extracellular		GO:0005788 endoplasmic reticulum lumen; GO:0043229 intracellular organelle; GO:0005783 endoplasmic reticulum; GO:0043232 intracellular non-membrane-bounded organelle; GO:0005737 cytoplasm; GO:0044446 intracellular organelle part; GO:0031981 nuclear lumen; GO:0012505 endomembrane system; GO:0044424 intracellular part; GO:0005730 nucleolus; GO:0005623 cell; GO:0044422 organelle part; GO:0043228 non…	GO:0046872 metal ion binding; GO:0043169 cation binding; GO:0005515 protein binding; GO:0005509 calcium ion binding; GO:0005488 binding; GO:0043167 ion binding;				IPR002048; IPR011992;	EF-hand domain; EF-hand domain pair;
Q14498	RNA-binding protein 39 OS=Homo sapiens OX=9606 GN=RBM39 PE=1 SV=2	1.546	Up	0.00175941	RBM39	59.379	32.106	7.4	4	4	4	0.759	0.871	0.799	1.252	1.159	1.344	1.018	0.996	0.806	nucleus	GO:0050794 regulation of cellular process; GO:0006725 cellular aromatic compound metabolic process; GO:0097659 nucleic acid-templated transcription; GO:0060255 regulation of macromolecule metabolic process; GO:0019219 regulation of nucleobase-containing compound metabolic process; GO:0009058 biosynthetic process; GO:0044237 cellular metabolic process; GO:0071704 organic substance metabolic proces…	GO:0043229 intracellular organelle; GO:0043232 intracellular non-membrane-bounded organelle; GO:0044430 cytoskeletal part; GO:0044446 intracellular organelle part; GO:0031981 nuclear lumen; GO:0044424 intracellular part; GO:0016604 nuclear body; GO:0005623 cell; GO:0044422 organelle part; GO:0043228 non-membrane-bounded organelle; GO:0031974 membrane-enclosed lumen; GO:0005856 cytoskeleton; GO:00…	GO:0097159 organic cyclic compound binding; GO:1901363 heterocyclic compound binding; GO:0003723 RNA binding; GO:1901265 nucleoside phosphate binding; GO:0005488 binding; GO:0003676 nucleic acid binding; GO:0005515 protein binding; GO:0000166 nucleotide binding; GO:0036094 small molecule binding;	K13091	RBM39, RNPC2; RNA-binding protein 39		IPR000504; IPR029123; IPR012677; IPR003954;	RNA recognition motif domain; Splicing factor RBM39, linker; Nucleotide-binding alpha-beta plait domain; RNA recognition motif domain, eukaryote;
Q14534	Squalene monooxygenase OS=Homo sapiens OX=9606 GN=SQLE PE=1 SV=3	2.76	Up	0.0023207	SQLE	63.922	28.765	11.7	4	5	4	0.614	0.611	0.618	1.629	1.863	1.594	0.453	0.474	0.613	plasma membrane	GO:0006725 cellular aromatic compound metabolic process; GO:1901615 organic hydroxy compound metabolic process; GO:1902652 secondary alcohol metabolic process; GO:0006066 alcohol metabolic process; GO:1902653 secondary alcohol biosynthetic process; GO:0044699 single-organism process; GO:0009058 biosynthetic process; GO:0050896 response to stimulus; GO:0044237 cellular metabolic process; GO:001612…	GO:0016020 membrane; GO:0043229 intracellular organelle; GO:0042175 nuclear outer membrane-endoplasmic reticulum membrane network; GO:0005783 endoplasmic reticulum; GO:0031090 organelle membrane; GO:0044446 intracellular organelle part; GO:0005737 cytoplasm; GO:0031224 intrinsic component of membrane; GO:0012505 endomembrane system; GO:0044424 intracellular part; GO:0005623 cell; GO:0016021 integ…	GO:0016709 oxidoreductase activity, acting on paired donors, with incorporation or reduction of molecular oxygen, NAD(P)H as one donor, and incorporation of one atom of oxygen; GO:1901265 nucleoside phosphate binding; GO:0050660 flavin adenine dinucleotide binding; GO:0043167 ion binding; GO:0016705 oxidoreductase activity, acting on paired donors, with incorporation or reduction of molecular oxy…	K00511	SQLE, ERG1; squalene monooxygenase [EC:1.14.14.17]	hsa00100 Steroid biosynthesis - Homo sapiens (human); hsa01100 Metabolic pathways - Homo sapiens (human);	IPR013698; IPR023753;	Squalene epoxidase; FAD/NAD(P)-binding domain;
Q14642	Type I inositol 1,4,5-trisphosphate 5-phosphatase OS=Homo sapiens OX=9606 GN=INPP5A PE=1 SV=1	0.591	Down	4.5615e-06	INPP5A	47.819	24.703	8.3	4	4	4	1.34	1.327	1.305	0.803	0.758	0.786	0.825	0.68	0.829	extracellular	GO:0050794 regulation of cellular process; GO:0044700 single organism signaling; GO:0046486 glycerolipid metabolic process; GO:1901615 organic hydroxy compound metabolic process; GO:0046434 organophosphate catabolic process; GO:0006066 alcohol metabolic process; GO:0044699 single-organism process; GO:0044255 cellular lipid metabolic process; GO:0048016 inositol phosphate-mediated signaling; GO:00…	GO:0016020 membrane; GO:0070062 extracellular exosome; GO:0043226 organelle; GO:0044421 extracellular region part; GO:0071944 cell periphery; GO:0005622 intracellular; GO:0044464 cell part; GO:0031982 vesicle; GO:1903561 extracellular vesicle; GO:0005623 cell; GO:0043227 membrane-bounded organelle; GO:0005576 extracellular region; GO:0043230 extracellular organelle; GO:0005886 plasma membrane;	GO:0052745 inositol phosphate phosphatase activity; GO:0004445 inositol-polyphosphate 5-phosphatase activity; GO:0003824 catalytic activity; GO:0042578 phosphoric ester hydrolase activity; GO:0042731 PH domain binding; GO:0005488 binding; GO:0016791 phosphatase activity; GO:0046030 inositol trisphosphate phosphatase activity; GO:0016788 hydrolase activity, acting on ester bonds; GO:0052659 inosit…	K01106	E3.1.3.56; inositol-1,4,5-trisphosphate 5-phosphatase [EC:3.1.3.56]	hsa00562 Inositol phosphate metabolism - Homo sapiens (human); hsa01100 Metabolic pathways - Homo sapiens (human); hsa04070 Phosphatidylinositol signaling system - Homo sapiens (human);	IPR000300; IPR005135;	Inositol polyphosphate-related phosphatase; Endonuclease/exonuclease/phosphatase;
Q14956	Transmembrane glycoprotein NMB OS=Homo sapiens OX=9606 GN=GPNMB PE=1 SV=2	0.653	Down	0.00111871	GPNMB	63.922	7.0941	1.6	1	1	1	1.333	1.315	1.232	0.779	0.846	0.91	0.606	0.641	0.692	peroxisome	GO:0044700 single organism signaling; GO:0002694 regulation of leukocyte activation; GO:0050672 negative regulation of lymphocyte proliferation; GO:0001649 osteoblast differentiation; GO:1902807 negative regulation of cell cycle G1/S phase transition; GO:0030335 positive regulation of cell migration; GO:0010941 regulation of cell death; GO:0032944 regulation of mononuclear cell proliferation; GO:…	GO:0097708 intracellular vesicle; GO:0043229 intracellular organelle; GO:0016020 membrane; GO:0031226 intrinsic component of plasma membrane; GO:0031410 cytoplasmic vesicle; GO:0071944 cell periphery; GO:0042470 melanosome; GO:0005737 cytoplasm; GO:0031982 vesicle; GO:0031224 intrinsic component of membrane; GO:0044424 intracellular part; GO:0005887 integral component of plasma membrane; GO:00056…	GO:0030546 receptor activator activity; GO:0048018 receptor agonist activity; GO:0005102 receptor binding; GO:0043394 proteoglycan binding; GO:0043167 ion binding; GO:0044877 macromolecular complex binding; GO:0005178 integrin binding; GO:0005515 protein binding; GO:0008201 heparin binding; GO:0098772 molecular function regulator; GO:1901681 sulfur compound binding; GO:0004871 signal transducer a…	K20732	GPNMB; transmembrane glycoprotein NMB		IPR022409; IPR000601;	PKD/Chitinase domain; PKD domain;
Q14978	Nucleolar and coiled-body phosphoprotein 1 OS=Homo sapiens OX=9606 GN=NOLC1 PE=1 SV=2	1.787	Up	2.2593e-05	NOLC1	73.602	23.905	3.9	4	4	4	0.636	0.591	0.6	1.118	1.078	1.068	1.982	1.867	2.001	nucleus	GO:0044085 cellular component biogenesis; GO:0006997 nucleus organization; GO:0016043 cellular component organization; GO:0022613 ribonucleoprotein complex biogenesis; GO:0006725 cellular aromatic compound metabolic process; GO:0007067 mitotic nuclear division; GO:0048285 organelle fission; GO:0044699 single-organism process; GO:1903047 mitotic cell cycle process; GO:0044237 cellular metabolic pr…	GO:0043229 intracellular organelle; GO:0043232 intracellular non-membrane-bounded organelle; GO:0005737 cytoplasm; GO:0044446 intracellular organelle part; GO:0031981 nuclear lumen; GO:0044424 intracellular part; GO:0005730 nucleolus; GO:0016604 nuclear body; GO:0005623 cell; GO:0015030 Cajal body; GO:0044422 organelle part; GO:0043228 non-membrane-bounded organelle; GO:0043226 organelle; GO:0043…	GO:0003723 RNA binding; GO:0005524 ATP binding; GO:1901265 nucleoside phosphate binding; GO:0001882 nucleoside binding; GO:0043167 ion binding; GO:0005515 protein binding; GO:0000166 nucleotide binding; GO:1901363 heterocyclic compound binding; GO:0097159 organic cyclic compound binding; GO:0032549 ribonucleoside binding; GO:0097367 carbohydrate derivative binding; GO:0032553 ribonucleotide bindi…				IPR006594; IPR007718;	LIS1 homology motif; SRP40, C-terminal;
Q15075	Early endosome antigen 1 OS=Homo sapiens OX=9606 GN=EEA1 PE=1 SV=2	0.665	Down	1.7168e-05	EEA1	162.46	256.24	24.7	29	35	29	1.262	1.254	1.204	0.819	0.819	0.835	0.642	0.668	0.722	nucleus	GO:0090174 organelle membrane fusion; GO:0016043 cellular component organization; GO:0046907 intracellular transport; GO:0019079 viral genome replication; GO:0006725 cellular aromatic compound metabolic process; GO:0019058 viral life cycle; GO:0016189 synaptic vesicle to endosome fusion; GO:0044699 single-organism process; GO:0044764 multi-organism cellular process; GO:0044237 cellular metabolic …	GO:0016020 membrane; GO:0044421 extracellular region part; GO:0031090 organelle membrane; GO:0019898 extrinsic component of membrane; GO:0031410 cytoplasmic vesicle; GO:0071944 cell periphery; GO:0005737 cytoplasm; GO:0031982 vesicle; GO:0044433 cytoplasmic vesicle part; GO:0032991 macromolecular complex; GO:0044424 intracellular part; GO:0005623 cell; GO:0044422 organelle part; GO:0005769 early …	GO:0005545 1-phosphatidylinositol binding; GO:0030742 GTP-dependent protein binding; GO:0046983 protein dimerization activity; GO:0043167 ion binding; GO:0005515 protein binding; GO:0008270 zinc ion binding; GO:0005516 calmodulin binding; GO:0042802 identical protein binding; GO:0046914 transition metal ion binding; GO:0042803 protein homodimerization activity; GO:0005488 binding; GO:0035091 phos…	K12478	EEA1; early endosome antigen 1	hsa04144 Endocytosis - Homo sapiens (human); hsa04145 Phagosome - Homo sapiens (human); hsa05152 Tuberculosis - Homo sapiens (human);	IPR000306; IPR017455; IPR013083; IPR007087; IPR011011;	FYVE zinc finger; Zinc finger, FYVE-related; Zinc finger, RING/FYVE/PHD-type; Zinc finger, C2H2; Zinc finger, FYVE/PHD-type;
Q15080	Neutrophil cytosol factor 4 OS=Homo sapiens OX=9606 GN=NCF4 PE=1 SV=2	2.023	Up	0.0100004	NCF4	39.031	7.6552	3.5	1	2	1	0.156	0.147	0.182	0.336	0.396	0.249	5.347	4.797	4.655	cytoplasm,nucleus	GO:0044700 single organism signaling; GO:0050794 regulation of cellular process; GO:0065008 regulation of biological quality; GO:0007166 cell surface receptor signaling pathway; GO:0045454 cell redox homeostasis; GO:1901700 response to oxygen-containing compound; GO:0044699 single-organism process; GO:0050896 response to stimulus; GO:0051234 establishment of localization; GO:0042592 homeostatic p…	GO:0016020 membrane; GO:0031410 cytoplasmic vesicle; GO:0031090 organelle membrane; GO:0071944 cell periphery; GO:0005737 cytoplasm; GO:0031982 vesicle; GO:0044433 cytoplasmic vesicle part; GO:0032991 macromolecular complex; GO:0031224 intrinsic component of membrane; GO:0044424 intracellular part; GO:0005887 integral component of plasma membrane; GO:0005623 cell; GO:0044422 organelle part; GO:00…	GO:1901981 phosphatidylinositol phosphate binding; GO:0030234 enzyme regulator activity; GO:0032266 phosphatidylinositol-3-phosphate binding; GO:0005086 ARF guanyl-nucleotide exchange factor activity; GO:0005085 guanyl-nucleotide exchange factor activity; GO:0005488 binding; GO:0005543 phospholipid binding; GO:0035091 phosphatidylinositol binding; GO:0043167 ion binding; GO:0046983 protein dimeri…	K08012	NCF4, P40PHOX; neutrophil cytosolic factor 4	hsa04145 Phagosome - Homo sapiens (human); hsa04380 Osteoclast differentiation - Homo sapiens (human); hsa04670 Leukocyte transendothelial migration - Homo sapiens (human); hsa05140 Leishmaniasis - Homo sapiens (human);	IPR000270; IPR001452; IPR001683;	PB1 domain; SH3 domain; Phox homologous domain;
Q15124	Phosphoglucomutase-like protein 5 OS=Homo sapiens OX=9606 GN=PGM5 PE=1 SV=2	0.629	Down	3.7823e-05	PGM5	62.224	39.849	10.6	6	7	6	1.259	1.222	1.276	0.758	0.797	0.807	0.896	0.915	0.928	cytoskeleton	GO:0007155 cell adhesion; GO:0022610 biological adhesion; GO:0008152 metabolic process; GO:0005975 carbohydrate metabolic process; GO:0044238 primary metabolic process; GO:0071704 organic substance metabolic process;	GO:0016020 membrane; GO:0005914 spot adherens junction; GO:0098796 membrane protein complex; GO:0044291 cell-cell contact zone; GO:0071944 cell periphery; GO:0030054 cell junction; GO:0030016 myofibril; GO:0005737 cytoplasm; GO:0032991 macromolecular complex; GO:0099512 supramolecular fiber; GO:0044424 intracellular part; GO:0030018 Z disc; GO:0005913 cell-cell adherens junction; GO:0099080 supra…	GO:0000287 magnesium ion binding; GO:0016853 isomerase activity; GO:0003824 catalytic activity; GO:0005488 binding; GO:0016868 intramolecular transferase activity, phosphotransferases; GO:0043167 ion binding; GO:0046872 metal ion binding; GO:0043169 cation binding; GO:0005198 structural molecule activity; GO:0016866 intramolecular transferase activity;	K15636	PGM5; phosphoglucomutase-like protein 5		IPR005846; IPR005843; IPR005845; IPR016055; IPR005844;	Alpha-D-phosphohexomutase, alpha/beta/alpha domain III; Alpha-D-phosphohexomutase, C-terminal; Alpha-D-phosphohexomutase, alpha/beta/alpha domain II; Alpha-D-phosphohexomutase, alpha/beta/alpha I/II/III; Alpha-D-phosphohexomutase, alpha/beta/alpha domain I;
Q15238	Pregnancy-specific beta-1-glycoprotein 5 OS=Homo sapiens OX=9606 GN=PSG5 PE=1 SV=3	0.603	Down	4.1809e-06	PSG5	37.713	12.165	5.1	2	3	1	1.342	1.318	1.368	0.792	0.83	0.805	0.525	0.65	0.62	extracellular	GO:0000003 reproduction; GO:0007565 female pregnancy; GO:0022414 reproductive process; GO:0044703 multi-organism reproductive process; GO:0044706 multi-multicellular organism process; GO:0032501 multicellular organismal process; GO:0051704 multi-organism process;	GO:0005576 extracellular region;	GO:0005515 protein binding; GO:0005488 binding;	K06500	PSG, CD66f; pregnancy specific beta-1-glycoprotein		IPR003598; IPR007110; IPR013783; IPR003599; IPR013106;	Immunoglobulin subtype 2; Immunoglobulin-like domain; Immunoglobulin-like fold; Immunoglobulin subtype; Immunoglobulin V-set domain;
Q15274	Nicotinate-nucleotide pyrophosphorylase [carboxylating] OS=Homo sapiens OX=9606 GN=QPRT PE=1 SV=3	0.521	Down	0.00045656	QPRT	30.845	22.153	9.4	2	2	2	1.374	1.473	1.404	0.781	0.654	0.778	0.605	0.535	0.56	extracellular	GO:0044085 cellular component biogenesis; GO:0051188 cofactor biosynthetic process; GO:0019362 pyridine nucleotide metabolic process; GO:0009117 nucleotide metabolic process; GO:0044699 single-organism process; GO:0009058 biosynthetic process; GO:0019363 pyridine nucleotide biosynthetic process; GO:0044237 cellular metabolic process; GO:0072524 pyridine-containing compound metabolic process; GO:0…	GO:0070062 extracellular exosome; GO:0043226 organelle; GO:0044421 extracellular region part; GO:0044464 cell part; GO:0005622 intracellular; GO:0005737 cytoplasm; GO:0031982 vesicle; GO:1903561 extracellular vesicle; GO:0044424 intracellular part; GO:0005829 cytosol; GO:0005623 cell; GO:0043227 membrane-bounded organelle; GO:0005576 extracellular region; GO:0043230 extracellular organelle; GO:00…	GO:0016763 transferase activity, transferring pentosyl groups; GO:0042802 identical protein binding; GO:0003824 catalytic activity; GO:0042803 protein homodimerization activity; GO:0005488 binding; GO:0046983 protein dimerization activity; GO:0016757 transferase activity, transferring glycosyl groups; GO:0005515 protein binding; GO:0004514 nicotinate-nucleotide diphosphorylase (carboxylating) act…	K00767	nadC, QPRT; nicotinate-nucleotide pyrophosphorylase (carboxylating) [EC:2.4.2.19]	hsa00760 Nicotinate and nicotinamide metabolism - Homo sapiens (human); hsa01100 Metabolic pathways - Homo sapiens (human);	IPR013785; IPR002638; IPR022412;	Aldolase-type TIM barrel; Quinolinate phosphoribosyl transferase, C-terminal; Quinolinate phosphoribosyl transferase, N-terminal;
Q15283	Ras GTPase-activating protein 2 OS=Homo sapiens OX=9606 GN=RASA2 PE=1 SV=3	2.753	Up	0.0080004	RASA2	96.613	13.993	4.1	2	2	2	0.515	0.442	0.416	1.3	0.852	1.628	1.77	1.718	2.407	cytoplasm	GO:0044700 single organism signaling; GO:0050794 regulation of cellular process; GO:0016310 phosphorylation; GO:0009968 negative regulation of signal transduction; GO:0023051 regulation of signaling; GO:0044267 cellular protein metabolic process; GO:0044699 single-organism process; GO:0046578 regulation of Ras protein signal transduction; GO:0048519 negative regulation of biological process; GO:0…	GO:0016020 membrane; GO:0031226 intrinsic component of plasma membrane; GO:0071944 cell periphery; GO:0005737 cytoplasm; GO:0031224 intrinsic component of membrane; GO:0044424 intracellular part; GO:0005829 cytosol; GO:0005623 cell; GO:0009898 cytoplasmic side of plasma membrane; GO:0098562 cytoplasmic side of membrane; GO:0005886 plasma membrane; GO:0044459 plasma membrane part; GO:0005622 intra…	GO:0030234 enzyme regulator activity; GO:0060589 nucleoside-triphosphatase regulator activity; GO:0005488 binding; GO:0030695 GTPase regulator activity; GO:0043167 ion binding; GO:0043169 cation binding; GO:0046872 metal ion binding; GO:0005515 protein binding; GO:0098772 molecular function regulator; GO:0008047 enzyme activator activity; GO:0005096 GTPase activator activity;	K08053	RASA2, GAP1M; Ras GTPase-activating protein 2	hsa04010 MAPK signaling pathway - Homo sapiens (human); hsa04014 Ras signaling pathway - Homo sapiens (human); hsa05203 Viral carcinogenesis - Homo sapiens (human);	IPR001936; IPR011993; IPR008936; IPR000008; IPR001849;	Ras GTPase-activating protein; PH domain-like; Rho GTPase activation protein; C2 domain; Pleckstrin homology domain;
Q15293	Reticulocalbin-1 OS=Homo sapiens OX=9606 GN=RCN1 PE=1 SV=1	0.634	Down	9.0214e-07	RCN1	38.89	79.873	30.8	9	20	9	1.34	1.292	1.316	0.837	0.832	0.833	0.308	0.291	0.388	extracellular	GO:0032502 developmental process; GO:0044707 single-multicellular organism process; GO:0043010 camera-type eye development; GO:0043009 chordate embryonic development; GO:0048731 system development; GO:0009792 embryo development ending in birth or egg hatching; GO:0044699 single-organism process; GO:0032501 multicellular organismal process; GO:0048513 animal organ development; GO:0001654 eye devel…	GO:0005788 endoplasmic reticulum lumen; GO:0043229 intracellular organelle; GO:0005783 endoplasmic reticulum; GO:0005737 cytoplasm; GO:0044446 intracellular organelle part; GO:0012505 endomembrane system; GO:0044424 intracellular part; GO:0005623 cell; GO:0044422 organelle part; GO:0043226 organelle; GO:0043231 intracellular membrane-bounded organelle; GO:0031974 membrane-enclosed lumen; GO:00700…	GO:0046872 metal ion binding; GO:0043169 cation binding; GO:0005515 protein binding; GO:0005509 calcium ion binding; GO:0005488 binding; GO:0043167 ion binding;				IPR002048; IPR011992;	EF-hand domain; EF-hand domain pair;
Q15417	Calponin-3 OS=Homo sapiens OX=9606 GN=CNN3 PE=1 SV=1	0.495	Down	1.75699e-05	CNN3	36.413	42.7	23.7	6	8	5	1.464	1.422	1.522	0.715	0.711	0.757	0.497	0.511	0.57	cytoplasm	GO:0016043 cellular component organization; GO:0048869 cellular developmental process; GO:0044699 single-organism process; GO:0051346 negative regulation of hydrolase activity; GO:0022610 biological adhesion; GO:0032780 negative regulation of ATPase activity; GO:0030154 cell differentiation; GO:0030036 actin cytoskeleton organization; GO:0007155 cell adhesion; GO:0007010 cytoskeleton organization…	GO:0030425 dendrite; GO:0030054 cell junction; GO:0005737 cytoplasm; GO:0043025 neuronal cell body; GO:0044424 intracellular part; GO:0005913 cell-cell adherens junction; GO:0005911 cell-cell junction; GO:0005623 cell; GO:0032279 asymmetric synapse; GO:0043197 dendritic spine; GO:0043228 non-membrane-bounded organelle; GO:0005856 cytoskeleton; GO:0005925 focal adhesion; GO:0044309 neuron spine; G…	GO:0098641 cadherin binding involved in cell-cell adhesion; GO:0050839 cell adhesion molecule binding; GO:0008092 cytoskeletal protein binding; GO:0098631 protein binding involved in cell adhesion; GO:0008017 microtubule binding; GO:0005488 binding; GO:0045296 cadherin binding; GO:0003779 actin binding; GO:0015631 tubulin binding; GO:0005515 protein binding; GO:0098632 protein binding involved in…				IPR001715;	Calponin homology domain;
Q15493	Regucalcin OS=Homo sapiens OX=9606 GN=RGN PE=1 SV=1	0.299	Down	2.4836e-06	RGN	33.252	6.0691	3	1	1	1	1.613	1.668	1.694	0.523	0.466	0.499	0.452	0.437	0.534	cytoplasm	GO:0010941 regulation of cell death; GO:0048732 gland development; GO:0051342 regulation of cyclic-nucleotide phosphodiesterase activity; GO:0022414 reproductive process; GO:0009891 positive regulation of biosynthetic process; GO:0044237 cellular metabolic process; GO:1903364 positive regulation of cellular protein catabolic process; GO:0008152 metabolic process; GO:1901019 regulation of calcium …	GO:0043226 organelle; GO:0043231 intracellular membrane-bounded organelle; GO:0043229 intracellular organelle; GO:0005634 nucleus; GO:0044464 cell part; GO:0005622 intracellular; GO:0005737 cytoplasm; GO:0044424 intracellular part; GO:0043227 membrane-bounded organelle; GO:0005623 cell; GO:0005829 cytosol; GO:0044444 cytoplasmic part;	GO:0004341 gluconolactonase activity; GO:0052689 carboxylic ester hydrolase activity; GO:0030234 enzyme regulator activity; GO:0046914 transition metal ion binding; GO:0003824 catalytic activity; GO:0005488 binding; GO:0043167 ion binding; GO:0016788 hydrolase activity, acting on ester bonds; GO:0046872 metal ion binding; GO:0043169 cation binding; GO:0016787 hydrolase activity; GO:0005509 calciu…	K01053	E3.1.1.17, gnl, RGN; gluconolactonase [EC:3.1.1.17]	hsa00030 Pentose phosphate pathway - Homo sapiens (human); hsa00053 Ascorbate and aldarate metabolism - Homo sapiens (human); hsa01100 Metabolic pathways - Homo sapiens (human); hsa01200 Carbon metabolism - Homo sapiens (human);	IPR013658; IPR011042;	SMP-30/Gluconolactonase/LRE-like region; Six-bladed beta-propeller, TolB-like;
Q15582	Transforming growth factor-beta-induced protein ig-h3 OS=Homo sapiens OX=9606 GN=TGFBI PE=1 SV=1	1.895	Up	3.8931e-05	TGFBI	74.68	59.626	11.6	6	8	6	0.677	0.655	0.626	1.218	1.293	1.2	1.446	1.382	1.461	extracellular	GO:0072359 circulatory system development; GO:0050794 regulation of cellular process; GO:0016043 cellular component organization; GO:0044707 single-multicellular organism process; GO:0007162 negative regulation of cell adhesion; GO:0051216 cartilage development; GO:0001568 blood vessel development; GO:0007601 visual perception; GO:0048869 cellular developmental process; GO:0044267 cellular protei…	GO:0016020 membrane; GO:0005615 extracellular space; GO:0044421 extracellular region part; GO:0071944 cell periphery; GO:0005737 cytoplasm; GO:0031982 vesicle; GO:0044424 intracellular part; GO:0005623 cell; GO:0044420 extracellular matrix component; GO:0044422 organelle part; GO:0005604 basement membrane; GO:0070062 extracellular exosome; GO:0005622 intracellular; GO:0044464 cell part; GO:009879…	GO:0050839 cell adhesion molecule binding; GO:0005102 receptor binding; GO:0005488 binding; GO:0044877 macromolecular complex binding; GO:0005518 collagen binding; GO:0005515 protein binding; GO:0005178 integrin binding; GO:0050840 extracellular matrix binding; GO:0032403 protein complex binding;	K19519	TGFBI, BIGH3; transforming growth factor-beta-induced protein		IPR011489; IPR000782;	EMI domain; FAS1 domain;
Q15631	Translin OS=Homo sapiens OX=9606 GN=TSN PE=1 SV=1	0.555	Down	1.55638e-05	TSN	26.183	11.716	7	2	2	2	1.346	1.32	1.341	0.711	0.752	0.761	0.791	0.799	0.73	cytoplasm	GO:0006725 cellular aromatic compound metabolic process; GO:0006259 DNA metabolic process; GO:0060255 regulation of macromolecule metabolic process; GO:0044699 single-organism process; GO:0048519 negative regulation of biological process; GO:0044237 cellular metabolic process; GO:0071704 organic substance metabolic process; GO:0008152 metabolic process; GO:0046483 heterocycle metabolic process; G…	GO:0043226 organelle; GO:0043231 intracellular membrane-bounded organelle; GO:0043229 intracellular organelle; GO:0005634 nucleus; GO:0044464 cell part; GO:0005622 intracellular; GO:0005737 cytoplasm; GO:0044424 intracellular part; GO:0043227 membrane-bounded organelle; GO:0005623 cell; GO:0005829 cytosol; GO:0044444 cytoplasmic part;	GO:0003677 DNA binding; GO:0003723 RNA binding; GO:0044877 macromolecular complex binding; GO:0003697 single-stranded DNA binding; GO:0005515 protein binding; GO:0016787 hydrolase activity; GO:0043565 sequence-specific DNA binding; GO:1901363 heterocyclic compound binding; GO:0097159 organic cyclic compound binding; GO:0003729 mRNA binding; GO:0042802 identical protein binding; GO:0003824 catalyt…				IPR016069; IPR016068;	Translin, C-terminal; Translin, N-terminal;
Q15773	Myeloid leukemia factor 2 OS=Homo sapiens OX=9606 GN=MLF2 PE=1 SV=1	1.504	Up	0.000155715	MLF2	28.147	35.685	12.1	2	2	2	0.728	0.792	0.738	1.136	1.156	1.105	1.461	1.463	1.427	nucleus	GO:0006952 defense response; GO:0050896 response to stimulus; GO:0006950 response to stress;	GO:0043226 organelle; GO:0043231 intracellular membrane-bounded organelle; GO:0043229 intracellular organelle; GO:0016020 membrane; GO:0005634 nucleus; GO:0044464 cell part; GO:0005622 intracellular; GO:0005737 cytoplasm; GO:0044424 intracellular part; GO:0043227 membrane-bounded organelle; GO:0005623 cell;	GO:0005515 protein binding; GO:0005488 binding;
Q15847	Adipogenesis regulatory factor OS=Homo sapiens OX=9606 GN=ADIRF PE=1 SV=1	0.5	Down	3.5777e-07	ADIRF	7.8547	16.886	18.4	1	1	1	1.509	1.541	1.506	0.749	0.775	0.753	0.219	0.245	0.248	cytoplasm	GO:0072718 response to cisplatin; GO:0097659 nucleic acid-templated transcription; GO:0048869 cellular developmental process; GO:0009891 positive regulation of biosynthetic process; GO:0044699 single-organism process; GO:0009058 biosynthetic process; GO:0044237 cellular metabolic process; GO:2001141 regulation of RNA biosynthetic process; GO:0008152 metabolic process; GO:0009893 positive regulati…	GO:0043229 intracellular organelle; GO:0044421 extracellular region part; GO:0005737 cytoplasm; GO:0044446 intracellular organelle part; GO:0031982 vesicle; GO:0031981 nuclear lumen; GO:0044424 intracellular part; GO:0005829 cytosol; GO:0005623 cell; GO:0005576 extracellular region; GO:0044422 organelle part; GO:0031974 membrane-enclosed lumen; GO:0043226 organelle; GO:0070062 extracellular exoso…		K21408	ADIRF; adipogenesis regulatory factor
Q16527	Cysteine and glycine-rich protein 2 OS=Homo sapiens OX=9606 GN=CSRP2 PE=1 SV=3	0.426	Down	1.2056e-06	CSRP2	20.954	40.354	17.6	3	3	3	1.548	1.53	1.516	0.678	0.632	0.647	0.469	0.46	0.432	nucleus	GO:0032502 developmental process; GO:0044707 single-multicellular organism process; GO:0030154 cell differentiation; GO:0044767 single-organism developmental process; GO:0048869 cellular developmental process; GO:0044763 single-organism cellular process; GO:0044699 single-organism process; GO:0007275 multicellular organism development; GO:0048856 anatomical structure development; GO:0032501 multi…	GO:0043226 organelle; GO:0043231 intracellular membrane-bounded organelle; GO:0043229 intracellular organelle; GO:0005634 nucleus; GO:0005925 focal adhesion; GO:0030054 cell junction; GO:0044464 cell part; GO:0005622 intracellular; GO:0005912 adherens junction; GO:0070161 anchoring junction; GO:0030055 cell-substrate junction; GO:0044424 intracellular part; GO:0043227 membrane-bounded organelle; …	GO:0046914 transition metal ion binding; GO:0005488 binding; GO:0043167 ion binding; GO:0043169 cation binding; GO:0046872 metal ion binding; GO:0005515 protein binding; GO:0008270 zinc ion binding;	K09377	CSRP; cysteine and glycine-rich protein		IPR001781;	Zinc finger, LIM-type;
Q16666	Gamma-interferon-inducible protein 16 OS=Homo sapiens OX=9606 GN=IFI16 PE=1 SV=3	0.495	Down	0.00090082	IFI16	88.255	28.23	5.4	3	4	3	1.408	1.462	1.59	0.642	0.747	0.82	0.298	0.478	0.33	nucleus	GO:0044700 single organism signaling; GO:0032481 positive regulation of type I interferon production; GO:0032270 positive regulation of cellular protein metabolic process; GO:0097659 nucleic acid-templated transcription; GO:0098542 defense response to other organism; GO:0009891 positive regulation of biosynthetic process; GO:0032651 regulation of interleukin-1 beta production; GO:0006914 autophag…	GO:0043229 intracellular organelle; GO:0016020 membrane; GO:0043232 intracellular non-membrane-bounded organelle; GO:0044446 intracellular organelle part; GO:0005737 cytoplasm; GO:0031981 nuclear lumen; GO:0044424 intracellular part; GO:0005730 nucleolus; GO:0005829 cytosol; GO:0016604 nuclear body; GO:0005623 cell; GO:0044422 organelle part; GO:0043228 non-membrane-bounded organelle; GO:0043226 …	GO:0000981 RNA polymerase II transcription factor activity, sequence-specific DNA binding; GO:0003723 RNA binding; GO:0003677 DNA binding; GO:0000976 transcription regulatory region sequence-specific DNA binding; GO:0003690 double-stranded DNA binding; GO:1990837 sequence-specific double-stranded DNA binding; GO:0001012 RNA polymerase II regulatory region DNA binding; GO:0005515 protein binding; …	K20914	IFI16; gamma-interferon-inducible protein 16	hsa04621 NOD-like receptor signaling pathway - Homo sapiens (human);	IPR004021; IPR004020;	HIN-200/IF120x; DAPIN domain;
Q16832	Discoidin domain-containing receptor 2 OS=Homo sapiens OX=9606 GN=DDR2 PE=1 SV=2	0.561	Down	0.000195992	DDR2	96.735	72.419	8.1	4	5	4	1.352	1.352	1.492	0.757	0.831	0.768	0.373	0.607	0.545	plasma membrane	GO:0044700 single organism signaling; GO:0030335 positive regulation of cell migration; GO:0032270 positive regulation of cellular protein metabolic process; GO:0030199 collagen fibril organization; GO:0007166 cell surface receptor signaling pathway; GO:0010762 regulation of fibroblast migration; GO:0018212 peptidyl-tyrosine modification; GO:0098868 bone growth; GO:0030500 regulation of bone mine…	GO:0016020 membrane; GO:0044421 extracellular region part; GO:0016324 apical plasma membrane; GO:0030054 cell junction; GO:0071944 cell periphery; GO:0031982 vesicle; GO:0031224 intrinsic component of membrane; GO:0044424 intracellular part; GO:0005887 integral component of plasma membrane; GO:0005623 cell; GO:0043228 non-membrane-bounded organelle; GO:0005856 cytoskeleton; GO:0070062 extracellul…	GO:1901265 nucleoside phosphate binding; GO:0016773 phosphotransferase activity, alcohol group as acceptor; GO:0004713 protein tyrosine kinase activity; GO:0005515 protein binding; GO:0004672 protein kinase activity; GO:0004888 transmembrane signaling receptor activity; GO:0004871 signal transducer activity; GO:0004714 transmembrane receptor protein tyrosine kinase activity; GO:1901363 heterocycl…	K05125	DDR2, TKT, CD167b; discoidin domain receptor family member 2 [EC:2.7.10.1]		IPR000421; IPR000719; IPR020635; IPR001245; IPR011009; IPR008979;	Coagulation factor 5/8 C-terminal domain; Protein kinase domain; Tyrosine-protein kinase, catalytic domain; Serine-threonine/tyrosine-protein kinase catalytic domain; Protein kinase-like domain; Galactose-binding domain-like;
Q16850	Lanosterol 14-alpha demethylase OS=Homo sapiens OX=9606 GN=CYP51A1 PE=1 SV=3	1.74	Up	6.016e-05	CYP51A1	56.805	51.51	13.1	5	8	5	0.846	0.873	0.818	1.546	1.428	1.441	0.373	0.377	0.531	endoplasmic reticulum	GO:0008203 cholesterol metabolic process; GO:0044711 single-organism biosynthetic process; GO:1901615 organic hydroxy compound metabolic process; GO:1902652 secondary alcohol metabolic process; GO:0055114 oxidation-reduction process; GO:0006066 alcohol metabolic process; GO:0070988 demethylation; GO:0044281 small molecule metabolic process; GO:1902653 secondary alcohol biosynthetic process; GO:00…	GO:0043229 intracellular organelle; GO:0016020 membrane; GO:0042175 nuclear outer membrane-endoplasmic reticulum membrane network; GO:0005783 endoplasmic reticulum; GO:0031090 organelle membrane; GO:0071944 cell periphery; GO:0044446 intracellular organelle part; GO:0005737 cytoplasm; GO:0031224 intrinsic component of membrane; GO:0012505 endomembrane system; GO:0044424 intracellular part; GO:000…	GO:0016709 oxidoreductase activity, acting on paired donors, with incorporation or reduction of molecular oxygen, NAD(P)H as one donor, and incorporation of one atom of oxygen; GO:0005506 iron ion binding; GO:0008398 sterol 14-demethylase activity; GO:0043167 ion binding; GO:0016705 oxidoreductase activity, acting on paired donors, with incorporation or reduction of molecular oxygen; GO:0032451 d…	K05917	CYP51; sterol 14-demethylase [EC:1.14.13.70]	hsa00100 Steroid biosynthesis - Homo sapiens (human); hsa01100 Metabolic pathways - Homo sapiens (human);
Q16890	Tumor protein D53 OS=Homo sapiens OX=9606 GN=TPD52L1 PE=1 SV=1	0.64	Down	0.00153555	TPD52L1	22.449	16.772	6.9	1	2	1	1.408	1.185	1.204	0.836	0.789	0.806	0.667	0.808	0.947	cytoplasm	GO:0046330 positive regulation of JNK cascade; GO:0010941 regulation of cell death; GO:0032872 regulation of stress-activated MAPK cascade; GO:0032270 positive regulation of cellular protein metabolic process; GO:0023051 regulation of signaling; GO:1902533 positive regulation of intracellular signal transduction; GO:0044699 single-organism process; GO:2001233 regulation of apoptotic signaling pat…	GO:0044464 cell part; GO:0005622 intracellular; GO:0005737 cytoplasm; GO:0048471 perinuclear region of cytoplasm; GO:0044424 intracellular part; GO:0005623 cell; GO:0044444 cytoplasmic part;	GO:0005515 protein binding; GO:0042802 identical protein binding; GO:0046982 protein heterodimerization activity; GO:0042803 protein homodimerization activity; GO:0005488 binding; GO:0046983 protein dimerization activity;
Q2M389	WASH complex subunit 4 OS=Homo sapiens OX=9606 GN=WASHC4 PE=1 SV=2	1.625	Up	0.0118566	WASHC4	136.4	30.72	3.9	5	5	5	0.687	0.684	0.743	0.982	1.064	1.39	1.828	1.202	1.643	cytoplasm	GO:0016043 cellular component organization; GO:0010256 endomembrane system organization; GO:0016050 vesicle organization; GO:0071702 organic substance transport; GO:0015031 protein transport; GO:0051234 establishment of localization; GO:0006810 transport; GO:0016197 endosomal transport; GO:0045184 establishment of protein localization; GO:0006996 organelle organization; GO:0051179 localization; G…	GO:0097708 intracellular vesicle; GO:0043229 intracellular organelle; GO:0031410 cytoplasmic vesicle; GO:0071203 WASH complex; GO:0031982 vesicle; GO:0005737 cytoplasm; GO:0012505 endomembrane system; GO:0032991 macromolecular complex; GO:0044424 intracellular part; GO:0005623 cell; GO:0005769 early endosome; GO:0043226 organelle; GO:0005622 intracellular; GO:0044464 cell part; GO:0005768 endosom…		K18465	MRT43, SWIP; WASH complex subunit 7	hsa04144 Endocytosis - Homo sapiens (human);	IPR028283; IPR028191; IPR028282;	WASH complex subunit 7, C-terminal; WASH complex subunit 7, N-terminal; WASH complex subunit 7, central domain;
Q4KMQ2	Anoctamin-6 OS=Homo sapiens OX=9606 GN=ANO6 PE=1 SV=2	0.651	Down	2.0926e-06	ANO6	106.16	58.063	7.4	6	7	6	1.326	1.33	1.342	0.854	0.861	0.888	0.384	0.48	0.544	plasma membrane	GO:0044700 single organism signaling; GO:0044085 cellular component biogenesis; GO:0060627 regulation of vesicle-mediated transport; GO:0021700 developmental maturation; GO:0030335 positive regulation of cell migration; GO:0010941 regulation of cell death; GO:0007596 blood coagulation; GO:0065008 regulation of biological quality; GO:0060100 positive regulation of phagocytosis, engulfment; GO:0045…	GO:0016020 membrane; GO:0044421 extracellular region part; GO:0031090 organelle membrane; GO:0031410 cytoplasmic vesicle; GO:0071944 cell periphery; GO:0031982 vesicle; GO:0005737 cytoplasm; GO:0044433 cytoplasmic vesicle part; GO:0032991 macromolecular complex; GO:0031224 intrinsic component of membrane; GO:0044424 intracellular part; GO:0005623 cell; GO:0044422 organelle part; GO:0070821 tertia…	GO:0022839 ion gated channel activity; GO:0022803 passive transmembrane transporter activity; GO:0046983 protein dimerization activity; GO:0005319 lipid transporter activity; GO:0061778 intracellular chloride channel activity; GO:0022892 substrate-specific transporter activity; GO:0005515 protein binding; GO:0015267 channel activity; GO:0015103 inorganic anion transmembrane transporter activity; …	K19500	ANO6, TMEM16F; anoctamin-6		IPR032394;	Anoctamin, dimerisation domain;
[truncated: 129 more rows]

## Sheet: Table B
Table B Proteins with adjusted p-value of <0.05 and a fold change of >1.5 or <0.67 in the HT Vs. T group.
Protein accession	Protein description	HT/T Ratio	Regulated Type	HT/T P value	Gene name	MW [kDa]	Score	Coverage [%]	Peptides	PSMs	Unique peptides	H1	H2	H3	HT1	HT2	HT3	T1	T2	T3	Subcellular localization	Biological Process	Cellular Component	Molecular Function	KEGG KO No.	KEGG Gene	KEGG pathway	IPR ID	Domain description
B9Q0J5	Putative transmembrane protein OS=Toxoplasma gondii (strain ATCC 50861 / VEG) OX=432359 GN=BN1205_038120 PE=4 SV=1	8.486	Up	0.0038241	BN1205_038120	16.441	22.219	15.6	2	4	2	0.17	0.148	0.06	2.455	2.347	2.352	0.213	0.3	0.33	plasma membrane		GO:0031224 intrinsic component of membrane; GO:0016020 membrane; GO:0016021 integral component of membrane; GO:0044425 membrane part;
[truncated: 1,098 more rows]
