# Supplementary material for: Comparative Proteomics Analysis for Elucidating the Interaction Between Host Cells and Toxoplasma gondii
Source: Front Cell Infect Microbiol. 2021 May 13;11:643001. doi: 10.3389/fcimb.2021.643001 (PMC8158437; doi:10.3389/fcimb.2021.643001)
Supplement: Supplementary file 3 [file Table_3.xlsx]

## Sheet: Table A
Table A GO enrichment of upregulated DEPs in HT Vs. H group.
GO Terms Level 1	GO Terms ID	GO Terms Level	GO Terms Description	Fisher's exact test P value	Protein accession	Protein description	Ratio	Regulated Type	P value	Gene name	MW [kDa]	Score	Coverage [%]	Peptides	PSMs	Unique peptides	H1	H2	H3	HT1	HT2	HT3	T1	T2	T3
Cellular Component	GO:0009897	7	external side of plasma membrane	0.00069174	P05362	Intercellular adhesion molecule 1 OS=Homo sapiens OX=9606 GN=ICAM1 PE=1 SV=2	1.96	Up	0.000143218	ICAM1	57.825	39.355	3.4	2	3	2	0.772	0.807	0.773	1.532	1.507	1.571	0.24	0.399	0.493
Cellular Component	GO:0009897	7	external side of plasma membrane	0.00069174	P15291	"Beta-1,4-galactosyltransferase 1 OS=Homo sapiens OX=9606 GN=B4GALT1 PE=1 SV=5"	1.52	Up	0.041665	B4GALT1	43.92	23.551	15.1	3	3	3	0.797	0.672	0.561	0.942	1.157	0.987	1.998	1.563	2.165
Cellular Component	GO:0009897	7	external side of plasma membrane	0.00069174	P11279	Lysosome-associated membrane glycoprotein 1 OS=Homo sapiens OX=9606 GN=LAMP1 PE=1 SV=3	1.681	Up	0.00703221	LAMP1	44.882	12.935	4.6	2	3	2	0.582	0.737	0.61	1.059	1.128	1.056	1.818	1.983	1.776
Cellular Component	GO:0009897	7	external side of plasma membrane	0.00069174	P08575	Receptor-type tyrosine-protein phosphatase C OS=Homo sapiens OX=9606 GN=PTPRC PE=1 SV=3	3.803	Up	0.00505349	PTPRC	147.48	23.501	2.4	3	3	3	0.099	0.12	0.091	0.473	0.416	0.29	5.307	4.978	4.51
Cellular Component	GO:0009897	7	external side of plasma membrane	0.00069174	Q9NZQ7	Programmed cell death 1 ligand 1 OS=Homo sapiens OX=9606 GN=CD274 PE=1 SV=1	2.027	Up	0.00338953	CD274	33.275	12.193	10	2	2	2	0.757	0.757	0.605	1.494	1.401	1.401	0.768	0.793	1.101
Cellular Component	GO:0009897	7	external side of plasma membrane	0.00069174	P02675	Fibrinogen beta chain OS=Homo sapiens OX=9606 GN=FGB PE=1 SV=2	3.082	Up	0.00435295	FGB	55.928	12.014	8.4	4	3	2	0.345	0.324	0.236	0.973	1.008	0.808	3.422	2.891	3.173
Cellular Component	GO:0009897	7	external side of plasma membrane	0.00069174	P07093	Glia-derived nexin OS=Homo sapiens OX=9606 GN=SERPINE2 PE=1 SV=1	2.223	Up	0.000878145	SERPINE2	44.002	6.6443	3	1	1	1	0.647	0.671	0.648	1.518	1.53	1.322	1.052	0.877	0.988
Cellular Component	GO:0009897	7	external side of plasma membrane	0.00069174	P00742	Coagulation factor X OS=Homo sapiens OX=9606 GN=F10 PE=1 SV=2	1.744	Up	0.00727545	F10	54.731	7.2012	2.3	1	1	1	0.627	0.801	0.658	1.147	1.207	1.283	1.529	1.464	1.244
Cellular Component	GO:0014704	5	intercalated disc	0.16162	P15924	Desmoplakin OS=Homo sapiens OX=9606 GN=DSP PE=1 SV=3	1.585	Up	0.000451733	DSP	331.77	248.02	9.2	23	24	23	0.819	0.801	0.811	1.292	1.243	1.319	0.818	0.806	0.771
Cellular Component	GO:0014704	5	intercalated disc	0.16162	P17661	Desmin OS=Homo sapiens OX=9606 GN=DES PE=1 SV=3	2.058	Up	0.000451733	DES	53.535	8.3677	7.7	4	6	1	0.587	0.642	0.612	1.267	1.298	1.223	1.403	1.474	1.709
Cellular Component	GO:0008021	11	synaptic vesicle	0.147835	Q96E17	Ras-related protein Rab-3C OS=Homo sapiens OX=9606 GN=RAB3C PE=2 SV=1	3.279	Up	0.00324975	RAB3C	25.952	5.8238	3.5	1	1	1	0.145	0.18	0.133	0.503	0.577	0.422	4.643	4.559	4.434
Cellular Component	GO:0008021	11	synaptic vesicle	0.147835	P11279	Lysosome-associated membrane glycoprotein 1 OS=Homo sapiens OX=9606 GN=LAMP1 PE=1 SV=3	1.681	Up	0.00703221	LAMP1	44.882	12.935	4.6	2	3	2	0.582	0.737	0.61	1.059	1.128	1.056	1.818	1.983	1.776
Cellular Component	GO:0008021	11	synaptic vesicle	0.147835	Q12879	"Glutamate receptor ionotropic, NMDA 2A OS=Homo sapiens OX=9606 GN=GRIN2A PE=1 SV=1"	1.827	Up	0.0191224	GRIN2A	165.28	6.0968	0.7	1	1	1	0.421	0.424	0.414	0.841	0.766	0.693	3.274	3.204	3.149
Cellular Component	GO:0005663	11	DNA replication factor C complex	0.0120728	P35249	Replication factor C subunit 4 OS=Homo sapiens OX=9606 GN=RFC4 PE=1 SV=2	1.583	Up	0.00120265	RFC4	39.681	17.105	8.5	3	3	3	0.579	0.61	0.55	0.942	0.908	0.902	2.561	2.434	2.267
Cellular Component	GO:0005663	11	DNA replication factor C complex	0.0120728	P35250	Replication factor C subunit 2 OS=Homo sapiens OX=9606 GN=RFC2 PE=1 SV=3	1.544	Up	0.00955452	RFC2	39.157	19.679	5.4	1	1	1	0.501	0.622	0.576	0.906	0.898	0.82	2.438	2.551	2.682
Cellular Component	GO:0035577	13	azurophil granule membrane	0.336182	P15291	"Beta-1,4-galactosyltransferase 1 OS=Homo sapiens OX=9606 GN=B4GALT1 PE=1 SV=5"	1.52	Up	0.041665	B4GALT1	43.92	23.551	15.1	3	3	3	0.797	0.672	0.561	0.942	1.157	0.987	1.998	1.563	2.165
Cellular Component	GO:0035577	13	azurophil granule membrane	0.336182	P11279	Lysosome-associated membrane glycoprotein 1 OS=Homo sapiens OX=9606 GN=LAMP1 PE=1 SV=3	1.681	Up	0.00703221	LAMP1	44.882	12.935	4.6	2	3	2	0.582	0.737	0.61	1.059	1.128	1.056	1.818	1.983	1.776
Cellular Component	GO:0019897	7	extrinsic component of plasma membrane	0.105008	P09769	Tyrosine-protein kinase Fgr OS=Homo sapiens OX=9606 GN=FGR PE=1 SV=2	2.913	Up	0.0110415	FGR	59.478	6.0256	1.9	1	1	1	0.1	0.131	0.113	0.39	0.376	0.236	5.534	4.88	4.732
Cellular Component	GO:0019897	7	extrinsic component of plasma membrane	0.105008	Q13303	Voltage-gated potassium channel subunit beta-2 OS=Homo sapiens OX=9606 GN=KCNAB2 PE=1 SV=2	1.772	Up	0.0132908	KCNAB2	41	12.895	5.7	2	2	2	0.403	0.389	0.304	0.718	0.63	0.594	3.798	3.837	3.225
Cellular Component	GO:0019897	7	extrinsic component of plasma membrane	0.105008	O00291	Huntingtin-interacting protein 1 OS=Homo sapiens OX=9606 GN=HIP1 PE=1 SV=5	5.527	Up	0.00351365	HIP1	116.22	22.871	4.1	4	4	4	0.056	0.061	0.048	0.327	0.374	0.211	5.82	5.224	4.771
Cellular Component	GO:0019897	7	extrinsic component of plasma membrane	0.105008	P07093	Glia-derived nexin OS=Homo sapiens OX=9606 GN=SERPINE2 PE=1 SV=1	2.223	Up	0.000878145	SERPINE2	44.002	6.6443	3	1	1	1	0.647	0.671	0.648	1.518	1.53	1.322	1.052	0.877	0.988
Cellular Component	GO:0042582	12	azurophil granule	0.12289	P01011	Alpha-1-antichymotrypsin OS=Homo sapiens OX=9606 GN=SERPINA3 PE=1 SV=2	2.26	Up	0.00271894	SERPINA3	47.65	16.505	2.8	1	3	1	0.177	0.161	0.196	0.445	0.398	0.364	4.958	4.48	4.723
Cellular Component	GO:0042582	12	azurophil granule	0.12289	P05089	Arginase-1 OS=Homo sapiens OX=9606 GN=ARG1 PE=1 SV=2	2.868	Up	0.00235229	ARG1	34.735	6.3285	3.4	1	1	1	0.267	0.203	0.27	0.753	0.705	0.664	4.198	3.607	3.673
Cellular Component	GO:0042582	12	azurophil granule	0.12289	P15291	"Beta-1,4-galactosyltransferase 1 OS=Homo sapiens OX=9606 GN=B4GALT1 PE=1 SV=5"	1.52	Up	0.041665	B4GALT1	43.92	23.551	15.1	3	3	3	0.797	0.672	0.561	0.942	1.157	0.987	1.998	1.563	2.165
Cellular Component	GO:0042582	12	azurophil granule	0.12289	P05164	Myeloperoxidase OS=Homo sapiens OX=9606 GN=MPO PE=1 SV=1	1.973	Up	0.0364784	MPO	83.868	67.932	6	4	10	3	0.197	0.294	0.35	0.606	0.58	0.473	4.245	3.828	3.893
Cellular Component	GO:0042582	12	azurophil granule	0.12289	P11279	Lysosome-associated membrane glycoprotein 1 OS=Homo sapiens OX=9606 GN=LAMP1 PE=1 SV=3	1.681	Up	0.00703221	LAMP1	44.882	12.935	4.6	2	3	2	0.582	0.737	0.61	1.059	1.128	1.056	1.818	1.983	1.776
Cellular Component	GO:0042582	12	azurophil granule	0.12289	P01024	Complement C3 OS=Homo sapiens OX=9606 GN=C3 PE=1 SV=2	4.837	Up	0.00145904	C3	187.15	6.9985	1.5	3	1	1	0.116	0.092	0.123	0.593	0.562	0.446	4.787	4.55	4.435
Cellular Component	GO:0030057	4	desmosome	0.0176824	P15924	Desmoplakin OS=Homo sapiens OX=9606 GN=DSP PE=1 SV=3	1.585	Up	0.000451733	DSP	331.77	248.02	9.2	23	24	23	0.819	0.801	0.811	1.292	1.243	1.319	0.818	0.806	0.771
Cellular Component	GO:0030057	4	desmosome	0.0176824	P15291	"Beta-1,4-galactosyltransferase 1 OS=Homo sapiens OX=9606 GN=B4GALT1 PE=1 SV=5"	1.52	Up	0.041665	B4GALT1	43.92	23.551	15.1	3	3	3	0.797	0.672	0.561	0.942	1.157	0.987	1.998	1.563	2.165
Cellular Component	GO:0005766	11	primary lysosome	0.12289	P01011	Alpha-1-antichymotrypsin OS=Homo sapiens OX=9606 GN=SERPINA3 PE=1 SV=2	2.26	Up	0.00271894	SERPINA3	47.65	16.505	2.8	1	3	1	0.177	0.161	0.196	0.445	0.398	0.364	4.958	4.48	4.723
Cellular Component	GO:0005766	11	primary lysosome	0.12289	P05089	Arginase-1 OS=Homo sapiens OX=9606 GN=ARG1 PE=1 SV=2	2.868	Up	0.00235229	ARG1	34.735	6.3285	3.4	1	1	1	0.267	0.203	0.27	0.753	0.705	0.664	4.198	3.607	3.673
Cellular Component	GO:0005766	11	primary lysosome	0.12289	P15291	"Beta-1,4-galactosyltransferase 1 OS=Homo sapiens OX=9606 GN=B4GALT1 PE=1 SV=5"	1.52	Up	0.041665	B4GALT1	43.92	23.551	15.1	3	3	3	0.797	0.672	0.561	0.942	1.157	0.987	1.998	1.563	2.165
Cellular Component	GO:0005766	11	primary lysosome	0.12289	P05164	Myeloperoxidase OS=Homo sapiens OX=9606 GN=MPO PE=1 SV=1	1.973	Up	0.0364784	MPO	83.868	67.932	6	4	10	3	0.197	0.294	0.35	0.606	0.58	0.473	4.245	3.828	3.893
Cellular Component	GO:0005766	11	primary lysosome	0.12289	P11279	Lysosome-associated membrane glycoprotein 1 OS=Homo sapiens OX=9606 GN=LAMP1 PE=1 SV=3	1.681	Up	0.00703221	LAMP1	44.882	12.935	4.6	2	3	2	0.582	0.737	0.61	1.059	1.128	1.056	1.818	1.983	1.776
Cellular Component	GO:0005766	11	primary lysosome	0.12289	P01024	Complement C3 OS=Homo sapiens OX=9606 GN=C3 PE=1 SV=2	4.837	Up	0.00145904	C3	187.15	6.9985	1.5	3	1	1	0.116	0.092	0.123	0.593	0.562	0.446	4.787	4.55	4.435
Cellular Component	GO:0097223	4	sperm part	0.36276	Q8N0Y7	Probable phosphoglycerate mutase 4 OS=Homo sapiens OX=9606 GN=PGAM4 PE=3 SV=1	1.54	Up	0.0053386	PGAM4	28.777	-2	24	4	10	1	0.361	0.317	0.344	0.531	0.558	0.485	4.041	4.029	3.866
Cellular Component	GO:0097223	4	sperm part	0.36276	Q9BXS9	Solute carrier family 26 member 6 OS=Homo sapiens OX=9606 GN=SLC26A6 PE=1 SV=1	1.702	Up	0.0130816	SLC26A6	82.966	10.964	1.8	2	2	2	0.797	0.625	0.853	1.273	1.245	1.355	1.243	0.979	0.992
Cellular Component	GO:0036126	8	sperm flagellum	0.100189	Q8N0Y7	Probable phosphoglycerate mutase 4 OS=Homo sapiens OX=9606 GN=PGAM4 PE=3 SV=1	1.54	Up	0.0053386	PGAM4	28.777	-2	24	4	10	1	0.361	0.317	0.344	0.531	0.558	0.485	4.041	4.029	3.866
Cellular Component	GO:0036126	8	sperm flagellum	0.100189	Q9BXS9	Solute carrier family 26 member 6 OS=Homo sapiens OX=9606 GN=SLC26A6 PE=1 SV=1	1.702	Up	0.0130816	SLC26A6	82.966	10.964	1.8	2	2	2	0.797	0.625	0.853	1.273	1.245	1.355	1.243	0.979	0.992
Cellular Component	GO:0015030	14	Cajal body	0.268619	Q14978	Nucleolar and coiled-body phosphoprotein 1 OS=Homo sapiens OX=9606 GN=NOLC1 PE=1 SV=2	1.787	Up	0.000451733	NOLC1	73.602	23.905	3.9	4	4	4	0.636	0.591	0.6	1.118	1.078	1.068	1.982	1.867	2.001
Cellular Component	GO:0015030	14	Cajal body	0.268619	Q96GM8	Target of EGR1 protein 1 OS=Homo sapiens OX=9606 GN=TOE1 PE=1 SV=1	1.665	Up	0.00247621	TOE1	56.547	5.88	2	1	1	1	0.568	0.547	0.527	0.991	0.883	0.86	2.434	2.527	2.613
Cellular Component	GO:0032432	10	actin filament bundle	0.114894	P13796	Plastin-2 OS=Homo sapiens OX=9606 GN=LCP1 PE=1 SV=6	4.138	Up	0.00138069	LCP1	70.288	27.571	12.4	8	13	4	0.077	0.087	0.075	0.358	0.363	0.268	5.247	4.927	4.811
Cellular Component	GO:0032432	10	actin filament bundle	0.114894	P13498	Cytochrome b-245 light chain OS=Homo sapiens OX=9606 GN=CYBA PE=1 SV=3	1.626	Up	0.000973161	CYBA	21.012	13.089	12.8	2	2	2	0.614	0.641	0.66	1.071	1.052	0.991	2.017	1.969	1.962
Cellular Component	GO:0032432	10	actin filament bundle	0.114894	P68133	"Actin, alpha skeletal muscle OS=Homo sapiens OX=9606 GN=ACTA1 PE=1 SV=1"	1.942	Up	0.030002	ACTA1	42.051	8.8239	57.3	16	142	1	0.229	0.259	0.155	0.433	0.453	0.363	5.084	4.225	4.471
Cellular Component	GO:0070821	12	tertiary granule membrane	0.0296768	P04839	Cytochrome b-245 heavy chain OS=Homo sapiens OX=9606 GN=CYBB PE=1 SV=2	1.868	Up	0.011039	CYBB	65.335	47.187	9.3	5	7	5	0.218	0.258	0.253	0.493	0.494	0.375	4.39	4.133	4.268
Cellular Component	GO:0070821	12	tertiary granule membrane	0.0296768	Q13303	Voltage-gated potassium channel subunit beta-2 OS=Homo sapiens OX=9606 GN=KCNAB2 PE=1 SV=2	1.772	Up	0.0132908	KCNAB2	41	12.895	5.7	2	2	2	0.403	0.389	0.304	0.718	0.63	0.594	3.798	3.837	3.225
Cellular Component	GO:0070821	12	tertiary granule membrane	0.0296768	P13498	Cytochrome b-245 light chain OS=Homo sapiens OX=9606 GN=CYBA PE=1 SV=3	1.626	Up	0.000973161	CYBA	21.012	13.089	12.8	2	2	2	0.614	0.641	0.66	1.071	1.052	0.991	2.017	1.969	1.962
Cellular Component	GO:0070821	12	tertiary granule membrane	0.0296768	P05107	Integrin beta-2 OS=Homo sapiens OX=9606 GN=ITGB2 PE=1 SV=2	6.009	Up	0.000629811	ITGB2	84.781	31.175	4.7	3	4	3	0.123	0.121	0.098	0.72	0.723	0.612	4.37	4.201	4.109
Cellular Component	GO:0031983	5	vesicle lumen	0.0073419	P01011	Alpha-1-antichymotrypsin OS=Homo sapiens OX=9606 GN=SERPINA3 PE=1 SV=2	2.26	Up	0.00271894	SERPINA3	47.65	16.505	2.8	1	3	1	0.177	0.161	0.196	0.445	0.398	0.364	4.958	4.48	4.723
Cellular Component	GO:0031983	5	vesicle lumen	0.0073419	P29350	Tyrosine-protein phosphatase non-receptor type 6 OS=Homo sapiens OX=9606 GN=PTPN6 PE=1 SV=1	2.207	Up	0.00753624	PTPN6	67.56	12.869	4.5	2	2	2	0.344	0.304	0.246	0.702	0.696	0.575	4.026	3.512	3.875
Cellular Component	GO:0031983	5	vesicle lumen	0.0073419	P02790	Hemopexin OS=Homo sapiens OX=9606 GN=HPX PE=1 SV=2	1.619	Up	0.00295119	HPX	51.676	11.99	1.9	2	3	2	0.335	0.349	0.31	0.573	0.529	0.507	4.1	4.043	3.785
Cellular Component	GO:0031983	5	vesicle lumen	0.0073419	Q9UBW5	Bridging integrator 2 OS=Homo sapiens OX=9606 GN=BIN2 PE=1 SV=3	1.607	Up	0.00724633	BIN2	61.874	13.119	4.8	2	2	2	0.236	0.225	0.233	0.391	0.4	0.324	4.837	4.503	4.578
Cellular Component	GO:0031983	5	vesicle lumen	0.0073419	P01024	Complement C3 OS=Homo sapiens OX=9606 GN=C3 PE=1 SV=2	4.837	Up	0.00145904	C3	187.15	6.9985	1.5	3	1	1	0.116	0.092	0.123	0.593	0.562	0.446	4.787	4.55	4.435
Cellular Component	GO:0031983	5	vesicle lumen	0.0073419	Q8WVQ1	Soluble calcium-activated nucleotidase 1 OS=Homo sapiens OX=9606 GN=CANT1 PE=1 SV=1	1.53	Up	0.00211541	CANT1	44.839	10.693	3.5	2	2	2	0.765	0.822	0.785	1.287	1.157	1.186	1.224	1.15	1.142
Cellular Component	GO:0031983	5	vesicle lumen	0.0073419	P09769	Tyrosine-protein kinase Fgr OS=Homo sapiens OX=9606 GN=FGR PE=1 SV=2	2.913	Up	0.0110415	FGR	59.478	6.0256	1.9	1	1	1	0.1	0.131	0.113	0.39	0.376	0.236	5.534	4.88	4.732
Cellular Component	GO:0031983	5	vesicle lumen	0.0073419	P01033	Metalloproteinase inhibitor 1 OS=Homo sapiens OX=9606 GN=TIMP1 PE=1 SV=1	1.84	Up	0.00112649	TIMP1	23.171	37.648	23.2	4	5	4	0.798	0.797	0.728	1.407	1.504	1.363	0.569	0.64	0.649
Cellular Component	GO:0031983	5	vesicle lumen	0.0073419	P02675	Fibrinogen beta chain OS=Homo sapiens OX=9606 GN=FGB PE=1 SV=2	3.082	Up	0.00435295	FGB	55.928	12.014	8.4	4	3	2	0.345	0.324	0.236	0.973	1.008	0.808	3.422	2.891	3.173
Cellular Component	GO:0031983	5	vesicle lumen	0.0073419	Q9BU76	Multiple myeloma tumor-associated protein 2 OS=Homo sapiens OX=9606 GN=MMTAG2 PE=1 SV=1	1.778	Up	0.000765643	MMTAG2	29.411	8.9596	3.8	1	1	1	0.804	0.782	0.729	1.412	1.348	1.355	0.812	0.854	0.868
Cellular Component	GO:0031983	5	vesicle lumen	0.0073419	P05089	Arginase-1 OS=Homo sapiens OX=9606 GN=ARG1 PE=1 SV=2	2.868	Up	0.00235229	ARG1	34.735	6.3285	3.4	1	1	1	0.267	0.203	0.27	0.753	0.705	0.664	4.198	3.607	3.673
Cellular Component	GO:0031983	5	vesicle lumen	0.0073419	P05164	Myeloperoxidase OS=Homo sapiens OX=9606 GN=MPO PE=1 SV=1	1.973	Up	0.0364784	MPO	83.868	67.932	6	4	10	3	0.197	0.294	0.35	0.606	0.58	0.473	4.245	3.828	3.893
Cellular Component	GO:0031983	5	vesicle lumen	0.0073419	Q6UX06	Olfactomedin-4 OS=Homo sapiens OX=9606 GN=OLFM4 PE=1 SV=1	2.68	Up	0.00440433	OLFM4	57.279	12.292	2.2	1	2	1	0.237	0.21	0.191	0.6	0.646	0.464	4.566	4.17	3.948
Cellular Component	GO:0031983	5	vesicle lumen	0.0073419	P11678	Eosinophil peroxidase OS=Homo sapiens OX=9606 GN=EPX PE=1 SV=2	3.08	Up	0.000765643	EPX	81.04	16.85	4.5	4	4	3	0.417	0.343	0.362	1.2	1.155	1.101	2.42	2.381	2.517
Cellular Component	GO:0071004	12	U2-type prespliceosome	0.0576083	Q9NQ29	Putative RNA-binding protein Luc7-like 1 OS=Homo sapiens OX=9606 GN=LUC7L PE=1 SV=1	1.812	Up	0.00583546	LUC7L	43.727	13.236	11.9	4	7	2	0.908	0.717	0.847	1.487	1.596	1.396	0.47	0.389	0.41
Cellular Component	GO:0071004	12	U2-type prespliceosome	0.0576083	Q9Y383	Putative RNA-binding protein Luc7-like 2 OS=Homo sapiens OX=9606 GN=LUC7L2 PE=1 SV=2	1.547	Up	0.00523914	LUC7L2	46.513	41.313	19.1	6	10	4	0.702	0.759	0.644	1.114	1.122	1.021	1.702	1.755	1.631
Cellular Component	GO:1990351	3	transporter complex	0.0330295	Q13303	Voltage-gated potassium channel subunit beta-2 OS=Homo sapiens OX=9606 GN=KCNAB2 PE=1 SV=2	1.772	Up	0.0132908	KCNAB2	41	12.895	5.7	2	2	2	0.403	0.389	0.304	0.718	0.63	0.594	3.798	3.837	3.225
Cellular Component	GO:1990351	3	transporter complex	0.0330295	Q6NSJ5	Volume-regulated anion channel subunit LRRC8E OS=Homo sapiens OX=9606 GN=LRRC8E PE=1 SV=2	2.401	Up	0.00797184	LRRC8E	90.246	21.072	4.5	3	3	3	0.775	0.68	0.503	1.638	1.62	1.443	0.705	0.621	0.841
Cellular Component	GO:1990351	3	transporter complex	0.0330295	Q8IWT6	Volume-regulated anion channel subunit LRRC8A OS=Homo sapiens OX=9606 GN=LRRC8A PE=1 SV=1	1.592	Up	0.00171487	LRRC8A	94.198	26.6	5.6	4	4	4	0.906	0.831	0.87	1.371	1.461	1.319	0.558	0.618	0.469
Cellular Component	GO:1990351	3	transporter complex	0.0330295	Q9BXS9	Solute carrier family 26 member 6 OS=Homo sapiens OX=9606 GN=SLC26A6 PE=1 SV=1	1.702	Up	0.0130816	SLC26A6	82.966	10.964	1.8	2	2	2	0.797	0.625	0.853	1.273	1.245	1.355	1.243	0.979	0.992
Cellular Component	GO:1990351	3	transporter complex	0.0330295	Q12879	"Glutamate receptor ionotropic, NMDA 2A OS=Homo sapiens OX=9606 GN=GRIN2A PE=1 SV=1"	1.827	Up	0.0191224	GRIN2A	165.28	6.0968	0.7	1	1	1	0.421	0.424	0.414	0.841	0.766	0.693	3.274	3.204	3.149
Cellular Component	GO:0005788	10	endoplasmic reticulum lumen	0.0742964	Q03405	Urokinase plasminogen activator surface receptor OS=Homo sapiens OX=9606 GN=PLAUR PE=1 SV=1	1.609	Up	0.00194826	PLAUR	36.978	39.243	25.1	5	5	5	0.879	0.809	0.812	1.309	1.427	1.287	0.717	0.802	0.71
Cellular Component	GO:0005788	10	endoplasmic reticulum lumen	0.0742964	P12110	Collagen alpha-2(VI) chain OS=Homo sapiens OX=9606 GN=COL6A2 PE=1 SV=4	1.617	Up	0.000451733	COL6A2	108.58	131.38	16.3	11	15	11	0.856	0.831	0.809	1.348	1.366	1.322	0.717	0.763	0.679
Cellular Component	GO:0005788	10	endoplasmic reticulum lumen	0.0742964	Q9UBS3	DnaJ homolog subfamily B member 9 OS=Homo sapiens OX=9606 GN=DNAJB9 PE=1 SV=1	1.667	Up	0.000451733	DNAJB9	25.518	13.903	9.9	2	3	2	0.722	0.726	0.681	1.194	1.196	1.158	1.489	1.373	1.507
Cellular Component	GO:0005788	10	endoplasmic reticulum lumen	0.0742964	P35354	Prostaglandin G/H synthase 2 OS=Homo sapiens OX=9606 GN=PTGS2 PE=1 SV=2	7.606	Up	0.00788647	PTGS2	68.995	101.98	21.2	9	12	9	0.313	0.285	0.221	2.018	2.08	2.131	0.414	0.518	0.526
Cellular Component	GO:0005788	10	endoplasmic reticulum lumen	0.0742964	P00742	Coagulation factor X OS=Homo sapiens OX=9606 GN=F10 PE=1 SV=2	1.744	Up	0.00727545	F10	54.731	7.2012	2.3	1	1	1	0.627	0.801	0.658	1.147	1.207	1.283	1.529	1.464	1.244
Cellular Component	GO:0005788	10	endoplasmic reticulum lumen	0.0742964	P02458	Collagen alpha-1(II) chain OS=Homo sapiens OX=9606 GN=COL2A1 PE=1 SV=3	2.032	Up	0.000779304	COL2A1	141.78	6.5407	5.5	7	10	1	0.754	0.661	0.702	1.477	1.399	1.425	0.878	0.824	0.953
Cellular Component	GO:0005788	10	endoplasmic reticulum lumen	0.0742964	P12111	Collagen alpha-3(VI) chain OS=Homo sapiens OX=9606 GN=COL6A3 PE=1 SV=5	1.903	Up	0.000143218	COL6A3	343.67	323.31	16.8	46	59	46	0.76	0.77	0.739	1.437	1.416	1.465	0.563	0.638	0.606
Cellular Component	GO:0035580	12	specific granule lumen	0.015032	P29350	Tyrosine-protein phosphatase non-receptor type 6 OS=Homo sapiens OX=9606 GN=PTPN6 PE=1 SV=1	2.207	Up	0.00753624	PTPN6	67.56	12.869	4.5	2	2	2	0.344	0.304	0.246	0.702	0.696	0.575	4.026	3.512	3.875
Cellular Component	GO:0035580	12	specific granule lumen	0.015032	P05089	Arginase-1 OS=Homo sapiens OX=9606 GN=ARG1 PE=1 SV=2	2.868	Up	0.00235229	ARG1	34.735	6.3285	3.4	1	1	1	0.267	0.203	0.27	0.753	0.705	0.664	4.198	3.607	3.673
Cellular Component	GO:0035580	12	specific granule lumen	0.015032	Q6UX06	Olfactomedin-4 OS=Homo sapiens OX=9606 GN=OLFM4 PE=1 SV=1	2.68	Up	0.00440433	OLFM4	57.279	12.292	2.2	1	2	1	0.237	0.21	0.191	0.6	0.646	0.464	4.566	4.17	3.948
Cellular Component	GO:0035580	12	specific granule lumen	0.015032	Q8WVQ1	Soluble calcium-activated nucleotidase 1 OS=Homo sapiens OX=9606 GN=CANT1 PE=1 SV=1	1.53	Up	0.00211541	CANT1	44.839	10.693	3.5	2	2	2	0.765	0.822	0.785	1.287	1.157	1.186	1.224	1.15	1.142
Cellular Component	GO:0031093	12	platelet alpha granule lumen	0.0852376	P01011	Alpha-1-antichymotrypsin OS=Homo sapiens OX=9606 GN=SERPINA3 PE=1 SV=2	2.26	Up	0.00271894	SERPINA3	47.65	16.505	2.8	1	3	1	0.177	0.161	0.196	0.445	0.398	0.364	4.958	4.48	4.723
Cellular Component	GO:0031093	12	platelet alpha granule lumen	0.0852376	P01033	Metalloproteinase inhibitor 1 OS=Homo sapiens OX=9606 GN=TIMP1 PE=1 SV=1	1.84	Up	0.00112649	TIMP1	23.171	37.648	23.2	4	5	4	0.798	0.797	0.728	1.407	1.504	1.363	0.569	0.64	0.649
Cellular Component	GO:0031093	12	platelet alpha granule lumen	0.0852376	P02675	Fibrinogen beta chain OS=Homo sapiens OX=9606 GN=FGB PE=1 SV=2	3.082	Up	0.00435295	FGB	55.928	12.014	8.4	4	3	2	0.345	0.324	0.236	0.973	1.008	0.808	3.422	2.891	3.173
Cellular Component	GO:0031253	8	cell projection membrane	0.204949	P09769	Tyrosine-protein kinase Fgr OS=Homo sapiens OX=9606 GN=FGR PE=1 SV=2	2.913	Up	0.0110415	FGR	59.478	6.0256	1.9	1	1	1	0.1	0.131	0.113	0.39	0.376	0.236	5.534	4.88	4.732
Cellular Component	GO:0031253	8	cell projection membrane	0.204949	Q03405	Urokinase plasminogen activator surface receptor OS=Homo sapiens OX=9606 GN=PLAUR PE=1 SV=1	1.609	Up	0.00194826	PLAUR	36.978	39.243	25.1	5	5	5	0.879	0.809	0.812	1.309	1.427	1.287	0.717	0.802	0.71
Cellular Component	GO:0031253	8	cell projection membrane	0.204949	P13796	Plastin-2 OS=Homo sapiens OX=9606 GN=LCP1 PE=1 SV=6	4.138	Up	0.00138069	LCP1	70.288	27.571	12.4	8	13	4	0.077	0.087	0.075	0.358	0.363	0.268	5.247	4.927	4.811
Cellular Component	GO:0031253	8	cell projection membrane	0.204949	P15291	"Beta-1,4-galactosyltransferase 1 OS=Homo sapiens OX=9606 GN=B4GALT1 PE=1 SV=5"	1.52	Up	0.041665	B4GALT1	43.92	23.551	15.1	3	3	3	0.797	0.672	0.561	0.942	1.157	0.987	1.998	1.563	2.165
Cellular Component	GO:0031253	8	cell projection membrane	0.204949	Q9BXS9	Solute carrier family 26 member 6 OS=Homo sapiens OX=9606 GN=SLC26A6 PE=1 SV=1	1.702	Up	0.0130816	SLC26A6	82.966	10.964	1.8	2	2	2	0.797	0.625	0.853	1.273	1.245	1.355	1.243	0.979	0.992
Cellular Component	GO:0090544	11	BAF-type complex	0.00330879	Q92922	SWI/SNF complex subunit SMARCC1 OS=Homo sapiens OX=9606 GN=SMARCC1 PE=1 SV=3	1.507	Up	0.000150583	SMARCC1	122.87	13.896	5.1	5	6	2	0.823	0.817	0.844	1.231	1.249	1.264	0.924	1.039	0.958
Cellular Component	GO:0090544	11	BAF-type complex	0.00330879	O14497	AT-rich interactive domain-containing protein 1A OS=Homo sapiens OX=9606 GN=ARID1A PE=1 SV=3	2.505	Up	0.000150583	ARID1A	242.04	26.789	1.8	4	4	4	0.549	0.556	0.521	1.411	1.321	1.341	1.641	1.521	1.339
Cellular Component	GO:0090544	11	BAF-type complex	0.00330879	P51532	Transcription activator BRG1 OS=Homo sapiens OX=9606 GN=SMARCA4 PE=1 SV=2	1.574	Up	0.00293402	SMARCA4	184.64	80.8	7	10	10	5	0.511	0.584	0.561	0.913	0.846	0.847	2.701	2.408	2.751
Cellular Component	GO:0005685	12	U1 snRNP	0.0779662	Q9NQ29	Putative RNA-binding protein Luc7-like 1 OS=Homo sapiens OX=9606 GN=LUC7L PE=1 SV=1	1.812	Up	0.00583546	LUC7L	43.727	13.236	11.9	4	7	2	0.908	0.717	0.847	1.487	1.596	1.396	0.47	0.389	0.41
Cellular Component	GO:0005685	12	U1 snRNP	0.0779662	Q9Y383	Putative RNA-binding protein Luc7-like 2 OS=Homo sapiens OX=9606 GN=LUC7L2 PE=1 SV=2	1.547	Up	0.00523914	LUC7L2	46.513	41.313	19.1	6	10	4	0.702	0.759	0.644	1.114	1.122	1.021	1.702	1.755	1.631
Cellular Component	GO:0097038	10	perinuclear endoplasmic reticulum	0.0241736	P13498	Cytochrome b-245 light chain OS=Homo sapiens OX=9606 GN=CYBA PE=1 SV=3	1.626	Up	0.000973161	CYBA	21.012	13.089	12.8	2	2	2	0.614	0.641	0.66	1.071	1.052	0.991	2.017	1.969	1.962
Cellular Component	GO:0097038	10	perinuclear endoplasmic reticulum	0.0241736	O60858	E3 ubiquitin-protein ligase TRIM13 OS=Homo sapiens OX=9606 GN=TRIM13 PE=1 SV=2	1.657	Up	0.00112649	TRIM13	46.987	12.554	5.7	2	2	2	0.527	0.497	0.509	0.884	0.86	0.796	2.726	2.739	2.862
Cellular Component	GO:0097729	7	9+2 motile cilium	0.100189	Q8N0Y7	Probable phosphoglycerate mutase 4 OS=Homo sapiens OX=9606 GN=PGAM4 PE=3 SV=1	1.54	Up	0.0053386	PGAM4	28.777	-2	24	4	10	1	0.361	0.317	0.344	0.531	0.558	0.485	4.041	4.029	3.866
Cellular Component	GO:0097729	7	9+2 motile cilium	0.100189	Q9BXS9	Solute carrier family 26 member 6 OS=Homo sapiens OX=9606 GN=SLC26A6 PE=1 SV=1	1.702	Up	0.0130816	SLC26A6	82.966	10.964	1.8	2	2	2	0.797	0.625	0.853	1.273	1.245	1.355	1.243	0.979	0.992
Cellular Component	GO:0070603	10	SWI/SNF superfamily-type complex	0.0241176	Q92922	SWI/SNF complex subunit SMARCC1 OS=Homo sapiens OX=9606 GN=SMARCC1 PE=1 SV=3	1.507	Up	0.000150583	SMARCC1	122.87	13.896	5.1	5	6	2	0.823	0.817	0.844	1.231	1.249	1.264	0.924	1.039	0.958
Cellular Component	GO:0070603	10	SWI/SNF superfamily-type complex	0.0241176	Q9NRL2	Bromodomain adjacent to zinc finger domain protein 1A OS=Homo sapiens OX=9606 GN=BAZ1A PE=1 SV=2	1.836	Up	0.00876678	BAZ1A	178.7	20.205	2	3	3	3	0.555	0.533	0.598	1.027	1.041	1.027	2.339	2.111	2.172
Cellular Component	GO:0070603	10	SWI/SNF superfamily-type complex	0.0241176	O14497	AT-rich interactive domain-containing protein 1A OS=Homo sapiens OX=9606 GN=ARID1A PE=1 SV=3	2.505	Up	0.000150583	ARID1A	242.04	26.789	1.8	4	4	4	0.549	0.556	0.521	1.411	1.321	1.341	1.641	1.521	1.339
Cellular Component	GO:0070603	10	SWI/SNF superfamily-type complex	0.0241176	P51532	Transcription activator BRG1 OS=Homo sapiens OX=9606 GN=SMARCA4 PE=1 SV=2	1.574	Up	0.00293402	SMARCA4	184.64	80.8	7	10	10	5	0.511	0.584	0.561	0.913	0.846	0.847	2.701	2.408	2.751
Cellular Component	GO:0070382	10	exocytic vesicle	0.174309	Q96E17	Ras-related protein Rab-3C OS=Homo sapiens OX=9606 GN=RAB3C PE=2 SV=1	3.279	Up	0.00324975	RAB3C	25.952	5.8238	3.5	1	1	1	0.145	0.18	0.133	0.503	0.577	0.422	4.643	4.559	4.434
Cellular Component	GO:0070382	10	exocytic vesicle	0.174309	P11279	Lysosome-associated membrane glycoprotein 1 OS=Homo sapiens OX=9606 GN=LAMP1 PE=1 SV=3	1.681	Up	0.00703221	LAMP1	44.882	12.935	4.6	2	3	2	0.582	0.737	0.61	1.059	1.128	1.056	1.818	1.983	1.776
Cellular Component	GO:0070382	10	exocytic vesicle	0.174309	Q12879	"Glutamate receptor ionotropic, NMDA 2A OS=Homo sapiens OX=9606 GN=GRIN2A PE=1 SV=1"	1.827	Up	0.0191224	GRIN2A	165.28	6.0968	0.7	1	1	1	0.421	0.424	0.414	0.841	0.766	0.693	3.274	3.204	3.149
Cellular Component	GO:0099503	9	secretory vesicle	0.00149873	P15924	Desmoplakin OS=Homo sapiens OX=9606 GN=DSP PE=1 SV=3	1.585	Up	0.000451733	DSP	331.77	248.02	9.2	23	24	23	0.819	0.801	0.811	1.292	1.243	1.319	0.818	0.806	0.771
Cellular Component	GO:0099503	9	secretory vesicle	0.00149873	P13498	Cytochrome b-245 light chain OS=Homo sapiens OX=9606 GN=CYBA PE=1 SV=3	1.626	Up	0.000973161	CYBA	21.012	13.089	12.8	2	2	2	0.614	0.641	0.66	1.071	1.052	0.991	2.017	1.969	1.962
Cellular Component	GO:0099503	9	secretory vesicle	0.00149873	Q96E17	Ras-related protein Rab-3C OS=Homo sapiens OX=9606 GN=RAB3C PE=2 SV=1	3.279	Up	0.00324975	RAB3C	25.952	5.8238	3.5	1	1	1	0.145	0.18	0.133	0.503	0.577	0.422	4.643	4.559	4.434
Cellular Component	GO:0099503	9	secretory vesicle	0.00149873	Q03405	Urokinase plasminogen activator surface receptor OS=Homo sapiens OX=9606 GN=PLAUR PE=1 SV=1	1.609	Up	0.00194826	PLAUR	36.978	39.243	25.1	5	5	5	0.879	0.809	0.812	1.309	1.427	1.287	0.717	0.802	0.71
Cellular Component	GO:0099503	9	secretory vesicle	0.00149873	P02675	Fibrinogen beta chain OS=Homo sapiens OX=9606 GN=FGB PE=1 SV=2	3.082	Up	0.00435295	FGB	55.928	12.014	8.4	4	3	2	0.345	0.324	0.236	0.973	1.008	0.808	3.422	2.891	3.173
Cellular Component	GO:0099503	9	secretory vesicle	0.00149873	Q9BU76	Multiple myeloma tumor-associated protein 2 OS=Homo sapiens OX=9606 GN=MMTAG2 PE=1 SV=1	1.778	Up	0.000765643	MMTAG2	29.411	8.9596	3.8	1	1	1	0.804	0.782	0.729	1.412	1.348	1.355	0.812	0.854	0.868
Cellular Component	GO:0099503	9	secretory vesicle	0.00149873	P07093	Glia-derived nexin OS=Homo sapiens OX=9606 GN=SERPINE2 PE=1 SV=1	2.223	Up	0.000878145	SERPINE2	44.002	6.6443	3	1	1	1	0.647	0.671	0.648	1.518	1.53	1.322	1.052	0.877	0.988
Cellular Component	GO:0099503	9	secretory vesicle	0.00149873	P05089	Arginase-1 OS=Homo sapiens OX=9606 GN=ARG1 PE=1 SV=2	2.868	Up	0.00235229	ARG1	34.735	6.3285	3.4	1	1	1	0.267	0.203	0.27	0.753	0.705	0.664	4.198	3.607	3.673
Cellular Component	GO:0099503	9	secretory vesicle	0.00149873	P11678	Eosinophil peroxidase OS=Homo sapiens OX=9606 GN=EPX PE=1 SV=2	3.08	Up	0.000765643	EPX	81.04	16.85	4.5	4	4	3	0.417	0.343	0.362	1.2	1.155	1.101	2.42	2.381	2.517
Cellular Component	GO:0099503	9	secretory vesicle	0.00149873	Q6UX06	Olfactomedin-4 OS=Homo sapiens OX=9606 GN=OLFM4 PE=1 SV=1	2.68	Up	0.00440433	OLFM4	57.279	12.292	2.2	1	2	1	0.237	0.21	0.191	0.6	0.646	0.464	4.566	4.17	3.948
Cellular Component	GO:0099503	9	secretory vesicle	0.00149873	P05107	Integrin beta-2 OS=Homo sapiens OX=9606 GN=ITGB2 PE=1 SV=2	6.009	Up	0.000629811	ITGB2	84.781	31.175	4.7	3	4	3	0.123	0.121	0.098	0.72	0.723	0.612	4.37	4.201	4.109
Cellular Component	GO:0099503	9	secretory vesicle	0.00149873	P01011	Alpha-1-antichymotrypsin OS=Homo sapiens OX=9606 GN=SERPINA3 PE=1 SV=2	2.26	Up	0.00271894	SERPINA3	47.65	16.505	2.8	1	3	1	0.177	0.161	0.196	0.445	0.398	0.364	4.958	4.48	4.723
Cellular Component	GO:0099503	9	secretory vesicle	0.00149873	P29350	Tyrosine-protein phosphatase non-receptor type 6 OS=Homo sapiens OX=9606 GN=PTPN6 PE=1 SV=1	2.207	Up	0.00753624	PTPN6	67.56	12.869	4.5	2	2	2	0.344	0.304	0.246	0.702	0.696	0.575	4.026	3.512	3.875
Cellular Component	GO:0099503	9	secretory vesicle	0.00149873	Q13303	Voltage-gated potassium channel subunit beta-2 OS=Homo sapiens OX=9606 GN=KCNAB2 PE=1 SV=2	1.772	Up	0.0132908	KCNAB2	41	12.895	5.7	2	2	2	0.403	0.389	0.304	0.718	0.63	0.594	3.798	3.837	3.225
Cellular Component	GO:0099503	9	secretory vesicle	0.00149873	P04839	Cytochrome b-245 heavy chain OS=Homo sapiens OX=9606 GN=CYBB PE=1 SV=2	1.868	Up	0.011039	CYBB	65.335	47.187	9.3	5	7	5	0.218	0.258	0.253	0.493	0.494	0.375	4.39	4.133	4.268
Cellular Component	GO:0099503	9	secretory vesicle	0.00149873	Q9UBW5	Bridging integrator 2 OS=Homo sapiens OX=9606 GN=BIN2 PE=1 SV=3	1.607	Up	0.00724633	BIN2	61.874	13.119	4.8	2	2	2	0.236	0.225	0.233	0.391	0.4	0.324	4.837	4.503	4.578
Cellular Component	GO:0099503	9	secretory vesicle	0.00149873	P15291	"Beta-1,4-galactosyltransferase 1 OS=Homo sapiens OX=9606 GN=B4GALT1 PE=1 SV=5"	1.52	Up	0.041665	B4GALT1	43.92	23.551	15.1	3	3	3	0.797	0.672	0.561	0.942	1.157	0.987	1.998	1.563	2.165
Cellular Component	GO:0099503	9	secretory vesicle	0.00149873	Q8WVQ1	Soluble calcium-activated nucleotidase 1 OS=Homo sapiens OX=9606 GN=CANT1 PE=1 SV=1	1.53	Up	0.00211541	CANT1	44.839	10.693	3.5	2	2	2	0.765	0.822	0.785	1.287	1.157	1.186	1.224	1.15	1.142
Cellular Component	GO:0099503	9	secretory vesicle	0.00149873	P01024	Complement C3 OS=Homo sapiens OX=9606 GN=C3 PE=1 SV=2	4.837	Up	0.00145904	C3	187.15	6.9985	1.5	3	1	1	0.116	0.092	0.123	0.593	0.562	0.446	4.787	4.55	4.435
Cellular Component	GO:0099503	9	secretory vesicle	0.00149873	P11279	Lysosome-associated membrane glycoprotein 1 OS=Homo sapiens OX=9606 GN=LAMP1 PE=1 SV=3	1.681	Up	0.00703221	LAMP1	44.882	12.935	4.6	2	3	2	0.582	0.737	0.61	1.059	1.128	1.056	1.818	1.983	1.776
Cellular Component	GO:0099503	9	secretory vesicle	0.00149873	P09769	Tyrosine-protein kinase Fgr OS=Homo sapiens OX=9606 GN=FGR PE=1 SV=2	2.913	Up	0.0110415	FGR	59.478	6.0256	1.9	1	1	1	0.1	0.131	0.113	0.39	0.376	0.236	5.534	4.88	4.732
Cellular Component	GO:0099503	9	secretory vesicle	0.00149873	P01033	Metalloproteinase inhibitor 1 OS=Homo sapiens OX=9606 GN=TIMP1 PE=1 SV=1	1.84	Up	0.00112649	TIMP1	23.171	37.648	23.2	4	5	4	0.798	0.797	0.728	1.407	1.504	1.363	0.569	0.64	0.649
Cellular Component	GO:0099503	9	secretory vesicle	0.00149873	P08575	Receptor-type tyrosine-protein phosphatase C OS=Homo sapiens OX=9606 GN=PTPRC PE=1 SV=3	3.803	Up	0.00505349	PTPRC	147.48	23.501	2.4	3	3	3	0.099	0.12	0.091	0.473	0.416	0.29	5.307	4.978	4.51
Cellular Component	GO:0099503	9	secretory vesicle	0.00149873	P00750	Tissue-type plasminogen activator OS=Homo sapiens OX=9606 GN=PLAT PE=1 SV=1	1.868	Up	0.000451733	PLAT	62.916	18.308	6.6	3	3	3	0.693	0.643	0.678	1.258	1.278	1.227	1.017	1.121	1.997
Cellular Component	GO:0099503	9	secretory vesicle	0.00149873	P05164	Myeloperoxidase OS=Homo sapiens OX=9606 GN=MPO PE=1 SV=1	1.973	Up	0.0364784	MPO	83.868	67.932	6	4	10	3	0.197	0.294	0.35	0.606	0.58	0.473	4.245	3.828	3.893
Cellular Component	GO:0099503	9	secretory vesicle	0.00149873	Q12879	"Glutamate receptor ionotropic, NMDA 2A OS=Homo sapiens OX=9606 GN=GRIN2A PE=1 SV=1"	1.827	Up	0.0191224	GRIN2A	165.28	6.0968	0.7	1	1	1	0.421	0.424	0.414	0.841	0.766	0.693	3.274	3.204	3.149
Cellular Component	GO:0005767	11	secondary lysosome	0.0241736	Q15080	Neutrophil cytosol factor 4 OS=Homo sapiens OX=9606 GN=NCF4 PE=1 SV=2	2.023	Up	0.021306	NCF4	39.031	7.6552	3.5	1	2	1	0.156	0.147	0.182	0.336	0.396	0.249	5.347	4.797	4.655
Cellular Component	GO:0005767	11	secondary lysosome	0.0241736	P11279	Lysosome-associated membrane glycoprotein 1 OS=Homo sapiens OX=9606 GN=LAMP1 PE=1 SV=3	1.681	Up	0.00703221	LAMP1	44.882	12.935	4.6	2	3	2	0.582	0.737	0.61	1.059	1.128	1.056	1.818	1.983	1.776
Cellular Component	GO:0034702	7	ion channel complex	0.0028868	Q13303	Voltage-gated potassium channel subunit beta-2 OS=Homo sapiens OX=9606 GN=KCNAB2 PE=1 SV=2	1.772	Up	0.0132908	KCNAB2	41	12.895	5.7	2	2	2	0.403	0.389	0.304	0.718	0.63	0.594	3.798	3.837	3.225
Cellular Component	GO:0034702	7	ion channel complex	0.0028868	Q6NSJ5	Volume-regulated anion channel subunit LRRC8E OS=Homo sapiens OX=9606 GN=LRRC8E PE=1 SV=2	2.401	Up	0.00797184	LRRC8E	90.246	21.072	4.5	3	3	3	0.775	0.68	0.503	1.638	1.62	1.443	0.705	0.621	0.841
Cellular Component	GO:0034702	7	ion channel complex	0.0028868	Q8IWT6	Volume-regulated anion channel subunit LRRC8A OS=Homo sapiens OX=9606 GN=LRRC8A PE=1 SV=1	1.592	Up	0.00171487	LRRC8A	94.198	26.6	5.6	4	4	4	0.906	0.831	0.87	1.371	1.461	1.319	0.558	0.618	0.469
Cellular Component	GO:0034702	7	ion channel complex	0.0028868	Q9BXS9	Solute carrier family 26 member 6 OS=Homo sapiens OX=9606 GN=SLC26A6 PE=1 SV=1	1.702	Up	0.0130816	SLC26A6	82.966	10.964	1.8	2	2	2	0.797	0.625	0.853	1.273	1.245	1.355	1.243	0.979	0.992
Cellular Component	GO:0034702	7	ion channel complex	0.0028868	Q12879	"Glutamate receptor ionotropic, NMDA 2A OS=Homo sapiens OX=9606 GN=GRIN2A PE=1 SV=1"	1.827	Up	0.0191224	GRIN2A	165.28	6.0968	0.7	1	1	1	0.421	0.424	0.414	0.841	0.766	0.693	3.274	3.204	3.149
Cellular Component	GO:0043020	9	NADPH oxidase complex	4.6266e-05	P04839	Cytochrome b-245 heavy chain OS=Homo sapiens OX=9606 GN=CYBB PE=1 SV=2	1.868	Up	0.011039	CYBB	65.335	47.187	9.3	5	7	5	0.218	0.258	0.253	0.493	0.494	0.375	4.39	4.133	4.268
Cellular Component	GO:0043020	9	NADPH oxidase complex	4.6266e-05	P13498	Cytochrome b-245 light chain OS=Homo sapiens OX=9606 GN=CYBA PE=1 SV=3	1.626	Up	0.000973161	CYBA	21.012	13.089	12.8	2	2	2	0.614	0.641	0.66	1.071	1.052	0.991	2.017	1.969	1.962
Cellular Component	GO:0043020	9	NADPH oxidase complex	4.6266e-05	Q15080	Neutrophil cytosol factor 4 OS=Homo sapiens OX=9606 GN=NCF4 PE=1 SV=2	2.023	Up	0.021306	NCF4	39.031	7.6552	3.5	1	2	1	0.156	0.147	0.182	0.336	0.396	0.249	5.347	4.797	4.655
Cellular Component	GO:0030666	11	endocytic vesicle membrane	0.270001	P04839	Cytochrome b-245 heavy chain OS=Homo sapiens OX=9606 GN=CYBB PE=1 SV=2	1.868	Up	0.011039	CYBB	65.335	47.187	9.3	5	7	5	0.218	0.258	0.253	0.493	0.494	0.375	4.39	4.133	4.268
Cellular Component	GO:0030666	11	endocytic vesicle membrane	0.270001	P13498	Cytochrome b-245 light chain OS=Homo sapiens OX=9606 GN=CYBA PE=1 SV=3	1.626	Up	0.000973161	CYBA	21.012	13.089	12.8	2	2	2	0.614	0.641	0.66	1.071	1.052	0.991	2.017	1.969	1.962
Cellular Component	GO:0030666	11	endocytic vesicle membrane	0.270001	P31146	Coronin-1A OS=Homo sapiens OX=9606 GN=CORO1A PE=1 SV=4	1.756	Up	0.0276921	CORO1A	51.026	67.084	12.8	6	11	5	0.24	0.204	0.229	0.457	0.42	0.305	4.593	4.713	4.378
Cellular Component	GO:0030666	11	endocytic vesicle membrane	0.270001	P11279	Lysosome-associated membrane glycoprotein 1 OS=Homo sapiens OX=9606 GN=LAMP1 PE=1 SV=3	1.681	Up	0.00703221	LAMP1	44.882	12.935	4.6	2	3	2	0.582	0.737	0.61	1.059	1.128	1.056	1.818	1.983	1.776
Cellular Component	GO:0045111	9	intermediate filament cytoskeleton	0.107147	P15924	Desmoplakin OS=Homo sapiens OX=9606 GN=DSP PE=1 SV=3	1.585	Up	0.000451733	DSP	331.77	248.02	9.2	23	24	23	0.819	0.801	0.811	1.292	1.243	1.319	0.818	0.806	0.771
Cellular Component	GO:0045111	9	intermediate filament cytoskeleton	0.107147	O15061	Synemin OS=Homo sapiens OX=9606 GN=SYNM PE=1 SV=2	1.715	Up	0.000626613	SYNM	172.77	23.806	2.5	4	4	4	0.775	0.743	0.737	1.324	1.233	1.311	1.086	1.157	0.996
Cellular Component	GO:0045111	9	intermediate filament cytoskeleton	0.107147	P17661	Desmin OS=Homo sapiens OX=9606 GN=DES PE=1 SV=3	2.058	Up	0.000451733	DES	53.535	8.3677	7.7	4	6	1	0.587	0.642	0.612	1.267	1.298	1.223	1.403	1.474	1.709
Cellular Component	GO:0005882	11	intermediate filament	0.043056	P15924	Desmoplakin OS=Homo sapiens OX=9606 GN=DSP PE=1 SV=3	1.585	Up	0.000451733	DSP	331.77	248.02	9.2	23	24	23	0.819	0.801	0.811	1.292	1.243	1.319	0.818	0.806	0.771
Cellular Component	GO:0005882	11	intermediate filament	0.043056	O15061	Synemin OS=Homo sapiens OX=9606 GN=SYNM PE=1 SV=2	1.715	Up	0.000626613	SYNM	172.77	23.806	2.5	4	4	4	0.775	0.743	0.737	1.324	1.233	1.311	1.086	1.157	0.996
Cellular Component	GO:0005882	11	intermediate filament	0.043056	P17661	Desmin OS=Homo sapiens OX=9606 GN=DES PE=1 SV=3	2.058	Up	0.000451733	DES	53.535	8.3677	7.7	4	6	1	0.587	0.642	0.612	1.267	1.298	1.223	1.403	1.474	1.709
Cellular Component	GO:0042383	6	sarcolemma	0.0260507	O15061	Synemin OS=Homo sapiens OX=9606 GN=SYNM PE=1 SV=2	1.715	Up	0.000626613	SYNM	172.77	23.806	2.5	4	4	4	0.775	0.743	0.737	1.324	1.233	1.311	1.086	1.157	0.996
Cellular Component	GO:0042383	6	sarcolemma	0.0260507	P12110	Collagen alpha-2(VI) chain OS=Homo sapiens OX=9606 GN=COL6A2 PE=1 SV=4	1.617	Up	0.000451733	COL6A2	108.58	131.38	16.3	11	15	11	0.856	0.831	0.809	1.348	1.366	1.322	0.717	0.763	0.679
Cellular Component	GO:0042383	6	sarcolemma	0.0260507	P17661	Desmin OS=Homo sapiens OX=9606 GN=DES PE=1 SV=3	2.058	Up	0.000451733	DES	53.535	8.3677	7.7	4	6	1	0.587	0.642	0.612	1.267	1.298	1.223	1.403	1.474	1.709
Cellular Component	GO:0042383	6	sarcolemma	0.0260507	P11279	Lysosome-associated membrane glycoprotein 1 OS=Homo sapiens OX=9606 GN=LAMP1 PE=1 SV=3	1.681	Up	0.00703221	LAMP1	44.882	12.935	4.6	2	3	2	0.582	0.737	0.61	1.059	1.128	1.056	1.818	1.983	1.776
Cellular Component	GO:0042383	6	sarcolemma	0.0260507	P12111	Collagen alpha-3(VI) chain OS=Homo sapiens OX=9606 GN=COL6A3 PE=1 SV=5	1.903	Up	0.000143218	COL6A3	343.67	323.31	16.8	46	59	46	0.76	0.77	0.739	1.437	1.416	1.465	0.563	0.638	0.606
Cellular Component	GO:0034774	11	secretory granule lumen	0.0118308	P01011	Alpha-1-antichymotrypsin OS=Homo sapiens OX=9606 GN=SERPINA3 PE=1 SV=2	2.26	Up	0.00271894	SERPINA3	47.65	16.505	2.8	1	3	1	0.177	0.161	0.196	0.445	0.398	0.364	4.958	4.48	4.723
Cellular Component	GO:0034774	11	secretory granule lumen	0.0118308	P29350	Tyrosine-protein phosphatase non-receptor type 6 OS=Homo sapiens OX=9606 GN=PTPN6 PE=1 SV=1	2.207	Up	0.00753624	PTPN6	67.56	12.869	4.5	2	2	2	0.344	0.304	0.246	0.702	0.696	0.575	4.026	3.512	3.875
Cellular Component	GO:0034774	11	secretory granule lumen	0.0118308	Q9UBW5	Bridging integrator 2 OS=Homo sapiens OX=9606 GN=BIN2 PE=1 SV=3	1.607	Up	0.00724633	BIN2	61.874	13.119	4.8	2	2	2	0.236	0.225	0.233	0.391	0.4	0.324	4.837	4.503	4.578
Cellular Component	GO:0034774	11	secretory granule lumen	0.0118308	P01024	Complement C3 OS=Homo sapiens OX=9606 GN=C3 PE=1 SV=2	4.837	Up	0.00145904	C3	187.15	6.9985	1.5	3	1	1	0.116	0.092	0.123	0.593	0.562	0.446	4.787	4.55	4.435
Cellular Component	GO:0034774	11	secretory granule lumen	0.0118308	Q8WVQ1	Soluble calcium-activated nucleotidase 1 OS=Homo sapiens OX=9606 GN=CANT1 PE=1 SV=1	1.53	Up	0.00211541	CANT1	44.839	10.693	3.5	2	2	2	0.765	0.822	0.785	1.287	1.157	1.186	1.224	1.15	1.142
Cellular Component	GO:0034774	11	secretory granule lumen	0.0118308	P09769	Tyrosine-protein kinase Fgr OS=Homo sapiens OX=9606 GN=FGR PE=1 SV=2	2.913	Up	0.0110415	FGR	59.478	6.0256	1.9	1	1	1	0.1	0.131	0.113	0.39	0.376	0.236	5.534	4.88	4.732
Cellular Component	GO:0034774	11	secretory granule lumen	0.0118308	P01033	Metalloproteinase inhibitor 1 OS=Homo sapiens OX=9606 GN=TIMP1 PE=1 SV=1	1.84	Up	0.00112649	TIMP1	23.171	37.648	23.2	4	5	4	0.798	0.797	0.728	1.407	1.504	1.363	0.569	0.64	0.649
Cellular Component	GO:0034774	11	secretory granule lumen	0.0118308	P02675	Fibrinogen beta chain OS=Homo sapiens OX=9606 GN=FGB PE=1 SV=2	3.082	Up	0.00435295	FGB	55.928	12.014	8.4	4	3	2	0.345	0.324	0.236	0.973	1.008	0.808	3.422	2.891	3.173
Cellular Component	GO:0034774	11	secretory granule lumen	0.0118308	Q9BU76	Multiple myeloma tumor-associated protein 2 OS=Homo sapiens OX=9606 GN=MMTAG2 PE=1 SV=1	1.778	Up	0.000765643	MMTAG2	29.411	8.9596	3.8	1	1	1	0.804	0.782	0.729	1.412	1.348	1.355	0.812	0.854	0.868
Cellular Component	GO:0034774	11	secretory granule lumen	0.0118308	P05089	Arginase-1 OS=Homo sapiens OX=9606 GN=ARG1 PE=1 SV=2	2.868	Up	0.00235229	ARG1	34.735	6.3285	3.4	1	1	1	0.267	0.203	0.27	0.753	0.705	0.664	4.198	3.607	3.673
Cellular Component	GO:0034774	11	secretory granule lumen	0.0118308	P05164	Myeloperoxidase OS=Homo sapiens OX=9606 GN=MPO PE=1 SV=1	1.973	Up	0.0364784	MPO	83.868	67.932	6	4	10	3	0.197	0.294	0.35	0.606	0.58	0.473	4.245	3.828	3.893
Cellular Component	GO:0034774	11	secretory granule lumen	0.0118308	Q6UX06	Olfactomedin-4 OS=Homo sapiens OX=9606 GN=OLFM4 PE=1 SV=1	2.68	Up	0.00440433	OLFM4	57.279	12.292	2.2	1	2	1	0.237	0.21	0.191	0.6	0.646	0.464	4.566	4.17	3.948
Cellular Component	GO:0034774	11	secretory granule lumen	0.0118308	P11678	Eosinophil peroxidase OS=Homo sapiens OX=9606 GN=EPX PE=1 SV=2	3.08	Up	0.000765643	EPX	81.04	16.85	4.5	4	4	3	0.417	0.343	0.362	1.2	1.155	1.101	2.42	2.381	2.517
Cellular Component	GO:0005615	4	extracellular space	2.04098e-09	P02790	Hemopexin OS=Homo sapiens OX=9606 GN=HPX PE=1 SV=2	1.619	Up	0.00295119	HPX	51.676	11.99	1.9	2	3	2	0.335	0.349	0.31	0.573	0.529	0.507	4.1	4.043	3.785
Cellular Component	GO:0005615	4	extracellular space	2.04098e-09	P58215	Lysyl oxidase homolog 3 OS=Homo sapiens OX=9606 GN=LOXL3 PE=1 SV=1	1.811	Up	0.0010571	LOXL3	83.166	17.981	4.4	2	2	2	0.677	0.68	0.631	1.268	1.199	1.134	1.507	1.574	1.54
Cellular Component	GO:0005615	4	extracellular space	2.04098e-09	Q15582	Transforming growth factor-beta-induced protein ig-h3 OS=Homo sapiens OX=9606 GN=TGFBI PE=1 SV=1	1.895	Up	0.000626613	TGFBI	74.68	59.626	11.6	6	8	6	0.677	0.655	0.626	1.218	1.293	1.2	1.446	1.382	1.461
Cellular Component	GO:0005615	4	extracellular space	2.04098e-09	P02675	Fibrinogen beta chain OS=Homo sapiens OX=9606 GN=FGB PE=1 SV=2	3.082	Up	0.00435295	FGB	55.928	12.014	8.4	4	3	2	0.345	0.324	0.236	0.973	1.008	0.808	3.422	2.891	3.173
Cellular Component	GO:0005615	4	extracellular space	2.04098e-09	P07093	Glia-derived nexin OS=Homo sapiens OX=9606 GN=SERPINE2 PE=1 SV=1	2.223	Up	0.000878145	SERPINE2	44.002	6.6443	3	1	1	1	0.647	0.671	0.648	1.518	1.53	1.322	1.052	0.877	0.988
Cellular Component	GO:0005615	4	extracellular space	2.04098e-09	P05089	Arginase-1 OS=Homo sapiens OX=9606 GN=ARG1 PE=1 SV=2	2.868	Up	0.00235229	ARG1	34.735	6.3285	3.4	1	1	1	0.267	0.203	0.27	0.753	0.705	0.664	4.198	3.607	3.673
Cellular Component	GO:0005615	4	extracellular space	2.04098e-09	P13995	"Bifunctional methylenetetrahydrofolate dehydrogenase/cyclohydrolase, mitochondrial OS=Homo sapiens OX=9606 GN=MTHFD2 PE=1 SV=2"	1.708	Up	0.00254339	MTHFD2	37.895	59.948	16	4	5	4	0.754	0.721	0.753	1.261	1.164	1.381	0.558	0.731	0.582
Cellular Component	GO:0005615	4	extracellular space	2.04098e-09	P11678	Eosinophil peroxidase OS=Homo sapiens OX=9606 GN=EPX PE=1 SV=2	3.08	Up	0.000765643	EPX	81.04	16.85	4.5	4	4	3	0.417	0.343	0.362	1.2	1.155	1.101	2.42	2.381	2.517
Cellular Component	GO:0005615	4	extracellular space	2.04098e-09	Q6UX06	Olfactomedin-4 OS=Homo sapiens OX=9606 GN=OLFM4 PE=1 SV=1	2.68	Up	0.00440433	OLFM4	57.279	12.292	2.2	1	2	1	0.237	0.21	0.191	0.6	0.646	0.464	4.566	4.17	3.948
Cellular Component	GO:0005615	4	extracellular space	2.04098e-09	P02458	Collagen alpha-1(II) chain OS=Homo sapiens OX=9606 GN=COL2A1 PE=1 SV=3	2.032	Up	0.000779304	COL2A1	141.78	6.5407	5.5	7	10	1	0.754	0.661	0.702	1.477	1.399	1.425	0.878	0.824	0.953
Cellular Component	GO:0005615	4	extracellular space	2.04098e-09	P01011	Alpha-1-antichymotrypsin OS=Homo sapiens OX=9606 GN=SERPINA3 PE=1 SV=2	2.26	Up	0.00271894	SERPINA3	47.65	16.505	2.8	1	3	1	0.177	0.161	0.196	0.445	0.398	0.364	4.958	4.48	4.723
Cellular Component	GO:0005615	4	extracellular space	2.04098e-09	P68133	"Actin, alpha skeletal muscle OS=Homo sapiens OX=9606 GN=ACTA1 PE=1 SV=1"	1.942	Up	0.030002	ACTA1	42.051	8.8239	57.3	16	142	1	0.229	0.259	0.155	0.433	0.453	0.363	5.084	4.225	4.471
Cellular Component	GO:0005615	4	extracellular space	2.04098e-09	P15291	"Beta-1,4-galactosyltransferase 1 OS=Homo sapiens OX=9606 GN=B4GALT1 PE=1 SV=5"	1.52	Up	0.041665	B4GALT1	43.92	23.551	15.1	3	3	3	0.797	0.672	0.561	0.942	1.157	0.987	1.998	1.563	2.165
Cellular Component	GO:0005615	4	extracellular space	2.04098e-09	P01024	Complement C3 OS=Homo sapiens OX=9606 GN=C3 PE=1 SV=2	4.837	Up	0.00145904	C3	187.15	6.9985	1.5	3	1	1	0.116	0.092	0.123	0.593	0.562	0.446	4.787	4.55	4.435
Cellular Component	GO:0005615	4	extracellular space	2.04098e-09	Q7L592	"Protein arginine methyltransferase NDUFAF7, mitochondrial OS=Homo sapiens OX=9606 GN=NDUFAF7 PE=1 SV=1"	2.964	Up	0.00127576	NDUFAF7	49.237	34.117	6.3	2	2	2	0.193	0.174	0.167	0.517	0.595	0.471	4.56	4.427	4.257
Cellular Component	GO:0005615	4	extracellular space	2.04098e-09	P12110	Collagen alpha-2(VI) chain OS=Homo sapiens OX=9606 GN=COL6A2 PE=1 SV=4	1.617	Up	0.000451733	COL6A2	108.58	131.38	16.3	11	15	11	0.856	0.831	0.809	1.348	1.366	1.322	0.717	0.763	0.679
Cellular Component	GO:0005615	4	extracellular space	2.04098e-09	P01033	Metalloproteinase inhibitor 1 OS=Homo sapiens OX=9606 GN=TIMP1 PE=1 SV=1	1.84	Up	0.00112649	TIMP1	23.171	37.648	23.2	4	5	4	0.798	0.797	0.728	1.407	1.504	1.363	0.569	0.64	0.649
Cellular Component	GO:0005615	4	extracellular space	2.04098e-09	P05164	Myeloperoxidase OS=Homo sapiens OX=9606 GN=MPO PE=1 SV=1	1.973	Up	0.0364784	MPO	83.868	67.932	6	4	10	3	0.197	0.294	0.35	0.606	0.58	0.473	4.245	3.828	3.893
Cellular Component	GO:0005615	4	extracellular space	2.04098e-09	P12111	Collagen alpha-3(VI) chain OS=Homo sapiens OX=9606 GN=COL6A3 PE=1 SV=5	1.903	Up	0.000143218	COL6A3	343.67	323.31	16.8	46	59	46	0.76	0.77	0.739	1.437	1.416	1.465	0.563	0.638	0.606
Cellular Component	GO:0005615	4	extracellular space	2.04098e-09	P13796	Plastin-2 OS=Homo sapiens OX=9606 GN=LCP1 PE=1 SV=6	4.138	Up	0.00138069	LCP1	70.288	27.571	12.4	8	13	4	0.077	0.087	0.075	0.358	0.363	0.268	5.247	4.927	4.811
Cellular Component	GO:0005615	4	extracellular space	2.04098e-09	P24821	Tenascin OS=Homo sapiens OX=9606 GN=TNC PE=1 SV=3	3.453	Up	0.000143218	TNC	240.85	210.8	10.7	17	18	17	0.497	0.464	0.461	1.671	1.618	1.621	0.988	1.114	1.096
Cellular Component	GO:0005615	4	extracellular space	2.04098e-09	Q99988	Growth/differentiation factor 15 OS=Homo sapiens OX=9606 GN=GDF15 PE=1 SV=3	4.693	Up	0.000143218	GDF15	34.14	-2	2.3	1	1	1	0.421	0.413	0.389	1.984	1.876	1.88	0.639	0.656	0.428
Cellular Component	GO:0005615	4	extracellular space	2.04098e-09	Q9BXJ1	Complement C1q tumor necrosis factor-related protein 1 OS=Homo sapiens OX=9606 GN=C1QTNF1 PE=1 SV=1	2.308	Up	0.000633665	C1QTNF1	31.742	7.211	4.6	1	1	1	0.592	0.645	0.622	1.331	1.505	1.455	0.952	1.135	1.249
Cellular Component	GO:0005615	4	extracellular space	2.04098e-09	Q8NDZ4	Deleted in autism protein 1 OS=Homo sapiens OX=9606 GN=C3orf58 PE=1 SV=1	2.535	Up	0.000143218	C3orf58	49.481	6.3569	1.9	1	1	1	0.693	0.66	0.705	1.79	1.695	1.732	0.185	0.243	0.249
Cellular Component	GO:0005615	4	extracellular space	2.04098e-09	P05120	Plasminogen activator inhibitor 2 OS=Homo sapiens OX=9606 GN=SERPINB2 PE=1 SV=2	1.786	Up	0.0010625	SERPINB2	46.596	19.354	9.2	3	3	3	0.836	0.75	0.742	1.384	1.358	1.416	0.619	0.544	0.588
Cellular Component	GO:0005615	4	extracellular space	2.04098e-09	Q8NBJ4	Golgi membrane protein 1 OS=Homo sapiens OX=9606 GN=GOLM1 PE=1 SV=1	1.646	Up	0.00254412	GOLM1	45.333	12.322	4.7	2	2	2	0.752	0.769	0.855	1.234	1.325	1.353	0.977	0.936	0.915
Cellular Component	GO:0005615	4	extracellular space	2.04098e-09	Q9H1B7	Interferon regulatory factor 2-binding protein-like OS=Homo sapiens OX=9606 GN=IRF2BPL PE=1 SV=1	1.716	Up	0.00254795	IRF2BPL	82.658	12.716	2.4	2	3	2	0.589	0.526	0.609	0.973	1.041	0.945	2.331	2.18	2.322
Cellular Component	GO:0005615	4	extracellular space	2.04098e-09	Q5TF21	Protein SOGA3 OS=Homo sapiens OX=9606 GN=SOGA3 PE=3 SV=1	5.703	Up	0.000140795	SOGA3	103.2	-2	0.7	1	1	1	0.278	0.265	0.262	1.566	1.481	1.544	1.867	1.809	1.856
Cellular Component	GO:0005615	4	extracellular space	2.04098e-09	P05362	Intercellular adhesion molecule 1 OS=Homo sapiens OX=9606 GN=ICAM1 PE=1 SV=2	1.96	Up	0.000143218	ICAM1	57.825	39.355	3.4	2	3	2	0.772	0.807	0.773	1.532	1.507	1.571	0.24	0.399	0.493
Cellular Component	GO:0005615	4	extracellular space	2.04098e-09	P00450	Ceruloplasmin OS=Homo sapiens OX=9606 GN=CP PE=1 SV=1	3.202	Up	0.000765643	CP	122.2	33.17	4.2	3	4	3	0.4	0.357	0.344	1.186	1.261	1.078	2.657	2.304	2.254
Cellular Component	GO:0005615	4	extracellular space	2.04098e-09	P00739	Haptoglobin-related protein OS=Homo sapiens OX=9606 GN=HPR PE=2 SV=2	2.722	Up	0.00127576	HPR	39.029	18.705	8.3	3	6	3	0.22	0.191	0.208	0.608	0.581	0.496	4.55	4.128	3.946
Cellular Component	GO:0005615	4	extracellular space	2.04098e-09	P00750	Tissue-type plasminogen activator OS=Homo sapiens OX=9606 GN=PLAT PE=1 SV=1	1.868	Up	0.000451733	PLAT	62.916	18.308	6.6	3	3	3	0.693	0.643	0.678	1.258	1.278	1.227	1.017	1.121	1.997
Cellular Component	GO:0005615	4	extracellular space	2.04098e-09	P0C0L5	Complement C4-B OS=Homo sapiens OX=9606 GN=C4B PE=1 SV=2	1.776	Up	0.00468753	C4B	192.75	6.2198	1.4	3	2	1	0.386	0.433	0.343	0.703	0.705	0.656	3.828	3.549	3.034
Cellular Component	GO:0005615	4	extracellular space	2.04098e-09	P51532	Transcription activator BRG1 OS=Homo sapiens OX=9606 GN=SMARCA4 PE=1 SV=2	1.574	Up	0.00293402	SMARCA4	184.64	80.8	7	10	10	5	0.511	0.584	0.561	0.913	0.846	0.847	2.701	2.408	2.751
Cellular Component	GO:0000932	10	P-body	0.36276	P11387	DNA topoisomerase 1 OS=Homo sapiens OX=9606 GN=TOP1 PE=1 SV=2	1.6	Up	0.000143218	TOP1	90.725	85.059	14	10	12	10	0.855	0.824	0.825	1.331	1.348	1.328	0.804	0.903	0.737
Cellular Component	GO:0000932	10	P-body	0.36276	Q07352	mRNA decay activator protein ZFP36L1 OS=Homo sapiens OX=9606 GN=ZFP36L1 PE=1 SV=1	2.065	Up	0.00325283	ZFP36L1	36.313	10.872	6.2	2	2	2	0.606	0.598	0.693	1.471	1.206	1.24	1.335	1.449	1.361
Cellular Component	GO:0071565	12	nBAF complex	0.00145436	Q92922	SWI/SNF complex subunit SMARCC1 OS=Homo sapiens OX=9606 GN=SMARCC1 PE=1 SV=3	1.507	Up	0.000150583	SMARCC1	122.87	13.896	5.1	5	6	2	0.823	0.817	0.844	1.231	1.249	1.264	0.924	1.039	0.958
Cellular Component	GO:0071565	12	nBAF complex	0.00145436	O14497	AT-rich interactive domain-containing protein 1A OS=Homo sapiens OX=9606 GN=ARID1A PE=1 SV=3	2.505	Up	0.000150583	ARID1A	242.04	26.789	1.8	4	4	4	0.549	0.556	0.521	1.411	1.321	1.341	1.641	1.521	1.339
Cellular Component	GO:0071565	12	nBAF complex	0.00145436	P51532	Transcription activator BRG1 OS=Homo sapiens OX=9606 GN=SMARCA4 PE=1 SV=2	1.574	Up	0.00293402	SMARCA4	184.64	80.8	7	10	10	5	0.511	0.584	0.561	0.913	0.846	0.847	2.701	2.408	2.751
Cellular Component	GO:0044427	9	chromosomal part	0.00578883	Q01780	Exosome component 10 OS=Homo sapiens OX=9606 GN=EXOSC10 PE=1 SV=2	1.733	Up	0.00266303	EXOSC10	100.83	9.293	1.5	1	1	1	0.618	0.669	0.568	1.078	1.019	1.118	2.099	1.775	2.016
Cellular Component	GO:0044427	9	chromosomal part	0.00578883	P26358	DNA (cytosine-5)-methyltransferase 1 OS=Homo sapiens OX=9606 GN=DNMT1 PE=1 SV=2	1.937	Up	0.000878145	DNMT1	183.16	13.251	1.5	2	2	2	0.622	0.608	0.587	1.219	1.209	1.091	1.883	1.744	1.655
Cellular Component	GO:0044427	9	chromosomal part	0.00578883	Q96IZ0	PRKC apoptosis WT1 regulator protein OS=Homo sapiens OX=9606 GN=PAWR PE=1 SV=1	1.66	Up	0.00112649	PAWR	36.567	12.392	5	1	1	1	0.683	0.767	0.741	1.214	1.189	1.234	1.27	1.353	1.345
Cellular Component	GO:0044427	9	chromosomal part	0.00578883	P35250	Replication factor C subunit 2 OS=Homo sapiens OX=9606 GN=RFC2 PE=1 SV=3	1.544	Up	0.00955452	RFC2	39.157	19.679	5.4	1	1	1	0.501	0.622	0.576	0.906	0.898	0.82	2.438	2.551	2.682
Cellular Component	GO:0044427	9	chromosomal part	0.00578883	P35249	Replication factor C subunit 4 OS=Homo sapiens OX=9606 GN=RFC4 PE=1 SV=2	1.583	Up	0.00120265	RFC4	39.681	17.105	8.5	3	3	3	0.579	0.61	0.55	0.942	0.908	0.902	2.561	2.434	2.267
Cellular Component	GO:0044427	9	chromosomal part	0.00578883	Q9Y6D9	Mitotic spindle assembly checkpoint protein MAD1 OS=Homo sapiens OX=9606 GN=MAD1L1 PE=1 SV=2	1.564	Up	0.015557	MAD1L1	83.066	6.9361	1.1	1	1	1	0.727	0.821	0.751	1.33	1.026	1.239	1.24	1.458	1.072
Cellular Component	GO:0044427	9	chromosomal part	0.00578883	Q92922	SWI/SNF complex subunit SMARCC1 OS=Homo sapiens OX=9606 GN=SMARCC1 PE=1 SV=3	1.507	Up	0.000150583	SMARCC1	122.87	13.896	5.1	5	6	2	0.823	0.817	0.844	1.231	1.249	1.264	0.924	1.039	0.958
Cellular Component	GO:0044427	9	chromosomal part	0.00578883	O14497	AT-rich interactive domain-containing protein 1A OS=Homo sapiens OX=9606 GN=ARID1A PE=1 SV=3	2.505	Up	0.000150583	ARID1A	242.04	26.789	1.8	4	4	4	0.549	0.556	0.521	1.411	1.321	1.341	1.641	1.521	1.339
Cellular Component	GO:0044427	9	chromosomal part	0.00578883	Q9UBU8	Mortality factor 4-like protein 1 OS=Homo sapiens OX=9606 GN=MORF4L1 PE=1 SV=2	1.697	Up	0.011983	MORF4L1	41.473	12.028	5.5	2	3	2	0.265	0.264	0.243	0.496	0.446	0.368	4.747	4.242	4.278
Cellular Component	GO:0044427	9	chromosomal part	0.00578883	P52701	DNA mismatch repair protein Msh6 OS=Homo sapiens OX=9606 GN=MSH6 PE=1 SV=2	2.582	Up	0.000143218	MSH6	152.78	25.511	3.8	4	4	4	0.604	0.568	0.591	1.48	1.517	1.555	1.061	0.968	0.986
Cellular Component	GO:0044427	9	chromosomal part	0.00578883	P25205	DNA replication licensing factor MCM3 OS=Homo sapiens OX=9606 GN=MCM3 PE=1 SV=3	2.084	Up	0.000633665	MCM3	90.98	23.713	4.6	3	3	3	0.543	0.504	0.557	1.135	1.145	1.062	2.119	2.067	2.08
Cellular Component	GO:0044427	9	chromosomal part	0.00578883	P42166	"Lamina-associated polypeptide 2, isoform alpha OS=Homo sapiens OX=9606 GN=TMPO PE=1 SV=2"	1.794	Up	0.000765643	TMPO	75.491	22.162	13.4	6	6	2	0.727	0.758	0.725	1.37	1.347	1.247	1.04	0.988	1.156
Cellular Component	GO:0044427	9	chromosomal part	0.00578883	Q8IUE6	Histone H2A type 2-B OS=Homo sapiens OX=9606 GN=HIST2H2AB PE=1 SV=3	2.237	Up	0.0229777	HIST2H2AB	13.995	13.254	17.7	3	6	1	0.462	0.667	0.87	1.411	1.597	1.464	0.52	0.256	0.275
Cellular Component	GO:0044427	9	chromosomal part	0.00578883	P11387	DNA topoisomerase 1 OS=Homo sapiens OX=9606 GN=TOP1 PE=1 SV=2	1.6	Up	0.000143218	TOP1	90.725	85.059	14	10	12	10	0.855	0.824	0.825	1.331	1.348	1.328	0.804	0.903	0.737
Cellular Component	GO:0044427	9	chromosomal part	0.00578883	Q9P258	Protein RCC2 OS=Homo sapiens OX=9606 GN=RCC2 PE=1 SV=2	1.686	Up	0.00884413	RCC2	56.084	21.608	5	2	3	2	0.358	0.473	0.421	0.715	0.72	0.676	3.422	3.581	3.032
Cellular Component	GO:0044427	9	chromosomal part	0.00578883	P51532	Transcription activator BRG1 OS=Homo sapiens OX=9606 GN=SMARCA4 PE=1 SV=2	1.574	Up	0.00293402	SMARCA4	184.64	80.8	7	10	10	5	0.511	0.584	0.561	0.913	0.846	0.847	2.701	2.408	2.751
Cellular Component	GO:0098793	5	presynapse	0.0677481	Q13303	Voltage-gated potassium channel subunit beta-2 OS=Homo sapiens OX=9606 GN=KCNAB2 PE=1 SV=2	1.772	Up	0.0132908	KCNAB2	41	12.895	5.7	2	2	2	0.403	0.389	0.304	0.718	0.63	0.594	3.798	3.837	3.225
Cellular Component	GO:0098793	5	presynapse	0.0677481	O00291	Huntingtin-interacting protein 1 OS=Homo sapiens OX=9606 GN=HIP1 PE=1 SV=5	5.527	Up	0.00351365	HIP1	116.22	22.871	4.1	4	4	4	0.056	0.061	0.048	0.327	0.374	0.211	5.82	5.224	4.771
Cellular Component	GO:0098793	5	presynapse	0.0677481	Q96CX2	BTB/POZ domain-containing protein KCTD12 OS=Homo sapiens OX=9606 GN=KCTD12 PE=1 SV=1	2.265	Up	0.00187498	KCTD12	35.7	12.927	7.1	2	2	2	0.473	0.444	0.377	0.94	0.972	1.019	2.652	2.588	2.815
Cellular Component	GO:0098793	5	presynapse	0.0677481	Q96E17	Ras-related protein Rab-3C OS=Homo sapiens OX=9606 GN=RAB3C PE=2 SV=1	3.279	Up	0.00324975	RAB3C	25.952	5.8238	3.5	1	1	1	0.145	0.18	0.133	0.503	0.577	0.422	4.643	4.559	4.434
Cellular Component	GO:0098793	5	presynapse	0.0677481	P11279	Lysosome-associated membrane glycoprotein 1 OS=Homo sapiens OX=9606 GN=LAMP1 PE=1 SV=3	1.681	Up	0.00703221	LAMP1	44.882	12.935	4.6	2	3	2	0.582	0.737	0.61	1.059	1.128	1.056	1.818	1.983	1.776
Cellular Component	GO:0098793	5	presynapse	0.0677481	Q12879	"Glutamate receptor ionotropic, NMDA 2A OS=Homo sapiens OX=9606 GN=GRIN2A PE=1 SV=1"	1.827	Up	0.0191224	GRIN2A	165.28	6.0968	0.7	1	1	1	0.421	0.424	0.414	0.841	0.766	0.693	3.274	3.204	3.149
Cellular Component	GO:0005694	8	chromosome	0.0116153	Q01780	Exosome component 10 OS=Homo sapiens OX=9606 GN=EXOSC10 PE=1 SV=2	1.733	Up	0.00266303	EXOSC10	100.83	9.293	1.5	1	1	1	0.618	0.669	0.568	1.078	1.019	1.118	2.099	1.775	2.016
Cellular Component	GO:0005694	8	chromosome	0.0116153	P26358	DNA (cytosine-5)-methyltransferase 1 OS=Homo sapiens OX=9606 GN=DNMT1 PE=1 SV=2	1.937	Up	0.000878145	DNMT1	183.16	13.251	1.5	2	2	2	0.622	0.608	0.587	1.219	1.209	1.091	1.883	1.744	1.655
Cellular Component	GO:0005694	8	chromosome	0.0116153	Q96IZ0	PRKC apoptosis WT1 regulator protein OS=Homo sapiens OX=9606 GN=PAWR PE=1 SV=1	1.66	Up	0.00112649	PAWR	36.567	12.392	5	1	1	1	0.683	0.767	0.741	1.214	1.189	1.234	1.27	1.353	1.345
Cellular Component	GO:0005694	8	chromosome	0.0116153	P35250	Replication factor C subunit 2 OS=Homo sapiens OX=9606 GN=RFC2 PE=1 SV=3	1.544	Up	0.00955452	RFC2	39.157	19.679	5.4	1	1	1	0.501	0.622	0.576	0.906	0.898	0.82	2.438	2.551	2.682
Cellular Component	GO:0005694	8	chromosome	0.0116153	P11388	DNA topoisomerase 2-alpha OS=Homo sapiens OX=9606 GN=TOP2A PE=1 SV=3	2.341	Up	0.000765643	TOP2A	174.38	13.579	3.7	5	6	2	0.545	0.56	0.503	1.331	1.179	1.255	1.684	1.738	1.852
Cellular Component	GO:0005694	8	chromosome	0.0116153	P35249	Replication factor C subunit 4 OS=Homo sapiens OX=9606 GN=RFC4 PE=1 SV=2	1.583	Up	0.00120265	RFC4	39.681	17.105	8.5	3	3	3	0.579	0.61	0.55	0.942	0.908	0.902	2.561	2.434	2.267
Cellular Component	GO:0005694	8	chromosome	0.0116153	Q9Y6D9	Mitotic spindle assembly checkpoint protein MAD1 OS=Homo sapiens OX=9606 GN=MAD1L1 PE=1 SV=2	1.564	Up	0.015557	MAD1L1	83.066	6.9361	1.1	1	1	1	0.727	0.821	0.751	1.33	1.026	1.239	1.24	1.458	1.072
Cellular Component	GO:0005694	8	chromosome	0.0116153	Q92922	SWI/SNF complex subunit SMARCC1 OS=Homo sapiens OX=9606 GN=SMARCC1 PE=1 SV=3	1.507	Up	0.000150583	SMARCC1	122.87	13.896	5.1	5	6	2	0.823	0.817	0.844	1.231	1.249	1.264	0.924	1.039	0.958
Cellular Component	GO:0005694	8	chromosome	0.0116153	O14497	AT-rich interactive domain-containing protein 1A OS=Homo sapiens OX=9606 GN=ARID1A PE=1 SV=3	2.505	Up	0.000150583	ARID1A	242.04	26.789	1.8	4	4	4	0.549	0.556	0.521	1.411	1.321	1.341	1.641	1.521	1.339
Cellular Component	GO:0005694	8	chromosome	0.0116153	Q9UBU8	Mortality factor 4-like protein 1 OS=Homo sapiens OX=9606 GN=MORF4L1 PE=1 SV=2	1.697	Up	0.011983	MORF4L1	41.473	12.028	5.5	2	3	2	0.265	0.264	0.243	0.496	0.446	0.368	4.747	4.242	4.278
Cellular Component	GO:0005694	8	chromosome	0.0116153	P52701	DNA mismatch repair protein Msh6 OS=Homo sapiens OX=9606 GN=MSH6 PE=1 SV=2	2.582	Up	0.000143218	MSH6	152.78	25.511	3.8	4	4	4	0.604	0.568	0.591	1.48	1.517	1.555	1.061	0.968	0.986
Cellular Component	GO:0005694	8	chromosome	0.0116153	P25205	DNA replication licensing factor MCM3 OS=Homo sapiens OX=9606 GN=MCM3 PE=1 SV=3	2.084	Up	0.000633665	MCM3	90.98	23.713	4.6	3	3	3	0.543	0.504	0.557	1.135	1.145	1.062	2.119	2.067	2.08
Cellular Component	GO:0005694	8	chromosome	0.0116153	P42166	"Lamina-associated polypeptide 2, isoform alpha OS=Homo sapiens OX=9606 GN=TMPO PE=1 SV=2"	1.794	Up	0.000765643	TMPO	75.491	22.162	13.4	6	6	2	0.727	0.758	0.725	1.37	1.347	1.247	1.04	0.988	1.156
Cellular Component	GO:0005694	8	chromosome	0.0116153	Q8IUE6	Histone H2A type 2-B OS=Homo sapiens OX=9606 GN=HIST2H2AB PE=1 SV=3	2.237	Up	0.0229777	HIST2H2AB	13.995	13.254	17.7	3	6	1	0.462	0.667	0.87	1.411	1.597	1.464	0.52	0.256	0.275
Cellular Component	GO:0005694	8	chromosome	0.0116153	P11387	DNA topoisomerase 1 OS=Homo sapiens OX=9606 GN=TOP1 PE=1 SV=2	1.6	Up	0.000143218	TOP1	90.725	85.059	14	10	12	10	0.855	0.824	0.825	1.331	1.348	1.328	0.804	0.903	0.737
Cellular Component	GO:0005694	8	chromosome	0.0116153	Q9P258	Protein RCC2 OS=Homo sapiens OX=9606 GN=RCC2 PE=1 SV=2	1.686	Up	0.00884413	RCC2	56.084	21.608	5	2	3	2	0.358	0.473	0.421	0.715	0.72	0.676	3.422	3.581	3.032
Cellular Component	GO:0005694	8	chromosome	0.0116153	P51532	Transcription activator BRG1 OS=Homo sapiens OX=9606 GN=SMARCA4 PE=1 SV=2	1.574	Up	0.00293402	SMARCA4	184.64	80.8	7	10	10	5	0.511	0.584	0.561	0.913	0.846	0.847	2.701	2.408	2.751
Cellular Component	GO:0070820	11	tertiary granule	0.00213086	P15924	Desmoplakin OS=Homo sapiens OX=9606 GN=DSP PE=1 SV=3	1.585	Up	0.000451733	DSP	331.77	248.02	9.2	23	24	23	0.819	0.801	0.811	1.292	1.243	1.319	0.818	0.806	0.771
Cellular Component	GO:0070820	11	tertiary granule	0.00213086	P04839	Cytochrome b-245 heavy chain OS=Homo sapiens OX=9606 GN=CYBB PE=1 SV=2	1.868	Up	0.011039	CYBB	65.335	47.187	9.3	5	7	5	0.218	0.258	0.253	0.493	0.494	0.375	4.39	4.133	4.268
Cellular Component	GO:0070820	11	tertiary granule	0.00213086	Q13303	Voltage-gated potassium channel subunit beta-2 OS=Homo sapiens OX=9606 GN=KCNAB2 PE=1 SV=2	1.772	Up	0.0132908	KCNAB2	41	12.895	5.7	2	2	2	0.403	0.389	0.304	0.718	0.63	0.594	3.798	3.837	3.225
Cellular Component	GO:0070820	11	tertiary granule	0.00213086	P13498	Cytochrome b-245 light chain OS=Homo sapiens OX=9606 GN=CYBA PE=1 SV=3	1.626	Up	0.000973161	CYBA	21.012	13.089	12.8	2	2	2	0.614	0.641	0.66	1.071	1.052	0.991	2.017	1.969	1.962
Cellular Component	GO:0070820	11	tertiary granule	0.00213086	P29350	Tyrosine-protein phosphatase non-receptor type 6 OS=Homo sapiens OX=9606 GN=PTPN6 PE=1 SV=1	2.207	Up	0.00753624	PTPN6	67.56	12.869	4.5	2	2	2	0.344	0.304	0.246	0.702	0.696	0.575	4.026	3.512	3.875
Cellular Component	GO:0070820	11	tertiary granule	0.00213086	P11279	Lysosome-associated membrane glycoprotein 1 OS=Homo sapiens OX=9606 GN=LAMP1 PE=1 SV=3	1.681	Up	0.00703221	LAMP1	44.882	12.935	4.6	2	3	2	0.582	0.737	0.61	1.059	1.128	1.056	1.818	1.983	1.776
Cellular Component	GO:0070820	11	tertiary granule	0.00213086	Q8WVQ1	Soluble calcium-activated nucleotidase 1 OS=Homo sapiens OX=9606 GN=CANT1 PE=1 SV=1	1.53	Up	0.00211541	CANT1	44.839	10.693	3.5	2	2	2	0.765	0.822	0.785	1.287	1.157	1.186	1.224	1.15	1.142
Cellular Component	GO:0070820	11	tertiary granule	0.00213086	Q6UX06	Olfactomedin-4 OS=Homo sapiens OX=9606 GN=OLFM4 PE=1 SV=1	2.68	Up	0.00440433	OLFM4	57.279	12.292	2.2	1	2	1	0.237	0.21	0.191	0.6	0.646	0.464	4.566	4.17	3.948
Cellular Component	GO:0070820	11	tertiary granule	0.00213086	P05107	Integrin beta-2 OS=Homo sapiens OX=9606 GN=ITGB2 PE=1 SV=2	6.009	Up	0.000629811	ITGB2	84.781	31.175	4.7	3	4	3	0.123	0.121	0.098	0.72	0.723	0.612	4.37	4.201	4.109
Cellular Component	GO:1902495	6	transmembrane transporter complex	0.0239548	Q13303	Voltage-gated potassium channel subunit beta-2 OS=Homo sapiens OX=9606 GN=KCNAB2 PE=1 SV=2	1.772	Up	0.0132908	KCNAB2	41	12.895	5.7	2	2	2	0.403	0.389	0.304	0.718	0.63	0.594	3.798	3.837	3.225
Cellular Component	GO:1902495	6	transmembrane transporter complex	0.0239548	Q6NSJ5	Volume-regulated anion channel subunit LRRC8E OS=Homo sapiens OX=9606 GN=LRRC8E PE=1 SV=2	2.401	Up	0.00797184	LRRC8E	90.246	21.072	4.5	3	3	3	0.775	0.68	0.503	1.638	1.62	1.443	0.705	0.621	0.841
Cellular Component	GO:1902495	6	transmembrane transporter complex	0.0239548	Q8IWT6	Volume-regulated anion channel subunit LRRC8A OS=Homo sapiens OX=9606 GN=LRRC8A PE=1 SV=1	1.592	Up	0.00171487	LRRC8A	94.198	26.6	5.6	4	4	4	0.906	0.831	0.87	1.371	1.461	1.319	0.558	0.618	0.469
Cellular Component	GO:1902495	6	transmembrane transporter complex	0.0239548	Q9BXS9	Solute carrier family 26 member 6 OS=Homo sapiens OX=9606 GN=SLC26A6 PE=1 SV=1	1.702	Up	0.0130816	SLC26A6	82.966	10.964	1.8	2	2	2	0.797	0.625	0.853	1.273	1.245	1.355	1.243	0.979	0.992
Cellular Component	GO:1902495	6	transmembrane transporter complex	0.0239548	Q12879	"Glutamate receptor ionotropic, NMDA 2A OS=Homo sapiens OX=9606 GN=GRIN2A PE=1 SV=1"	1.827	Up	0.0191224	GRIN2A	165.28	6.0968	0.7	1	1	1	0.421	0.424	0.414	0.841	0.766	0.693	3.274	3.204	3.149
Cellular Component	GO:0001533	6	cornified envelope	0.00741904	P15924	Desmoplakin OS=Homo sapiens OX=9606 GN=DSP PE=1 SV=3	1.585	Up	0.000451733	DSP	331.77	248.02	9.2	23	24	23	0.819	0.801	0.811	1.292	1.243	1.319	0.818	0.806	0.771
Cellular Component	GO:0001533	6	cornified envelope	0.00741904	P22735	Protein-glutamine gamma-glutamyltransferase K OS=Homo sapiens OX=9606 GN=TGM1 PE=1 SV=4	2.34	Up	0.0115957	TGM1	89.786	7.1142	1.6	1	1	1	0.151	0.132	0.117	0.389	0.294	0.253	5.353	4.901	4.893
Cellular Component	GO:0000228	11	nuclear chromosome	0.0459659	P52701	DNA mismatch repair protein Msh6 OS=Homo sapiens OX=9606 GN=MSH6 PE=1 SV=2	2.582	Up	0.000143218	MSH6	152.78	25.511	3.8	4	4	4	0.604	0.568	0.591	1.48	1.517	1.555	1.061	0.968	0.986
Cellular Component	GO:0000228	11	nuclear chromosome	0.0459659	P25205	DNA replication licensing factor MCM3 OS=Homo sapiens OX=9606 GN=MCM3 PE=1 SV=3	2.084	Up	0.000633665	MCM3	90.98	23.713	4.6	3	3	3	0.543	0.504	0.557	1.135	1.145	1.062	2.119	2.067	2.08
Cellular Component	GO:0000228	11	nuclear chromosome	0.0459659	Q96IZ0	PRKC apoptosis WT1 regulator protein OS=Homo sapiens OX=9606 GN=PAWR PE=1 SV=1	1.66	Up	0.00112649	PAWR	36.567	12.392	5	1	1	1	0.683	0.767	0.741	1.214	1.189	1.234	1.27	1.353	1.345
Cellular Component	GO:0000228	11	nuclear chromosome	0.0459659	Q8IUE6	Histone H2A type 2-B OS=Homo sapiens OX=9606 GN=HIST2H2AB PE=1 SV=3	2.237	Up	0.0229777	HIST2H2AB	13.995	13.254	17.7	3	6	1	0.462	0.667	0.87	1.411	1.597	1.464	0.52	0.256	0.275
Cellular Component	GO:0000228	11	nuclear chromosome	0.0459659	Q92922	SWI/SNF complex subunit SMARCC1 OS=Homo sapiens OX=9606 GN=SMARCC1 PE=1 SV=3	1.507	Up	0.000150583	SMARCC1	122.87	13.896	5.1	5	6	2	0.823	0.817	0.844	1.231	1.249	1.264	0.924	1.039	0.958
Cellular Component	GO:0000228	11	nuclear chromosome	0.0459659	P11387	DNA topoisomerase 1 OS=Homo sapiens OX=9606 GN=TOP1 PE=1 SV=2	1.6	Up	0.000143218	TOP1	90.725	85.059	14	10	12	10	0.855	0.824	0.825	1.331	1.348	1.328	0.804	0.903	0.737
Cellular Component	GO:0000228	11	nuclear chromosome	0.0459659	P51532	Transcription activator BRG1 OS=Homo sapiens OX=9606 GN=SMARCA4 PE=1 SV=2	1.574	Up	0.00293402	SMARCA4	184.64	80.8	7	10	10	5	0.511	0.584	0.561	0.913	0.846	0.847	2.701	2.408	2.751
Cellular Component	GO:0000228	11	nuclear chromosome	0.0459659	O14497	AT-rich interactive domain-containing protein 1A OS=Homo sapiens OX=9606 GN=ARID1A PE=1 SV=3	2.505	Up	0.000150583	ARID1A	242.04	26.789	1.8	4	4	4	0.549	0.556	0.521	1.411	1.321	1.341	1.641	1.521	1.339
Cellular Component	GO:0000228	11	nuclear chromosome	0.0459659	Q9UBU8	Mortality factor 4-like protein 1 OS=Homo sapiens OX=9606 GN=MORF4L1 PE=1 SV=2	1.697	Up	0.011983	MORF4L1	41.473	12.028	5.5	2	3	2	0.265	0.264	0.243	0.496	0.446	0.368	4.747	4.242	4.278
Cellular Component	GO:0009986	4	cell surface	0.021901	P05362	Intercellular adhesion molecule 1 OS=Homo sapiens OX=9606 GN=ICAM1 PE=1 SV=2	1.96	Up	0.000143218	ICAM1	57.825	39.355	3.4	2	3	2	0.772	0.807	0.773	1.532	1.507	1.571	0.24	0.399	0.493
Cellular Component	GO:0009986	4	cell surface	0.021901	P15291	"Beta-1,4-galactosyltransferase 1 OS=Homo sapiens OX=9606 GN=B4GALT1 PE=1 SV=5"	1.52	Up	0.041665	B4GALT1	43.92	23.551	15.1	3	3	3	0.797	0.672	0.561	0.942	1.157	0.987	1.998	1.563	2.165
Cellular Component	GO:0009986	4	cell surface	0.021901	O43586	Proline-serine-threonine phosphatase-interacting protein 1 OS=Homo sapiens OX=9606 GN=PSTPIP1 PE=1 SV=1	2.162	Up	0.00415374	PSTPIP1	47.591	12.595	3.1	1	1	1	0.166	0.149	0.166	0.371	0.377	0.292	4.947	4.829	4.886
Cellular Component	GO:0009986	4	cell surface	0.021901	P11279	Lysosome-associated membrane glycoprotein 1 OS=Homo sapiens OX=9606 GN=LAMP1 PE=1 SV=3	1.681	Up	0.00703221	LAMP1	44.882	12.935	4.6	2	3	2	0.582	0.737	0.61	1.059	1.128	1.056	1.818	1.983	1.776
Cellular Component	GO:0009986	4	cell surface	0.021901	P02675	Fibrinogen beta chain OS=Homo sapiens OX=9606 GN=FGB PE=1 SV=2	3.082	Up	0.00435295	FGB	55.928	12.014	8.4	4	3	2	0.345	0.324	0.236	0.973	1.008	0.808	3.422	2.891	3.173
Cellular Component	GO:0009986	4	cell surface	0.021901	Q9NZQ7	Programmed cell death 1 ligand 1 OS=Homo sapiens OX=9606 GN=CD274 PE=1 SV=1	2.027	Up	0.00338953	CD274	33.275	12.193	10	2	2	2	0.757	0.757	0.605	1.494	1.401	1.401	0.768	0.793	1.101
Cellular Component	GO:0009986	4	cell surface	0.021901	P00750	Tissue-type plasminogen activator OS=Homo sapiens OX=9606 GN=PLAT PE=1 SV=1	1.868	Up	0.000451733	PLAT	62.916	18.308	6.6	3	3	3	0.693	0.643	0.678	1.258	1.278	1.227	1.017	1.121	1.997
Cellular Component	GO:0009986	4	cell surface	0.021901	Q8IWT6	Volume-regulated anion channel subunit LRRC8A OS=Homo sapiens OX=9606 GN=LRRC8A PE=1 SV=1	1.592	Up	0.00171487	LRRC8A	94.198	26.6	5.6	4	4	4	0.906	0.831	0.87	1.371	1.461	1.319	0.558	0.618	0.469
Cellular Component	GO:0009986	4	cell surface	0.021901	P08575	Receptor-type tyrosine-protein phosphatase C OS=Homo sapiens OX=9606 GN=PTPRC PE=1 SV=3	3.803	Up	0.00505349	PTPRC	147.48	23.501	2.4	3	3	3	0.099	0.12	0.091	0.473	0.416	0.29	5.307	4.978	4.51
Cellular Component	GO:0009986	4	cell surface	0.021901	P07093	Glia-derived nexin OS=Homo sapiens OX=9606 GN=SERPINE2 PE=1 SV=1	2.223	Up	0.000878145	SERPINE2	44.002	6.6443	3	1	1	1	0.647	0.671	0.648	1.518	1.53	1.322	1.052	0.877	0.988
Cellular Component	GO:0009986	4	cell surface	0.021901	P00742	Coagulation factor X OS=Homo sapiens OX=9606 GN=F10 PE=1 SV=2	1.744	Up	0.00727545	F10	54.731	7.2012	2.3	1	1	1	0.627	0.801	0.658	1.147	1.207	1.283	1.529	1.464	1.244
Cellular Component	GO:0009986	4	cell surface	0.021901	P05107	Integrin beta-2 OS=Homo sapiens OX=9606 GN=ITGB2 PE=1 SV=2	6.009	Up	0.000629811	ITGB2	84.781	31.175	4.7	3	4	3	0.123	0.121	0.098	0.72	0.723	0.612	4.37	4.201	4.109
Cellular Component	GO:0009986	4	cell surface	0.021901	Q12879	"Glutamate receptor ionotropic, NMDA 2A OS=Homo sapiens OX=9606 GN=GRIN2A PE=1 SV=1"	1.827	Up	0.0191224	GRIN2A	165.28	6.0968	0.7	1	1	1	0.421	0.424	0.414	0.841	0.766	0.693	3.274	3.204	3.149
Cellular Component	GO:0005604	6	basement membrane	0.0546765	Q15582	Transforming growth factor-beta-induced protein ig-h3 OS=Homo sapiens OX=9606 GN=TGFBI PE=1 SV=1	1.895	Up	0.000626613	TGFBI	74.68	59.626	11.6	6	8	6	0.677	0.655	0.626	1.218	1.293	1.2	1.446	1.382	1.461
Cellular Component	GO:0005604	6	basement membrane	0.0546765	P01033	Metalloproteinase inhibitor 1 OS=Homo sapiens OX=9606 GN=TIMP1 PE=1 SV=1	1.84	Up	0.00112649	TIMP1	23.171	37.648	23.2	4	5	4	0.798	0.797	0.728	1.407	1.504	1.363	0.569	0.64	0.649
Cellular Component	GO:0005604	6	basement membrane	0.0546765	P24821	Tenascin OS=Homo sapiens OX=9606 GN=TNC PE=1 SV=3	3.453	Up	0.000143218	TNC	240.85	210.8	10.7	17	18	17	0.497	0.464	0.461	1.671	1.618	1.621	0.988	1.114	1.096
Cellular Component	GO:0005604	6	basement membrane	0.0546765	P02458	Collagen alpha-1(II) chain OS=Homo sapiens OX=9606 GN=COL2A1 PE=1 SV=3	2.032	Up	0.000779304	COL2A1	141.78	6.5407	5.5	7	10	1	0.754	0.661	0.702	1.477	1.399	1.425	0.878	0.824	0.953
Cellular Component	GO:0044454	12	nuclear chromosome part	0.0270336	P52701	DNA mismatch repair protein Msh6 OS=Homo sapiens OX=9606 GN=MSH6 PE=1 SV=2	2.582	Up	0.000143218	MSH6	152.78	25.511	3.8	4	4	4	0.604	0.568	0.591	1.48	1.517	1.555	1.061	0.968	0.986
Cellular Component	GO:0044454	12	nuclear chromosome part	0.0270336	P25205	DNA replication licensing factor MCM3 OS=Homo sapiens OX=9606 GN=MCM3 PE=1 SV=3	2.084	Up	0.000633665	MCM3	90.98	23.713	4.6	3	3	3	0.543	0.504	0.557	1.135	1.145	1.062	2.119	2.067	2.08
Cellular Component	GO:0044454	12	nuclear chromosome part	0.0270336	Q96IZ0	PRKC apoptosis WT1 regulator protein OS=Homo sapiens OX=9606 GN=PAWR PE=1 SV=1	1.66	Up	0.00112649	PAWR	36.567	12.392	5	1	1	1	0.683	0.767	0.741	1.214	1.189	1.234	1.27	1.353	1.345
Cellular Component	GO:0044454	12	nuclear chromosome part	0.0270336	Q8IUE6	Histone H2A type 2-B OS=Homo sapiens OX=9606 GN=HIST2H2AB PE=1 SV=3	2.237	Up	0.0229777	HIST2H2AB	13.995	13.254	17.7	3	6	1	0.462	0.667	0.87	1.411	1.597	1.464	0.52	0.256	0.275
Cellular Component	GO:0044454	12	nuclear chromosome part	0.0270336	Q92922	SWI/SNF complex subunit SMARCC1 OS=Homo sapiens OX=9606 GN=SMARCC1 PE=1 SV=3	1.507	Up	0.000150583	SMARCC1	122.87	13.896	5.1	5	6	2	0.823	0.817	0.844	1.231	1.249	1.264	0.924	1.039	0.958
Cellular Component	GO:0044454	12	nuclear chromosome part	0.0270336	P11387	DNA topoisomerase 1 OS=Homo sapiens OX=9606 GN=TOP1 PE=1 SV=2	1.6	Up	0.000143218	TOP1	90.725	85.059	14	10	12	10	0.855	0.824	0.825	1.331	1.348	1.328	0.804	0.903	0.737
Cellular Component	GO:0044454	12	nuclear chromosome part	0.0270336	P51532	Transcription activator BRG1 OS=Homo sapiens OX=9606 GN=SMARCA4 PE=1 SV=2	1.574	Up	0.00293402	SMARCA4	184.64	80.8	7	10	10	5	0.511	0.584	0.561	0.913	0.846	0.847	2.701	2.408	2.751
Cellular Component	GO:0044454	12	nuclear chromosome part	0.0270336	O14497	AT-rich interactive domain-containing protein 1A OS=Homo sapiens OX=9606 GN=ARID1A PE=1 SV=3	2.505	Up	0.000150583	ARID1A	242.04	26.789	1.8	4	4	4	0.549	0.556	0.521	1.411	1.321	1.341	1.641	1.521	1.339
Cellular Component	GO:0044454	12	nuclear chromosome part	0.0270336	Q9UBU8	Mortality factor 4-like protein 1 OS=Homo sapiens OX=9606 GN=MORF4L1 PE=1 SV=2	1.697	Up	0.011983	MORF4L1	41.473	12.028	5.5	2	3	2	0.265	0.264	0.243	0.496	0.446	0.368	4.747	4.242	4.278
Cellular Component	GO:0030175	6	filopodium	0.250118	P13796	Plastin-2 OS=Homo sapiens OX=9606 GN=LCP1 PE=1 SV=6	4.138	Up	0.00138069	LCP1	70.288	27.571	12.4	8	13	4	0.077	0.087	0.075	0.358	0.363	0.268	5.247	4.927	4.811
Cellular Component	GO:0030175	6	filopodium	0.250118	P68133	"Actin, alpha skeletal muscle OS=Homo sapiens OX=9606 GN=ACTA1 PE=1 SV=1"	1.942	Up	0.030002	ACTA1	42.051	8.8239	57.3	16	142	1	0.229	0.259	0.155	0.433	0.453	0.363	5.084	4.225	4.471
Cellular Component	GO:0030175	6	filopodium	0.250118	P15291	"Beta-1,4-galactosyltransferase 1 OS=Homo sapiens OX=9606 GN=B4GALT1 PE=1 SV=5"	1.52	Up	0.041665	B4GALT1	43.92	23.551	15.1	3	3	3	0.797	0.672	0.561	0.942	1.157	0.987	1.998	1.563	2.165
Cellular Component	GO:0097060	8	synaptic membrane	0.250118	O00291	Huntingtin-interacting protein 1 OS=Homo sapiens OX=9606 GN=HIP1 PE=1 SV=5	5.527	Up	0.00351365	HIP1	116.22	22.871	4.1	4	4	4	0.056	0.061	0.048	0.327	0.374	0.211	5.82	5.224	4.771
Cellular Component	GO:0097060	8	synaptic membrane	0.250118	Q96CX2	BTB/POZ domain-containing protein KCTD12 OS=Homo sapiens OX=9606 GN=KCTD12 PE=1 SV=1	2.265	Up	0.00187498	KCTD12	35.7	12.927	7.1	2	2	2	0.473	0.444	0.377	0.94	0.972	1.019	2.652	2.588	2.815
Cellular Component	GO:0097060	8	synaptic membrane	0.250118	Q12879	"Glutamate receptor ionotropic, NMDA 2A OS=Homo sapiens OX=9606 GN=GRIN2A PE=1 SV=1"	1.827	Up	0.0191224	GRIN2A	165.28	6.0968	0.7	1	1	1	0.421	0.424	0.414	0.841	0.766	0.693	3.274	3.204	3.149
Cellular Component	GO:0000922	11	spindle pole	0.322771	Q9Y6D9	Mitotic spindle assembly checkpoint protein MAD1 OS=Homo sapiens OX=9606 GN=MAD1L1 PE=1 SV=2	1.564	Up	0.015557	MAD1L1	83.066	6.9361	1.1	1	1	1	0.727	0.821	0.751	1.33	1.026	1.239	1.24	1.458	1.072
Cellular Component	GO:0000922	11	spindle pole	0.322771	Q9NS23	Ras association domain-containing protein 1 OS=Homo sapiens OX=9606 GN=RASSF1 PE=1 SV=1	2.173	Up	0.00014794	RASSF1	39.219	12.037	5.5	2	2	2	0.731	0.7	0.712	1.584	1.493	1.579	0.786	0.541	0.425
Cellular Component	GO:0032580	13	Golgi cisterna membrane	0.0996151	Q86X52	Chondroitin sulfate synthase 1 OS=Homo sapiens OX=9606 GN=CHSY1 PE=1 SV=3	1.601	Up	0.000451733	CHSY1	91.783	18.196	2.1	1	1	1	0.756	0.763	0.725	1.218	1.199	1.176	1.29	1.323	1.322
Cellular Component	GO:0032580	13	Golgi cisterna membrane	0.0996151	P15291	"Beta-1,4-galactosyltransferase 1 OS=Homo sapiens OX=9606 GN=B4GALT1 PE=1 SV=5"	1.52	Up	0.041665	B4GALT1	43.92	23.551	15.1	3	3	3	0.797	0.672	0.561	0.942	1.157	0.987	1.998	1.563	2.165
Cellular Component	GO:0032580	13	Golgi cisterna membrane	0.0996151	Q8WVQ1	Soluble calcium-activated nucleotidase 1 OS=Homo sapiens OX=9606 GN=CANT1 PE=1 SV=1	1.53	Up	0.00211541	CANT1	44.839	10.693	3.5	2	2	2	0.765	0.822	0.785	1.287	1.157	1.186	1.224	1.15	1.142
Cellular Component	GO:0098802	7	plasma membrane receptor complex	0.114894	P29350	Tyrosine-protein phosphatase non-receptor type 6 OS=Homo sapiens OX=9606 GN=PTPN6 PE=1 SV=1	2.207	Up	0.00753624	PTPN6	67.56	12.869	4.5	2	2	2	0.344	0.304	0.246	0.702	0.696	0.575	4.026	3.512	3.875
Cellular Component	GO:0098802	7	plasma membrane receptor complex	0.114894	P05107	Integrin beta-2 OS=Homo sapiens OX=9606 GN=ITGB2 PE=1 SV=2	6.009	Up	0.000629811	ITGB2	84.781	31.175	4.7	3	4	3	0.123	0.121	0.098	0.72	0.723	0.612	4.37	4.201	4.109
Cellular Component	GO:0098802	7	plasma membrane receptor complex	0.114894	Q12879	"Glutamate receptor ionotropic, NMDA 2A OS=Homo sapiens OX=9606 GN=GRIN2A PE=1 SV=1"	1.827	Up	0.0191224	GRIN2A	165.28	6.0968	0.7	1	1	1	0.421	0.424	0.414	0.841	0.766	0.693	3.274	3.204	3.149
Cellular Component	GO:0034703	8	cation channel complex	0.123912	Q13303	Voltage-gated potassium channel subunit beta-2 OS=Homo sapiens OX=9606 GN=KCNAB2 PE=1 SV=2	1.772	Up	0.0132908	KCNAB2	41	12.895	5.7	2	2	2	0.403	0.389	0.304	0.718	0.63	0.594	3.798	3.837	3.225
Cellular Component	GO:0034703	8	cation channel complex	0.123912	Q12879	"Glutamate receptor ionotropic, NMDA 2A OS=Homo sapiens OX=9606 GN=GRIN2A PE=1 SV=1"	1.827	Up	0.0191224	GRIN2A	165.28	6.0968	0.7	1	1	1	0.421	0.424	0.414	0.841	0.766	0.693	3.274	3.204	3.149
Cellular Component	GO:0031012	4	extracellular matrix	0.0188966	P15924	Desmoplakin OS=Homo sapiens OX=9606 GN=DSP PE=1 SV=3	1.585	Up	0.000451733	DSP	331.77	248.02	9.2	23	24	23	0.819	0.801	0.811	1.292	1.243	1.319	0.818	0.806	0.771
Cellular Component	GO:0031012	4	extracellular matrix	0.0188966	P24821	Tenascin OS=Homo sapiens OX=9606 GN=TNC PE=1 SV=3	3.453	Up	0.000143218	TNC	240.85	210.8	10.7	17	18	17	0.497	0.464	0.461	1.671	1.618	1.621	0.988	1.114	1.096
Cellular Component	GO:0031012	4	extracellular matrix	0.0188966	P48307	Tissue factor pathway inhibitor 2 OS=Homo sapiens OX=9606 GN=TFPI2 PE=1 SV=1	3.234	Up	0.000143218	TFPI2	26.934	18.325	17	3	3	3	0.531	0.498	0.528	1.699	1.644	1.692	0.851	0.731	0.888
Cellular Component	GO:0031012	4	extracellular matrix	0.0188966	P15502	Elastin OS=Homo sapiens OX=9606 GN=ELN PE=1 SV=4	1.888	Up	0.000626613	ELN	68.397	45.193	4.2	2	2	2	0.694	0.712	0.756	1.335	1.414	1.333	0.944	0.994	1.086
Cellular Component	GO:0031012	4	extracellular matrix	0.0188966	P17844	Probable ATP-dependent RNA helicase DDX5 OS=Homo sapiens OX=9606 GN=DDX5 PE=1 SV=1	1.508	Up	0.000144328	DDX5	69.147	121.57	35	20	28	14	0.797	0.778	0.789	1.201	1.165	1.198	1.386	1.206	1.06
Cellular Component	GO:0031012	4	extracellular matrix	0.0188966	Q15582	Transforming growth factor-beta-induced protein ig-h3 OS=Homo sapiens OX=9606 GN=TGFBI PE=1 SV=1	1.895	Up	0.000626613	TGFBI	74.68	59.626	11.6	6	8	6	0.677	0.655	0.626	1.218	1.293	1.2	1.446	1.382	1.461
Cellular Component	GO:0031012	4	extracellular matrix	0.0188966	P12110	Collagen alpha-2(VI) chain OS=Homo sapiens OX=9606 GN=COL6A2 PE=1 SV=4	1.617	Up	0.000451733	COL6A2	108.58	131.38	16.3	11	15	11	0.856	0.831	0.809	1.348	1.366	1.322	0.717	0.763	0.679
Cellular Component	GO:0031012	4	extracellular matrix	0.0188966	P21980	Protein-glutamine gamma-glutamyltransferase 2 OS=Homo sapiens OX=9606 GN=TGM2 PE=1 SV=2	1.683	Up	0.000626613	TGM2	77.328	182.95	33.2	17	29	17	0.846	0.835	0.779	1.372	1.375	1.392	0.504	0.508	0.53
Cellular Component	GO:0031012	4	extracellular matrix	0.0188966	P01033	Metalloproteinase inhibitor 1 OS=Homo sapiens OX=9606 GN=TIMP1 PE=1 SV=1	1.84	Up	0.00112649	TIMP1	23.171	37.648	23.2	4	5	4	0.798	0.797	0.728	1.407	1.504	1.363	0.569	0.64	0.649
Cellular Component	GO:0031012	4	extracellular matrix	0.0188966	P07093	Glia-derived nexin OS=Homo sapiens OX=9606 GN=SERPINE2 PE=1 SV=1	2.223	Up	0.000878145	SERPINE2	44.002	6.6443	3	1	1	1	0.647	0.671	0.648	1.518	1.53	1.322	1.052	0.877	0.988
Cellular Component	GO:0031012	4	extracellular matrix	0.0188966	P02458	Collagen alpha-1(II) chain OS=Homo sapiens OX=9606 GN=COL2A1 PE=1 SV=3	2.032	Up	0.000779304	COL2A1	141.78	6.5407	5.5	7	10	1	0.754	0.661	0.702	1.477	1.399	1.425	0.878	0.824	0.953
Cellular Component	GO:0031012	4	extracellular matrix	0.0188966	P12111	Collagen alpha-3(VI) chain OS=Homo sapiens OX=9606 GN=COL6A3 PE=1 SV=5	1.903	Up	0.000143218	COL6A3	343.67	323.31	16.8	46	59	46	0.76	0.77	0.739	1.437	1.416	1.465	0.563	0.638	0.606
Cellular Component	GO:0030667	11	secretory granule membrane	0.0559756	P15924	Desmoplakin OS=Homo sapiens OX=9606 GN=DSP PE=1 SV=3	1.585	Up	0.000451733	DSP	331.77	248.02	9.2	23	24	23	0.819	0.801	0.811	1.292	1.243	1.319	0.818	0.806	0.771
Cellular Component	GO:0030667	11	secretory granule membrane	0.0559756	P04839	Cytochrome b-245 heavy chain OS=Homo sapiens OX=9606 GN=CYBB PE=1 SV=2	1.868	Up	0.011039	CYBB	65.335	47.187	9.3	5	7	5	0.218	0.258	0.253	0.493	0.494	0.375	4.39	4.133	4.268
Cellular Component	GO:0030667	11	secretory granule membrane	0.0559756	Q13303	Voltage-gated potassium channel subunit beta-2 OS=Homo sapiens OX=9606 GN=KCNAB2 PE=1 SV=2	1.772	Up	0.0132908	KCNAB2	41	12.895	5.7	2	2	2	0.403	0.389	0.304	0.718	0.63	0.594	3.798	3.837	3.225
Cellular Component	GO:0030667	11	secretory granule membrane	0.0559756	P13498	Cytochrome b-245 light chain OS=Homo sapiens OX=9606 GN=CYBA PE=1 SV=3	1.626	Up	0.000973161	CYBA	21.012	13.089	12.8	2	2	2	0.614	0.641	0.66	1.071	1.052	0.991	2.017	1.969	1.962
Cellular Component	GO:0030667	11	secretory granule membrane	0.0559756	P15291	"Beta-1,4-galactosyltransferase 1 OS=Homo sapiens OX=9606 GN=B4GALT1 PE=1 SV=5"	1.52	Up	0.041665	B4GALT1	43.92	23.551	15.1	3	3	3	0.797	0.672	0.561	0.942	1.157	0.987	1.998	1.563	2.165
Cellular Component	GO:0030667	11	secretory granule membrane	0.0559756	P11279	Lysosome-associated membrane glycoprotein 1 OS=Homo sapiens OX=9606 GN=LAMP1 PE=1 SV=3	1.681	Up	0.00703221	LAMP1	44.882	12.935	4.6	2	3	2	0.582	0.737	0.61	1.059	1.128	1.056	1.818	1.983	1.776
Cellular Component	GO:0030667	11	secretory granule membrane	0.0559756	Q03405	Urokinase plasminogen activator surface receptor OS=Homo sapiens OX=9606 GN=PLAUR PE=1 SV=1	1.609	Up	0.00194826	PLAUR	36.978	39.243	25.1	5	5	5	0.879	0.809	0.812	1.309	1.427	1.287	0.717	0.802	0.71
Cellular Component	GO:0030667	11	secretory granule membrane	0.0559756	P08575	Receptor-type tyrosine-protein phosphatase C OS=Homo sapiens OX=9606 GN=PTPRC PE=1 SV=3	3.803	Up	0.00505349	PTPRC	147.48	23.501	2.4	3	3	3	0.099	0.12	0.091	0.473	0.416	0.29	5.307	4.978	4.51
Cellular Component	GO:0030667	11	secretory granule membrane	0.0559756	P05107	Integrin beta-2 OS=Homo sapiens OX=9606 GN=ITGB2 PE=1 SV=2	6.009	Up	0.000629811	ITGB2	84.781	31.175	4.7	3	4	3	0.123	0.121	0.098	0.72	0.723	0.612	4.37	4.201	4.109
Cellular Component	GO:0005758	11	mitochondrial intermembrane space	0.156508	P09769	Tyrosine-protein kinase Fgr OS=Homo sapiens OX=9606 GN=FGR PE=1 SV=2	2.913	Up	0.0110415	FGR	59.478	6.0256	1.9	1	1	1	0.1	0.131	0.113	0.39	0.376	0.236	5.534	4.88	4.732
Cellular Component	GO:0005758	11	mitochondrial intermembrane space	0.156508	P99999	Cytochrome c OS=Homo sapiens OX=9606 GN=CYCS PE=1 SV=2	1.548	Up	0.00320135	CYCS	11.749	39.906	14.3	2	5	2	0.845	0.889	0.89	1.309	1.472	1.282	0.085	0.128	0.262
Cellular Component	GO:0005758	11	mitochondrial intermembrane space	0.156508	P50440	"Glycine amidinotransferase, mitochondrial OS=Homo sapiens OX=9606 GN=GATM PE=1 SV=1"	1.885	Up	0.00763394	GATM	48.455	26.387	9.9	3	3	3	0.37	0.328	0.345	0.752	0.656	0.558	4.079	3.471	3.472
Cellular Component	GO:0016514	12	SWI/SNF complex	0.00330879	Q92922	SWI/SNF complex subunit SMARCC1 OS=Homo sapiens OX=9606 GN=SMARCC1 PE=1 SV=3	1.507	Up	0.000150583	SMARCC1	122.87	13.896	5.1	5	6	2	0.823	0.817	0.844	1.231	1.249	1.264	0.924	1.039	0.958
Cellular Component	GO:0016514	12	SWI/SNF complex	0.00330879	O14497	AT-rich interactive domain-containing protein 1A OS=Homo sapiens OX=9606 GN=ARID1A PE=1 SV=3	2.505	Up	0.000150583	ARID1A	242.04	26.789	1.8	4	4	4	0.549	0.556	0.521	1.411	1.321	1.341	1.641	1.521	1.339
Cellular Component	GO:0016514	12	SWI/SNF complex	0.00330879	P51532	Transcription activator BRG1 OS=Homo sapiens OX=9606 GN=SMARCA4 PE=1 SV=2	1.574	Up	0.00293402	SMARCA4	184.64	80.8	7	10	10	5	0.511	0.584	0.561	0.913	0.846	0.847	2.701	2.408	2.751
Cellular Component	GO:1904724	12	tertiary granule lumen	0.0655252	P29350	Tyrosine-protein phosphatase non-receptor type 6 OS=Homo sapiens OX=9606 GN=PTPN6 PE=1 SV=1	2.207	Up	0.00753624	PTPN6	67.56	12.869	4.5	2	2	2	0.344	0.304	0.246	0.702	0.696	0.575	4.026	3.512	3.875
Cellular Component	GO:1904724	12	tertiary granule lumen	0.0655252	Q6UX06	Olfactomedin-4 OS=Homo sapiens OX=9606 GN=OLFM4 PE=1 SV=1	2.68	Up	0.00440433	OLFM4	57.279	12.292	2.2	1	2	1	0.237	0.21	0.191	0.6	0.646	0.464	4.566	4.17	3.948
Cellular Component	GO:1904724	12	tertiary granule lumen	0.0655252	Q8WVQ1	Soluble calcium-activated nucleotidase 1 OS=Homo sapiens OX=9606 GN=CANT1 PE=1 SV=1	1.53	Up	0.00211541	CANT1	44.839	10.693	3.5	2	2	2	0.765	0.822	0.785	1.287	1.157	1.186	1.224	1.15	1.142
Cellular Component	GO:0005684	11	U2-type spliceosomal complex	0.174615	Q9NQ29	Putative RNA-binding protein Luc7-like 1 OS=Homo sapiens OX=9606 GN=LUC7L PE=1 SV=1	1.812	Up	0.00583546	LUC7L	43.727	13.236	11.9	4	7	2	0.908	0.717	0.847	1.487	1.596	1.396	0.47	0.389	0.41
Cellular Component	GO:0005684	11	U2-type spliceosomal complex	0.174615	Q9Y383	Putative RNA-binding protein Luc7-like 2 OS=Homo sapiens OX=9606 GN=LUC7L2 PE=1 SV=2	1.547	Up	0.00523914	LUC7L2	46.513	41.313	19.1	6	10	4	0.702	0.759	0.644	1.114	1.122	1.021	1.702	1.755	1.631
Cellular Component	GO:0031234	8	extrinsic component of cytoplasmic side of plasma membrane	0.114894	P09769	Tyrosine-protein kinase Fgr OS=Homo sapiens OX=9606 GN=FGR PE=1 SV=2	2.913	Up	0.0110415	FGR	59.478	6.0256	1.9	1	1	1	0.1	0.131	0.113	0.39	0.376	0.236	5.534	4.88	4.732
Cellular Component	GO:0031234	8	extrinsic component of cytoplasmic side of plasma membrane	0.114894	Q13303	Voltage-gated potassium channel subunit beta-2 OS=Homo sapiens OX=9606 GN=KCNAB2 PE=1 SV=2	1.772	Up	0.0132908	KCNAB2	41	12.895	5.7	2	2	2	0.403	0.389	0.304	0.718	0.63	0.594	3.798	3.837	3.225
Cellular Component	GO:0031234	8	extrinsic component of cytoplasmic side of plasma membrane	0.114894	O00291	Huntingtin-interacting protein 1 OS=Homo sapiens OX=9606 GN=HIP1 PE=1 SV=5	5.527	Up	0.00351365	HIP1	116.22	22.871	4.1	4	4	4	0.056	0.061	0.048	0.327	0.374	0.211	5.82	5.224	4.771
Cellular Component	GO:0044420	5	extracellular matrix component	0.0330295	Q15582	Transforming growth factor-beta-induced protein ig-h3 OS=Homo sapiens OX=9606 GN=TGFBI PE=1 SV=1	1.895	Up	0.000626613	TGFBI	74.68	59.626	11.6	6	8	6	0.677	0.655	0.626	1.218	1.293	1.2	1.446	1.382	1.461
Cellular Component	GO:0044420	5	extracellular matrix component	0.0330295	P01033	Metalloproteinase inhibitor 1 OS=Homo sapiens OX=9606 GN=TIMP1 PE=1 SV=1	1.84	Up	0.00112649	TIMP1	23.171	37.648	23.2	4	5	4	0.798	0.797	0.728	1.407	1.504	1.363	0.569	0.64	0.649
Cellular Component	GO:0044420	5	extracellular matrix component	0.0330295	P24821	Tenascin OS=Homo sapiens OX=9606 GN=TNC PE=1 SV=3	3.453	Up	0.000143218	TNC	240.85	210.8	10.7	17	18	17	0.497	0.464	0.461	1.671	1.618	1.621	0.988	1.114	1.096
Cellular Component	GO:0044420	5	extracellular matrix component	0.0330295	P15502	Elastin OS=Homo sapiens OX=9606 GN=ELN PE=1 SV=4	1.888	Up	0.000626613	ELN	68.397	45.193	4.2	2	2	2	0.694	0.712	0.756	1.335	1.414	1.333	0.944	0.994	1.086
Cellular Component	GO:0044420	5	extracellular matrix component	0.0330295	P02458	Collagen alpha-1(II) chain OS=Homo sapiens OX=9606 GN=COL2A1 PE=1 SV=3	2.032	Up	0.000779304	COL2A1	141.78	6.5407	5.5	7	10	1	0.754	0.661	0.702	1.477	1.399	1.425	0.878	0.824	0.953
Cellular Component	GO:0032010	12	phagolysosome	0.00129738	Q15080	Neutrophil cytosol factor 4 OS=Homo sapiens OX=9606 GN=NCF4 PE=1 SV=2	2.023	Up	0.021306	NCF4	39.031	7.6552	3.5	1	2	1	0.156	0.147	0.182	0.336	0.396	0.249	5.347	4.797	4.655
Cellular Component	GO:0032010	12	phagolysosome	0.00129738	P11279	Lysosome-associated membrane glycoprotein 1 OS=Homo sapiens OX=9606 GN=LAMP1 PE=1 SV=3	1.681	Up	0.00703221	LAMP1	44.882	12.935	4.6	2	3	2	0.582	0.737	0.61	1.059	1.128	1.056	1.818	1.983	1.776
Cellular Component	GO:0071564	12	npBAF complex	0.00226555	Q92922	SWI/SNF complex subunit SMARCC1 OS=Homo sapiens OX=9606 GN=SMARCC1 PE=1 SV=3	1.507	Up	0.000150583	SMARCC1	122.87	13.896	5.1	5	6	2	0.823	0.817	0.844	1.231	1.249	1.264	0.924	1.039	0.958
Cellular Component	GO:0071564	12	npBAF complex	0.00226555	O14497	AT-rich interactive domain-containing protein 1A OS=Homo sapiens OX=9606 GN=ARID1A PE=1 SV=3	2.505	Up	0.000150583	ARID1A	242.04	26.789	1.8	4	4	4	0.549	0.556	0.521	1.411	1.321	1.341	1.641	1.521	1.339
Cellular Component	GO:0071564	12	npBAF complex	0.00226555	P51532	Transcription activator BRG1 OS=Homo sapiens OX=9606 GN=SMARCA4 PE=1 SV=2	1.574	Up	0.00293402	SMARCA4	184.64	80.8	7	10	10	5	0.511	0.584	0.561	0.913	0.846	0.847	2.701	2.408	2.751
Cellular Component	GO:0005916	6	fascia adherens	0.0314762	P15924	Desmoplakin OS=Homo sapiens OX=9606 GN=DSP PE=1 SV=3	1.585	Up	0.000451733	DSP	331.77	248.02	9.2	23	24	23	0.819	0.801	0.811	1.292	1.243	1.319	0.818	0.806	0.771
Cellular Component	GO:0005916	6	fascia adherens	0.0314762	P17661	Desmin OS=Homo sapiens OX=9606 GN=DES PE=1 SV=3	2.058	Up	0.000451733	DES	53.535	8.3677	7.7	4	6	1	0.587	0.642	0.612	1.267	1.298	1.223	1.403	1.474	1.709
Cellular Component	GO:0001725	12	stress fiber	0.295767	P13498	Cytochrome b-245 light chain OS=Homo sapiens OX=9606 GN=CYBA PE=1 SV=3	1.626	Up	0.000973161	CYBA	21.012	13.089	12.8	2	2	2	0.614	0.641	0.66	1.071	1.052	0.991	2.017	1.969	1.962
Cellular Component	GO:0001725	12	stress fiber	0.295767	P68133	"Actin, alpha skeletal muscle OS=Homo sapiens OX=9606 GN=ACTA1 PE=1 SV=1"	1.942	Up	0.030002	ACTA1	42.051	8.8239	57.3	16	142	1	0.229	0.259	0.155	0.433	0.453	0.363	5.084	4.225	4.471
Cellular Component	GO:0030139	9	endocytic vesicle	0.141756	P04839	Cytochrome b-245 heavy chain OS=Homo sapiens OX=9606 GN=CYBB PE=1 SV=2	1.868	Up	0.011039	CYBB	65.335	47.187	9.3	5	7	5	0.218	0.258	0.253	0.493	0.494	0.375	4.39	4.133	4.268
Cellular Component	GO:0030139	9	endocytic vesicle	0.141756	P13498	Cytochrome b-245 light chain OS=Homo sapiens OX=9606 GN=CYBA PE=1 SV=3	1.626	Up	0.000973161	CYBA	21.012	13.089	12.8	2	2	2	0.614	0.641	0.66	1.071	1.052	0.991	2.017	1.969	1.962
Cellular Component	GO:0030139	9	endocytic vesicle	0.141756	P02790	Hemopexin OS=Homo sapiens OX=9606 GN=HPX PE=1 SV=2	1.619	Up	0.00295119	HPX	51.676	11.99	1.9	2	3	2	0.335	0.349	0.31	0.573	0.529	0.507	4.1	4.043	3.785
Cellular Component	GO:0030139	9	endocytic vesicle	0.141756	Q15080	Neutrophil cytosol factor 4 OS=Homo sapiens OX=9606 GN=NCF4 PE=1 SV=2	2.023	Up	0.021306	NCF4	39.031	7.6552	3.5	1	2	1	0.156	0.147	0.182	0.336	0.396	0.249	5.347	4.797	4.655
Cellular Component	GO:0030139	9	endocytic vesicle	0.141756	P31146	Coronin-1A OS=Homo sapiens OX=9606 GN=CORO1A PE=1 SV=4	1.756	Up	0.0276921	CORO1A	51.026	67.084	12.8	6	11	5	0.24	0.204	0.229	0.457	0.42	0.305	4.593	4.713	4.378
Cellular Component	GO:0030139	9	endocytic vesicle	0.141756	O95466	Formin-like protein 1 OS=Homo sapiens OX=9606 GN=FMNL1 PE=1 SV=3	1.947	Up	0.00971115	FMNL1	121.85	21.657	2.9	3	5	2	0.31	0.43	0.33	0.711	0.737	0.635	3.427	3.452	3.766
Cellular Component	GO:0030139	9	endocytic vesicle	0.141756	P11279	Lysosome-associated membrane glycoprotein 1 OS=Homo sapiens OX=9606 GN=LAMP1 PE=1 SV=3	1.681	Up	0.00703221	LAMP1	44.882	12.935	4.6	2	3	2	0.582	0.737	0.61	1.059	1.128	1.056	1.818	1.983	1.776
Cellular Component	GO:0005795	11	Golgi stack	0.299744	Q86X52	Chondroitin sulfate synthase 1 OS=Homo sapiens OX=9606 GN=CHSY1 PE=1 SV=3	1.601	Up	0.000451733	CHSY1	91.783	18.196	2.1	1	1	1	0.756	0.763	0.725	1.218	1.199	1.176	1.29	1.323	1.322
Cellular Component	GO:0005795	11	Golgi stack	0.299744	P15291	"Beta-1,4-galactosyltransferase 1 OS=Homo sapiens OX=9606 GN=B4GALT1 PE=1 SV=5"	1.52	Up	0.041665	B4GALT1	43.92	23.551	15.1	3	3	3	0.797	0.672	0.561	0.942	1.157	0.987	1.998	1.563	2.165
Cellular Component	GO:0005795	11	Golgi stack	0.299744	Q8WVQ1	Soluble calcium-activated nucleotidase 1 OS=Homo sapiens OX=9606 GN=CANT1 PE=1 SV=1	1.53	Up	0.00211541	CANT1	44.839	10.693	3.5	2	2	2	0.765	0.822	0.785	1.287	1.157	1.186	1.224	1.15	1.142
Cellular Component	GO:0097517	11	contractile actin filament bundle	0.295767	P13498	Cytochrome b-245 light chain OS=Homo sapiens OX=9606 GN=CYBA PE=1 SV=3	1.626	Up	0.000973161	CYBA	21.012	13.089	12.8	2	2	2	0.614	0.641	0.66	1.071	1.052	0.991	2.017	1.969	1.962
Cellular Component	GO:0097517	11	contractile actin filament bundle	0.295767	P68133	"Actin, alpha skeletal muscle OS=Homo sapiens OX=9606 GN=ACTA1 PE=1 SV=1"	1.942	Up	0.030002	ACTA1	42.051	8.8239	57.3	16	142	1	0.229	0.259	0.155	0.433	0.453	0.363	5.084	4.225	4.471
Cellular Component	GO:0043596	13	nuclear replication fork	0.0314762	P25205	DNA replication licensing factor MCM3 OS=Homo sapiens OX=9606 GN=MCM3 PE=1 SV=3	2.084	Up	0.000633665	MCM3	90.98	23.713	4.6	3	3	3	0.543	0.504	0.557	1.135	1.145	1.062	2.119	2.067	2.08
Cellular Component	GO:0043596	13	nuclear replication fork	0.0314762	P11387	DNA topoisomerase 1 OS=Homo sapiens OX=9606 GN=TOP1 PE=1 SV=2	1.6	Up	0.000143218	TOP1	90.725	85.059	14	10	12	10	0.855	0.824	0.825	1.331	1.348	1.328	0.804	0.903	0.737
Cellular Component	GO:0045211	9	postsynaptic membrane	0.130994	O00291	Huntingtin-interacting protein 1 OS=Homo sapiens OX=9606 GN=HIP1 PE=1 SV=5	5.527	Up	0.00351365	HIP1	116.22	22.871	4.1	4	4	4	0.056	0.061	0.048	0.327	0.374	0.211	5.82	5.224	4.771
Cellular Component	GO:0045211	9	postsynaptic membrane	0.130994	Q96CX2	BTB/POZ domain-containing protein KCTD12 OS=Homo sapiens OX=9606 GN=KCTD12 PE=1 SV=1	2.265	Up	0.00187498	KCTD12	35.7	12.927	7.1	2	2	2	0.473	0.444	0.377	0.94	0.972	1.019	2.652	2.588	2.815
Cellular Component	GO:0045211	9	postsynaptic membrane	0.130994	Q12879	"Glutamate receptor ionotropic, NMDA 2A OS=Homo sapiens OX=9606 GN=GRIN2A PE=1 SV=1"	1.827	Up	0.0191224	GRIN2A	165.28	6.0968	0.7	1	1	1	0.421	0.424	0.414	0.841	0.766	0.693	3.274	3.204	3.149
Cellular Component	GO:0072562	5	blood microparticle	4.67711e-05	P01011	Alpha-1-antichymotrypsin OS=Homo sapiens OX=9606 GN=SERPINA3 PE=1 SV=2	2.26	Up	0.00271894	SERPINA3	47.65	16.505	2.8	1	3	1	0.177	0.161	0.196	0.445	0.398	0.364	4.958	4.48	4.723
Cellular Component	GO:0072562	5	blood microparticle	4.67711e-05	P68133	"Actin, alpha skeletal muscle OS=Homo sapiens OX=9606 GN=ACTA1 PE=1 SV=1"	1.942	Up	0.030002	ACTA1	42.051	8.8239	57.3	16	142	1	0.229	0.259	0.155	0.433	0.453	0.363	5.084	4.225	4.471
Cellular Component	GO:0072562	5	blood microparticle	4.67711e-05	P02790	Hemopexin OS=Homo sapiens OX=9606 GN=HPX PE=1 SV=2	1.619	Up	0.00295119	HPX	51.676	11.99	1.9	2	3	2	0.335	0.349	0.31	0.573	0.529	0.507	4.1	4.043	3.785
Cellular Component	GO:0072562	5	blood microparticle	4.67711e-05	P00739	Haptoglobin-related protein OS=Homo sapiens OX=9606 GN=HPR PE=2 SV=2	2.722	Up	0.00127576	HPR	39.029	18.705	8.3	3	6	3	0.22	0.191	0.208	0.608	0.581	0.496	4.55	4.128	3.946
Cellular Component	GO:0072562	5	blood microparticle	4.67711e-05	P00450	Ceruloplasmin OS=Homo sapiens OX=9606 GN=CP PE=1 SV=1	3.202	Up	0.000765643	CP	122.2	33.17	4.2	3	4	3	0.4	0.357	0.344	1.186	1.261	1.078	2.657	2.304	2.254
Cellular Component	GO:0072562	5	blood microparticle	4.67711e-05	P01024	Complement C3 OS=Homo sapiens OX=9606 GN=C3 PE=1 SV=2	4.837	Up	0.00145904	C3	187.15	6.9985	1.5	3	1	1	0.116	0.092	0.123	0.593	0.562	0.446	4.787	4.55	4.435
Cellular Component	GO:0072562	5	blood microparticle	4.67711e-05	P02675	Fibrinogen beta chain OS=Homo sapiens OX=9606 GN=FGB PE=1 SV=2	3.082	Up	0.00435295	FGB	55.928	12.014	8.4	4	3	2	0.345	0.324	0.236	0.973	1.008	0.808	3.422	2.891	3.173
Cellular Component	GO:0072562	5	blood microparticle	4.67711e-05	P0C0L5	Complement C4-B OS=Homo sapiens OX=9606 GN=C4B PE=1 SV=2	1.776	Up	0.00468753	C4B	192.75	6.2198	1.4	3	2	1	0.386	0.433	0.343	0.703	0.705	0.656	3.828	3.549	3.034
Cellular Component	GO:0031091	11	platelet alpha granule	0.0589533	P01011	Alpha-1-antichymotrypsin OS=Homo sapiens OX=9606 GN=SERPINA3 PE=1 SV=2	2.26	Up	0.00271894	SERPINA3	47.65	16.505	2.8	1	3	1	0.177	0.161	0.196	0.445	0.398	0.364	4.958	4.48	4.723
Cellular Component	GO:0031091	11	platelet alpha granule	0.0589533	P01033	Metalloproteinase inhibitor 1 OS=Homo sapiens OX=9606 GN=TIMP1 PE=1 SV=1	1.84	Up	0.00112649	TIMP1	23.171	37.648	23.2	4	5	4	0.798	0.797	0.728	1.407	1.504	1.363	0.569	0.64	0.649
Cellular Component	GO:0031091	11	platelet alpha granule	0.0589533	P02675	Fibrinogen beta chain OS=Homo sapiens OX=9606 GN=FGB PE=1 SV=2	3.082	Up	0.00435295	FGB	55.928	12.014	8.4	4	3	2	0.345	0.324	0.236	0.973	1.008	0.808	3.422	2.891	3.173
Cellular Component	GO:0031091	11	platelet alpha granule	0.0589533	P07093	Glia-derived nexin OS=Homo sapiens OX=9606 GN=SERPINE2 PE=1 SV=1	2.223	Up	0.000878145	SERPINE2	44.002	6.6443	3	1	1	1	0.647	0.671	0.648	1.518	1.53	1.322	1.052	0.877	0.988
Cellular Component	GO:0032587	9	ruffle membrane	0.36276	P09769	Tyrosine-protein kinase Fgr OS=Homo sapiens OX=9606 GN=FGR PE=1 SV=2	2.913	Up	0.0110415	FGR	59.478	6.0256	1.9	1	1	1	0.1	0.131	0.113	0.39	0.376	0.236	5.534	4.88	4.732
Cellular Component	GO:0032587	9	ruffle membrane	0.36276	P13796	Plastin-2 OS=Homo sapiens OX=9606 GN=LCP1 PE=1 SV=6	4.138	Up	0.00138069	LCP1	70.288	27.571	12.4	8	13	4	0.077	0.087	0.075	0.358	0.363	0.268	5.247	4.927	4.811
Cellular Component	GO:0035578	13	azurophil granule lumen	0.135965	P01011	Alpha-1-antichymotrypsin OS=Homo sapiens OX=9606 GN=SERPINA3 PE=1 SV=2	2.26	Up	0.00271894	SERPINA3	47.65	16.505	2.8	1	3	1	0.177	0.161	0.196	0.445	0.398	0.364	4.958	4.48	4.723
Cellular Component	GO:0035578	13	azurophil granule lumen	0.135965	P05089	Arginase-1 OS=Homo sapiens OX=9606 GN=ARG1 PE=1 SV=2	2.868	Up	0.00235229	ARG1	34.735	6.3285	3.4	1	1	1	0.267	0.203	0.27	0.753	0.705	0.664	4.198	3.607	3.673
Cellular Component	GO:0035578	13	azurophil granule lumen	0.135965	P05164	Myeloperoxidase OS=Homo sapiens OX=9606 GN=MPO PE=1 SV=1	1.973	Up	0.0364784	MPO	83.868	67.932	6	4	10	3	0.197	0.294	0.35	0.606	0.58	0.473	4.245	3.828	3.893
Cellular Component	GO:0035578	13	azurophil granule lumen	0.135965	P01024	Complement C3 OS=Homo sapiens OX=9606 GN=C3 PE=1 SV=2	4.837	Up	0.00145904	C3	187.15	6.9985	1.5	3	1	1	0.116	0.092	0.123	0.593	0.562	0.446	4.787	4.55	4.435
Cellular Component	GO:0005887	8	integral component of plasma membrane	0.00884643	P04839	Cytochrome b-245 heavy chain OS=Homo sapiens OX=9606 GN=CYBB PE=1 SV=2	1.868	Up	0.011039	CYBB	65.335	47.187	9.3	5	7	5	0.218	0.258	0.253	0.493	0.494	0.375	4.39	4.133	4.268
Cellular Component	GO:0005887	8	integral component of plasma membrane	0.00884643	P05362	Intercellular adhesion molecule 1 OS=Homo sapiens OX=9606 GN=ICAM1 PE=1 SV=2	1.96	Up	0.000143218	ICAM1	57.825	39.355	3.4	2	3	2	0.772	0.807	0.773	1.532	1.507	1.571	0.24	0.399	0.493
Cellular Component	GO:0005887	8	integral component of plasma membrane	0.00884643	Q13303	Voltage-gated potassium channel subunit beta-2 OS=Homo sapiens OX=9606 GN=KCNAB2 PE=1 SV=2	1.772	Up	0.0132908	KCNAB2	41	12.895	5.7	2	2	2	0.403	0.389	0.304	0.718	0.63	0.594	3.798	3.837	3.225
Cellular Component	GO:0005887	8	integral component of plasma membrane	0.00884643	P13498	Cytochrome b-245 light chain OS=Homo sapiens OX=9606 GN=CYBA PE=1 SV=3	1.626	Up	0.000973161	CYBA	21.012	13.089	12.8	2	2	2	0.614	0.641	0.66	1.071	1.052	0.991	2.017	1.969	1.962
Cellular Component	GO:0005887	8	integral component of plasma membrane	0.00884643	Q6NSJ5	Volume-regulated anion channel subunit LRRC8E OS=Homo sapiens OX=9606 GN=LRRC8E PE=1 SV=2	2.401	Up	0.00797184	LRRC8E	90.246	21.072	4.5	3	3	3	0.775	0.68	0.503	1.638	1.62	1.443	0.705	0.621	0.841
Cellular Component	GO:0005887	8	integral component of plasma membrane	0.00884643	Q9BXJ1	Complement C1q tumor necrosis factor-related protein 1 OS=Homo sapiens OX=9606 GN=C1QTNF1 PE=1 SV=1	2.308	Up	0.000633665	C1QTNF1	31.742	7.211	4.6	1	1	1	0.592	0.645	0.622	1.331	1.505	1.455	0.952	1.135	1.249
Cellular Component	GO:0005887	8	integral component of plasma membrane	0.00884643	P11279	Lysosome-associated membrane glycoprotein 1 OS=Homo sapiens OX=9606 GN=LAMP1 PE=1 SV=3	1.681	Up	0.00703221	LAMP1	44.882	12.935	4.6	2	3	2	0.582	0.737	0.61	1.059	1.128	1.056	1.818	1.983	1.776
Cellular Component	GO:0005887	8	integral component of plasma membrane	0.00884643	Q9BXS9	Solute carrier family 26 member 6 OS=Homo sapiens OX=9606 GN=SLC26A6 PE=1 SV=1	1.702	Up	0.0130816	SLC26A6	82.966	10.964	1.8	2	2	2	0.797	0.625	0.853	1.273	1.245	1.355	1.243	0.979	0.992
Cellular Component	GO:0005887	8	integral component of plasma membrane	0.00884643	Q03405	Urokinase plasminogen activator surface receptor OS=Homo sapiens OX=9606 GN=PLAUR PE=1 SV=1	1.609	Up	0.00194826	PLAUR	36.978	39.243	25.1	5	5	5	0.879	0.809	0.812	1.309	1.427	1.287	0.717	0.802	0.71
Cellular Component	GO:0005887	8	integral component of plasma membrane	0.00884643	O95864	Fatty acid desaturase 2 OS=Homo sapiens OX=9606 GN=FADS2 PE=1 SV=1	1.583	Up	0.000878145	FADS2	52.259	40.656	11	5	7	5	0.896	0.869	0.856	1.451	1.343	1.356	0.521	0.358	0.337
Cellular Component	GO:0005887	8	integral component of plasma membrane	0.00884643	Q8NBJ4	Golgi membrane protein 1 OS=Homo sapiens OX=9606 GN=GOLM1 PE=1 SV=1	1.646	Up	0.00254412	GOLM1	45.333	12.322	4.7	2	2	2	0.752	0.769	0.855	1.234	1.325	1.353	0.977	0.936	0.915
Cellular Component	GO:0005887	8	integral component of plasma membrane	0.00884643	Q15080	Neutrophil cytosol factor 4 OS=Homo sapiens OX=9606 GN=NCF4 PE=1 SV=2	2.023	Up	0.021306	NCF4	39.031	7.6552	3.5	1	2	1	0.156	0.147	0.182	0.336	0.396	0.249	5.347	4.797	4.655
Cellular Component	GO:0005887	8	integral component of plasma membrane	0.00884643	P08575	Receptor-type tyrosine-protein phosphatase C OS=Homo sapiens OX=9606 GN=PTPRC PE=1 SV=3	3.803	Up	0.00505349	PTPRC	147.48	23.501	2.4	3	3	3	0.099	0.12	0.091	0.473	0.416	0.29	5.307	4.978	4.51
Cellular Component	GO:0005887	8	integral component of plasma membrane	0.00884643	P05107	Integrin beta-2 OS=Homo sapiens OX=9606 GN=ITGB2 PE=1 SV=2	6.009	Up	0.000629811	ITGB2	84.781	31.175	4.7	3	4	3	0.123	0.121	0.098	0.72	0.723	0.612	4.37	4.201	4.109
Cellular Component	GO:0005887	8	integral component of plasma membrane	0.00884643	Q12879	"Glutamate receptor ionotropic, NMDA 2A OS=Homo sapiens OX=9606 GN=GRIN2A PE=1 SV=1"	1.827	Up	0.0191224	GRIN2A	165.28	6.0968	0.7	1	1	1	0.421	0.424	0.414	0.841	0.766	0.693	3.274	3.204	3.149
Cellular Component	GO:0009898	7	cytoplasmic side of plasma membrane	0.142561	P09769	Tyrosine-protein kinase Fgr OS=Homo sapiens OX=9606 GN=FGR PE=1 SV=2	2.913	Up	0.0110415	FGR	59.478	6.0256	1.9	1	1	1	0.1	0.131	0.113	0.39	0.376	0.236	5.534	4.88	4.732
Cellular Component	GO:0009898	7	cytoplasmic side of plasma membrane	0.142561	Q13303	Voltage-gated potassium channel subunit beta-2 OS=Homo sapiens OX=9606 GN=KCNAB2 PE=1 SV=2	1.772	Up	0.0132908	KCNAB2	41	12.895	5.7	2	2	2	0.403	0.389	0.304	0.718	0.63	0.594	3.798	3.837	3.225
Cellular Component	GO:0009898	7	cytoplasmic side of plasma membrane	0.142561	O00291	Huntingtin-interacting protein 1 OS=Homo sapiens OX=9606 GN=HIP1 PE=1 SV=5	5.527	Up	0.00351365	HIP1	116.22	22.871	4.1	4	4	4	0.056	0.061	0.048	0.327	0.374	0.211	5.82	5.224	4.771
Cellular Component	GO:0009898	7	cytoplasmic side of plasma membrane	0.142561	Q15283	Ras GTPase-activating protein 2 OS=Homo sapiens OX=9606 GN=RASA2 PE=1 SV=3	2.753	Up	0.0178775	RASA2	96.613	13.993	4.1	2	2	2	0.515	0.442	0.416	1.3	0.852	1.628	1.77	1.718	2.407
Cellular Component	GO:0005581	4	collagen trimer	0.0114561	P12110	Collagen alpha-2(VI) chain OS=Homo sapiens OX=9606 GN=COL6A2 PE=1 SV=4	1.617	Up	0.000451733	COL6A2	108.58	131.38	16.3	11	15	11	0.856	0.831	0.809	1.348	1.366	1.322	0.717	0.763	0.679
Cellular Component	GO:0005581	4	collagen trimer	0.0114561	Q9BXJ1	Complement C1q tumor necrosis factor-related protein 1 OS=Homo sapiens OX=9606 GN=C1QTNF1 PE=1 SV=1	2.308	Up	0.000633665	C1QTNF1	31.742	7.211	4.6	1	1	1	0.592	0.645	0.622	1.331	1.505	1.455	0.952	1.135	1.249
Cellular Component	GO:0005581	4	collagen trimer	0.0114561	P02458	Collagen alpha-1(II) chain OS=Homo sapiens OX=9606 GN=COL2A1 PE=1 SV=3	2.032	Up	0.000779304	COL2A1	141.78	6.5407	5.5	7	10	1	0.754	0.661	0.702	1.477	1.399	1.425	0.878	0.824	0.953
Cellular Component	GO:0005581	4	collagen trimer	0.0114561	P12111	Collagen alpha-3(VI) chain OS=Homo sapiens OX=9606 GN=COL6A3 PE=1 SV=5	1.903	Up	0.000143218	COL6A3	343.67	323.31	16.8	46	59	46	0.76	0.77	0.739	1.437	1.416	1.465	0.563	0.638	0.606
Cellular Component	GO:0000790	13	nuclear chromatin	0.0244614	P52701	DNA mismatch repair protein Msh6 OS=Homo sapiens OX=9606 GN=MSH6 PE=1 SV=2	2.582	Up	0.000143218	MSH6	152.78	25.511	3.8	4	4	4	0.604	0.568	0.591	1.48	1.517	1.555	1.061	0.968	0.986
Cellular Component	GO:0000790	13	nuclear chromatin	0.0244614	Q8IUE6	Histone H2A type 2-B OS=Homo sapiens OX=9606 GN=HIST2H2AB PE=1 SV=3	2.237	Up	0.0229777	HIST2H2AB	13.995	13.254	17.7	3	6	1	0.462	0.667	0.87	1.411	1.597	1.464	0.52	0.256	0.275
Cellular Component	GO:0000790	13	nuclear chromatin	0.0244614	Q92922	SWI/SNF complex subunit SMARCC1 OS=Homo sapiens OX=9606 GN=SMARCC1 PE=1 SV=3	1.507	Up	0.000150583	SMARCC1	122.87	13.896	5.1	5	6	2	0.823	0.817	0.844	1.231	1.249	1.264	0.924	1.039	0.958
Cellular Component	GO:0000790	13	nuclear chromatin	0.0244614	Q96IZ0	PRKC apoptosis WT1 regulator protein OS=Homo sapiens OX=9606 GN=PAWR PE=1 SV=1	1.66	Up	0.00112649	PAWR	36.567	12.392	5	1	1	1	0.683	0.767	0.741	1.214	1.189	1.234	1.27	1.353	1.345
Cellular Component	GO:0000790	13	nuclear chromatin	0.0244614	O14497	AT-rich interactive domain-containing protein 1A OS=Homo sapiens OX=9606 GN=ARID1A PE=1 SV=3	2.505	Up	0.000150583	ARID1A	242.04	26.789	1.8	4	4	4	0.549	0.556	0.521	1.411	1.321	1.341	1.641	1.521	1.339
Cellular Component	GO:0000790	13	nuclear chromatin	0.0244614	P51532	Transcription activator BRG1 OS=Homo sapiens OX=9606 GN=SMARCA4 PE=1 SV=2	1.574	Up	0.00293402	SMARCA4	184.64	80.8	7	10	10	5	0.511	0.584	0.561	0.913	0.846	0.847	2.701	2.408	2.751
Cellular Component	GO:0000790	13	nuclear chromatin	0.0244614	Q9UBU8	Mortality factor 4-like protein 1 OS=Homo sapiens OX=9606 GN=MORF4L1 PE=1 SV=2	1.697	Up	0.011983	MORF4L1	41.473	12.028	5.5	2	3	2	0.265	0.264	0.243	0.496	0.446	0.368	4.747	4.242	4.278
Cellular Component	GO:0098552	4	side of membrane	0.00245788	P05362	Intercellular adhesion molecule 1 OS=Homo sapiens OX=9606 GN=ICAM1 PE=1 SV=2	1.96	Up	0.000143218	ICAM1	57.825	39.355	3.4	2	3	2	0.772	0.807	0.773	1.532	1.507	1.571	0.24	0.399	0.493
Cellular Component	GO:0098552	4	side of membrane	0.00245788	Q13303	Voltage-gated potassium channel subunit beta-2 OS=Homo sapiens OX=9606 GN=KCNAB2 PE=1 SV=2	1.772	Up	0.0132908	KCNAB2	41	12.895	5.7	2	2	2	0.403	0.389	0.304	0.718	0.63	0.594	3.798	3.837	3.225
Cellular Component	GO:0098552	4	side of membrane	0.00245788	P15291	"Beta-1,4-galactosyltransferase 1 OS=Homo sapiens OX=9606 GN=B4GALT1 PE=1 SV=5"	1.52	Up	0.041665	B4GALT1	43.92	23.551	15.1	3	3	3	0.797	0.672	0.561	0.942	1.157	0.987	1.998	1.563	2.165
Cellular Component	GO:0098552	4	side of membrane	0.00245788	P11279	Lysosome-associated membrane glycoprotein 1 OS=Homo sapiens OX=9606 GN=LAMP1 PE=1 SV=3	1.681	Up	0.00703221	LAMP1	44.882	12.935	4.6	2	3	2	0.582	0.737	0.61	1.059	1.128	1.056	1.818	1.983	1.776
Cellular Component	GO:0098552	4	side of membrane	0.00245788	Q15283	Ras GTPase-activating protein 2 OS=Homo sapiens OX=9606 GN=RASA2 PE=1 SV=3	2.753	Up	0.0178775	RASA2	96.613	13.993	4.1	2	2	2	0.515	0.442	0.416	1.3	0.852	1.628	1.77	1.718	2.407
Cellular Component	GO:0098552	4	side of membrane	0.00245788	P09769	Tyrosine-protein kinase Fgr OS=Homo sapiens OX=9606 GN=FGR PE=1 SV=2	2.913	Up	0.0110415	FGR	59.478	6.0256	1.9	1	1	1	0.1	0.131	0.113	0.39	0.376	0.236	5.534	4.88	4.732
Cellular Component	GO:0098552	4	side of membrane	0.00245788	O00291	Huntingtin-interacting protein 1 OS=Homo sapiens OX=9606 GN=HIP1 PE=1 SV=5	5.527	Up	0.00351365	HIP1	116.22	22.871	4.1	4	4	4	0.056	0.061	0.048	0.327	0.374	0.211	5.82	5.224	4.771
Cellular Component	GO:0098552	4	side of membrane	0.00245788	P02675	Fibrinogen beta chain OS=Homo sapiens OX=9606 GN=FGB PE=1 SV=2	3.082	Up	0.00435295	FGB	55.928	12.014	8.4	4	3	2	0.345	0.324	0.236	0.973	1.008	0.808	3.422	2.891	3.173
Cellular Component	GO:0098552	4	side of membrane	0.00245788	P08575	Receptor-type tyrosine-protein phosphatase C OS=Homo sapiens OX=9606 GN=PTPRC PE=1 SV=3	3.803	Up	0.00505349	PTPRC	147.48	23.501	2.4	3	3	3	0.099	0.12	0.091	0.473	0.416	0.29	5.307	4.978	4.51
Cellular Component	GO:0098552	4	side of membrane	0.00245788	Q9NZQ7	Programmed cell death 1 ligand 1 OS=Homo sapiens OX=9606 GN=CD274 PE=1 SV=1	2.027	Up	0.00338953	CD274	33.275	12.193	10	2	2	2	0.757	0.757	0.605	1.494	1.401	1.401	0.768	0.793	1.101
Cellular Component	GO:0098552	4	side of membrane	0.00245788	P07093	Glia-derived nexin OS=Homo sapiens OX=9606 GN=SERPINE2 PE=1 SV=1	2.223	Up	0.000878145	SERPINE2	44.002	6.6443	3	1	1	1	0.647	0.671	0.648	1.518	1.53	1.322	1.052	0.877	0.988
Cellular Component	GO:0098552	4	side of membrane	0.00245788	P00742	Coagulation factor X OS=Homo sapiens OX=9606 GN=F10 PE=1 SV=2	1.744	Up	0.00727545	F10	54.731	7.2012	2.3	1	1	1	0.627	0.801	0.658	1.147	1.207	1.283	1.529	1.464	1.244
Cellular Component	GO:0031226	7	intrinsic component of plasma membrane	0.00144257	P13498	Cytochrome b-245 light chain OS=Homo sapiens OX=9606 GN=CYBA PE=1 SV=3	1.626	Up	0.000973161	CYBA	21.012	13.089	12.8	2	2	2	0.614	0.641	0.66	1.071	1.052	0.991	2.017	1.969	1.962
Cellular Component	GO:0031226	7	intrinsic component of plasma membrane	0.00144257	Q6NSJ5	Volume-regulated anion channel subunit LRRC8E OS=Homo sapiens OX=9606 GN=LRRC8E PE=1 SV=2	2.401	Up	0.00797184	LRRC8E	90.246	21.072	4.5	3	3	3	0.775	0.68	0.503	1.638	1.62	1.443	0.705	0.621	0.841
Cellular Component	GO:0031226	7	intrinsic component of plasma membrane	0.00144257	Q9BXJ1	Complement C1q tumor necrosis factor-related protein 1 OS=Homo sapiens OX=9606 GN=C1QTNF1 PE=1 SV=1	2.308	Up	0.000633665	C1QTNF1	31.742	7.211	4.6	1	1	1	0.592	0.645	0.622	1.331	1.505	1.455	0.952	1.135	1.249
Cellular Component	GO:0031226	7	intrinsic component of plasma membrane	0.00144257	Q03405	Urokinase plasminogen activator surface receptor OS=Homo sapiens OX=9606 GN=PLAUR PE=1 SV=1	1.609	Up	0.00194826	PLAUR	36.978	39.243	25.1	5	5	5	0.879	0.809	0.812	1.309	1.427	1.287	0.717	0.802	0.71
Cellular Component	GO:0031226	7	intrinsic component of plasma membrane	0.00144257	O95864	Fatty acid desaturase 2 OS=Homo sapiens OX=9606 GN=FADS2 PE=1 SV=1	1.583	Up	0.000878145	FADS2	52.259	40.656	11	5	7	5	0.896	0.869	0.856	1.451	1.343	1.356	0.521	0.358	0.337
Cellular Component	GO:0031226	7	intrinsic component of plasma membrane	0.00144257	Q8NBJ4	Golgi membrane protein 1 OS=Homo sapiens OX=9606 GN=GOLM1 PE=1 SV=1	1.646	Up	0.00254412	GOLM1	45.333	12.322	4.7	2	2	2	0.752	0.769	0.855	1.234	1.325	1.353	0.977	0.936	0.915
Cellular Component	GO:0031226	7	intrinsic component of plasma membrane	0.00144257	Q15080	Neutrophil cytosol factor 4 OS=Homo sapiens OX=9606 GN=NCF4 PE=1 SV=2	2.023	Up	0.021306	NCF4	39.031	7.6552	3.5	1	2	1	0.156	0.147	0.182	0.336	0.396	0.249	5.347	4.797	4.655
Cellular Component	GO:0031226	7	intrinsic component of plasma membrane	0.00144257	P05107	Integrin beta-2 OS=Homo sapiens OX=9606 GN=ITGB2 PE=1 SV=2	6.009	Up	0.000629811	ITGB2	84.781	31.175	4.7	3	4	3	0.123	0.121	0.098	0.72	0.723	0.612	4.37	4.201	4.109
Cellular Component	GO:0031226	7	intrinsic component of plasma membrane	0.00144257	Q13303	Voltage-gated potassium channel subunit beta-2 OS=Homo sapiens OX=9606 GN=KCNAB2 PE=1 SV=2	1.772	Up	0.0132908	KCNAB2	41	12.895	5.7	2	2	2	0.403	0.389	0.304	0.718	0.63	0.594	3.798	3.837	3.225
Cellular Component	GO:0031226	7	intrinsic component of plasma membrane	0.00144257	P05362	Intercellular adhesion molecule 1 OS=Homo sapiens OX=9606 GN=ICAM1 PE=1 SV=2	1.96	Up	0.000143218	ICAM1	57.825	39.355	3.4	2	3	2	0.772	0.807	0.773	1.532	1.507	1.571	0.24	0.399	0.493
Cellular Component	GO:0031226	7	intrinsic component of plasma membrane	0.00144257	P04839	Cytochrome b-245 heavy chain OS=Homo sapiens OX=9606 GN=CYBB PE=1 SV=2	1.868	Up	0.011039	CYBB	65.335	47.187	9.3	5	7	5	0.218	0.258	0.253	0.493	0.494	0.375	4.39	4.133	4.268
Cellular Component	GO:0031226	7	intrinsic component of plasma membrane	0.00144257	Q9BXS9	Solute carrier family 26 member 6 OS=Homo sapiens OX=9606 GN=SLC26A6 PE=1 SV=1	1.702	Up	0.0130816	SLC26A6	82.966	10.964	1.8	2	2	2	0.797	0.625	0.853	1.273	1.245	1.355	1.243	0.979	0.992
Cellular Component	GO:0031226	7	intrinsic component of plasma membrane	0.00144257	Q15283	Ras GTPase-activating protein 2 OS=Homo sapiens OX=9606 GN=RASA2 PE=1 SV=3	2.753	Up	0.0178775	RASA2	96.613	13.993	4.1	2	2	2	0.515	0.442	0.416	1.3	0.852	1.628	1.77	1.718	2.407
Cellular Component	GO:0031226	7	intrinsic component of plasma membrane	0.00144257	P11279	Lysosome-associated membrane glycoprotein 1 OS=Homo sapiens OX=9606 GN=LAMP1 PE=1 SV=3	1.681	Up	0.00703221	LAMP1	44.882	12.935	4.6	2	3	2	0.582	0.737	0.61	1.059	1.128	1.056	1.818	1.983	1.776
Cellular Component	GO:0031226	7	intrinsic component of plasma membrane	0.00144257	P21980	Protein-glutamine gamma-glutamyltransferase 2 OS=Homo sapiens OX=9606 GN=TGM2 PE=1 SV=2	1.683	Up	0.000626613	TGM2	77.328	182.95	33.2	17	29	17	0.846	0.835	0.779	1.372	1.375	1.392	0.504	0.508	0.53
Cellular Component	GO:0031226	7	intrinsic component of plasma membrane	0.00144257	P08575	Receptor-type tyrosine-protein phosphatase C OS=Homo sapiens OX=9606 GN=PTPRC PE=1 SV=3	3.803	Up	0.00505349	PTPRC	147.48	23.501	2.4	3	3	3	0.099	0.12	0.091	0.473	0.416	0.29	5.307	4.978	4.51
Cellular Component	GO:0031226	7	intrinsic component of plasma membrane	0.00144257	P00742	Coagulation factor X OS=Homo sapiens OX=9606 GN=F10 PE=1 SV=2	1.744	Up	0.00727545	F10	54.731	7.2012	2.3	1	1	1	0.627	0.801	0.658	1.147	1.207	1.283	1.529	1.464	1.244
Cellular Component	GO:0031226	7	intrinsic component of plasma membrane	0.00144257	Q12879	"Glutamate receptor ionotropic, NMDA 2A OS=Homo sapiens OX=9606 GN=GRIN2A PE=1 SV=1"	1.827	Up	0.0191224	GRIN2A	165.28	6.0968	0.7	1	1	1	0.421	0.424	0.414	0.841	0.766	0.693	3.274	3.204	3.149
Cellular Component	GO:0031526	9	brush border membrane	0.0675297	P15291	"Beta-1,4-galactosyltransferase 1 OS=Homo sapiens OX=9606 GN=B4GALT1 PE=1 SV=5"	1.52	Up	0.041665	B4GALT1	43.92	23.551	15.1	3	3	3	0.797	0.672	0.561	0.942	1.157	0.987	1.998	1.563	2.165
Cellular Component	GO:0031526	9	brush border membrane	0.0675297	Q9BXS9	Solute carrier family 26 member 6 OS=Homo sapiens OX=9606 GN=SLC26A6 PE=1 SV=1	1.702	Up	0.0130816	SLC26A6	82.966	10.964	1.8	2	2	2	0.797	0.625	0.853	1.273	1.245	1.355	1.243	0.979	0.992
Cellular Component	GO:0016234	6	inclusion body	0.282203	P09769	Tyrosine-protein kinase Fgr OS=Homo sapiens OX=9606 GN=FGR PE=1 SV=2	2.913	Up	0.0110415	FGR	59.478	6.0256	1.9	1	1	1	0.1	0.131	0.113	0.39	0.376	0.236	5.534	4.88	4.732
Cellular Component	GO:0016234	6	inclusion body	0.282203	Q14146	Unhealthy ribosome biogenesis protein 2 homolog OS=Homo sapiens OX=9606 GN=URB2 PE=2 SV=2	1.669	Up	0.00865181	URB2	170.54	13.173	1.4	2	2	2	0.77	0.791	0.847	1.339	1.341	1.34	0.822	0.897	0.776
Cellular Component	GO:0101003	12	ficolin-1-rich granule membrane	0.0852376	P15924	Desmoplakin OS=Homo sapiens OX=9606 GN=DSP PE=1 SV=3	1.585	Up	0.000451733	DSP	331.77	248.02	9.2	23	24	23	0.819	0.801	0.811	1.292	1.243	1.319	0.818	0.806	0.771
Cellular Component	GO:0101003	12	ficolin-1-rich granule membrane	0.0852376	P11279	Lysosome-associated membrane glycoprotein 1 OS=Homo sapiens OX=9606 GN=LAMP1 PE=1 SV=3	1.681	Up	0.00703221	LAMP1	44.882	12.935	4.6	2	3	2	0.582	0.737	0.61	1.059	1.128	1.056	1.818	1.983	1.776
Cellular Component	GO:0101003	12	ficolin-1-rich granule membrane	0.0852376	P05107	Integrin beta-2 OS=Homo sapiens OX=9606 GN=ITGB2 PE=1 SV=2	6.009	Up	0.000629811	ITGB2	84.781	31.175	4.7	3	4	3	0.123	0.121	0.098	0.72	0.723	0.612	4.37	4.201	4.109
Cellular Component	GO:0000785	10	chromatin	0.0141051	Q01780	Exosome component 10 OS=Homo sapiens OX=9606 GN=EXOSC10 PE=1 SV=2	1.733	Up	0.00266303	EXOSC10	100.83	9.293	1.5	1	1	1	0.618	0.669	0.568	1.078	1.019	1.118	2.099	1.775	2.016
Cellular Component	GO:0000785	10	chromatin	0.0141051	P26358	DNA (cytosine-5)-methyltransferase 1 OS=Homo sapiens OX=9606 GN=DNMT1 PE=1 SV=2	1.937	Up	0.000878145	DNMT1	183.16	13.251	1.5	2	2	2	0.622	0.608	0.587	1.219	1.209	1.091	1.883	1.744	1.655
Cellular Component	GO:0000785	10	chromatin	0.0141051	P52701	DNA mismatch repair protein Msh6 OS=Homo sapiens OX=9606 GN=MSH6 PE=1 SV=2	2.582	Up	0.000143218	MSH6	152.78	25.511	3.8	4	4	4	0.604	0.568	0.591	1.48	1.517	1.555	1.061	0.968	0.986
Cellular Component	GO:0000785	10	chromatin	0.0141051	Q96IZ0	PRKC apoptosis WT1 regulator protein OS=Homo sapiens OX=9606 GN=PAWR PE=1 SV=1	1.66	Up	0.00112649	PAWR	36.567	12.392	5	1	1	1	0.683	0.767	0.741	1.214	1.189	1.234	1.27	1.353	1.345
Cellular Component	GO:0000785	10	chromatin	0.0141051	P42166	"Lamina-associated polypeptide 2, isoform alpha OS=Homo sapiens OX=9606 GN=TMPO PE=1 SV=2"	1.794	Up	0.000765643	TMPO	75.491	22.162	13.4	6	6	2	0.727	0.758	0.725	1.37	1.347	1.247	1.04	0.988	1.156
Cellular Component	GO:0000785	10	chromatin	0.0141051	Q8IUE6	Histone H2A type 2-B OS=Homo sapiens OX=9606 GN=HIST2H2AB PE=1 SV=3	2.237	Up	0.0229777	HIST2H2AB	13.995	13.254	17.7	3	6	1	0.462	0.667	0.87	1.411	1.597	1.464	0.52	0.256	0.275
Cellular Component	GO:0000785	10	chromatin	0.0141051	Q92922	SWI/SNF complex subunit SMARCC1 OS=Homo sapiens OX=9606 GN=SMARCC1 PE=1 SV=3	1.507	Up	0.000150583	SMARCC1	122.87	13.896	5.1	5	6	2	0.823	0.817	0.844	1.231	1.249	1.264	0.924	1.039	0.958
Cellular Component	GO:0000785	10	chromatin	0.0141051	P51532	Transcription activator BRG1 OS=Homo sapiens OX=9606 GN=SMARCA4 PE=1 SV=2	1.574	Up	0.00293402	SMARCA4	184.64	80.8	7	10	10	5	0.511	0.584	0.561	0.913	0.846	0.847	2.701	2.408	2.751
Cellular Component	GO:0000785	10	chromatin	0.0141051	O14497	AT-rich interactive domain-containing protein 1A OS=Homo sapiens OX=9606 GN=ARID1A PE=1 SV=3	2.505	Up	0.000150583	ARID1A	242.04	26.789	1.8	4	4	4	0.549	0.556	0.521	1.411	1.321	1.341	1.641	1.521	1.339
Cellular Component	GO:0000785	10	chromatin	0.0141051	Q9UBU8	Mortality factor 4-like protein 1 OS=Homo sapiens OX=9606 GN=MORF4L1 PE=1 SV=2	1.697	Up	0.011983	MORF4L1	41.473	12.028	5.5	2	3	2	0.265	0.264	0.243	0.496	0.446	0.368	4.747	4.242	4.278
Cellular Component	GO:0001772	7	immunological synapse	0.0576083	P05362	Intercellular adhesion molecule 1 OS=Homo sapiens OX=9606 GN=ICAM1 PE=1 SV=2	1.96	Up	0.000143218	ICAM1	57.825	39.355	3.4	2	3	2	0.772	0.807	0.773	1.532	1.507	1.571	0.24	0.399	0.493
Cellular Component	GO:0001772	7	immunological synapse	0.0576083	P31146	Coronin-1A OS=Homo sapiens OX=9606 GN=CORO1A PE=1 SV=4	1.756	Up	0.0276921	CORO1A	51.026	67.084	12.8	6	11	5	0.24	0.204	0.229	0.457	0.42	0.305	4.593	4.713	4.378
Cellular Component	GO:0071010	11	prespliceosome	0.0888681	Q9NQ29	Putative RNA-binding protein Luc7-like 1 OS=Homo sapiens OX=9606 GN=LUC7L PE=1 SV=1	1.812	Up	0.00583546	LUC7L	43.727	13.236	11.9	4	7	2	0.908	0.717	0.847	1.487	1.596	1.396	0.47	0.389	0.41
Cellular Component	GO:0071010	11	prespliceosome	0.0888681	Q9Y383	Putative RNA-binding protein Luc7-like 2 OS=Homo sapiens OX=9606 GN=LUC7L2 PE=1 SV=2	1.547	Up	0.00523914	LUC7L2	46.513	41.313	19.1	6	10	4	0.702	0.759	0.644	1.114	1.122	1.021	1.702	1.755	1.631
Cellular Component	GO:0031985	12	Golgi cisterna	0.165336	Q86X52	Chondroitin sulfate synthase 1 OS=Homo sapiens OX=9606 GN=CHSY1 PE=1 SV=3	1.601	Up	0.000451733	CHSY1	91.783	18.196	2.1	1	1	1	0.756	0.763	0.725	1.218	1.199	1.176	1.29	1.323	1.322
Cellular Component	GO:0031985	12	Golgi cisterna	0.165336	P15291	"Beta-1,4-galactosyltransferase 1 OS=Homo sapiens OX=9606 GN=B4GALT1 PE=1 SV=5"	1.52	Up	0.041665	B4GALT1	43.92	23.551	15.1	3	3	3	0.797	0.672	0.561	0.942	1.157	0.987	1.998	1.563	2.165
Cellular Component	GO:0031985	12	Golgi cisterna	0.165336	Q8WVQ1	Soluble calcium-activated nucleotidase 1 OS=Homo sapiens OX=9606 GN=CANT1 PE=1 SV=1	1.53	Up	0.00211541	CANT1	44.839	10.693	3.5	2	2	2	0.765	0.822	0.785	1.287	1.157	1.186	1.224	1.15	1.142
Cellular Component	GO:0016323	8	basolateral plasma membrane	0.319785	P15924	Desmoplakin OS=Homo sapiens OX=9606 GN=DSP PE=1 SV=3	1.585	Up	0.000451733	DSP	331.77	248.02	9.2	23	24	23	0.819	0.801	0.811	1.292	1.243	1.319	0.818	0.806	0.771
Cellular Component	GO:0016323	8	basolateral plasma membrane	0.319785	P15291	"Beta-1,4-galactosyltransferase 1 OS=Homo sapiens OX=9606 GN=B4GALT1 PE=1 SV=5"	1.52	Up	0.041665	B4GALT1	43.92	23.551	15.1	3	3	3	0.797	0.672	0.561	0.942	1.157	0.987	1.998	1.563	2.165
Cellular Component	GO:0016323	8	basolateral plasma membrane	0.319785	Q9BXS9	Solute carrier family 26 member 6 OS=Homo sapiens OX=9606 GN=SLC26A6 PE=1 SV=1	1.702	Up	0.0130816	SLC26A6	82.966	10.964	1.8	2	2	2	0.797	0.625	0.853	1.273	1.245	1.355	1.243	0.979	0.992
Cellular Component	GO:0031390	10	Ctf18 RFC-like complex	0.00741904	P35249	Replication factor C subunit 4 OS=Homo sapiens OX=9606 GN=RFC4 PE=1 SV=2	1.583	Up	0.00120265	RFC4	39.681	17.105	8.5	3	3	3	0.579	0.61	0.55	0.942	0.908	0.902	2.561	2.434	2.267
Cellular Component	GO:0031390	10	Ctf18 RFC-like complex	0.00741904	P35250	Replication factor C subunit 2 OS=Homo sapiens OX=9606 GN=RFC2 PE=1 SV=3	1.544	Up	0.00955452	RFC2	39.157	19.679	5.4	1	1	1	0.501	0.622	0.576	0.906	0.898	0.82	2.438	2.551	2.682
Cellular Component	GO:0044291	4	cell-cell contact zone	0.255033	P15924	Desmoplakin OS=Homo sapiens OX=9606 GN=DSP PE=1 SV=3	1.585	Up	0.000451733	DSP	331.77	248.02	9.2	23	24	23	0.819	0.801	0.811	1.292	1.243	1.319	0.818	0.806	0.771
Cellular Component	GO:0044291	4	cell-cell contact zone	0.255033	P17661	Desmin OS=Homo sapiens OX=9606 GN=DES PE=1 SV=3	2.058	Up	0.000451733	DES	53.535	8.3677	7.7	4	6	1	0.587	0.642	0.612	1.267	1.298	1.223	1.403	1.474	1.709
Cellular Component	GO:0098562	5	cytoplasmic side of membrane	0.191978	P09769	Tyrosine-protein kinase Fgr OS=Homo sapiens OX=9606 GN=FGR PE=1 SV=2	2.913	Up	0.0110415	FGR	59.478	6.0256	1.9	1	1	1	0.1	0.131	0.113	0.39	0.376	0.236	5.534	4.88	4.732
Cellular Component	GO:0098562	5	cytoplasmic side of membrane	0.191978	Q13303	Voltage-gated potassium channel subunit beta-2 OS=Homo sapiens OX=9606 GN=KCNAB2 PE=1 SV=2	1.772	Up	0.0132908	KCNAB2	41	12.895	5.7	2	2	2	0.403	0.389	0.304	0.718	0.63	0.594	3.798	3.837	3.225
Cellular Component	GO:0098562	5	cytoplasmic side of membrane	0.191978	O00291	Huntingtin-interacting protein 1 OS=Homo sapiens OX=9606 GN=HIP1 PE=1 SV=5	5.527	Up	0.00351365	HIP1	116.22	22.871	4.1	4	4	4	0.056	0.061	0.048	0.327	0.374	0.211	5.82	5.224	4.771
Cellular Component	GO:0098562	5	cytoplasmic side of membrane	0.191978	Q15283	Ras GTPase-activating protein 2 OS=Homo sapiens OX=9606 GN=RASA2 PE=1 SV=3	2.753	Up	0.0178775	RASA2	96.613	13.993	4.1	2	2	2	0.515	0.442	0.416	1.3	0.852	1.628	1.77	1.718	2.407
Cellular Component	GO:0042734	9	presynaptic membrane	0.00616229	O00291	Huntingtin-interacting protein 1 OS=Homo sapiens OX=9606 GN=HIP1 PE=1 SV=5	5.527	Up	0.00351365	HIP1	116.22	22.871	4.1	4	4	4	0.056	0.061	0.048	0.327	0.374	0.211	5.82	5.224	4.771
Cellular Component	GO:0042734	9	presynaptic membrane	0.00616229	Q96CX2	BTB/POZ domain-containing protein KCTD12 OS=Homo sapiens OX=9606 GN=KCTD12 PE=1 SV=1	2.265	Up	0.00187498	KCTD12	35.7	12.927	7.1	2	2	2	0.473	0.444	0.377	0.94	0.972	1.019	2.652	2.588	2.815
Cellular Component	GO:0042734	9	presynaptic membrane	0.00616229	Q12879	"Glutamate receptor ionotropic, NMDA 2A OS=Homo sapiens OX=9606 GN=GRIN2A PE=1 SV=1"	1.827	Up	0.0191224	GRIN2A	165.28	6.0968	0.7	1	1	1	0.421	0.424	0.414	0.841	0.766	0.693	3.274	3.204	3.149
Cellular Component	GO:0072686	11	mitotic spindle	0.111884	Q9Y6D9	Mitotic spindle assembly checkpoint protein MAD1 OS=Homo sapiens OX=9606 GN=MAD1L1 PE=1 SV=2	1.564	Up	0.015557	MAD1L1	83.066	6.9361	1.1	1	1	1	0.727	0.821	0.751	1.33	1.026	1.239	1.24	1.458	1.072
Cellular Component	GO:0072686	11	mitotic spindle	0.111884	Q9P258	Protein RCC2 OS=Homo sapiens OX=9606 GN=RCC2 PE=1 SV=2	1.686	Up	0.00884413	RCC2	56.084	21.608	5	2	3	2	0.358	0.473	0.421	0.715	0.72	0.676	3.422	3.581	3.032
Cellular Component	GO:0031970	9	organelle envelope lumen	0.211446	P09769	Tyrosine-protein kinase Fgr OS=Homo sapiens OX=9606 GN=FGR PE=1 SV=2	2.913	Up	0.0110415	FGR	59.478	6.0256	1.9	1	1	1	0.1	0.131	0.113	0.39	0.376	0.236	5.534	4.88	4.732
Cellular Component	GO:0031970	9	organelle envelope lumen	0.211446	P99999	Cytochrome c OS=Homo sapiens OX=9606 GN=CYCS PE=1 SV=2	1.548	Up	0.00320135	CYCS	11.749	39.906	14.3	2	5	2	0.845	0.889	0.89	1.309	1.472	1.282	0.085	0.128	0.262
Cellular Component	GO:0031970	9	organelle envelope lumen	0.211446	P50440	"Glycine amidinotransferase, mitochondrial OS=Homo sapiens OX=9606 GN=GATM PE=1 SV=1"	1.885	Up	0.00763394	GATM	48.455	26.387	9.9	3	3	3	0.37	0.328	0.345	0.752	0.656	0.558	4.079	3.471	3.472
Cellular Component	GO:0030670	12	phagocytic vesicle membrane	0.0777805	P04839	Cytochrome b-245 heavy chain OS=Homo sapiens OX=9606 GN=CYBB PE=1 SV=2	1.868	Up	0.011039	CYBB	65.335	47.187	9.3	5	7	5	0.218	0.258	0.253	0.493	0.494	0.375	4.39	4.133	4.268
Cellular Component	GO:0030670	12	phagocytic vesicle membrane	0.0777805	P13498	Cytochrome b-245 light chain OS=Homo sapiens OX=9606 GN=CYBA PE=1 SV=3	1.626	Up	0.000973161	CYBA	21.012	13.089	12.8	2	2	2	0.614	0.641	0.66	1.071	1.052	0.991	2.017	1.969	1.962
Cellular Component	GO:0030670	12	phagocytic vesicle membrane	0.0777805	P31146	Coronin-1A OS=Homo sapiens OX=9606 GN=CORO1A PE=1 SV=4	1.756	Up	0.0276921	CORO1A	51.026	67.084	12.8	6	11	5	0.24	0.204	0.229	0.457	0.42	0.305	4.593	4.713	4.378
Cellular Component	GO:0030670	12	phagocytic vesicle membrane	0.0777805	P11279	Lysosome-associated membrane glycoprotein 1 OS=Homo sapiens OX=9606 GN=LAMP1 PE=1 SV=3	1.681	Up	0.00703221	LAMP1	44.882	12.935	4.6	2	3	2	0.582	0.737	0.61	1.059	1.128	1.056	1.818	1.983	1.776
Cellular Component	GO:0001891	7	phagocytic cup	0.00460252	P13796	Plastin-2 OS=Homo sapiens OX=9606 GN=LCP1 PE=1 SV=6	4.138	Up	0.00138069	LCP1	70.288	27.571	12.4	8	13	4	0.077	0.087	0.075	0.358	0.363	0.268	5.247	4.927	4.811
Cellular Component	GO:0001891	7	phagocytic cup	0.00460252	Q9UBW5	Bridging integrator 2 OS=Homo sapiens OX=9606 GN=BIN2 PE=1 SV=3	1.607	Up	0.00724633	BIN2	61.874	13.119	4.8	2	2	2	0.236	0.225	0.233	0.391	0.4	0.324	4.837	4.503	4.578
Cellular Component	GO:0001891	7	phagocytic cup	0.00460252	P31146	Coronin-1A OS=Homo sapiens OX=9606 GN=CORO1A PE=1 SV=4	1.756	Up	0.0276921	CORO1A	51.026	67.084	12.8	6	11	5	0.24	0.204	0.229	0.457	0.42	0.305	4.593	4.713	4.378
Cellular Component	GO:0005884	11	actin filament	0.0393293	P13796	Plastin-2 OS=Homo sapiens OX=9606 GN=LCP1 PE=1 SV=6	4.138	Up	0.00138069	LCP1	70.288	27.571	12.4	8	13	4	0.077	0.087	0.075	0.358	0.363	0.268	5.247	4.927	4.811
Cellular Component	GO:0005884	11	actin filament	0.0393293	P68133	"Actin, alpha skeletal muscle OS=Homo sapiens OX=9606 GN=ACTA1 PE=1 SV=1"	1.942	Up	0.030002	ACTA1	42.051	8.8239	57.3	16	142	1	0.229	0.259	0.155	0.433	0.453	0.363	5.084	4.225	4.471
Cellular Component	GO:0005884	11	actin filament	0.0393293	P31146	Coronin-1A OS=Homo sapiens OX=9606 GN=CORO1A PE=1 SV=4	1.756	Up	0.0276921	CORO1A	51.026	67.084	12.8	6	11	5	0.24	0.204	0.229	0.457	0.42	0.305	4.593	4.713	4.378
Cellular Component	GO:0005884	11	actin filament	0.0393293	Q9NQY0	Bridging integrator 3 OS=Homo sapiens OX=9606 GN=BIN3 PE=1 SV=1	1.617	Up	0.00062905	BIN3	29.665	6.6948	5.1	1	1	1	0.752	0.711	0.759	1.171	1.195	1.226	1.352	1.321	1.324
Cellular Component	GO:0030141	10	secretory granule	0.0028155	P15924	Desmoplakin OS=Homo sapiens OX=9606 GN=DSP PE=1 SV=3	1.585	Up	0.000451733	DSP	331.77	248.02	9.2	23	24	23	0.819	0.801	0.811	1.292	1.243	1.319	0.818	0.806	0.771
Cellular Component	GO:0030141	10	secretory granule	0.0028155	P13498	Cytochrome b-245 light chain OS=Homo sapiens OX=9606 GN=CYBA PE=1 SV=3	1.626	Up	0.000973161	CYBA	21.012	13.089	12.8	2	2	2	0.614	0.641	0.66	1.071	1.052	0.991	2.017	1.969	1.962
Cellular Component	GO:0030141	10	secretory granule	0.0028155	Q03405	Urokinase plasminogen activator surface receptor OS=Homo sapiens OX=9606 GN=PLAUR PE=1 SV=1	1.609	Up	0.00194826	PLAUR	36.978	39.243	25.1	5	5	5	0.879	0.809	0.812	1.309	1.427	1.287	0.717	0.802	0.71
Cellular Component	GO:0030141	10	secretory granule	0.0028155	P02675	Fibrinogen beta chain OS=Homo sapiens OX=9606 GN=FGB PE=1 SV=2	3.082	Up	0.00435295	FGB	55.928	12.014	8.4	4	3	2	0.345	0.324	0.236	0.973	1.008	0.808	3.422	2.891	3.173
Cellular Component	GO:0030141	10	secretory granule	0.0028155	Q9BU76	Multiple myeloma tumor-associated protein 2 OS=Homo sapiens OX=9606 GN=MMTAG2 PE=1 SV=1	1.778	Up	0.000765643	MMTAG2	29.411	8.9596	3.8	1	1	1	0.804	0.782	0.729	1.412	1.348	1.355	0.812	0.854	0.868
Cellular Component	GO:0030141	10	secretory granule	0.0028155	P07093	Glia-derived nexin OS=Homo sapiens OX=9606 GN=SERPINE2 PE=1 SV=1	2.223	Up	0.000878145	SERPINE2	44.002	6.6443	3	1	1	1	0.647	0.671	0.648	1.518	1.53	1.322	1.052	0.877	0.988
Cellular Component	GO:0030141	10	secretory granule	0.0028155	P05089	Arginase-1 OS=Homo sapiens OX=9606 GN=ARG1 PE=1 SV=2	2.868	Up	0.00235229	ARG1	34.735	6.3285	3.4	1	1	1	0.267	0.203	0.27	0.753	0.705	0.664	4.198	3.607	3.673
Cellular Component	GO:0030141	10	secretory granule	0.0028155	P11678	Eosinophil peroxidase OS=Homo sapiens OX=9606 GN=EPX PE=1 SV=2	3.08	Up	0.000765643	EPX	81.04	16.85	4.5	4	4	3	0.417	0.343	0.362	1.2	1.155	1.101	2.42	2.381	2.517
Cellular Component	GO:0030141	10	secretory granule	0.0028155	Q6UX06	Olfactomedin-4 OS=Homo sapiens OX=9606 GN=OLFM4 PE=1 SV=1	2.68	Up	0.00440433	OLFM4	57.279	12.292	2.2	1	2	1	0.237	0.21	0.191	0.6	0.646	0.464	4.566	4.17	3.948
Cellular Component	GO:0030141	10	secretory granule	0.0028155	P05107	Integrin beta-2 OS=Homo sapiens OX=9606 GN=ITGB2 PE=1 SV=2	6.009	Up	0.000629811	ITGB2	84.781	31.175	4.7	3	4	3	0.123	0.121	0.098	0.72	0.723	0.612	4.37	4.201	4.109
Cellular Component	GO:0030141	10	secretory granule	0.0028155	P01011	Alpha-1-antichymotrypsin OS=Homo sapiens OX=9606 GN=SERPINA3 PE=1 SV=2	2.26	Up	0.00271894	SERPINA3	47.65	16.505	2.8	1	3	1	0.177	0.161	0.196	0.445	0.398	0.364	4.958	4.48	4.723
Cellular Component	GO:0030141	10	secretory granule	0.0028155	P29350	Tyrosine-protein phosphatase non-receptor type 6 OS=Homo sapiens OX=9606 GN=PTPN6 PE=1 SV=1	2.207	Up	0.00753624	PTPN6	67.56	12.869	4.5	2	2	2	0.344	0.304	0.246	0.702	0.696	0.575	4.026	3.512	3.875
Cellular Component	GO:0030141	10	secretory granule	0.0028155	Q13303	Voltage-gated potassium channel subunit beta-2 OS=Homo sapiens OX=9606 GN=KCNAB2 PE=1 SV=2	1.772	Up	0.0132908	KCNAB2	41	12.895	5.7	2	2	2	0.403	0.389	0.304	0.718	0.63	0.594	3.798	3.837	3.225
Cellular Component	GO:0030141	10	secretory granule	0.0028155	P04839	Cytochrome b-245 heavy chain OS=Homo sapiens OX=9606 GN=CYBB PE=1 SV=2	1.868	Up	0.011039	CYBB	65.335	47.187	9.3	5	7	5	0.218	0.258	0.253	0.493	0.494	0.375	4.39	4.133	4.268
Cellular Component	GO:0030141	10	secretory granule	0.0028155	Q9UBW5	Bridging integrator 2 OS=Homo sapiens OX=9606 GN=BIN2 PE=1 SV=3	1.607	Up	0.00724633	BIN2	61.874	13.119	4.8	2	2	2	0.236	0.225	0.233	0.391	0.4	0.324	4.837	4.503	4.578
Cellular Component	GO:0030141	10	secretory granule	0.0028155	P15291	"Beta-1,4-galactosyltransferase 1 OS=Homo sapiens OX=9606 GN=B4GALT1 PE=1 SV=5"	1.52	Up	0.041665	B4GALT1	43.92	23.551	15.1	3	3	3	0.797	0.672	0.561	0.942	1.157	0.987	1.998	1.563	2.165
Cellular Component	GO:0030141	10	secretory granule	0.0028155	Q8WVQ1	Soluble calcium-activated nucleotidase 1 OS=Homo sapiens OX=9606 GN=CANT1 PE=1 SV=1	1.53	Up	0.00211541	CANT1	44.839	10.693	3.5	2	2	2	0.765	0.822	0.785	1.287	1.157	1.186	1.224	1.15	1.142
Cellular Component	GO:0030141	10	secretory granule	0.0028155	P01024	Complement C3 OS=Homo sapiens OX=9606 GN=C3 PE=1 SV=2	4.837	Up	0.00145904	C3	187.15	6.9985	1.5	3	1	1	0.116	0.092	0.123	0.593	0.562	0.446	4.787	4.55	4.435
Cellular Component	GO:0030141	10	secretory granule	0.0028155	P11279	Lysosome-associated membrane glycoprotein 1 OS=Homo sapiens OX=9606 GN=LAMP1 PE=1 SV=3	1.681	Up	0.00703221	LAMP1	44.882	12.935	4.6	2	3	2	0.582	0.737	0.61	1.059	1.128	1.056	1.818	1.983	1.776
Cellular Component	GO:0030141	10	secretory granule	0.0028155	P09769	Tyrosine-protein kinase Fgr OS=Homo sapiens OX=9606 GN=FGR PE=1 SV=2	2.913	Up	0.0110415	FGR	59.478	6.0256	1.9	1	1	1	0.1	0.131	0.113	0.39	0.376	0.236	5.534	4.88	4.732
Cellular Component	GO:0030141	10	secretory granule	0.0028155	P01033	Metalloproteinase inhibitor 1 OS=Homo sapiens OX=9606 GN=TIMP1 PE=1 SV=1	1.84	Up	0.00112649	TIMP1	23.171	37.648	23.2	4	5	4	0.798	0.797	0.728	1.407	1.504	1.363	0.569	0.64	0.649
Cellular Component	GO:0030141	10	secretory granule	0.0028155	P08575	Receptor-type tyrosine-protein phosphatase C OS=Homo sapiens OX=9606 GN=PTPRC PE=1 SV=3	3.803	Up	0.00505349	PTPRC	147.48	23.501	2.4	3	3	3	0.099	0.12	0.091	0.473	0.416	0.29	5.307	4.978	4.51
Cellular Component	GO:0030141	10	secretory granule	0.0028155	P00750	Tissue-type plasminogen activator OS=Homo sapiens OX=9606 GN=PLAT PE=1 SV=1	1.868	Up	0.000451733	PLAT	62.916	18.308	6.6	3	3	3	0.693	0.643	0.678	1.258	1.278	1.227	1.017	1.121	1.997
Cellular Component	GO:0030141	10	secretory granule	0.0028155	P05164	Myeloperoxidase OS=Homo sapiens OX=9606 GN=MPO PE=1 SV=1	1.973	Up	0.0364784	MPO	83.868	67.932	6	4	10	3	0.197	0.294	0.35	0.606	0.58	0.473	4.245	3.828	3.893
Cellular Component	GO:0035579	12	specific granule membrane	0.0166723	Q03405	Urokinase plasminogen activator surface receptor OS=Homo sapiens OX=9606 GN=PLAUR PE=1 SV=1	1.609	Up	0.00194826	PLAUR	36.978	39.243	25.1	5	5	5	0.879	0.809	0.812	1.309	1.427	1.287	0.717	0.802	0.71
Cellular Component	GO:0035579	12	specific granule membrane	0.0166723	P04839	Cytochrome b-245 heavy chain OS=Homo sapiens OX=9606 GN=CYBB PE=1 SV=2	1.868	Up	0.011039	CYBB	65.335	47.187	9.3	5	7	5	0.218	0.258	0.253	0.493	0.494	0.375	4.39	4.133	4.268
Cellular Component	GO:0035579	12	specific granule membrane	0.0166723	Q13303	Voltage-gated potassium channel subunit beta-2 OS=Homo sapiens OX=9606 GN=KCNAB2 PE=1 SV=2	1.772	Up	0.0132908	KCNAB2	41	12.895	5.7	2	2	2	0.403	0.389	0.304	0.718	0.63	0.594	3.798	3.837	3.225
Cellular Component	GO:0035579	12	specific granule membrane	0.0166723	P13498	Cytochrome b-245 light chain OS=Homo sapiens OX=9606 GN=CYBA PE=1 SV=3	1.626	Up	0.000973161	CYBA	21.012	13.089	12.8	2	2	2	0.614	0.641	0.66	1.071	1.052	0.991	2.017	1.969	1.962
Cellular Component	GO:0035579	12	specific granule membrane	0.0166723	P05107	Integrin beta-2 OS=Homo sapiens OX=9606 GN=ITGB2 PE=1 SV=2	6.009	Up	0.000629811	ITGB2	84.781	31.175	4.7	3	4	3	0.123	0.121	0.098	0.72	0.723	0.612	4.37	4.201	4.109
Cellular Component	GO:0032993	3	protein-DNA complex	0.309294	P25205	DNA replication licensing factor MCM3 OS=Homo sapiens OX=9606 GN=MCM3 PE=1 SV=3	2.084	Up	0.000633665	MCM3	90.98	23.713	4.6	3	3	3	0.543	0.504	0.557	1.135	1.145	1.062	2.119	2.067	2.08
Cellular Component	GO:0032993	3	protein-DNA complex	0.309294	Q8IUE6	Histone H2A type 2-B OS=Homo sapiens OX=9606 GN=HIST2H2AB PE=1 SV=3	2.237	Up	0.0229777	HIST2H2AB	13.995	13.254	17.7	3	6	1	0.462	0.667	0.87	1.411	1.597	1.464	0.52	0.256	0.275
Cellular Component	GO:0005657	10	replication fork	0.000250602	P26358	DNA (cytosine-5)-methyltransferase 1 OS=Homo sapiens OX=9606 GN=DNMT1 PE=1 SV=2	1.937	Up	0.000878145	DNMT1	183.16	13.251	1.5	2	2	2	0.622	0.608	0.587	1.219	1.209	1.091	1.883	1.744	1.655
Cellular Component	GO:0005657	10	replication fork	0.000250602	P35249	Replication factor C subunit 4 OS=Homo sapiens OX=9606 GN=RFC4 PE=1 SV=2	1.583	Up	0.00120265	RFC4	39.681	17.105	8.5	3	3	3	0.579	0.61	0.55	0.942	0.908	0.902	2.561	2.434	2.267
Cellular Component	GO:0005657	10	replication fork	0.000250602	P25205	DNA replication licensing factor MCM3 OS=Homo sapiens OX=9606 GN=MCM3 PE=1 SV=3	2.084	Up	0.000633665	MCM3	90.98	23.713	4.6	3	3	3	0.543	0.504	0.557	1.135	1.145	1.062	2.119	2.067	2.08
Cellular Component	GO:0005657	10	replication fork	0.000250602	P35250	Replication factor C subunit 2 OS=Homo sapiens OX=9606 GN=RFC2 PE=1 SV=3	1.544	Up	0.00955452	RFC2	39.157	19.679	5.4	1	1	1	0.501	0.622	0.576	0.906	0.898	0.82	2.438	2.551	2.682
Cellular Component	GO:0005657	10	replication fork	0.000250602	P11387	DNA topoisomerase 1 OS=Homo sapiens OX=9606 GN=TOP1 PE=1 SV=2	1.6	Up	0.000143218	TOP1	90.725	85.059	14	10	12	10	0.855	0.824	0.825	1.331	1.348	1.328	0.804	0.903	0.737
Cellular Component	GO:0031594	3	neuromuscular junction	0.123912	P17661	Desmin OS=Homo sapiens OX=9606 GN=DES PE=1 SV=3	2.058	Up	0.000451733	DES	53.535	8.3677	7.7	4	6	1	0.587	0.642	0.612	1.267	1.298	1.223	1.403	1.474	1.709
Cellular Component	GO:0031594	3	neuromuscular junction	0.123912	P07093	Glia-derived nexin OS=Homo sapiens OX=9606 GN=SERPINE2 PE=1 SV=1	2.223	Up	0.000878145	SERPINE2	44.002	6.6443	3	1	1	1	0.647	0.671	0.648	1.518	1.53	1.322	1.052	0.877	0.988
Cellular Component	GO:0045335	10	phagocytic vesicle	0.0217466	P04839	Cytochrome b-245 heavy chain OS=Homo sapiens OX=9606 GN=CYBB PE=1 SV=2	1.868	Up	0.011039	CYBB	65.335	47.187	9.3	5	7	5	0.218	0.258	0.253	0.493	0.494	0.375	4.39	4.133	4.268
Cellular Component	GO:0045335	10	phagocytic vesicle	0.0217466	P13498	Cytochrome b-245 light chain OS=Homo sapiens OX=9606 GN=CYBA PE=1 SV=3	1.626	Up	0.000973161	CYBA	21.012	13.089	12.8	2	2	2	0.614	0.641	0.66	1.071	1.052	0.991	2.017	1.969	1.962
Cellular Component	GO:0045335	10	phagocytic vesicle	0.0217466	Q15080	Neutrophil cytosol factor 4 OS=Homo sapiens OX=9606 GN=NCF4 PE=1 SV=2	2.023	Up	0.021306	NCF4	39.031	7.6552	3.5	1	2	1	0.156	0.147	0.182	0.336	0.396	0.249	5.347	4.797	4.655
Cellular Component	GO:0045335	10	phagocytic vesicle	0.0217466	P31146	Coronin-1A OS=Homo sapiens OX=9606 GN=CORO1A PE=1 SV=4	1.756	Up	0.0276921	CORO1A	51.026	67.084	12.8	6	11	5	0.24	0.204	0.229	0.457	0.42	0.305	4.593	4.713	4.378
Cellular Component	GO:0045335	10	phagocytic vesicle	0.0217466	O95466	Formin-like protein 1 OS=Homo sapiens OX=9606 GN=FMNL1 PE=1 SV=3	1.947	Up	0.00971115	FMNL1	121.85	21.657	2.9	3	5	2	0.31	0.43	0.33	0.711	0.737	0.635	3.427	3.452	3.766
Cellular Component	GO:0045335	10	phagocytic vesicle	0.0217466	P11279	Lysosome-associated membrane glycoprotein 1 OS=Homo sapiens OX=9606 GN=LAMP1 PE=1 SV=3	1.681	Up	0.00703221	LAMP1	44.882	12.935	4.6	2	3	2	0.582	0.737	0.61	1.059	1.128	1.056	1.818	1.983	1.776
Cellular Component	GO:0031514	6	motile cilium	0.16162	Q8N0Y7	Probable phosphoglycerate mutase 4 OS=Homo sapiens OX=9606 GN=PGAM4 PE=3 SV=1	1.54	Up	0.0053386	PGAM4	28.777	-2	24	4	10	1	0.361	0.317	0.344	0.531	0.558	0.485	4.041	4.029	3.866
Cellular Component	GO:0031514	6	motile cilium	0.16162	Q9BXS9	Solute carrier family 26 member 6 OS=Homo sapiens OX=9606 GN=SLC26A6 PE=1 SV=1	1.702	Up	0.0130816	SLC26A6	82.966	10.964	1.8	2	2	2	0.797	0.625	0.853	1.273	1.245	1.355	1.243	0.979	0.992
Cellular Component	GO:0002102	10	podosome	0.174615	P13796	Plastin-2 OS=Homo sapiens OX=9606 GN=LCP1 PE=1 SV=6	4.138	Up	0.00138069	LCP1	70.288	27.571	12.4	8	13	4	0.077	0.087	0.075	0.358	0.363	0.268	5.247	4.927	4.811
Cellular Component	GO:0002102	10	podosome	0.174615	Q9UBW5	Bridging integrator 2 OS=Homo sapiens OX=9606 GN=BIN2 PE=1 SV=3	1.607	Up	0.00724633	BIN2	61.874	13.119	4.8	2	2	2	0.236	0.225	0.233	0.391	0.4	0.324	4.837	4.503	4.578
Cellular Component	GO:0044459	6	plasma membrane part	0.000698774	Q9P289	Serine/threonine-protein kinase 26 OS=Homo sapiens OX=9606 GN=STK26 PE=1 SV=2	1.593	Up	0.00106172	STK26	46.528	6.4419	6	2	2	1	0.311	0.306	0.329	0.522	0.482	0.503	4.233	3.994	4.095
Cellular Component	GO:0044459	6	plasma membrane part	0.000698774	Q6NSJ5	Volume-regulated anion channel subunit LRRC8E OS=Homo sapiens OX=9606 GN=LRRC8E PE=1 SV=2	2.401	Up	0.00797184	LRRC8E	90.246	21.072	4.5	3	3	3	0.775	0.68	0.503	1.638	1.62	1.443	0.705	0.621	0.841
Cellular Component	GO:0044459	6	plasma membrane part	0.000698774	Q03405	Urokinase plasminogen activator surface receptor OS=Homo sapiens OX=9606 GN=PLAUR PE=1 SV=1	1.609	Up	0.00194826	PLAUR	36.978	39.243	25.1	5	5	5	0.879	0.809	0.812	1.309	1.427	1.287	0.717	0.802	0.71
Cellular Component	GO:0044459	6	plasma membrane part	0.000698774	Q15080	Neutrophil cytosol factor 4 OS=Homo sapiens OX=9606 GN=NCF4 PE=1 SV=2	2.023	Up	0.021306	NCF4	39.031	7.6552	3.5	1	2	1	0.156	0.147	0.182	0.336	0.396	0.249	5.347	4.797	4.655
Cellular Component	GO:0044459	6	plasma membrane part	0.000698774	P02675	Fibrinogen beta chain OS=Homo sapiens OX=9606 GN=FGB PE=1 SV=2	3.082	Up	0.00435295	FGB	55.928	12.014	8.4	4	3	2	0.345	0.324	0.236	0.973	1.008	0.808	3.422	2.891	3.173
Cellular Component	GO:0044459	6	plasma membrane part	0.000698774	P07093	Glia-derived nexin OS=Homo sapiens OX=9606 GN=SERPINE2 PE=1 SV=1	2.223	Up	0.000878145	SERPINE2	44.002	6.6443	3	1	1	1	0.647	0.671	0.648	1.518	1.53	1.322	1.052	0.877	0.988
Cellular Component	GO:0044459	6	plasma membrane part	0.000698774	P05107	Integrin beta-2 OS=Homo sapiens OX=9606 GN=ITGB2 PE=1 SV=2	6.009	Up	0.000629811	ITGB2	84.781	31.175	4.7	3	4	3	0.123	0.121	0.098	0.72	0.723	0.612	4.37	4.201	4.109
Cellular Component	GO:0044459	6	plasma membrane part	0.000698774	P29350	Tyrosine-protein phosphatase non-receptor type 6 OS=Homo sapiens OX=9606 GN=PTPN6 PE=1 SV=1	2.207	Up	0.00753624	PTPN6	67.56	12.869	4.5	2	2	2	0.344	0.304	0.246	0.702	0.696	0.575	4.026	3.512	3.875
Cellular Component	GO:0044459	6	plasma membrane part	0.000698774	P15291	"Beta-1,4-galactosyltransferase 1 OS=Homo sapiens OX=9606 GN=B4GALT1 PE=1 SV=5"	1.52	Up	0.041665	B4GALT1	43.92	23.551	15.1	3	3	3	0.797	0.672	0.561	0.942	1.157	0.987	1.998	1.563	2.165
Cellular Component	GO:0044459	6	plasma membrane part	0.000698774	P11279	Lysosome-associated membrane glycoprotein 1 OS=Homo sapiens OX=9606 GN=LAMP1 PE=1 SV=3	1.681	Up	0.00703221	LAMP1	44.882	12.935	4.6	2	3	2	0.582	0.737	0.61	1.059	1.128	1.056	1.818	1.983	1.776
Cellular Component	GO:0044459	6	plasma membrane part	0.000698774	P09769	Tyrosine-protein kinase Fgr OS=Homo sapiens OX=9606 GN=FGR PE=1 SV=2	2.913	Up	0.0110415	FGR	59.478	6.0256	1.9	1	1	1	0.1	0.131	0.113	0.39	0.376	0.236	5.534	4.88	4.732
Cellular Component	GO:0044459	6	plasma membrane part	0.000698774	P21980	Protein-glutamine gamma-glutamyltransferase 2 OS=Homo sapiens OX=9606 GN=TGM2 PE=1 SV=2	1.683	Up	0.000626613	TGM2	77.328	182.95	33.2	17	29	17	0.846	0.835	0.779	1.372	1.375	1.392	0.504	0.508	0.53
Cellular Component	GO:0044459	6	plasma membrane part	0.000698774	O00291	Huntingtin-interacting protein 1 OS=Homo sapiens OX=9606 GN=HIP1 PE=1 SV=5	5.527	Up	0.00351365	HIP1	116.22	22.871	4.1	4	4	4	0.056	0.061	0.048	0.327	0.374	0.211	5.82	5.224	4.771
Cellular Component	GO:0044459	6	plasma membrane part	0.000698774	P31146	Coronin-1A OS=Homo sapiens OX=9606 GN=CORO1A PE=1 SV=4	1.756	Up	0.0276921	CORO1A	51.026	67.084	12.8	6	11	5	0.24	0.204	0.229	0.457	0.42	0.305	4.593	4.713	4.378
Cellular Component	GO:0044459	6	plasma membrane part	0.000698774	P00742	Coagulation factor X OS=Homo sapiens OX=9606 GN=F10 PE=1 SV=2	1.744	Up	0.00727545	F10	54.731	7.2012	2.3	1	1	1	0.627	0.801	0.658	1.147	1.207	1.283	1.529	1.464	1.244
Cellular Component	GO:0044459	6	plasma membrane part	0.000698774	Q12879	"Glutamate receptor ionotropic, NMDA 2A OS=Homo sapiens OX=9606 GN=GRIN2A PE=1 SV=1"	1.827	Up	0.0191224	GRIN2A	165.28	6.0968	0.7	1	1	1	0.421	0.424	0.414	0.841	0.766	0.693	3.274	3.204	3.149
Cellular Component	GO:0044459	6	plasma membrane part	0.000698774	P15924	Desmoplakin OS=Homo sapiens OX=9606 GN=DSP PE=1 SV=3	1.585	Up	0.000451733	DSP	331.77	248.02	9.2	23	24	23	0.819	0.801	0.811	1.292	1.243	1.319	0.818	0.806	0.771
Cellular Component	GO:0044459	6	plasma membrane part	0.000698774	P13796	Plastin-2 OS=Homo sapiens OX=9606 GN=LCP1 PE=1 SV=6	4.138	Up	0.00138069	LCP1	70.288	27.571	12.4	8	13	4	0.077	0.087	0.075	0.358	0.363	0.268	5.247	4.927	4.811
Cellular Component	GO:0044459	6	plasma membrane part	0.000698774	P13498	Cytochrome b-245 light chain OS=Homo sapiens OX=9606 GN=CYBA PE=1 SV=3	1.626	Up	0.000973161	CYBA	21.012	13.089	12.8	2	2	2	0.614	0.641	0.66	1.071	1.052	0.991	2.017	1.969	1.962
Cellular Component	GO:0044459	6	plasma membrane part	0.000698774	Q9BXJ1	Complement C1q tumor necrosis factor-related protein 1 OS=Homo sapiens OX=9606 GN=C1QTNF1 PE=1 SV=1	2.308	Up	0.000633665	C1QTNF1	31.742	7.211	4.6	1	1	1	0.592	0.645	0.622	1.331	1.505	1.455	0.952	1.135	1.249
Cellular Component	GO:0044459	6	plasma membrane part	0.000698774	Q8NBJ4	Golgi membrane protein 1 OS=Homo sapiens OX=9606 GN=GOLM1 PE=1 SV=1	1.646	Up	0.00254412	GOLM1	45.333	12.322	4.7	2	2	2	0.752	0.769	0.855	1.234	1.325	1.353	0.977	0.936	0.915
Cellular Component	GO:0044459	6	plasma membrane part	0.000698774	O95864	Fatty acid desaturase 2 OS=Homo sapiens OX=9606 GN=FADS2 PE=1 SV=1	1.583	Up	0.000878145	FADS2	52.259	40.656	11	5	7	5	0.896	0.869	0.856	1.451	1.343	1.356	0.521	0.358	0.337
Cellular Component	GO:0044459	6	plasma membrane part	0.000698774	P04839	Cytochrome b-245 heavy chain OS=Homo sapiens OX=9606 GN=CYBB PE=1 SV=2	1.868	Up	0.011039	CYBB	65.335	47.187	9.3	5	7	5	0.218	0.258	0.253	0.493	0.494	0.375	4.39	4.133	4.268
Cellular Component	GO:0044459	6	plasma membrane part	0.000698774	P05362	Intercellular adhesion molecule 1 OS=Homo sapiens OX=9606 GN=ICAM1 PE=1 SV=2	1.96	Up	0.000143218	ICAM1	57.825	39.355	3.4	2	3	2	0.772	0.807	0.773	1.532	1.507	1.571	0.24	0.399	0.493
Cellular Component	GO:0044459	6	plasma membrane part	0.000698774	Q13303	Voltage-gated potassium channel subunit beta-2 OS=Homo sapiens OX=9606 GN=KCNAB2 PE=1 SV=2	1.772	Up	0.0132908	KCNAB2	41	12.895	5.7	2	2	2	0.403	0.389	0.304	0.718	0.63	0.594	3.798	3.837	3.225
Cellular Component	GO:0044459	6	plasma membrane part	0.000698774	Q9UBW5	Bridging integrator 2 OS=Homo sapiens OX=9606 GN=BIN2 PE=1 SV=3	1.607	Up	0.00724633	BIN2	61.874	13.119	4.8	2	2	2	0.236	0.225	0.233	0.391	0.4	0.324	4.837	4.503	4.578
Cellular Component	GO:0044459	6	plasma membrane part	0.000698774	Q15283	Ras GTPase-activating protein 2 OS=Homo sapiens OX=9606 GN=RASA2 PE=1 SV=3	2.753	Up	0.0178775	RASA2	96.613	13.993	4.1	2	2	2	0.515	0.442	0.416	1.3	0.852	1.628	1.77	1.718	2.407
Cellular Component	GO:0044459	6	plasma membrane part	0.000698774	Q9BXS9	Solute carrier family 26 member 6 OS=Homo sapiens OX=9606 GN=SLC26A6 PE=1 SV=1	1.702	Up	0.0130816	SLC26A6	82.966	10.964	1.8	2	2	2	0.797	0.625	0.853	1.273	1.245	1.355	1.243	0.979	0.992
Cellular Component	GO:0044459	6	plasma membrane part	0.000698774	Q96CX2	BTB/POZ domain-containing protein KCTD12 OS=Homo sapiens OX=9606 GN=KCTD12 PE=1 SV=1	2.265	Up	0.00187498	KCTD12	35.7	12.927	7.1	2	2	2	0.473	0.444	0.377	0.94	0.972	1.019	2.652	2.588	2.815
Cellular Component	GO:0044459	6	plasma membrane part	0.000698774	P08575	Receptor-type tyrosine-protein phosphatase C OS=Homo sapiens OX=9606 GN=PTPRC PE=1 SV=3	3.803	Up	0.00505349	PTPRC	147.48	23.501	2.4	3	3	3	0.099	0.12	0.091	0.473	0.416	0.29	5.307	4.978	4.51
Cellular Component	GO:0044459	6	plasma membrane part	0.000698774	Q9NZQ7	Programmed cell death 1 ligand 1 OS=Homo sapiens OX=9606 GN=CD274 PE=1 SV=1	2.027	Up	0.00338953	CD274	33.275	12.193	10	2	2	2	0.757	0.757	0.605	1.494	1.401	1.401	0.768	0.793	1.101
Cellular Component	GO:0044459	6	plasma membrane part	0.000698774	P35354	Prostaglandin G/H synthase 2 OS=Homo sapiens OX=9606 GN=PTGS2 PE=1 SV=2	7.606	Up	0.00788647	PTGS2	68.995	101.98	21.2	9	12	9	0.313	0.285	0.221	2.018	2.08	2.131	0.414	0.518	0.526
Cellular Component	GO:0060205	10	cytoplasmic vesicle lumen	0.00701043	P01011	Alpha-1-antichymotrypsin OS=Homo sapiens OX=9606 GN=SERPINA3 PE=1 SV=2	2.26	Up	0.00271894	SERPINA3	47.65	16.505	2.8	1	3	1	0.177	0.161	0.196	0.445	0.398	0.364	4.958	4.48	4.723
Cellular Component	GO:0060205	10	cytoplasmic vesicle lumen	0.00701043	P29350	Tyrosine-protein phosphatase non-receptor type 6 OS=Homo sapiens OX=9606 GN=PTPN6 PE=1 SV=1	2.207	Up	0.00753624	PTPN6	67.56	12.869	4.5	2	2	2	0.344	0.304	0.246	0.702	0.696	0.575	4.026	3.512	3.875
Cellular Component	GO:0060205	10	cytoplasmic vesicle lumen	0.00701043	P02790	Hemopexin OS=Homo sapiens OX=9606 GN=HPX PE=1 SV=2	1.619	Up	0.00295119	HPX	51.676	11.99	1.9	2	3	2	0.335	0.349	0.31	0.573	0.529	0.507	4.1	4.043	3.785
Cellular Component	GO:0060205	10	cytoplasmic vesicle lumen	0.00701043	Q9UBW5	Bridging integrator 2 OS=Homo sapiens OX=9606 GN=BIN2 PE=1 SV=3	1.607	Up	0.00724633	BIN2	61.874	13.119	4.8	2	2	2	0.236	0.225	0.233	0.391	0.4	0.324	4.837	4.503	4.578
Cellular Component	GO:0060205	10	cytoplasmic vesicle lumen	0.00701043	P01024	Complement C3 OS=Homo sapiens OX=9606 GN=C3 PE=1 SV=2	4.837	Up	0.00145904	C3	187.15	6.9985	1.5	3	1	1	0.116	0.092	0.123	0.593	0.562	0.446	4.787	4.55	4.435
Cellular Component	GO:0060205	10	cytoplasmic vesicle lumen	0.00701043	Q8WVQ1	Soluble calcium-activated nucleotidase 1 OS=Homo sapiens OX=9606 GN=CANT1 PE=1 SV=1	1.53	Up	0.00211541	CANT1	44.839	10.693	3.5	2	2	2	0.765	0.822	0.785	1.287	1.157	1.186	1.224	1.15	1.142
Cellular Component	GO:0060205	10	cytoplasmic vesicle lumen	0.00701043	P09769	Tyrosine-protein kinase Fgr OS=Homo sapiens OX=9606 GN=FGR PE=1 SV=2	2.913	Up	0.0110415	FGR	59.478	6.0256	1.9	1	1	1	0.1	0.131	0.113	0.39	0.376	0.236	5.534	4.88	4.732
Cellular Component	GO:0060205	10	cytoplasmic vesicle lumen	0.00701043	P01033	Metalloproteinase inhibitor 1 OS=Homo sapiens OX=9606 GN=TIMP1 PE=1 SV=1	1.84	Up	0.00112649	TIMP1	23.171	37.648	23.2	4	5	4	0.798	0.797	0.728	1.407	1.504	1.363	0.569	0.64	0.649
Cellular Component	GO:0060205	10	cytoplasmic vesicle lumen	0.00701043	P02675	Fibrinogen beta chain OS=Homo sapiens OX=9606 GN=FGB PE=1 SV=2	3.082	Up	0.00435295	FGB	55.928	12.014	8.4	4	3	2	0.345	0.324	0.236	0.973	1.008	0.808	3.422	2.891	3.173
Cellular Component	GO:0060205	10	cytoplasmic vesicle lumen	0.00701043	Q9BU76	Multiple myeloma tumor-associated protein 2 OS=Homo sapiens OX=9606 GN=MMTAG2 PE=1 SV=1	1.778	Up	0.000765643	MMTAG2	29.411	8.9596	3.8	1	1	1	0.804	0.782	0.729	1.412	1.348	1.355	0.812	0.854	0.868
Cellular Component	GO:0060205	10	cytoplasmic vesicle lumen	0.00701043	P05089	Arginase-1 OS=Homo sapiens OX=9606 GN=ARG1 PE=1 SV=2	2.868	Up	0.00235229	ARG1	34.735	6.3285	3.4	1	1	1	0.267	0.203	0.27	0.753	0.705	0.664	4.198	3.607	3.673
Cellular Component	GO:0060205	10	cytoplasmic vesicle lumen	0.00701043	P05164	Myeloperoxidase OS=Homo sapiens OX=9606 GN=MPO PE=1 SV=1	1.973	Up	0.0364784	MPO	83.868	67.932	6	4	10	3	0.197	0.294	0.35	0.606	0.58	0.473	4.245	3.828	3.893
Cellular Component	GO:0060205	10	cytoplasmic vesicle lumen	0.00701043	Q6UX06	Olfactomedin-4 OS=Homo sapiens OX=9606 GN=OLFM4 PE=1 SV=1	2.68	Up	0.00440433	OLFM4	57.279	12.292	2.2	1	2	1	0.237	0.21	0.191	0.6	0.646	0.464	4.566	4.17	3.948
Cellular Component	GO:0060205	10	cytoplasmic vesicle lumen	0.00701043	P11678	Eosinophil peroxidase OS=Homo sapiens OX=9606 GN=EPX PE=1 SV=2	3.08	Up	0.000765643	EPX	81.04	16.85	4.5	4	4	3	0.417	0.343	0.362	1.2	1.155	1.101	2.42	2.381	2.517
Cellular Component	GO:0016235	7	aggresome	0.0576083	P09769	Tyrosine-protein kinase Fgr OS=Homo sapiens OX=9606 GN=FGR PE=1 SV=2	2.913	Up	0.0110415	FGR	59.478	6.0256	1.9	1	1	1	0.1	0.131	0.113	0.39	0.376	0.236	5.534	4.88	4.732
Cellular Component	GO:0016235	7	aggresome	0.0576083	Q14146	Unhealthy ribosome biogenesis protein 2 homolog OS=Homo sapiens OX=9606 GN=URB2 PE=2 SV=2	1.669	Up	0.00865181	URB2	170.54	13.173	1.4	2	2	2	0.77	0.791	0.847	1.339	1.341	1.34	0.822	0.897	0.776
Cellular Component	GO:0042581	11	specific granule	0.00134563	Q03405	Urokinase plasminogen activator surface receptor OS=Homo sapiens OX=9606 GN=PLAUR PE=1 SV=1	1.609	Up	0.00194826	PLAUR	36.978	39.243	25.1	5	5	5	0.879	0.809	0.812	1.309	1.427	1.287	0.717	0.802	0.71
Cellular Component	GO:0042581	11	specific granule	0.00134563	P04839	Cytochrome b-245 heavy chain OS=Homo sapiens OX=9606 GN=CYBB PE=1 SV=2	1.868	Up	0.011039	CYBB	65.335	47.187	9.3	5	7	5	0.218	0.258	0.253	0.493	0.494	0.375	4.39	4.133	4.268
Cellular Component	GO:0042581	11	specific granule	0.00134563	Q13303	Voltage-gated potassium channel subunit beta-2 OS=Homo sapiens OX=9606 GN=KCNAB2 PE=1 SV=2	1.772	Up	0.0132908	KCNAB2	41	12.895	5.7	2	2	2	0.403	0.389	0.304	0.718	0.63	0.594	3.798	3.837	3.225
Cellular Component	GO:0042581	11	specific granule	0.00134563	P13498	Cytochrome b-245 light chain OS=Homo sapiens OX=9606 GN=CYBA PE=1 SV=3	1.626	Up	0.000973161	CYBA	21.012	13.089	12.8	2	2	2	0.614	0.641	0.66	1.071	1.052	0.991	2.017	1.969	1.962
Cellular Component	GO:0042581	11	specific granule	0.00134563	P29350	Tyrosine-protein phosphatase non-receptor type 6 OS=Homo sapiens OX=9606 GN=PTPN6 PE=1 SV=1	2.207	Up	0.00753624	PTPN6	67.56	12.869	4.5	2	2	2	0.344	0.304	0.246	0.702	0.696	0.575	4.026	3.512	3.875
Cellular Component	GO:0042581	11	specific granule	0.00134563	P05089	Arginase-1 OS=Homo sapiens OX=9606 GN=ARG1 PE=1 SV=2	2.868	Up	0.00235229	ARG1	34.735	6.3285	3.4	1	1	1	0.267	0.203	0.27	0.753	0.705	0.664	4.198	3.607	3.673
Cellular Component	GO:0042581	11	specific granule	0.00134563	Q6UX06	Olfactomedin-4 OS=Homo sapiens OX=9606 GN=OLFM4 PE=1 SV=1	2.68	Up	0.00440433	OLFM4	57.279	12.292	2.2	1	2	1	0.237	0.21	0.191	0.6	0.646	0.464	4.566	4.17	3.948
Cellular Component	GO:0042581	11	specific granule	0.00134563	Q8WVQ1	Soluble calcium-activated nucleotidase 1 OS=Homo sapiens OX=9606 GN=CANT1 PE=1 SV=1	1.53	Up	0.00211541	CANT1	44.839	10.693	3.5	2	2	2	0.765	0.822	0.785	1.287	1.157	1.186	1.224	1.15	1.142
Cellular Component	GO:0042581	11	specific granule	0.00134563	P05107	Integrin beta-2 OS=Homo sapiens OX=9606 GN=ITGB2 PE=1 SV=2	6.009	Up	0.000629811	ITGB2	84.781	31.175	4.7	3	4	3	0.123	0.121	0.098	0.72	0.723	0.612	4.37	4.201	4.109
Cellular Component	GO:0005578	5	proteinaceous extracellular matrix	0.0082835	P24821	Tenascin OS=Homo sapiens OX=9606 GN=TNC PE=1 SV=3	3.453	Up	0.000143218	TNC	240.85	210.8	10.7	17	18	17	0.497	0.464	0.461	1.671	1.618	1.621	0.988	1.114	1.096
Cellular Component	GO:0005578	5	proteinaceous extracellular matrix	0.0082835	P48307	Tissue factor pathway inhibitor 2 OS=Homo sapiens OX=9606 GN=TFPI2 PE=1 SV=1	3.234	Up	0.000143218	TFPI2	26.934	18.325	17	3	3	3	0.531	0.498	0.528	1.699	1.644	1.692	0.851	0.731	0.888
Cellular Component	GO:0005578	5	proteinaceous extracellular matrix	0.0082835	P15502	Elastin OS=Homo sapiens OX=9606 GN=ELN PE=1 SV=4	1.888	Up	0.000626613	ELN	68.397	45.193	4.2	2	2	2	0.694	0.712	0.756	1.335	1.414	1.333	0.944	0.994	1.086
Cellular Component	GO:0005578	5	proteinaceous extracellular matrix	0.0082835	Q15582	Transforming growth factor-beta-induced protein ig-h3 OS=Homo sapiens OX=9606 GN=TGFBI PE=1 SV=1	1.895	Up	0.000626613	TGFBI	74.68	59.626	11.6	6	8	6	0.677	0.655	0.626	1.218	1.293	1.2	1.446	1.382	1.461
Cellular Component	GO:0005578	5	proteinaceous extracellular matrix	0.0082835	P12110	Collagen alpha-2(VI) chain OS=Homo sapiens OX=9606 GN=COL6A2 PE=1 SV=4	1.617	Up	0.000451733	COL6A2	108.58	131.38	16.3	11	15	11	0.856	0.831	0.809	1.348	1.366	1.322	0.717	0.763	0.679
Cellular Component	GO:0005578	5	proteinaceous extracellular matrix	0.0082835	P01033	Metalloproteinase inhibitor 1 OS=Homo sapiens OX=9606 GN=TIMP1 PE=1 SV=1	1.84	Up	0.00112649	TIMP1	23.171	37.648	23.2	4	5	4	0.798	0.797	0.728	1.407	1.504	1.363	0.569	0.64	0.649
Cellular Component	GO:0005578	5	proteinaceous extracellular matrix	0.0082835	P02458	Collagen alpha-1(II) chain OS=Homo sapiens OX=9606 GN=COL2A1 PE=1 SV=3	2.032	Up	0.000779304	COL2A1	141.78	6.5407	5.5	7	10	1	0.754	0.661	0.702	1.477	1.399	1.425	0.878	0.824	0.953
Cellular Component	GO:0005578	5	proteinaceous extracellular matrix	0.0082835	P12111	Collagen alpha-3(VI) chain OS=Homo sapiens OX=9606 GN=COL6A3 PE=1 SV=5	1.903	Up	0.000143218	COL6A3	343.67	323.31	16.8	46	59	46	0.76	0.77	0.739	1.437	1.416	1.465	0.563	0.638	0.606
Molecular Function	GO:0008083	5	growth factor activity	0.0906941	P01033	Metalloproteinase inhibitor 1 OS=Homo sapiens OX=9606 GN=TIMP1 PE=1 SV=1	1.84	Up	0.00112649	TIMP1	23.171	37.648	23.2	4	5	4	0.798	0.797	0.728	1.407	1.504	1.363	0.569	0.64	0.649
Molecular Function	GO:0008083	5	growth factor activity	0.0906941	Q99988	Growth/differentiation factor 15 OS=Homo sapiens OX=9606 GN=GDF15 PE=1 SV=3	4.693	Up	0.000143218	GDF15	34.14	-2	2.3	1	1	1	0.421	0.413	0.389	1.984	1.876	1.88	0.639	0.656	0.428
Molecular Function	GO:0016175	6	superoxide-generating NADPH oxidase activity	0.00132848	P04839	Cytochrome b-245 heavy chain OS=Homo sapiens OX=9606 GN=CYBB PE=1 SV=2	1.868	Up	0.011039	CYBB	65.335	47.187	9.3	5	7	5	0.218	0.258	0.253	0.493	0.494	0.375	4.39	4.133	4.268
Molecular Function	GO:0016175	6	superoxide-generating NADPH oxidase activity	0.00132848	P13498	Cytochrome b-245 light chain OS=Homo sapiens OX=9606 GN=CYBA PE=1 SV=3	1.626	Up	0.000973161	CYBA	21.012	13.089	12.8	2	2	2	0.614	0.641	0.66	1.071	1.052	0.991	2.017	1.969	1.962
Molecular Function	GO:0005518	5	collagen binding	0.259407	Q15582	Transforming growth factor-beta-induced protein ig-h3 OS=Homo sapiens OX=9606 GN=TGFBI PE=1 SV=1	1.895	Up	0.000626613	TGFBI	74.68	59.626	11.6	6	8	6	0.677	0.655	0.626	1.218	1.293	1.2	1.446	1.382	1.461
Molecular Function	GO:0005518	5	collagen binding	0.259407	Q9BXJ1	Complement C1q tumor necrosis factor-related protein 1 OS=Homo sapiens OX=9606 GN=C1QTNF1 PE=1 SV=1	2.308	Up	0.000633665	C1QTNF1	31.742	7.211	4.6	1	1	1	0.592	0.645	0.622	1.331	1.505	1.455	0.952	1.135	1.249
Molecular Function	GO:0005216	7	ion channel activity	0.00744892	P04839	Cytochrome b-245 heavy chain OS=Homo sapiens OX=9606 GN=CYBB PE=1 SV=2	1.868	Up	0.011039	CYBB	65.335	47.187	9.3	5	7	5	0.218	0.258	0.253	0.493	0.494	0.375	4.39	4.133	4.268
Molecular Function	GO:0005216	7	ion channel activity	0.00744892	Q13303	Voltage-gated potassium channel subunit beta-2 OS=Homo sapiens OX=9606 GN=KCNAB2 PE=1 SV=2	1.772	Up	0.0132908	KCNAB2	41	12.895	5.7	2	2	2	0.403	0.389	0.304	0.718	0.63	0.594	3.798	3.837	3.225
Molecular Function	GO:0005216	7	ion channel activity	0.00744892	Q6NSJ5	Volume-regulated anion channel subunit LRRC8E OS=Homo sapiens OX=9606 GN=LRRC8E PE=1 SV=2	2.401	Up	0.00797184	LRRC8E	90.246	21.072	4.5	3	3	3	0.775	0.68	0.503	1.638	1.62	1.443	0.705	0.621	0.841
Molecular Function	GO:0005216	7	ion channel activity	0.00744892	Q8IWT6	Volume-regulated anion channel subunit LRRC8A OS=Homo sapiens OX=9606 GN=LRRC8A PE=1 SV=1	1.592	Up	0.00171487	LRRC8A	94.198	26.6	5.6	4	4	4	0.906	0.831	0.87	1.371	1.461	1.319	0.558	0.618	0.469
Molecular Function	GO:0005216	7	ion channel activity	0.00744892	Q9BXS9	Solute carrier family 26 member 6 OS=Homo sapiens OX=9606 GN=SLC26A6 PE=1 SV=1	1.702	Up	0.0130816	SLC26A6	82.966	10.964	1.8	2	2	2	0.797	0.625	0.853	1.273	1.245	1.355	1.243	0.979	0.992
Molecular Function	GO:0005216	7	ion channel activity	0.00744892	Q12879	"Glutamate receptor ionotropic, NMDA 2A OS=Homo sapiens OX=9606 GN=GRIN2A PE=1 SV=1"	1.827	Up	0.0191224	GRIN2A	165.28	6.0968	0.7	1	1	1	0.421	0.424	0.414	0.841	0.766	0.693	3.274	3.204	3.149
Molecular Function	GO:0008094	10	DNA-dependent ATPase activity	0.218293	P51532	Transcription activator BRG1 OS=Homo sapiens OX=9606 GN=SMARCA4 PE=1 SV=2	1.574	Up	0.00293402	SMARCA4	184.64	80.8	7	10	10	5	0.511	0.584	0.561	0.913	0.846	0.847	2.701	2.408	2.751
Molecular Function	GO:0008094	10	DNA-dependent ATPase activity	0.218293	P11388	DNA topoisomerase 2-alpha OS=Homo sapiens OX=9606 GN=TOP2A PE=1 SV=3	2.341	Up	0.000765643	TOP2A	174.38	13.579	3.7	5	6	2	0.545	0.56	0.503	1.331	1.179	1.255	1.684	1.738	1.852
Molecular Function	GO:0016709	5	oxidoreductase activity, acting on paired donors, with incorporation or reduction of molecular oxygen, NAD(P)H as one donor, and incorporation of one atom of oxygen	0.0123516	Q16850	Lanosterol 14-alpha demethylase OS=Homo sapiens OX=9606 GN=CYP51A1 PE=1 SV=3	1.74	Up	0.000765643	CYP51A1	56.805	51.51	13.1	5	8	5	0.846	0.873	0.818	1.546	1.428	1.441	0.373	0.377	0.531
Molecular Function	GO:0016709	5	oxidoreductase activity, acting on paired donors, with incorporation or reduction of molecular oxygen, NAD(P)H as one donor, and incorporation of one atom of oxygen	0.0123516	Q14534	Squalene monooxygenase OS=Homo sapiens OX=9606 GN=SQLE PE=1 SV=3	2.76	Up	0.00721532	SQLE	63.922	28.765	11.7	4	5	4	0.614	0.611	0.618	1.629	1.863	1.594	0.453	0.474	0.613
Molecular Function	GO:0003677	5	DNA binding	0.0225759	P11498	"Pyruvate carboxylase, mitochondrial OS=Homo sapiens OX=9606 GN=PC PE=1 SV=2"	2.212	Up	0.000878145	PC	129.63	23.764	4.2	3	3	3	0.535	0.512	0.469	1.07	1.106	1.178	2.026	2.267	2.145
Molecular Function	GO:0003677	5	DNA binding	0.0225759	P26358	DNA (cytosine-5)-methyltransferase 1 OS=Homo sapiens OX=9606 GN=DNMT1 PE=1 SV=2	1.937	Up	0.000878145	DNMT1	183.16	13.251	1.5	2	2	2	0.622	0.608	0.587	1.219	1.209	1.091	1.883	1.744	1.655
Molecular Function	GO:0003677	5	DNA binding	0.0225759	P35250	Replication factor C subunit 2 OS=Homo sapiens OX=9606 GN=RFC2 PE=1 SV=3	1.544	Up	0.00955452	RFC2	39.157	19.679	5.4	1	1	1	0.501	0.622	0.576	0.906	0.898	0.82	2.438	2.551	2.682
Molecular Function	GO:0003677	5	DNA binding	0.0225759	P11388	DNA topoisomerase 2-alpha OS=Homo sapiens OX=9606 GN=TOP2A PE=1 SV=3	2.341	Up	0.000765643	TOP2A	174.38	13.579	3.7	5	6	2	0.545	0.56	0.503	1.331	1.179	1.255	1.684	1.738	1.852
Molecular Function	GO:0003677	5	DNA binding	0.0225759	P35249	Replication factor C subunit 4 OS=Homo sapiens OX=9606 GN=RFC4 PE=1 SV=2	1.583	Up	0.00120265	RFC4	39.681	17.105	8.5	3	3	3	0.579	0.61	0.55	0.942	0.908	0.902	2.561	2.434	2.267
Molecular Function	GO:0003677	5	DNA binding	0.0225759	Q9Y5B6	PAX3- and PAX7-binding protein 1 OS=Homo sapiens OX=9606 GN=PAXBP1 PE=1 SV=2	1.512	Up	0.0211171	PAXBP1	104.8	6.6661	1.4	1	1	1	0.74	0.653	0.547	0.966	0.943	1.025	1.856	1.914	2.543
Molecular Function	GO:0003677	5	DNA binding	0.0225759	Q92922	SWI/SNF complex subunit SMARCC1 OS=Homo sapiens OX=9606 GN=SMARCC1 PE=1 SV=3	1.507	Up	0.000150583	SMARCC1	122.87	13.896	5.1	5	6	2	0.823	0.817	0.844	1.231	1.249	1.264	0.924	1.039	0.958
Molecular Function	GO:0003677	5	DNA binding	0.0225759	O14497	AT-rich interactive domain-containing protein 1A OS=Homo sapiens OX=9606 GN=ARID1A PE=1 SV=3	2.505	Up	0.000150583	ARID1A	242.04	26.789	1.8	4	4	4	0.549	0.556	0.521	1.411	1.321	1.341	1.641	1.521	1.339
Molecular Function	GO:0003677	5	DNA binding	0.0225759	P01011	Alpha-1-antichymotrypsin OS=Homo sapiens OX=9606 GN=SERPINA3 PE=1 SV=2	2.26	Up	0.00271894	SERPINA3	47.65	16.505	2.8	1	3	1	0.177	0.161	0.196	0.445	0.398	0.364	4.958	4.48	4.723
Molecular Function	GO:0003677	5	DNA binding	0.0225759	P52701	DNA mismatch repair protein Msh6 OS=Homo sapiens OX=9606 GN=MSH6 PE=1 SV=2	2.582	Up	0.000143218	MSH6	152.78	25.511	3.8	4	4	4	0.604	0.568	0.591	1.48	1.517	1.555	1.061	0.968	0.986
Molecular Function	GO:0003677	5	DNA binding	0.0225759	P25205	DNA replication licensing factor MCM3 OS=Homo sapiens OX=9606 GN=MCM3 PE=1 SV=3	2.084	Up	0.000633665	MCM3	90.98	23.713	4.6	3	3	3	0.543	0.504	0.557	1.135	1.145	1.062	2.119	2.067	2.08
Molecular Function	GO:0003677	5	DNA binding	0.0225759	Q9UKN8	General transcription factor 3C polypeptide 4 OS=Homo sapiens OX=9606 GN=GTF3C4 PE=1 SV=2	1.843	Up	0.000626613	GTF3C4	91.981	11.226	2.4	2	2	2	0.468	0.499	0.454	0.888	0.879	0.852	2.975	2.755	2.712
Molecular Function	GO:0003677	5	DNA binding	0.0225759	P35659	Protein DEK OS=Homo sapiens OX=9606 GN=DEK PE=1 SV=1	1.701	Up	0.000170232	DEK	42.674	74.096	17.9	7	9	7	0.828	0.842	0.824	1.411	1.455	1.377	0.534	0.592	0.49
Molecular Function	GO:0003677	5	DNA binding	0.0225759	O00411	"DNA-directed RNA polymerase, mitochondrial OS=Homo sapiens OX=9606 GN=POLRMT PE=1 SV=2"	1.726	Up	0.00120297	POLRMT	138.62	6.7233	0.9	1	1	1	0.732	0.739	0.821	1.321	1.351	1.285	0.848	0.906	1.227
Molecular Function	GO:0003677	5	DNA binding	0.0225759	P42166	"Lamina-associated polypeptide 2, isoform alpha OS=Homo sapiens OX=9606 GN=TMPO PE=1 SV=2"	1.794	Up	0.000765643	TMPO	75.491	22.162	13.4	6	6	2	0.727	0.758	0.725	1.37	1.347	1.247	1.04	0.988	1.156
Molecular Function	GO:0003677	5	DNA binding	0.0225759	Q8IUE6	Histone H2A type 2-B OS=Homo sapiens OX=9606 GN=HIST2H2AB PE=1 SV=3	2.237	Up	0.0229777	HIST2H2AB	13.995	13.254	17.7	3	6	1	0.462	0.667	0.87	1.411	1.597	1.464	0.52	0.256	0.275
Molecular Function	GO:0003677	5	DNA binding	0.0225759	Q00653	Nuclear factor NF-kappa-B p100 subunit OS=Homo sapiens OX=9606 GN=NFKB2 PE=1 SV=4	1.721	Up	0.000971938	NFKB2	96.748	6.5644	1.2	1	2	1	0.612	0.592	0.566	1.023	1.058	0.966	2.24	2.122	2.139
Molecular Function	GO:0003677	5	DNA binding	0.0225759	P11387	DNA topoisomerase 1 OS=Homo sapiens OX=9606 GN=TOP1 PE=1 SV=2	1.6	Up	0.000143218	TOP1	90.725	85.059	14	10	12	10	0.855	0.824	0.825	1.331	1.348	1.328	0.804	0.903	0.737
Molecular Function	GO:0003677	5	DNA binding	0.0225759	Q07352	mRNA decay activator protein ZFP36L1 OS=Homo sapiens OX=9606 GN=ZFP36L1 PE=1 SV=1	2.065	Up	0.00325283	ZFP36L1	36.313	10.872	6.2	2	2	2	0.606	0.598	0.693	1.471	1.206	1.24	1.335	1.449	1.361
Molecular Function	GO:0003677	5	DNA binding	0.0225759	P51532	Transcription activator BRG1 OS=Homo sapiens OX=9606 GN=SMARCA4 PE=1 SV=2	1.574	Up	0.00293402	SMARCA4	184.64	80.8	7	10	10	5	0.511	0.584	0.561	0.913	0.846	0.847	2.701	2.408	2.751
Molecular Function	GO:0016896	8	exoribonuclease activity, producing 5'-phosphomonoesters	0.0795897	Q01780	Exosome component 10 OS=Homo sapiens OX=9606 GN=EXOSC10 PE=1 SV=2	1.733	Up	0.00266303	EXOSC10	100.83	9.293	1.5	1	1	1	0.618	0.669	0.568	1.078	1.019	1.118	2.099	1.775	2.016
Molecular Function	GO:0016896	8	exoribonuclease activity, producing 5'-phosphomonoesters	0.0795897	Q96GM8	Target of EGR1 protein 1 OS=Homo sapiens OX=9606 GN=TOE1 PE=1 SV=1	1.665	Up	0.00247621	TOE1	56.547	5.88	2	1	1	1	0.568	0.547	0.527	0.991	0.883	0.86	2.434	2.527	2.613
Molecular Function	GO:0016209	2	antioxidant activity	0.14292	P35354	Prostaglandin G/H synthase 2 OS=Homo sapiens OX=9606 GN=PTGS2 PE=1 SV=2	7.606	Up	0.00788647	PTGS2	68.995	101.98	21.2	9	12	9	0.313	0.285	0.221	2.018	2.08	2.131	0.414	0.518	0.526
Molecular Function	GO:0016209	2	antioxidant activity	0.14292	P05164	Myeloperoxidase OS=Homo sapiens OX=9606 GN=MPO PE=1 SV=1	1.973	Up	0.0364784	MPO	83.868	67.932	6	4	10	3	0.197	0.294	0.35	0.606	0.58	0.473	4.245	3.828	3.893
Molecular Function	GO:0016209	2	antioxidant activity	0.14292	P11678	Eosinophil peroxidase OS=Homo sapiens OX=9606 GN=EPX PE=1 SV=2	3.08	Up	0.000765643	EPX	81.04	16.85	4.5	4	4	3	0.417	0.343	0.362	1.2	1.155	1.101	2.42	2.381	2.517
Molecular Function	GO:0016705	4	oxidoreductase activity, acting on paired donors, with incorporation or reduction of molecular oxygen	0.0278475	O95864	Fatty acid desaturase 2 OS=Homo sapiens OX=9606 GN=FADS2 PE=1 SV=1	1.583	Up	0.000878145	FADS2	52.259	40.656	11	5	7	5	0.896	0.869	0.856	1.451	1.343	1.356	0.521	0.358	0.337
Molecular Function	GO:0016705	4	oxidoreductase activity, acting on paired donors, with incorporation or reduction of molecular oxygen	0.0278475	Q16850	Lanosterol 14-alpha demethylase OS=Homo sapiens OX=9606 GN=CYP51A1 PE=1 SV=3	1.74	Up	0.000765643	CYP51A1	56.805	51.51	13.1	5	8	5	0.846	0.873	0.818	1.546	1.428	1.441	0.373	0.377	0.531
Molecular Function	GO:0016705	4	oxidoreductase activity, acting on paired donors, with incorporation or reduction of molecular oxygen	0.0278475	Q14534	Squalene monooxygenase OS=Homo sapiens OX=9606 GN=SQLE PE=1 SV=3	2.76	Up	0.00721532	SQLE	63.922	28.765	11.7	4	5	4	0.614	0.611	0.618	1.629	1.863	1.594	0.453	0.474	0.613
Molecular Function	GO:0016705	4	oxidoreductase activity, acting on paired donors, with incorporation or reduction of molecular oxygen	0.0278475	P35354	Prostaglandin G/H synthase 2 OS=Homo sapiens OX=9606 GN=PTGS2 PE=1 SV=2	7.606	Up	0.00788647	PTGS2	68.995	101.98	21.2	9	12	9	0.313	0.285	0.221	2.018	2.08	2.131	0.414	0.518	0.526
Molecular Function	GO:0017124	5	SH3 domain binding	0.0319602	P13498	Cytochrome b-245 light chain OS=Homo sapiens OX=9606 GN=CYBA PE=1 SV=3	1.626	Up	0.000973161	CYBA	21.012	13.089	12.8	2	2	2	0.614	0.641	0.66	1.071	1.052	0.991	2.017	1.969	1.962
Molecular Function	GO:0017124	5	SH3 domain binding	0.0319602	P29350	Tyrosine-protein phosphatase non-receptor type 6 OS=Homo sapiens OX=9606 GN=PTPN6 PE=1 SV=1	2.207	Up	0.00753624	PTPN6	67.56	12.869	4.5	2	2	2	0.344	0.304	0.246	0.702	0.696	0.575	4.026	3.512	3.875
Molecular Function	GO:0017124	5	SH3 domain binding	0.0319602	Q96PU8	Protein quaking OS=Homo sapiens OX=9606 GN=QKI PE=1 SV=1	1.761	Up	0.000626613	QKI	37.67	28.675	11.7	3	5	3	0.569	0.587	0.625	1.032	1.059	1.046	2.185	2.152	1.902
Molecular Function	GO:0017124	5	SH3 domain binding	0.0319602	P42768	Wiskott-Aldrich syndrome protein OS=Homo sapiens OX=9606 GN=WAS PE=1 SV=4	2.237	Up	0.00128244	WAS	52.912	6.6004	2.6	1	1	1	0.31	0.297	0.302	0.691	0.738	0.604	3.781	3.649	3.766
Molecular Function	GO:0017124	5	SH3 domain binding	0.0319602	Q9Y3L3	SH3 domain-binding protein 1 OS=Homo sapiens OX=9606 GN=SH3BP1 PE=1 SV=3	1.653	Up	0.00468961	SH3BP1	75.712	34.101	2.6	1	1	1	0.487	0.529	0.537	0.946	0.789	0.832	2.605	2.778	2.818
Molecular Function	GO:0030145	7	manganese ion binding	0.177876	P05089	Arginase-1 OS=Homo sapiens OX=9606 GN=ARG1 PE=1 SV=2	2.868	Up	0.00235229	ARG1	34.735	6.3285	3.4	1	1	1	0.267	0.203	0.27	0.753	0.705	0.664	4.198	3.607	3.673
Molecular Function	GO:0030145	7	manganese ion binding	0.177876	P15291	"Beta-1,4-galactosyltransferase 1 OS=Homo sapiens OX=9606 GN=B4GALT1 PE=1 SV=5"	1.52	Up	0.041665	B4GALT1	43.92	23.551	15.1	3	3	3	0.797	0.672	0.561	0.942	1.157	0.987	1.998	1.563	2.165
Molecular Function	GO:0016814	5	hydrolase activity, acting on carbon-nitrogen (but not peptide) bonds, in cyclic amidines	0.0492996	P13995	"Bifunctional methylenetetrahydrofolate dehydrogenase/cyclohydrolase, mitochondrial OS=Homo sapiens OX=9606 GN=MTHFD2 PE=1 SV=2"	1.708	Up	0.00254339	MTHFD2	37.895	59.948	16	4	5	4	0.754	0.721	0.753	1.261	1.164	1.381	0.558	0.731	0.582
Molecular Function	GO:0016814	5	hydrolase activity, acting on carbon-nitrogen (but not peptide) bonds, in cyclic amidines	0.0492996	Q6UB35	"Monofunctional C1-tetrahydrofolate synthase, mitochondrial OS=Homo sapiens OX=9606 GN=MTHFD1L PE=1 SV=1"	1.579	Up	0.000878145	MTHFD1L	105.79	107.65	14.9	12	15	12	0.693	0.729	0.686	1.09	1.153	1.086	1.958	1.821	1.537
Molecular Function	GO:0004867	7	serine-type endopeptidase inhibitor activity	0.000355791	P01011	Alpha-1-antichymotrypsin OS=Homo sapiens OX=9606 GN=SERPINA3 PE=1 SV=2	2.26	Up	0.00271894	SERPINA3	47.65	16.505	2.8	1	3	1	0.177	0.161	0.196	0.445	0.398	0.364	4.958	4.48	4.723
Molecular Function	GO:0004867	7	serine-type endopeptidase inhibitor activity	0.000355791	P48307	Tissue factor pathway inhibitor 2 OS=Homo sapiens OX=9606 GN=TFPI2 PE=1 SV=1	3.234	Up	0.000143218	TFPI2	26.934	18.325	17	3	3	3	0.531	0.498	0.528	1.699	1.644	1.692	0.851	0.731	0.888
Molecular Function	GO:0004867	7	serine-type endopeptidase inhibitor activity	0.000355791	P07093	Glia-derived nexin OS=Homo sapiens OX=9606 GN=SERPINE2 PE=1 SV=1	2.223	Up	0.000878145	SERPINE2	44.002	6.6443	3	1	1	1	0.647	0.671	0.648	1.518	1.53	1.322	1.052	0.877	0.988
Molecular Function	GO:0004867	7	serine-type endopeptidase inhibitor activity	0.000355791	P12111	Collagen alpha-3(VI) chain OS=Homo sapiens OX=9606 GN=COL6A3 PE=1 SV=5	1.903	Up	0.000143218	COL6A3	343.67	323.31	16.8	46	59	46	0.76	0.77	0.739	1.437	1.416	1.465	0.563	0.638	0.606
Molecular Function	GO:0004867	7	serine-type endopeptidase inhibitor activity	0.000355791	P05120	Plasminogen activator inhibitor 2 OS=Homo sapiens OX=9606 GN=SERPINB2 PE=1 SV=2	1.786	Up	0.0010625	SERPINB2	46.596	19.354	9.2	3	3	3	0.836	0.75	0.742	1.384	1.358	1.416	0.619	0.544	0.588
Molecular Function	GO:0004872	3	receptor activity	0.0640445	P05362	Intercellular adhesion molecule 1 OS=Homo sapiens OX=9606 GN=ICAM1 PE=1 SV=2	1.96	Up	0.000143218	ICAM1	57.825	39.355	3.4	2	3	2	0.772	0.807	0.773	1.532	1.507	1.571	0.24	0.399	0.493
Molecular Function	GO:0004872	3	receptor activity	0.0640445	P29350	Tyrosine-protein phosphatase non-receptor type 6 OS=Homo sapiens OX=9606 GN=PTPN6 PE=1 SV=1	2.207	Up	0.00753624	PTPN6	67.56	12.869	4.5	2	2	2	0.344	0.304	0.246	0.702	0.696	0.575	4.026	3.512	3.875
Molecular Function	GO:0004872	3	receptor activity	0.0640445	P11279	Lysosome-associated membrane glycoprotein 1 OS=Homo sapiens OX=9606 GN=LAMP1 PE=1 SV=3	1.681	Up	0.00703221	LAMP1	44.882	12.935	4.6	2	3	2	0.582	0.737	0.61	1.059	1.128	1.056	1.818	1.983	1.776
Molecular Function	GO:0004872	3	receptor activity	0.0640445	P58215	Lysyl oxidase homolog 3 OS=Homo sapiens OX=9606 GN=LOXL3 PE=1 SV=1	1.811	Up	0.0010571	LOXL3	83.166	17.981	4.4	2	2	2	0.677	0.68	0.631	1.268	1.199	1.134	1.507	1.574	1.54
Molecular Function	GO:0004872	3	receptor activity	0.0640445	Q03405	Urokinase plasminogen activator surface receptor OS=Homo sapiens OX=9606 GN=PLAUR PE=1 SV=1	1.609	Up	0.00194826	PLAUR	36.978	39.243	25.1	5	5	5	0.879	0.809	0.812	1.309	1.427	1.287	0.717	0.802	0.71
Molecular Function	GO:0004872	3	receptor activity	0.0640445	P08575	Receptor-type tyrosine-protein phosphatase C OS=Homo sapiens OX=9606 GN=PTPRC PE=1 SV=3	3.803	Up	0.00505349	PTPRC	147.48	23.501	2.4	3	3	3	0.099	0.12	0.091	0.473	0.416	0.29	5.307	4.978	4.51
Molecular Function	GO:0004872	3	receptor activity	0.0640445	Q96R09	Olfactory receptor 5B2 OS=Homo sapiens OX=9606 GN=OR5B2 PE=2 SV=3	8.512	Up	0.00152846	OR5B2	34.568	5.9475	2.6	1	1	1	0.047	0.046	0.032	0.379	0.407	0.278	5.377	5.112	5.086
Molecular Function	GO:0004872	3	receptor activity	0.0640445	Q12879	"Glutamate receptor ionotropic, NMDA 2A OS=Homo sapiens OX=9606 GN=GRIN2A PE=1 SV=1"	1.827	Up	0.0191224	GRIN2A	165.28	6.0968	0.7	1	1	1	0.421	0.424	0.414	0.841	0.766	0.693	3.274	3.204	3.149
Molecular Function	GO:0004872	3	receptor activity	0.0640445	P05107	Integrin beta-2 OS=Homo sapiens OX=9606 GN=ITGB2 PE=1 SV=2	6.009	Up	0.000629811	ITGB2	84.781	31.175	4.7	3	4	3	0.123	0.121	0.098	0.72	0.723	0.612	4.37	4.201	4.109
Molecular Function	GO:0016810	4	hydrolase activity, acting on carbon-nitrogen (but not peptide) bonds	0.160454	P05089	Arginase-1 OS=Homo sapiens OX=9606 GN=ARG1 PE=1 SV=2	2.868	Up	0.00235229	ARG1	34.735	6.3285	3.4	1	1	1	0.267	0.203	0.27	0.753	0.705	0.664	4.198	3.607	3.673
Molecular Function	GO:0016810	4	hydrolase activity, acting on carbon-nitrogen (but not peptide) bonds	0.160454	P13995	"Bifunctional methylenetetrahydrofolate dehydrogenase/cyclohydrolase, mitochondrial OS=Homo sapiens OX=9606 GN=MTHFD2 PE=1 SV=2"	1.708	Up	0.00254339	MTHFD2	37.895	59.948	16	4	5	4	0.754	0.721	0.753	1.261	1.164	1.381	0.558	0.731	0.582
Molecular Function	GO:0016810	4	hydrolase activity, acting on carbon-nitrogen (but not peptide) bonds	0.160454	Q6UB35	"Monofunctional C1-tetrahydrofolate synthase, mitochondrial OS=Homo sapiens OX=9606 GN=MTHFD1L PE=1 SV=1"	1.579	Up	0.000878145	MTHFD1L	105.79	107.65	14.9	12	15	12	0.693	0.729	0.686	1.09	1.153	1.086	1.958	1.821	1.537
Molecular Function	GO:0008757	6	S-adenosylmethionine-dependent methyltransferase activity	0.218293	P26358	DNA (cytosine-5)-methyltransferase 1 OS=Homo sapiens OX=9606 GN=DNMT1 PE=1 SV=2	1.937	Up	0.000878145	DNMT1	183.16	13.251	1.5	2	2	2	0.622	0.608	0.587	1.219	1.209	1.091	1.883	1.744	1.655
Molecular Function	GO:0008757	6	S-adenosylmethionine-dependent methyltransferase activity	0.218293	Q7L592	"Protein arginine methyltransferase NDUFAF7, mitochondrial OS=Homo sapiens OX=9606 GN=NDUFAF7 PE=1 SV=1"	2.964	Up	0.00127576	NDUFAF7	49.237	34.117	6.3	2	2	2	0.193	0.174	0.167	0.517	0.595	0.471	4.56	4.427	4.257
Molecular Function	GO:0050660	6	flavin adenine dinucleotide binding	0.110034	P04839	Cytochrome b-245 heavy chain OS=Homo sapiens OX=9606 GN=CYBB PE=1 SV=2	1.868	Up	0.011039	CYBB	65.335	47.187	9.3	5	7	5	0.218	0.258	0.253	0.493	0.494	0.375	4.39	4.133	4.268
Molecular Function	GO:0050660	6	flavin adenine dinucleotide binding	0.110034	Q14534	Squalene monooxygenase OS=Homo sapiens OX=9606 GN=SQLE PE=1 SV=3	2.76	Up	0.00721532	SQLE	63.922	28.765	11.7	4	5	4	0.614	0.611	0.618	1.629	1.863	1.594	0.453	0.474	0.613
Molecular Function	GO:0050660	6	flavin adenine dinucleotide binding	0.110034	P28330	"Long-chain specific acyl-CoA dehydrogenase, mitochondrial OS=Homo sapiens OX=9606 GN=ACADL PE=1 SV=2"	2.081	Up	0.0168534	ACADL	47.655	14.052	5.6	2	3	2	0.312	0.37	0.229	0.69	0.629	0.577	4.316	4.01	3.585
Molecular Function	GO:0016903	4	oxidoreductase activity, acting on the aldehyde or oxo group of donors	0.177876	Q8WVX9	Fatty acyl-CoA reductase 1 OS=Homo sapiens OX=9606 GN=FAR1 PE=1 SV=1	1.9	Up	0.000878145	FAR1	59.356	47.632	10.1	4	5	4	0.539	0.543	0.484	0.968	1.013	0.994	2.273	2.382	2.304
Molecular Function	GO:0016903	4	oxidoreductase activity, acting on the aldehyde or oxo group of donors	0.177876	P05091	"Aldehyde dehydrogenase, mitochondrial OS=Homo sapiens OX=9606 GN=ALDH2 PE=1 SV=2"	1.523	Up	0.000971938	ALDH2	56.381	65.223	17.2	8	13	7	0.639	0.647	0.595	0.958	0.962	0.945	1.695	1.751	1.611
Molecular Function	GO:0022803	4	passive transmembrane transporter activity	0.00908655	P04839	Cytochrome b-245 heavy chain OS=Homo sapiens OX=9606 GN=CYBB PE=1 SV=2	1.868	Up	0.011039	CYBB	65.335	47.187	9.3	5	7	5	0.218	0.258	0.253	0.493	0.494	0.375	4.39	4.133	4.268
Molecular Function	GO:0022803	4	passive transmembrane transporter activity	0.00908655	Q13303	Voltage-gated potassium channel subunit beta-2 OS=Homo sapiens OX=9606 GN=KCNAB2 PE=1 SV=2	1.772	Up	0.0132908	KCNAB2	41	12.895	5.7	2	2	2	0.403	0.389	0.304	0.718	0.63	0.594	3.798	3.837	3.225
Molecular Function	GO:0022803	4	passive transmembrane transporter activity	0.00908655	Q6NSJ5	Volume-regulated anion channel subunit LRRC8E OS=Homo sapiens OX=9606 GN=LRRC8E PE=1 SV=2	2.401	Up	0.00797184	LRRC8E	90.246	21.072	4.5	3	3	3	0.775	0.68	0.503	1.638	1.62	1.443	0.705	0.621	0.841
Molecular Function	GO:0022803	4	passive transmembrane transporter activity	0.00908655	Q8IWT6	Volume-regulated anion channel subunit LRRC8A OS=Homo sapiens OX=9606 GN=LRRC8A PE=1 SV=1	1.592	Up	0.00171487	LRRC8A	94.198	26.6	5.6	4	4	4	0.906	0.831	0.87	1.371	1.461	1.319	0.558	0.618	0.469
Molecular Function	GO:0022803	4	passive transmembrane transporter activity	0.00908655	Q9BXS9	Solute carrier family 26 member 6 OS=Homo sapiens OX=9606 GN=SLC26A6 PE=1 SV=1	1.702	Up	0.0130816	SLC26A6	82.966	10.964	1.8	2	2	2	0.797	0.625	0.853	1.273	1.245	1.355	1.243	0.979	0.992
Molecular Function	GO:0022803	4	passive transmembrane transporter activity	0.00908655	Q12879	"Glutamate receptor ionotropic, NMDA 2A OS=Homo sapiens OX=9606 GN=GRIN2A PE=1 SV=1"	1.827	Up	0.0191224	GRIN2A	165.28	6.0968	0.7	1	1	1	0.421	0.424	0.414	0.841	0.766	0.693	3.274	3.204	3.149
Molecular Function	GO:0004888	5	transmembrane signaling receptor activity	0.0366995	P05362	Intercellular adhesion molecule 1 OS=Homo sapiens OX=9606 GN=ICAM1 PE=1 SV=2	1.96	Up	0.000143218	ICAM1	57.825	39.355	3.4	2	3	2	0.772	0.807	0.773	1.532	1.507	1.571	0.24	0.399	0.493
Molecular Function	GO:0004888	5	transmembrane signaling receptor activity	0.0366995	P29350	Tyrosine-protein phosphatase non-receptor type 6 OS=Homo sapiens OX=9606 GN=PTPN6 PE=1 SV=1	2.207	Up	0.00753624	PTPN6	67.56	12.869	4.5	2	2	2	0.344	0.304	0.246	0.702	0.696	0.575	4.026	3.512	3.875
Molecular Function	GO:0004888	5	transmembrane signaling receptor activity	0.0366995	P08575	Receptor-type tyrosine-protein phosphatase C OS=Homo sapiens OX=9606 GN=PTPRC PE=1 SV=3	3.803	Up	0.00505349	PTPRC	147.48	23.501	2.4	3	3	3	0.099	0.12	0.091	0.473	0.416	0.29	5.307	4.978	4.51
Molecular Function	GO:0004888	5	transmembrane signaling receptor activity	0.0366995	Q96R09	Olfactory receptor 5B2 OS=Homo sapiens OX=9606 GN=OR5B2 PE=2 SV=3	8.512	Up	0.00152846	OR5B2	34.568	5.9475	2.6	1	1	1	0.047	0.046	0.032	0.379	0.407	0.278	5.377	5.112	5.086
Molecular Function	GO:0004888	5	transmembrane signaling receptor activity	0.0366995	P05107	Integrin beta-2 OS=Homo sapiens OX=9606 GN=ITGB2 PE=1 SV=2	6.009	Up	0.000629811	ITGB2	84.781	31.175	4.7	3	4	3	0.123	0.121	0.098	0.72	0.723	0.612	4.37	4.201	4.109
Molecular Function	GO:0004888	5	transmembrane signaling receptor activity	0.0366995	Q12879	"Glutamate receptor ionotropic, NMDA 2A OS=Homo sapiens OX=9606 GN=GRIN2A PE=1 SV=1"	1.827	Up	0.0191224	GRIN2A	165.28	6.0968	0.7	1	1	1	0.421	0.424	0.414	0.841	0.766	0.693	3.274	3.204	3.149
Molecular Function	GO:0016646	5	oxidoreductase activity, acting on the CH-NH group of donors, NAD or NADP as acceptor	0.0689546	P13995	"Bifunctional methylenetetrahydrofolate dehydrogenase/cyclohydrolase, mitochondrial OS=Homo sapiens OX=9606 GN=MTHFD2 PE=1 SV=2"	1.708	Up	0.00254339	MTHFD2	37.895	59.948	16	4	5	4	0.754	0.721	0.753	1.261	1.164	1.381	0.558	0.731	0.582
Molecular Function	GO:0016646	5	oxidoreductase activity, acting on the CH-NH group of donors, NAD or NADP as acceptor	0.0689546	Q6UB35	"Monofunctional C1-tetrahydrofolate synthase, mitochondrial OS=Homo sapiens OX=9606 GN=MTHFD1L PE=1 SV=1"	1.579	Up	0.000878145	MTHFD1L	105.79	107.65	14.9	12	15	12	0.693	0.729	0.686	1.09	1.153	1.086	1.958	1.821	1.537
Molecular Function	GO:0038023	4	signaling receptor activity	0.0385939	Q03405	Urokinase plasminogen activator surface receptor OS=Homo sapiens OX=9606 GN=PLAUR PE=1 SV=1	1.609	Up	0.00194826	PLAUR	36.978	39.243	25.1	5	5	5	0.879	0.809	0.812	1.309	1.427	1.287	0.717	0.802	0.71
Molecular Function	GO:0038023	4	signaling receptor activity	0.0385939	P05362	Intercellular adhesion molecule 1 OS=Homo sapiens OX=9606 GN=ICAM1 PE=1 SV=2	1.96	Up	0.000143218	ICAM1	57.825	39.355	3.4	2	3	2	0.772	0.807	0.773	1.532	1.507	1.571	0.24	0.399	0.493
Molecular Function	GO:0038023	4	signaling receptor activity	0.0385939	P29350	Tyrosine-protein phosphatase non-receptor type 6 OS=Homo sapiens OX=9606 GN=PTPN6 PE=1 SV=1	2.207	Up	0.00753624	PTPN6	67.56	12.869	4.5	2	2	2	0.344	0.304	0.246	0.702	0.696	0.575	4.026	3.512	3.875
Molecular Function	GO:0038023	4	signaling receptor activity	0.0385939	P08575	Receptor-type tyrosine-protein phosphatase C OS=Homo sapiens OX=9606 GN=PTPRC PE=1 SV=3	3.803	Up	0.00505349	PTPRC	147.48	23.501	2.4	3	3	3	0.099	0.12	0.091	0.473	0.416	0.29	5.307	4.978	4.51
Molecular Function	GO:0038023	4	signaling receptor activity	0.0385939	Q96R09	Olfactory receptor 5B2 OS=Homo sapiens OX=9606 GN=OR5B2 PE=2 SV=3	8.512	Up	0.00152846	OR5B2	34.568	5.9475	2.6	1	1	1	0.047	0.046	0.032	0.379	0.407	0.278	5.377	5.112	5.086
Molecular Function	GO:0038023	4	signaling receptor activity	0.0385939	P05107	Integrin beta-2 OS=Homo sapiens OX=9606 GN=ITGB2 PE=1 SV=2	6.009	Up	0.000629811	ITGB2	84.781	31.175	4.7	3	4	3	0.123	0.121	0.098	0.72	0.723	0.612	4.37	4.201	4.109
Molecular Function	GO:0038023	4	signaling receptor activity	0.0385939	Q12879	"Glutamate receptor ionotropic, NMDA 2A OS=Homo sapiens OX=9606 GN=GRIN2A PE=1 SV=1"	1.827	Up	0.0191224	GRIN2A	165.28	6.0968	0.7	1	1	1	0.421	0.424	0.414	0.841	0.766	0.693	3.274	3.204	3.149
Molecular Function	GO:0033293	6	monocarboxylic acid binding	0.0795897	P11498	"Pyruvate carboxylase, mitochondrial OS=Homo sapiens OX=9606 GN=PC PE=1 SV=2"	2.212	Up	0.000878145	PC	129.63	23.764	4.2	3	3	3	0.535	0.512	0.469	1.07	1.106	1.178	2.026	2.267	2.145
Molecular Function	GO:0033293	6	monocarboxylic acid binding	0.0795897	P20292	Arachidonate 5-lipoxygenase-activating protein OS=Homo sapiens OX=9606 GN=ALOX5AP PE=1 SV=2	1.809	Up	0.00384208	ALOX5AP	18.157	6.5867	6.8	1	2	1	0.222	0.194	0.207	0.418	0.352	0.357	5.121	4.743	4.196
Molecular Function	GO:0001618	4	virus receptor activity	0.27316	P05362	Intercellular adhesion molecule 1 OS=Homo sapiens OX=9606 GN=ICAM1 PE=1 SV=2	1.96	Up	0.000143218	ICAM1	57.825	39.355	3.4	2	3	2	0.772	0.807	0.773	1.532	1.507	1.571	0.24	0.399	0.493
Molecular Function	GO:0001618	4	virus receptor activity	0.27316	P11279	Lysosome-associated membrane glycoprotein 1 OS=Homo sapiens OX=9606 GN=LAMP1 PE=1 SV=3	1.681	Up	0.00703221	LAMP1	44.882	12.935	4.6	2	3	2	0.582	0.737	0.61	1.059	1.128	1.056	1.818	1.983	1.776
Molecular Function	GO:0005201	3	extracellular matrix structural constituent	0.0612122	P48307	Tissue factor pathway inhibitor 2 OS=Homo sapiens OX=9606 GN=TFPI2 PE=1 SV=1	3.234	Up	0.000143218	TFPI2	26.934	18.325	17	3	3	3	0.531	0.498	0.528	1.699	1.644	1.692	0.851	0.731	0.888
Molecular Function	GO:0005201	3	extracellular matrix structural constituent	0.0612122	P15502	Elastin OS=Homo sapiens OX=9606 GN=ELN PE=1 SV=4	1.888	Up	0.000626613	ELN	68.397	45.193	4.2	2	2	2	0.694	0.712	0.756	1.335	1.414	1.333	0.944	0.994	1.086
Molecular Function	GO:0005201	3	extracellular matrix structural constituent	0.0612122	P02458	Collagen alpha-1(II) chain OS=Homo sapiens OX=9606 GN=COL2A1 PE=1 SV=3	2.032	Up	0.000779304	COL2A1	141.78	6.5407	5.5	7	10	1	0.754	0.661	0.702	1.477	1.399	1.425	0.878	0.824	0.953
Molecular Function	GO:0032266	8	phosphatidylinositol-3-phosphate binding	0.0321758	O00291	Huntingtin-interacting protein 1 OS=Homo sapiens OX=9606 GN=HIP1 PE=1 SV=5	5.527	Up	0.00351365	HIP1	116.22	22.871	4.1	4	4	4	0.056	0.061	0.048	0.327	0.374	0.211	5.82	5.224	4.771
Molecular Function	GO:0032266	8	phosphatidylinositol-3-phosphate binding	0.0321758	Q15080	Neutrophil cytosol factor 4 OS=Homo sapiens OX=9606 GN=NCF4 PE=1 SV=2	2.023	Up	0.021306	NCF4	39.031	7.6552	3.5	1	2	1	0.156	0.147	0.182	0.336	0.396	0.249	5.347	4.797	4.655
Molecular Function	GO:0001784	6	phosphotyrosine binding	0.0247178	P09769	Tyrosine-protein kinase Fgr OS=Homo sapiens OX=9606 GN=FGR PE=1 SV=2	2.913	Up	0.0110415	FGR	59.478	6.0256	1.9	1	1	1	0.1	0.131	0.113	0.39	0.376	0.236	5.534	4.88	4.732
Molecular Function	GO:0001784	6	phosphotyrosine binding	0.0247178	P29350	Tyrosine-protein phosphatase non-receptor type 6 OS=Homo sapiens OX=9606 GN=PTPN6 PE=1 SV=1	2.207	Up	0.00753624	PTPN6	67.56	12.869	4.5	2	2	2	0.344	0.304	0.246	0.702	0.696	0.575	4.026	3.512	3.875
Molecular Function	GO:0046906	4	tetrapyrrole binding	7.59633e-05	Q16850	Lanosterol 14-alpha demethylase OS=Homo sapiens OX=9606 GN=CYP51A1 PE=1 SV=3	1.74	Up	0.000765643	CYP51A1	56.805	51.51	13.1	5	8	5	0.846	0.873	0.818	1.546	1.428	1.441	0.373	0.377	0.531
Molecular Function	GO:0046906	4	tetrapyrrole binding	7.59633e-05	P04839	Cytochrome b-245 heavy chain OS=Homo sapiens OX=9606 GN=CYBB PE=1 SV=2	1.868	Up	0.011039	CYBB	65.335	47.187	9.3	5	7	5	0.218	0.258	0.253	0.493	0.494	0.375	4.39	4.133	4.268
Molecular Function	GO:0046906	4	tetrapyrrole binding	7.59633e-05	P99999	Cytochrome c OS=Homo sapiens OX=9606 GN=CYCS PE=1 SV=2	1.548	Up	0.00320135	CYCS	11.749	39.906	14.3	2	5	2	0.845	0.889	0.89	1.309	1.472	1.282	0.085	0.128	0.262
Molecular Function	GO:0046906	4	tetrapyrrole binding	7.59633e-05	P13498	Cytochrome b-245 light chain OS=Homo sapiens OX=9606 GN=CYBA PE=1 SV=3	1.626	Up	0.000973161	CYBA	21.012	13.089	12.8	2	2	2	0.614	0.641	0.66	1.071	1.052	0.991	2.017	1.969	1.962
Molecular Function	GO:0046906	4	tetrapyrrole binding	7.59633e-05	P35354	Prostaglandin G/H synthase 2 OS=Homo sapiens OX=9606 GN=PTGS2 PE=1 SV=2	7.606	Up	0.00788647	PTGS2	68.995	101.98	21.2	9	12	9	0.313	0.285	0.221	2.018	2.08	2.131	0.414	0.518	0.526
Molecular Function	GO:0046906	4	tetrapyrrole binding	7.59633e-05	P05164	Myeloperoxidase OS=Homo sapiens OX=9606 GN=MPO PE=1 SV=1	1.973	Up	0.0364784	MPO	83.868	67.932	6	4	10	3	0.197	0.294	0.35	0.606	0.58	0.473	4.245	3.828	3.893
Molecular Function	GO:0046906	4	tetrapyrrole binding	7.59633e-05	P11678	Eosinophil peroxidase OS=Homo sapiens OX=9606 GN=EPX PE=1 SV=2	3.08	Up	0.000765643	EPX	81.04	16.85	4.5	4	4	3	0.417	0.343	0.362	1.2	1.155	1.101	2.42	2.381	2.517
Molecular Function	GO:0016741	4	transferase activity, transferring one-carbon groups	0.151605	P26358	DNA (cytosine-5)-methyltransferase 1 OS=Homo sapiens OX=9606 GN=DNMT1 PE=1 SV=2	1.937	Up	0.000878145	DNMT1	183.16	13.251	1.5	2	2	2	0.622	0.608	0.587	1.219	1.209	1.091	1.883	1.744	1.655
Molecular Function	GO:0016741	4	transferase activity, transferring one-carbon groups	0.151605	Q7L592	"Protein arginine methyltransferase NDUFAF7, mitochondrial OS=Homo sapiens OX=9606 GN=NDUFAF7 PE=1 SV=1"	2.964	Up	0.00127576	NDUFAF7	49.237	34.117	6.3	2	2	2	0.193	0.174	0.167	0.517	0.595	0.471	4.56	4.427	4.257
Molecular Function	GO:0016741	4	transferase activity, transferring one-carbon groups	0.151605	P50440	"Glycine amidinotransferase, mitochondrial OS=Homo sapiens OX=9606 GN=GATM PE=1 SV=1"	1.885	Up	0.00763394	GATM	48.455	26.387	9.9	3	3	3	0.37	0.328	0.345	0.752	0.656	0.558	4.079	3.471	3.472
Molecular Function	GO:0045309	5	protein phosphorylated amino acid binding	0.0588399	P09769	Tyrosine-protein kinase Fgr OS=Homo sapiens OX=9606 GN=FGR PE=1 SV=2	2.913	Up	0.0110415	FGR	59.478	6.0256	1.9	1	1	1	0.1	0.131	0.113	0.39	0.376	0.236	5.534	4.88	4.732
Molecular Function	GO:0045309	5	protein phosphorylated amino acid binding	0.0588399	P29350	Tyrosine-protein phosphatase non-receptor type 6 OS=Homo sapiens OX=9606 GN=PTPN6 PE=1 SV=1	2.207	Up	0.00753624	PTPN6	67.56	12.869	4.5	2	2	2	0.344	0.304	0.246	0.702	0.696	0.575	4.026	3.512	3.875
Molecular Function	GO:0016645	4	oxidoreductase activity, acting on the CH-NH group of donors	0.0906941	P13995	"Bifunctional methylenetetrahydrofolate dehydrogenase/cyclohydrolase, mitochondrial OS=Homo sapiens OX=9606 GN=MTHFD2 PE=1 SV=2"	1.708	Up	0.00254339	MTHFD2	37.895	59.948	16	4	5	4	0.754	0.721	0.753	1.261	1.164	1.381	0.558	0.731	0.582
Molecular Function	GO:0016645	4	oxidoreductase activity, acting on the CH-NH group of donors	0.0906941	Q6UB35	"Monofunctional C1-tetrahydrofolate synthase, mitochondrial OS=Homo sapiens OX=9606 GN=MTHFD1L PE=1 SV=1"	1.579	Up	0.000878145	MTHFD1L	105.79	107.65	14.9	12	15	12	0.693	0.729	0.686	1.09	1.153	1.086	1.958	1.821	1.537
Molecular Function	GO:0047485	4	protein N-terminus binding	0.0128961	Q92922	SWI/SNF complex subunit SMARCC1 OS=Homo sapiens OX=9606 GN=SMARCC1 PE=1 SV=3	1.507	Up	0.000150583	SMARCC1	122.87	13.896	5.1	5	6	2	0.823	0.817	0.844	1.231	1.249	1.264	0.924	1.039	0.958
Molecular Function	GO:0047485	4	protein N-terminus binding	0.0128961	Q9NS23	Ras association domain-containing protein 1 OS=Homo sapiens OX=9606 GN=RASSF1 PE=1 SV=1	2.173	Up	0.00014794	RASSF1	39.219	12.037	5.5	2	2	2	0.731	0.7	0.712	1.584	1.493	1.579	0.786	0.541	0.425
Molecular Function	GO:0047485	4	protein N-terminus binding	0.0128961	P20292	Arachidonate 5-lipoxygenase-activating protein OS=Homo sapiens OX=9606 GN=ALOX5AP PE=1 SV=2	1.809	Up	0.00384208	ALOX5AP	18.157	6.5867	6.8	1	2	1	0.222	0.194	0.207	0.418	0.352	0.357	5.121	4.743	4.196
Molecular Function	GO:0047485	4	protein N-terminus binding	0.0128961	P51532	Transcription activator BRG1 OS=Homo sapiens OX=9606 GN=SMARCA4 PE=1 SV=2	1.574	Up	0.00293402	SMARCA4	184.64	80.8	7	10	10	5	0.511	0.584	0.561	0.913	0.846	0.847	2.701	2.408	2.751
Molecular Function	GO:0047485	4	protein N-terminus binding	0.0128961	Q9UBU8	Mortality factor 4-like protein 1 OS=Homo sapiens OX=9606 GN=MORF4L1 PE=1 SV=2	1.697	Up	0.011983	MORF4L1	41.473	12.028	5.5	2	3	2	0.265	0.264	0.243	0.496	0.446	0.368	4.747	4.242	4.278
Molecular Function	GO:0004488	6	methylenetetrahydrofolate dehydrogenase (NADP+) activity	0.00388955	P13995	"Bifunctional methylenetetrahydrofolate dehydrogenase/cyclohydrolase, mitochondrial OS=Homo sapiens OX=9606 GN=MTHFD2 PE=1 SV=2"	1.708	Up	0.00254339	MTHFD2	37.895	59.948	16	4	5	4	0.754	0.721	0.753	1.261	1.164	1.381	0.558	0.731	0.582
Molecular Function	GO:0004488	6	methylenetetrahydrofolate dehydrogenase (NADP+) activity	0.00388955	Q6UB35	"Monofunctional C1-tetrahydrofolate synthase, mitochondrial OS=Homo sapiens OX=9606 GN=MTHFD1L PE=1 SV=1"	1.579	Up	0.000878145	MTHFD1L	105.79	107.65	14.9	12	15	12	0.693	0.729	0.686	1.09	1.153	1.086	1.958	1.821	1.537
Molecular Function	GO:0004857	4	enzyme inhibitor activity	0.0109583	P01011	Alpha-1-antichymotrypsin OS=Homo sapiens OX=9606 GN=SERPINA3 PE=1 SV=2	2.26	Up	0.00271894	SERPINA3	47.65	16.505	2.8	1	3	1	0.177	0.161	0.196	0.445	0.398	0.364	4.958	4.48	4.723
Molecular Function	GO:0004857	4	enzyme inhibitor activity	0.0109583	P01033	Metalloproteinase inhibitor 1 OS=Homo sapiens OX=9606 GN=TIMP1 PE=1 SV=1	1.84	Up	0.00112649	TIMP1	23.171	37.648	23.2	4	5	4	0.798	0.797	0.728	1.407	1.504	1.363	0.569	0.64	0.649
Molecular Function	GO:0004857	4	enzyme inhibitor activity	0.0109583	P48307	Tissue factor pathway inhibitor 2 OS=Homo sapiens OX=9606 GN=TFPI2 PE=1 SV=1	3.234	Up	0.000143218	TFPI2	26.934	18.325	17	3	3	3	0.531	0.498	0.528	1.699	1.644	1.692	0.851	0.731	0.888
Molecular Function	GO:0004857	4	enzyme inhibitor activity	0.0109583	P07093	Glia-derived nexin OS=Homo sapiens OX=9606 GN=SERPINE2 PE=1 SV=1	2.223	Up	0.000878145	SERPINE2	44.002	6.6443	3	1	1	1	0.647	0.671	0.648	1.518	1.53	1.322	1.052	0.877	0.988
Molecular Function	GO:0004857	4	enzyme inhibitor activity	0.0109583	P0C0L5	Complement C4-B OS=Homo sapiens OX=9606 GN=C4B PE=1 SV=2	1.776	Up	0.00468753	C4B	192.75	6.2198	1.4	3	2	1	0.386	0.433	0.343	0.703	0.705	0.656	3.828	3.549	3.034
Molecular Function	GO:0004857	4	enzyme inhibitor activity	0.0109583	P01024	Complement C3 OS=Homo sapiens OX=9606 GN=C3 PE=1 SV=2	4.837	Up	0.00145904	C3	187.15	6.9985	1.5	3	1	1	0.116	0.092	0.123	0.593	0.562	0.446	4.787	4.55	4.435
Molecular Function	GO:0004857	4	enzyme inhibitor activity	0.0109583	P12111	Collagen alpha-3(VI) chain OS=Homo sapiens OX=9606 GN=COL6A3 PE=1 SV=5	1.903	Up	0.000143218	COL6A3	343.67	323.31	16.8	46	59	46	0.76	0.77	0.739	1.437	1.416	1.465	0.563	0.638	0.606
Molecular Function	GO:0004857	4	enzyme inhibitor activity	0.0109583	P05120	Plasminogen activator inhibitor 2 OS=Homo sapiens OX=9606 GN=SERPINB2 PE=1 SV=2	1.786	Up	0.0010625	SERPINB2	46.596	19.354	9.2	3	3	3	0.836	0.75	0.742	1.384	1.358	1.416	0.619	0.544	0.588
Molecular Function	GO:0016755	5	transferase activity, transferring amino-acyl groups	0.00759252	P21980	Protein-glutamine gamma-glutamyltransferase 2 OS=Homo sapiens OX=9606 GN=TGM2 PE=1 SV=2	1.683	Up	0.000626613	TGM2	77.328	182.95	33.2	17	29	17	0.846	0.835	0.779	1.372	1.375	1.392	0.504	0.508	0.53
Molecular Function	GO:0016755	5	transferase activity, transferring amino-acyl groups	0.00759252	P22735	Protein-glutamine gamma-glutamyltransferase K OS=Homo sapiens OX=9606 GN=TGM1 PE=1 SV=4	2.34	Up	0.0115957	TGM1	89.786	7.1142	1.6	1	1	1	0.151	0.132	0.117	0.389	0.294	0.253	5.353	4.901	4.893
Molecular Function	GO:0005125	5	cytokine activity	0.10222	P01033	Metalloproteinase inhibitor 1 OS=Homo sapiens OX=9606 GN=TIMP1 PE=1 SV=1	1.84	Up	0.00112649	TIMP1	23.171	37.648	23.2	4	5	4	0.798	0.797	0.728	1.407	1.504	1.363	0.569	0.64	0.649
Molecular Function	GO:0005125	5	cytokine activity	0.10222	Q99988	Growth/differentiation factor 15 OS=Homo sapiens OX=9606 GN=GDF15 PE=1 SV=3	4.693	Up	0.000143218	GDF15	34.14	-2	2.3	1	1	1	0.421	0.413	0.389	1.984	1.876	1.88	0.639	0.656	0.428
Molecular Function	GO:0030414	5	peptidase inhibitor activity	3.34564e-05	P01011	Alpha-1-antichymotrypsin OS=Homo sapiens OX=9606 GN=SERPINA3 PE=1 SV=2	2.26	Up	0.00271894	SERPINA3	47.65	16.505	2.8	1	3	1	0.177	0.161	0.196	0.445	0.398	0.364	4.958	4.48	4.723
Molecular Function	GO:0030414	5	peptidase inhibitor activity	3.34564e-05	P01033	Metalloproteinase inhibitor 1 OS=Homo sapiens OX=9606 GN=TIMP1 PE=1 SV=1	1.84	Up	0.00112649	TIMP1	23.171	37.648	23.2	4	5	4	0.798	0.797	0.728	1.407	1.504	1.363	0.569	0.64	0.649
Molecular Function	GO:0030414	5	peptidase inhibitor activity	3.34564e-05	P48307	Tissue factor pathway inhibitor 2 OS=Homo sapiens OX=9606 GN=TFPI2 PE=1 SV=1	3.234	Up	0.000143218	TFPI2	26.934	18.325	17	3	3	3	0.531	0.498	0.528	1.699	1.644	1.692	0.851	0.731	0.888
Molecular Function	GO:0030414	5	peptidase inhibitor activity	3.34564e-05	P07093	Glia-derived nexin OS=Homo sapiens OX=9606 GN=SERPINE2 PE=1 SV=1	2.223	Up	0.000878145	SERPINE2	44.002	6.6443	3	1	1	1	0.647	0.671	0.648	1.518	1.53	1.322	1.052	0.877	0.988
Molecular Function	GO:0030414	5	peptidase inhibitor activity	3.34564e-05	P0C0L5	Complement C4-B OS=Homo sapiens OX=9606 GN=C4B PE=1 SV=2	1.776	Up	0.00468753	C4B	192.75	6.2198	1.4	3	2	1	0.386	0.433	0.343	0.703	0.705	0.656	3.828	3.549	3.034
Molecular Function	GO:0030414	5	peptidase inhibitor activity	3.34564e-05	P01024	Complement C3 OS=Homo sapiens OX=9606 GN=C3 PE=1 SV=2	4.837	Up	0.00145904	C3	187.15	6.9985	1.5	3	1	1	0.116	0.092	0.123	0.593	0.562	0.446	4.787	4.55	4.435
Molecular Function	GO:0030414	5	peptidase inhibitor activity	3.34564e-05	P12111	Collagen alpha-3(VI) chain OS=Homo sapiens OX=9606 GN=COL6A3 PE=1 SV=5	1.903	Up	0.000143218	COL6A3	343.67	323.31	16.8	46	59	46	0.76	0.77	0.739	1.437	1.416	1.465	0.563	0.638	0.606
Molecular Function	GO:0030414	5	peptidase inhibitor activity	3.34564e-05	P05120	Plasminogen activator inhibitor 2 OS=Homo sapiens OX=9606 GN=SERPINB2 PE=1 SV=2	1.786	Up	0.0010625	SERPINB2	46.596	19.354	9.2	3	3	3	0.836	0.75	0.742	1.384	1.358	1.416	0.619	0.544	0.588
Molecular Function	GO:0000976	8	transcription regulatory region sequence-specific DNA binding	0.0788833	Q00653	Nuclear factor NF-kappa-B p100 subunit OS=Homo sapiens OX=9606 GN=NFKB2 PE=1 SV=4	1.721	Up	0.000971938	NFKB2	96.748	6.5644	1.2	1	2	1	0.612	0.592	0.566	1.023	1.058	0.966	2.24	2.122	2.139
Molecular Function	GO:0000976	8	transcription regulatory region sequence-specific DNA binding	0.0788833	Q9Y5B6	PAX3- and PAX7-binding protein 1 OS=Homo sapiens OX=9606 GN=PAXBP1 PE=1 SV=2	1.512	Up	0.0211171	PAXBP1	104.8	6.6661	1.4	1	1	1	0.74	0.653	0.547	0.966	0.943	1.025	1.856	1.914	2.543
Molecular Function	GO:0000976	8	transcription regulatory region sequence-specific DNA binding	0.0788833	P11387	DNA topoisomerase 1 OS=Homo sapiens OX=9606 GN=TOP1 PE=1 SV=2	1.6	Up	0.000143218	TOP1	90.725	85.059	14	10	12	10	0.855	0.824	0.825	1.331	1.348	1.328	0.804	0.903	0.737
Molecular Function	GO:0000976	8	transcription regulatory region sequence-specific DNA binding	0.0788833	O00411	"DNA-directed RNA polymerase, mitochondrial OS=Homo sapiens OX=9606 GN=POLRMT PE=1 SV=2"	1.726	Up	0.00120297	POLRMT	138.62	6.7233	0.9	1	1	1	0.732	0.739	0.821	1.321	1.351	1.285	0.848	0.906	1.227
Molecular Function	GO:0000976	8	transcription regulatory region sequence-specific DNA binding	0.0788833	P51532	Transcription activator BRG1 OS=Homo sapiens OX=9606 GN=SMARCA4 PE=1 SV=2	1.574	Up	0.00293402	SMARCA4	184.64	80.8	7	10	10	5	0.511	0.584	0.561	0.913	0.846	0.847	2.701	2.408	2.751
Molecular Function	GO:1990837	7	sequence-specific double-stranded DNA binding	0.132496	Q00653	Nuclear factor NF-kappa-B p100 subunit OS=Homo sapiens OX=9606 GN=NFKB2 PE=1 SV=4	1.721	Up	0.000971938	NFKB2	96.748	6.5644	1.2	1	2	1	0.612	0.592	0.566	1.023	1.058	0.966	2.24	2.122	2.139
Molecular Function	GO:1990837	7	sequence-specific double-stranded DNA binding	0.132496	Q9Y5B6	PAX3- and PAX7-binding protein 1 OS=Homo sapiens OX=9606 GN=PAXBP1 PE=1 SV=2	1.512	Up	0.0211171	PAXBP1	104.8	6.6661	1.4	1	1	1	0.74	0.653	0.547	0.966	0.943	1.025	1.856	1.914	2.543
Molecular Function	GO:1990837	7	sequence-specific double-stranded DNA binding	0.132496	P11387	DNA topoisomerase 1 OS=Homo sapiens OX=9606 GN=TOP1 PE=1 SV=2	1.6	Up	0.000143218	TOP1	90.725	85.059	14	10	12	10	0.855	0.824	0.825	1.331	1.348	1.328	0.804	0.903	0.737
Molecular Function	GO:1990837	7	sequence-specific double-stranded DNA binding	0.132496	O00411	"DNA-directed RNA polymerase, mitochondrial OS=Homo sapiens OX=9606 GN=POLRMT PE=1 SV=2"	1.726	Up	0.00120297	POLRMT	138.62	6.7233	0.9	1	1	1	0.732	0.739	0.821	1.321	1.351	1.285	0.848	0.906	1.227
Molecular Function	GO:1990837	7	sequence-specific double-stranded DNA binding	0.132496	P51532	Transcription activator BRG1 OS=Homo sapiens OX=9606 GN=SMARCA4 PE=1 SV=2	1.574	Up	0.00293402	SMARCA4	184.64	80.8	7	10	10	5	0.511	0.584	0.561	0.913	0.846	0.847	2.701	2.408	2.751
Molecular Function	GO:0001948	4	glycoprotein binding	0.197286	P24821	Tenascin OS=Homo sapiens OX=9606 GN=TNC PE=1 SV=3	3.453	Up	0.000143218	TNC	240.85	210.8	10.7	17	18	17	0.497	0.464	0.461	1.671	1.618	1.621	0.988	1.114	1.096
Molecular Function	GO:0001948	4	glycoprotein binding	0.197286	P00750	Tissue-type plasminogen activator OS=Homo sapiens OX=9606 GN=PLAT PE=1 SV=1	1.868	Up	0.000451733	PLAT	62.916	18.308	6.6	3	3	3	0.693	0.643	0.678	1.258	1.278	1.227	1.017	1.121	1.997
Molecular Function	GO:0001948	4	glycoprotein binding	0.197286	P05107	Integrin beta-2 OS=Homo sapiens OX=9606 GN=ITGB2 PE=1 SV=2	6.009	Up	0.000629811	ITGB2	84.781	31.175	4.7	3	4	3	0.123	0.121	0.098	0.72	0.723	0.612	4.37	4.201	4.109
Molecular Function	GO:0061134	4	peptidase regulator activity	0.000658329	P01011	Alpha-1-antichymotrypsin OS=Homo sapiens OX=9606 GN=SERPINA3 PE=1 SV=2	2.26	Up	0.00271894	SERPINA3	47.65	16.505	2.8	1	3	1	0.177	0.161	0.196	0.445	0.398	0.364	4.958	4.48	4.723
Molecular Function	GO:0061134	4	peptidase regulator activity	0.000658329	P01033	Metalloproteinase inhibitor 1 OS=Homo sapiens OX=9606 GN=TIMP1 PE=1 SV=1	1.84	Up	0.00112649	TIMP1	23.171	37.648	23.2	4	5	4	0.798	0.797	0.728	1.407	1.504	1.363	0.569	0.64	0.649
Molecular Function	GO:0061134	4	peptidase regulator activity	0.000658329	P48307	Tissue factor pathway inhibitor 2 OS=Homo sapiens OX=9606 GN=TFPI2 PE=1 SV=1	3.234	Up	0.000143218	TFPI2	26.934	18.325	17	3	3	3	0.531	0.498	0.528	1.699	1.644	1.692	0.851	0.731	0.888
Molecular Function	GO:0061134	4	peptidase regulator activity	0.000658329	P07093	Glia-derived nexin OS=Homo sapiens OX=9606 GN=SERPINE2 PE=1 SV=1	2.223	Up	0.000878145	SERPINE2	44.002	6.6443	3	1	1	1	0.647	0.671	0.648	1.518	1.53	1.322	1.052	0.877	0.988
Molecular Function	GO:0061134	4	peptidase regulator activity	0.000658329	P0C0L5	Complement C4-B OS=Homo sapiens OX=9606 GN=C4B PE=1 SV=2	1.776	Up	0.00468753	C4B	192.75	6.2198	1.4	3	2	1	0.386	0.433	0.343	0.703	0.705	0.656	3.828	3.549	3.034
Molecular Function	GO:0061134	4	peptidase regulator activity	0.000658329	P01024	Complement C3 OS=Homo sapiens OX=9606 GN=C3 PE=1 SV=2	4.837	Up	0.00145904	C3	187.15	6.9985	1.5	3	1	1	0.116	0.092	0.123	0.593	0.562	0.446	4.787	4.55	4.435
Molecular Function	GO:0061134	4	peptidase regulator activity	0.000658329	P12111	Collagen alpha-3(VI) chain OS=Homo sapiens OX=9606 GN=COL6A3 PE=1 SV=5	1.903	Up	0.000143218	COL6A3	343.67	323.31	16.8	46	59	46	0.76	0.77	0.739	1.437	1.416	1.465	0.563	0.638	0.606
Molecular Function	GO:0061134	4	peptidase regulator activity	0.000658329	P05120	Plasminogen activator inhibitor 2 OS=Homo sapiens OX=9606 GN=SERPINB2 PE=1 SV=2	1.786	Up	0.0010625	SERPINB2	46.596	19.354	9.2	3	3	3	0.836	0.75	0.742	1.384	1.358	1.416	0.619	0.544	0.588
Molecular Function	GO:0008194	5	UDP-glycosyltransferase activity	0.110034	Q09328	"Alpha-1,6-mannosylglycoprotein 6-beta-N-acetylglucosaminyltransferase A OS=Homo sapiens OX=9606 GN=MGAT5 PE=2 SV=1"	1.593	Up	0.000191528	MGAT5	84.542	17.09	4	3	3	3	0.685	0.686	0.672	1.118	1.066	1.07	1.939	1.575	1.788
Molecular Function	GO:0008194	5	UDP-glycosyltransferase activity	0.110034	Q86X52	Chondroitin sulfate synthase 1 OS=Homo sapiens OX=9606 GN=CHSY1 PE=1 SV=3	1.601	Up	0.000451733	CHSY1	91.783	18.196	2.1	1	1	1	0.756	0.763	0.725	1.218	1.199	1.176	1.29	1.323	1.322
Molecular Function	GO:0008194	5	UDP-glycosyltransferase activity	0.110034	P15291	"Beta-1,4-galactosyltransferase 1 OS=Homo sapiens OX=9606 GN=B4GALT1 PE=1 SV=5"	1.52	Up	0.041665	B4GALT1	43.92	23.551	15.1	3	3	3	0.797	0.672	0.561	0.942	1.157	0.987	1.998	1.563	2.165
Molecular Function	GO:0004725	8	protein tyrosine phosphatase activity	0.191229	P29350	Tyrosine-protein phosphatase non-receptor type 6 OS=Homo sapiens OX=9606 GN=PTPN6 PE=1 SV=1	2.207	Up	0.00753624	PTPN6	67.56	12.869	4.5	2	2	2	0.344	0.304	0.246	0.702	0.696	0.575	4.026	3.512	3.875
Molecular Function	GO:0004725	8	protein tyrosine phosphatase activity	0.191229	P08575	Receptor-type tyrosine-protein phosphatase C OS=Homo sapiens OX=9606 GN=PTPRC PE=1 SV=3	3.803	Up	0.00505349	PTPRC	147.48	23.501	2.4	3	3	3	0.099	0.12	0.091	0.473	0.416	0.29	5.307	4.978	4.51
Molecular Function	GO:0022836	6	gated channel activity	0.102329	P04839	Cytochrome b-245 heavy chain OS=Homo sapiens OX=9606 GN=CYBB PE=1 SV=2	1.868	Up	0.011039	CYBB	65.335	47.187	9.3	5	7	5	0.218	0.258	0.253	0.493	0.494	0.375	4.39	4.133	4.268
Molecular Function	GO:0022836	6	gated channel activity	0.102329	Q13303	Voltage-gated potassium channel subunit beta-2 OS=Homo sapiens OX=9606 GN=KCNAB2 PE=1 SV=2	1.772	Up	0.0132908	KCNAB2	41	12.895	5.7	2	2	2	0.403	0.389	0.304	0.718	0.63	0.594	3.798	3.837	3.225
Molecular Function	GO:0022836	6	gated channel activity	0.102329	Q12879	"Glutamate receptor ionotropic, NMDA 2A OS=Homo sapiens OX=9606 GN=GRIN2A PE=1 SV=1"	1.827	Up	0.0191224	GRIN2A	165.28	6.0968	0.7	1	1	1	0.421	0.424	0.414	0.841	0.766	0.693	3.274	3.204	3.149
Molecular Function	GO:0003690	6	double-stranded DNA binding	0.168294	P52701	DNA mismatch repair protein Msh6 OS=Homo sapiens OX=9606 GN=MSH6 PE=1 SV=2	2.582	Up	0.000143218	MSH6	152.78	25.511	3.8	4	4	4	0.604	0.568	0.591	1.48	1.517	1.555	1.061	0.968	0.986
Molecular Function	GO:0003690	6	double-stranded DNA binding	0.168294	Q00653	Nuclear factor NF-kappa-B p100 subunit OS=Homo sapiens OX=9606 GN=NFKB2 PE=1 SV=4	1.721	Up	0.000971938	NFKB2	96.748	6.5644	1.2	1	2	1	0.612	0.592	0.566	1.023	1.058	0.966	2.24	2.122	2.139
Molecular Function	GO:0003690	6	double-stranded DNA binding	0.168294	Q9Y5B6	PAX3- and PAX7-binding protein 1 OS=Homo sapiens OX=9606 GN=PAXBP1 PE=1 SV=2	1.512	Up	0.0211171	PAXBP1	104.8	6.6661	1.4	1	1	1	0.74	0.653	0.547	0.966	0.943	1.025	1.856	1.914	2.543
Molecular Function	GO:0003690	6	double-stranded DNA binding	0.168294	P11387	DNA topoisomerase 1 OS=Homo sapiens OX=9606 GN=TOP1 PE=1 SV=2	1.6	Up	0.000143218	TOP1	90.725	85.059	14	10	12	10	0.855	0.824	0.825	1.331	1.348	1.328	0.804	0.903	0.737
Molecular Function	GO:0003690	6	double-stranded DNA binding	0.168294	O00411	"DNA-directed RNA polymerase, mitochondrial OS=Homo sapiens OX=9606 GN=POLRMT PE=1 SV=2"	1.726	Up	0.00120297	POLRMT	138.62	6.7233	0.9	1	1	1	0.732	0.739	0.821	1.321	1.351	1.285	0.848	0.906	1.227
Molecular Function	GO:0003690	6	double-stranded DNA binding	0.168294	P51532	Transcription activator BRG1 OS=Homo sapiens OX=9606 GN=SMARCA4 PE=1 SV=2	1.574	Up	0.00293402	SMARCA4	184.64	80.8	7	10	10	5	0.511	0.584	0.561	0.913	0.846	0.847	2.701	2.408	2.751
Molecular Function	GO:0005507	7	copper ion binding	0.151673	P00450	Ceruloplasmin OS=Homo sapiens OX=9606 GN=CP PE=1 SV=1	3.202	Up	0.000765643	CP	122.2	33.17	4.2	3	4	3	0.4	0.357	0.344	1.186	1.261	1.078	2.657	2.304	2.254
Molecular Function	GO:0005507	7	copper ion binding	0.151673	P58215	Lysyl oxidase homolog 3 OS=Homo sapiens OX=9606 GN=LOXL3 PE=1 SV=1	1.811	Up	0.0010571	LOXL3	83.166	17.981	4.4	2	2	2	0.677	0.68	0.631	1.268	1.199	1.134	1.507	1.574	1.54
Molecular Function	GO:0061135	5	endopeptidase regulator activity	9.04439e-05	P01011	Alpha-1-antichymotrypsin OS=Homo sapiens OX=9606 GN=SERPINA3 PE=1 SV=2	2.26	Up	0.00271894	SERPINA3	47.65	16.505	2.8	1	3	1	0.177	0.161	0.196	0.445	0.398	0.364	4.958	4.48	4.723
Molecular Function	GO:0061135	5	endopeptidase regulator activity	9.04439e-05	P01033	Metalloproteinase inhibitor 1 OS=Homo sapiens OX=9606 GN=TIMP1 PE=1 SV=1	1.84	Up	0.00112649	TIMP1	23.171	37.648	23.2	4	5	4	0.798	0.797	0.728	1.407	1.504	1.363	0.569	0.64	0.649
Molecular Function	GO:0061135	5	endopeptidase regulator activity	9.04439e-05	P48307	Tissue factor pathway inhibitor 2 OS=Homo sapiens OX=9606 GN=TFPI2 PE=1 SV=1	3.234	Up	0.000143218	TFPI2	26.934	18.325	17	3	3	3	0.531	0.498	0.528	1.699	1.644	1.692	0.851	0.731	0.888
Molecular Function	GO:0061135	5	endopeptidase regulator activity	9.04439e-05	P07093	Glia-derived nexin OS=Homo sapiens OX=9606 GN=SERPINE2 PE=1 SV=1	2.223	Up	0.000878145	SERPINE2	44.002	6.6443	3	1	1	1	0.647	0.671	0.648	1.518	1.53	1.322	1.052	0.877	0.988
Molecular Function	GO:0061135	5	endopeptidase regulator activity	9.04439e-05	P0C0L5	Complement C4-B OS=Homo sapiens OX=9606 GN=C4B PE=1 SV=2	1.776	Up	0.00468753	C4B	192.75	6.2198	1.4	3	2	1	0.386	0.433	0.343	0.703	0.705	0.656	3.828	3.549	3.034
Molecular Function	GO:0061135	5	endopeptidase regulator activity	9.04439e-05	P01024	Complement C3 OS=Homo sapiens OX=9606 GN=C3 PE=1 SV=2	4.837	Up	0.00145904	C3	187.15	6.9985	1.5	3	1	1	0.116	0.092	0.123	0.593	0.562	0.446	4.787	4.55	4.435
Molecular Function	GO:0061135	5	endopeptidase regulator activity	9.04439e-05	P12111	Collagen alpha-3(VI) chain OS=Homo sapiens OX=9606 GN=COL6A3 PE=1 SV=5	1.903	Up	0.000143218	COL6A3	343.67	323.31	16.8	46	59	46	0.76	0.77	0.739	1.437	1.416	1.465	0.563	0.638	0.606
Molecular Function	GO:0061135	5	endopeptidase regulator activity	9.04439e-05	P05120	Plasminogen activator inhibitor 2 OS=Homo sapiens OX=9606 GN=SERPINB2 PE=1 SV=2	1.786	Up	0.0010625	SERPINB2	46.596	19.354	9.2	3	3	3	0.836	0.75	0.742	1.384	1.358	1.416	0.619	0.544	0.588
Molecular Function	GO:0016684	4	oxidoreductase activity, acting on peroxide as acceptor	0.0552978	P35354	Prostaglandin G/H synthase 2 OS=Homo sapiens OX=9606 GN=PTGS2 PE=1 SV=2	7.606	Up	0.00788647	PTGS2	68.995	101.98	21.2	9	12	9	0.313	0.285	0.221	2.018	2.08	2.131	0.414	0.518	0.526
Molecular Function	GO:0016684	4	oxidoreductase activity, acting on peroxide as acceptor	0.0552978	P05164	Myeloperoxidase OS=Homo sapiens OX=9606 GN=MPO PE=1 SV=1	1.973	Up	0.0364784	MPO	83.868	67.932	6	4	10	3	0.197	0.294	0.35	0.606	0.58	0.473	4.245	3.828	3.893
Molecular Function	GO:0016684	4	oxidoreductase activity, acting on peroxide as acceptor	0.0552978	P11678	Eosinophil peroxidase OS=Homo sapiens OX=9606 GN=EPX PE=1 SV=2	3.08	Up	0.000765643	EPX	81.04	16.85	4.5	4	4	3	0.417	0.343	0.362	1.2	1.155	1.101	2.42	2.381	2.517
Molecular Function	GO:0003730	7	mRNA 3'-UTR binding	0.27316	Q07352	mRNA decay activator protein ZFP36L1 OS=Homo sapiens OX=9606 GN=ZFP36L1 PE=1 SV=1	2.065	Up	0.00325283	ZFP36L1	36.313	10.872	6.2	2	2	2	0.606	0.598	0.693	1.471	1.206	1.24	1.335	1.449	1.361
Molecular Function	GO:0003730	7	mRNA 3'-UTR binding	0.27316	P17844	Probable ATP-dependent RNA helicase DDX5 OS=Homo sapiens OX=9606 GN=DDX5 PE=1 SV=1	1.508	Up	0.000144328	DDX5	69.147	121.57	35	20	28	14	0.797	0.778	0.789	1.201	1.165	1.198	1.386	1.206	1.06
Molecular Function	GO:0005253	8	anion channel activity	0.0302064	Q6NSJ5	Volume-regulated anion channel subunit LRRC8E OS=Homo sapiens OX=9606 GN=LRRC8E PE=1 SV=2	2.401	Up	0.00797184	LRRC8E	90.246	21.072	4.5	3	3	3	0.775	0.68	0.503	1.638	1.62	1.443	0.705	0.621	0.841
Molecular Function	GO:0005253	8	anion channel activity	0.0302064	Q8IWT6	Volume-regulated anion channel subunit LRRC8A OS=Homo sapiens OX=9606 GN=LRRC8A PE=1 SV=1	1.592	Up	0.00171487	LRRC8A	94.198	26.6	5.6	4	4	4	0.906	0.831	0.87	1.371	1.461	1.319	0.558	0.618	0.469
Molecular Function	GO:0005253	8	anion channel activity	0.0302064	Q9BXS9	Solute carrier family 26 member 6 OS=Homo sapiens OX=9606 GN=SLC26A6 PE=1 SV=1	1.702	Up	0.0130816	SLC26A6	82.966	10.964	1.8	2	2	2	0.797	0.625	0.853	1.273	1.245	1.355	1.243	0.979	0.992
Molecular Function	GO:0051787	4	misfolded protein binding	0.0403913	P46379	Large proline-rich protein BAG6 OS=Homo sapiens OX=9606 GN=BAG6 PE=1 SV=2	2.758	Up	0.00324941	BAG6	119.41	13.618	2	2	2	2	0.52	0.425	0.51	1.564	1.288	1.161	1.871	1.604	1.691
Molecular Function	GO:0051787	4	misfolded protein binding	0.0403913	Q9UBS3	DnaJ homolog subfamily B member 9 OS=Homo sapiens OX=9606 GN=DNAJB9 PE=1 SV=1	1.667	Up	0.000451733	DNAJB9	25.518	13.903	9.9	2	3	2	0.722	0.726	0.681	1.194	1.196	1.158	1.489	1.373	1.507
Molecular Function	GO:0043022	5	ribosome binding	0.231953	P46379	Large proline-rich protein BAG6 OS=Homo sapiens OX=9606 GN=BAG6 PE=1 SV=2	2.758	Up	0.00324941	BAG6	119.41	13.618	2	2	2	2	0.52	0.425	0.51	1.564	1.288	1.161	1.871	1.604	1.691
Molecular Function	GO:0043022	5	ribosome binding	0.231953	Q9UBQ5	Eukaryotic translation initiation factor 3 subunit K OS=Homo sapiens OX=9606 GN=EIF3K PE=1 SV=1	1.748	Up	0.0440291	EIF3K	25.059	19.829	12.8	2	2	2	0.662	0.637	0.413	1.115	0.89	0.987	2.015	2.248	2.528
Molecular Function	GO:0004477	7	methenyltetrahydrofolate cyclohydrolase activity	0.00388955	P13995	"Bifunctional methylenetetrahydrofolate dehydrogenase/cyclohydrolase, mitochondrial OS=Homo sapiens OX=9606 GN=MTHFD2 PE=1 SV=2"	1.708	Up	0.00254339	MTHFD2	37.895	59.948	16	4	5	4	0.754	0.721	0.753	1.261	1.164	1.381	0.558	0.731	0.582
Molecular Function	GO:0004477	7	methenyltetrahydrofolate cyclohydrolase activity	0.00388955	Q6UB35	"Monofunctional C1-tetrahydrofolate synthase, mitochondrial OS=Homo sapiens OX=9606 GN=MTHFD1L PE=1 SV=1"	1.579	Up	0.000878145	MTHFD1L	105.79	107.65	14.9	12	15	12	0.693	0.729	0.686	1.09	1.153	1.086	1.958	1.821	1.537
Molecular Function	GO:0016796	7	exonuclease activity, active with either ribo- or deoxyribonucleic acids and producing 5'-phosphomonoesters	0.114122	Q01780	Exosome component 10 OS=Homo sapiens OX=9606 GN=EXOSC10 PE=1 SV=2	1.733	Up	0.00266303	EXOSC10	100.83	9.293	1.5	1	1	1	0.618	0.669	0.568	1.078	1.019	1.118	2.099	1.775	2.016
Molecular Function	GO:0016796	7	exonuclease activity, active with either ribo- or deoxyribonucleic acids and producing 5'-phosphomonoesters	0.114122	Q96GM8	Target of EGR1 protein 1 OS=Homo sapiens OX=9606 GN=TOE1 PE=1 SV=1	1.665	Up	0.00247621	TOE1	56.547	5.88	2	1	1	1	0.568	0.547	0.527	0.991	0.883	0.86	2.434	2.527	2.613
Molecular Function	GO:0000978	10	RNA polymerase II core promoter proximal region sequence-specific DNA binding	0.218293	Q00653	Nuclear factor NF-kappa-B p100 subunit OS=Homo sapiens OX=9606 GN=NFKB2 PE=1 SV=4	1.721	Up	0.000971938	NFKB2	96.748	6.5644	1.2	1	2	1	0.612	0.592	0.566	1.023	1.058	0.966	2.24	2.122	2.139
Molecular Function	GO:0000978	10	RNA polymerase II core promoter proximal region sequence-specific DNA binding	0.218293	Q9Y5B6	PAX3- and PAX7-binding protein 1 OS=Homo sapiens OX=9606 GN=PAXBP1 PE=1 SV=2	1.512	Up	0.0211171	PAXBP1	104.8	6.6661	1.4	1	1	1	0.74	0.653	0.547	0.966	0.943	1.025	1.856	1.914	2.543
Molecular Function	GO:0016491	3	oxidoreductase activity	0.0218055	Q16850	Lanosterol 14-alpha demethylase OS=Homo sapiens OX=9606 GN=CYP51A1 PE=1 SV=3	1.74	Up	0.000765643	CYP51A1	56.805	51.51	13.1	5	8	5	0.846	0.873	0.818	1.546	1.428	1.441	0.373	0.377	0.531
Molecular Function	GO:0016491	3	oxidoreductase activity	0.0218055	P13498	Cytochrome b-245 light chain OS=Homo sapiens OX=9606 GN=CYBA PE=1 SV=3	1.626	Up	0.000973161	CYBA	21.012	13.089	12.8	2	2	2	0.614	0.641	0.66	1.071	1.052	0.991	2.017	1.969	1.962
Molecular Function	GO:0016491	3	oxidoreductase activity	0.0218055	P28845	Corticosteroid 11-beta-dehydrogenase isozyme 1 OS=Homo sapiens OX=9606 GN=HSD11B1 PE=1 SV=3	1.733	Up	0.0145753	HSD11B1	32.401	6.4565	3.1	1	1	1	0.226	0.295	0.254	0.507	0.436	0.4	4.585	4.407	4.162
Molecular Function	GO:0016491	3	oxidoreductase activity	0.0218055	Q8WVX9	Fatty acyl-CoA reductase 1 OS=Homo sapiens OX=9606 GN=FAR1 PE=1 SV=1	1.9	Up	0.000878145	FAR1	59.356	47.632	10.1	4	5	4	0.539	0.543	0.484	0.968	1.013	0.994	2.273	2.382	2.304
Molecular Function	GO:0016491	3	oxidoreductase activity	0.0218055	P58215	Lysyl oxidase homolog 3 OS=Homo sapiens OX=9606 GN=LOXL3 PE=1 SV=1	1.811	Up	0.0010571	LOXL3	83.166	17.981	4.4	2	2	2	0.677	0.68	0.631	1.268	1.199	1.134	1.507	1.574	1.54
Molecular Function	GO:0016491	3	oxidoreductase activity	0.0218055	O95864	Fatty acid desaturase 2 OS=Homo sapiens OX=9606 GN=FADS2 PE=1 SV=1	1.583	Up	0.000878145	FADS2	52.259	40.656	11	5	7	5	0.896	0.869	0.856	1.451	1.343	1.356	0.521	0.358	0.337
Molecular Function	GO:0016491	3	oxidoreductase activity	0.0218055	Q14534	Squalene monooxygenase OS=Homo sapiens OX=9606 GN=SQLE PE=1 SV=3	2.76	Up	0.00721532	SQLE	63.922	28.765	11.7	4	5	4	0.614	0.611	0.618	1.629	1.863	1.594	0.453	0.474	0.613
Molecular Function	GO:0016491	3	oxidoreductase activity	0.0218055	P37268	Squalene synthase OS=Homo sapiens OX=9606 GN=FDFT1 PE=1 SV=1	2.153	Up	0.000878145	FDFT1	48.115	39.967	17	6	7	6	0.735	0.702	0.708	1.658	1.423	1.537	0.397	0.479	0.424
Molecular Function	GO:0016491	3	oxidoreductase activity	0.0218055	P13995	"Bifunctional methylenetetrahydrofolate dehydrogenase/cyclohydrolase, mitochondrial OS=Homo sapiens OX=9606 GN=MTHFD2 PE=1 SV=2"	1.708	Up	0.00254339	MTHFD2	37.895	59.948	16	4	5	4	0.754	0.721	0.753	1.261	1.164	1.381	0.558	0.731	0.582
Molecular Function	GO:0016491	3	oxidoreductase activity	0.0218055	P11678	Eosinophil peroxidase OS=Homo sapiens OX=9606 GN=EPX PE=1 SV=2	3.08	Up	0.000765643	EPX	81.04	16.85	4.5	4	4	3	0.417	0.343	0.362	1.2	1.155	1.101	2.42	2.381	2.517
Molecular Function	GO:0016491	3	oxidoreductase activity	0.0218055	Q6UB35	"Monofunctional C1-tetrahydrofolate synthase, mitochondrial OS=Homo sapiens OX=9606 GN=MTHFD1L PE=1 SV=1"	1.579	Up	0.000878145	MTHFD1L	105.79	107.65	14.9	12	15	12	0.693	0.729	0.686	1.09	1.153	1.086	1.958	1.821	1.537
Molecular Function	GO:0016491	3	oxidoreductase activity	0.0218055	Q13303	Voltage-gated potassium channel subunit beta-2 OS=Homo sapiens OX=9606 GN=KCNAB2 PE=1 SV=2	1.772	Up	0.0132908	KCNAB2	41	12.895	5.7	2	2	2	0.403	0.389	0.304	0.718	0.63	0.594	3.798	3.837	3.225
Molecular Function	GO:0016491	3	oxidoreductase activity	0.0218055	P04839	Cytochrome b-245 heavy chain OS=Homo sapiens OX=9606 GN=CYBB PE=1 SV=2	1.868	Up	0.011039	CYBB	65.335	47.187	9.3	5	7	5	0.218	0.258	0.253	0.493	0.494	0.375	4.39	4.133	4.268
Molecular Function	GO:0016491	3	oxidoreductase activity	0.0218055	P00450	Ceruloplasmin OS=Homo sapiens OX=9606 GN=CP PE=1 SV=1	3.202	Up	0.000765643	CP	122.2	33.17	4.2	3	4	3	0.4	0.357	0.344	1.186	1.261	1.078	2.657	2.304	2.254
Molecular Function	GO:0016491	3	oxidoreductase activity	0.0218055	P28330	"Long-chain specific acyl-CoA dehydrogenase, mitochondrial OS=Homo sapiens OX=9606 GN=ACADL PE=1 SV=2"	2.081	Up	0.0168534	ACADL	47.655	14.052	5.6	2	3	2	0.312	0.37	0.229	0.69	0.629	0.577	4.316	4.01	3.585
Molecular Function	GO:0016491	3	oxidoreductase activity	0.0218055	P35354	Prostaglandin G/H synthase 2 OS=Homo sapiens OX=9606 GN=PTGS2 PE=1 SV=2	7.606	Up	0.00788647	PTGS2	68.995	101.98	21.2	9	12	9	0.313	0.285	0.221	2.018	2.08	2.131	0.414	0.518	0.526
Molecular Function	GO:0016491	3	oxidoreductase activity	0.0218055	P05164	Myeloperoxidase OS=Homo sapiens OX=9606 GN=MPO PE=1 SV=1	1.973	Up	0.0364784	MPO	83.868	67.932	6	4	10	3	0.197	0.294	0.35	0.606	0.58	0.473	4.245	3.828	3.893
Molecular Function	GO:0016491	3	oxidoreductase activity	0.0218055	P05091	"Aldehyde dehydrogenase, mitochondrial OS=Homo sapiens OX=9606 GN=ALDH2 PE=1 SV=2"	1.523	Up	0.000971938	ALDH2	56.381	65.223	17.2	8	13	7	0.639	0.647	0.595	0.958	0.962	0.945	1.695	1.751	1.611
Molecular Function	GO:0005080	7	protein kinase C binding	0.218293	P15924	Desmoplakin OS=Homo sapiens OX=9606 GN=DSP PE=1 SV=3	1.585	Up	0.000451733	DSP	331.77	248.02	9.2	23	24	23	0.819	0.801	0.811	1.292	1.243	1.319	0.818	0.806	0.771
Molecular Function	GO:0005080	7	protein kinase C binding	0.218293	P11388	DNA topoisomerase 2-alpha OS=Homo sapiens OX=9606 GN=TOP2A PE=1 SV=3	2.341	Up	0.000765643	TOP2A	174.38	13.579	3.7	5	6	2	0.545	0.56	0.503	1.331	1.179	1.255	1.684	1.738	1.852
Molecular Function	GO:0099600	4	transmembrane receptor activity	0.0414497	P05362	Intercellular adhesion molecule 1 OS=Homo sapiens OX=9606 GN=ICAM1 PE=1 SV=2	1.96	Up	0.000143218	ICAM1	57.825	39.355	3.4	2	3	2	0.772	0.807	0.773	1.532	1.507	1.571	0.24	0.399	0.493
Molecular Function	GO:0099600	4	transmembrane receptor activity	0.0414497	P29350	Tyrosine-protein phosphatase non-receptor type 6 OS=Homo sapiens OX=9606 GN=PTPN6 PE=1 SV=1	2.207	Up	0.00753624	PTPN6	67.56	12.869	4.5	2	2	2	0.344	0.304	0.246	0.702	0.696	0.575	4.026	3.512	3.875
Molecular Function	GO:0099600	4	transmembrane receptor activity	0.0414497	P08575	Receptor-type tyrosine-protein phosphatase C OS=Homo sapiens OX=9606 GN=PTPRC PE=1 SV=3	3.803	Up	0.00505349	PTPRC	147.48	23.501	2.4	3	3	3	0.099	0.12	0.091	0.473	0.416	0.29	5.307	4.978	4.51
Molecular Function	GO:0099600	4	transmembrane receptor activity	0.0414497	Q96R09	Olfactory receptor 5B2 OS=Homo sapiens OX=9606 GN=OR5B2 PE=2 SV=3	8.512	Up	0.00152846	OR5B2	34.568	5.9475	2.6	1	1	1	0.047	0.046	0.032	0.379	0.407	0.278	5.377	5.112	5.086
Molecular Function	GO:0099600	4	transmembrane receptor activity	0.0414497	P05107	Integrin beta-2 OS=Homo sapiens OX=9606 GN=ITGB2 PE=1 SV=2	6.009	Up	0.000629811	ITGB2	84.781	31.175	4.7	3	4	3	0.123	0.121	0.098	0.72	0.723	0.612	4.37	4.201	4.109
Molecular Function	GO:0099600	4	transmembrane receptor activity	0.0414497	Q12879	"Glutamate receptor ionotropic, NMDA 2A OS=Homo sapiens OX=9606 GN=GRIN2A PE=1 SV=1"	1.827	Up	0.0191224	GRIN2A	165.28	6.0968	0.7	1	1	1	0.421	0.424	0.414	0.841	0.766	0.693	3.274	3.204	3.149
Molecular Function	GO:0005160	6	transforming growth factor beta receptor binding	0.0247178	Q8WUH2	Transforming growth factor-beta receptor-associated protein 1 OS=Homo sapiens OX=9606 GN=TGFBRAP1 PE=1 SV=1	3.257	Up	0.00127576	TGFBRAP1	97.157	5.887	1	1	1	1	0.181	0.147	0.163	0.567	0.564	0.468	4.628	4.306	4.419
Molecular Function	GO:0005160	6	transforming growth factor beta receptor binding	0.0247178	Q99988	Growth/differentiation factor 15 OS=Homo sapiens OX=9606 GN=GDF15 PE=1 SV=3	4.693	Up	0.000143218	GDF15	34.14	-2	2.3	1	1	1	0.421	0.413	0.389	1.984	1.876	1.88	0.639	0.656	0.428
Molecular Function	GO:0050681	8	androgen receptor binding	0.0588399	P51532	Transcription activator BRG1 OS=Homo sapiens OX=9606 GN=SMARCA4 PE=1 SV=2	1.574	Up	0.00293402	SMARCA4	184.64	80.8	7	10	10	5	0.511	0.584	0.561	0.913	0.846	0.847	2.701	2.408	2.751
Molecular Function	GO:0050681	8	androgen receptor binding	0.0588399	P17844	Probable ATP-dependent RNA helicase DDX5 OS=Homo sapiens OX=9606 GN=DDX5 PE=1 SV=1	1.508	Up	0.000144328	DDX5	69.147	121.57	35	20	28	14	0.797	0.778	0.789	1.201	1.165	1.198	1.386	1.206	1.06
Molecular Function	GO:0019238	6	cyclohydrolase activity	0.00759252	P13995	"Bifunctional methylenetetrahydrofolate dehydrogenase/cyclohydrolase, mitochondrial OS=Homo sapiens OX=9606 GN=MTHFD2 PE=1 SV=2"	1.708	Up	0.00254339	MTHFD2	37.895	59.948	16	4	5	4	0.754	0.721	0.753	1.261	1.164	1.381	0.558	0.731	0.582
Molecular Function	GO:0019238	6	cyclohydrolase activity	0.00759252	Q6UB35	"Monofunctional C1-tetrahydrofolate synthase, mitochondrial OS=Homo sapiens OX=9606 GN=MTHFD1L PE=1 SV=1"	1.579	Up	0.000878145	MTHFD1L	105.79	107.65	14.9	12	15	12	0.693	0.729	0.686	1.09	1.153	1.086	1.958	1.821	1.537
Molecular Function	GO:0004252	7	serine-type endopeptidase activity	0.00179382	P00739	Haptoglobin-related protein OS=Homo sapiens OX=9606 GN=HPR PE=2 SV=2	2.722	Up	0.00127576	HPR	39.029	18.705	8.3	3	6	3	0.22	0.191	0.208	0.608	0.581	0.496	4.55	4.128	3.946
Molecular Function	GO:0004252	7	serine-type endopeptidase activity	0.00179382	P00750	Tissue-type plasminogen activator OS=Homo sapiens OX=9606 GN=PLAT PE=1 SV=1	1.868	Up	0.000451733	PLAT	62.916	18.308	6.6	3	3	3	0.693	0.643	0.678	1.258	1.278	1.227	1.017	1.121	1.997
Molecular Function	GO:0004252	7	serine-type endopeptidase activity	0.00179382	P0C0L5	Complement C4-B OS=Homo sapiens OX=9606 GN=C4B PE=1 SV=2	1.776	Up	0.00468753	C4B	192.75	6.2198	1.4	3	2	1	0.386	0.433	0.343	0.703	0.705	0.656	3.828	3.549	3.034
Molecular Function	GO:0004252	7	serine-type endopeptidase activity	0.00179382	P00742	Coagulation factor X OS=Homo sapiens OX=9606 GN=F10 PE=1 SV=2	1.744	Up	0.00727545	F10	54.731	7.2012	2.3	1	1	1	0.627	0.801	0.658	1.147	1.207	1.283	1.529	1.464	1.244
Molecular Function	GO:0004252	7	serine-type endopeptidase activity	0.00179382	P01024	Complement C3 OS=Homo sapiens OX=9606 GN=C3 PE=1 SV=2	4.837	Up	0.00145904	C3	187.15	6.9985	1.5	3	1	1	0.116	0.092	0.123	0.593	0.562	0.446	4.787	4.55	4.435
Molecular Function	GO:0005244	8	voltage-gated ion channel activity	0.0346083	P04839	Cytochrome b-245 heavy chain OS=Homo sapiens OX=9606 GN=CYBB PE=1 SV=2	1.868	Up	0.011039	CYBB	65.335	47.187	9.3	5	7	5	0.218	0.258	0.253	0.493	0.494	0.375	4.39	4.133	4.268
Molecular Function	GO:0005244	8	voltage-gated ion channel activity	0.0346083	Q13303	Voltage-gated potassium channel subunit beta-2 OS=Homo sapiens OX=9606 GN=KCNAB2 PE=1 SV=2	1.772	Up	0.0132908	KCNAB2	41	12.895	5.7	2	2	2	0.403	0.389	0.304	0.718	0.63	0.594	3.798	3.837	3.225
Molecular Function	GO:0005244	8	voltage-gated ion channel activity	0.0346083	Q12879	"Glutamate receptor ionotropic, NMDA 2A OS=Homo sapiens OX=9606 GN=GRIN2A PE=1 SV=1"	1.827	Up	0.0191224	GRIN2A	165.28	6.0968	0.7	1	1	1	0.421	0.424	0.414	0.841	0.766	0.693	3.274	3.204	3.149
Molecular Function	GO:0017171	4	serine hydrolase activity	0.00124274	P00739	Haptoglobin-related protein OS=Homo sapiens OX=9606 GN=HPR PE=2 SV=2	2.722	Up	0.00127576	HPR	39.029	18.705	8.3	3	6	3	0.22	0.191	0.208	0.608	0.581	0.496	4.55	4.128	3.946
Molecular Function	GO:0017171	4	serine hydrolase activity	0.00124274	P00750	Tissue-type plasminogen activator OS=Homo sapiens OX=9606 GN=PLAT PE=1 SV=1	1.868	Up	0.000451733	PLAT	62.916	18.308	6.6	3	3	3	0.693	0.643	0.678	1.258	1.278	1.227	1.017	1.121	1.997
Molecular Function	GO:0017171	4	serine hydrolase activity	0.00124274	P0C0L5	Complement C4-B OS=Homo sapiens OX=9606 GN=C4B PE=1 SV=2	1.776	Up	0.00468753	C4B	192.75	6.2198	1.4	3	2	1	0.386	0.433	0.343	0.703	0.705	0.656	3.828	3.549	3.034
Molecular Function	GO:0017171	4	serine hydrolase activity	0.00124274	Q9BY50	Signal peptidase complex catalytic subunit SEC11C OS=Homo sapiens OX=9606 GN=SEC11C PE=1 SV=3	2.024	Up	0.00657759	SEC11C	21.542	12.506	8.9	2	2	2	0.742	0.74	0.735	1.411	1.574	1.502	0.515	0.814	0.565
Molecular Function	GO:0017171	4	serine hydrolase activity	0.00124274	P00742	Coagulation factor X OS=Homo sapiens OX=9606 GN=F10 PE=1 SV=2	1.744	Up	0.00727545	F10	54.731	7.2012	2.3	1	1	1	0.627	0.801	0.658	1.147	1.207	1.283	1.529	1.464	1.244
Molecular Function	GO:0017171	4	serine hydrolase activity	0.00124274	P01024	Complement C3 OS=Homo sapiens OX=9606 GN=C3 PE=1 SV=2	4.837	Up	0.00145904	C3	187.15	6.9985	1.5	3	1	1	0.116	0.092	0.123	0.593	0.562	0.446	4.787	4.55	4.435
Molecular Function	GO:0005200	3	structural constituent of cytoskeleton	0.00823848	P15924	Desmoplakin OS=Homo sapiens OX=9606 GN=DSP PE=1 SV=3	1.585	Up	0.000451733	DSP	331.77	248.02	9.2	23	24	23	0.819	0.801	0.811	1.292	1.243	1.319	0.818	0.806	0.771
Molecular Function	GO:0005200	3	structural constituent of cytoskeleton	0.00823848	O15061	Synemin OS=Homo sapiens OX=9606 GN=SYNM PE=1 SV=2	1.715	Up	0.000626613	SYNM	172.77	23.806	2.5	4	4	4	0.775	0.743	0.737	1.324	1.233	1.311	1.086	1.157	0.996
Molecular Function	GO:0005200	3	structural constituent of cytoskeleton	0.00823848	P17661	Desmin OS=Homo sapiens OX=9606 GN=DES PE=1 SV=3	2.058	Up	0.000451733	DES	53.535	8.3677	7.7	4	6	1	0.587	0.642	0.612	1.267	1.298	1.223	1.403	1.474	1.709
Molecular Function	GO:0005200	3	structural constituent of cytoskeleton	0.00823848	P68133	"Actin, alpha skeletal muscle OS=Homo sapiens OX=9606 GN=ACTA1 PE=1 SV=1"	1.942	Up	0.030002	ACTA1	42.051	8.8239	57.3	16	142	1	0.229	0.259	0.155	0.433	0.453	0.363	5.084	4.225	4.471
Molecular Function	GO:0005200	3	structural constituent of cytoskeleton	0.00823848	O15195	Villin-like protein OS=Homo sapiens OX=9606 GN=VILL PE=2 SV=3	2.258	Up	0.00797184	VILL	95.906	6.0021	1.2	1	1	1	0.164	0.18	0.21	0.428	0.48	0.343	4.882	4.679	4.4
Molecular Function	GO:0005200	3	structural constituent of cytoskeleton	0.00823848	O00291	Huntingtin-interacting protein 1 OS=Homo sapiens OX=9606 GN=HIP1 PE=1 SV=5	5.527	Up	0.00351365	HIP1	116.22	22.871	4.1	4	4	4	0.056	0.061	0.048	0.327	0.374	0.211	5.82	5.224	4.771
Molecular Function	GO:0019198	8	transmembrane receptor protein phosphatase activity	0.0180855	P29350	Tyrosine-protein phosphatase non-receptor type 6 OS=Homo sapiens OX=9606 GN=PTPN6 PE=1 SV=1	2.207	Up	0.00753624	PTPN6	67.56	12.869	4.5	2	2	2	0.344	0.304	0.246	0.702	0.696	0.575	4.026	3.512	3.875
Molecular Function	GO:0019198	8	transmembrane receptor protein phosphatase activity	0.0180855	P08575	Receptor-type tyrosine-protein phosphatase C OS=Homo sapiens OX=9606 GN=PTPRC PE=1 SV=3	3.803	Up	0.00505349	PTPRC	147.48	23.501	2.4	3	3	3	0.099	0.12	0.091	0.473	0.416	0.29	5.307	4.978	4.51
Molecular Function	GO:0004497	4	monooxygenase activity	0.0492996	Q16850	Lanosterol 14-alpha demethylase OS=Homo sapiens OX=9606 GN=CYP51A1 PE=1 SV=3	1.74	Up	0.000765643	CYP51A1	56.805	51.51	13.1	5	8	5	0.846	0.873	0.818	1.546	1.428	1.441	0.373	0.377	0.531
Molecular Function	GO:0004497	4	monooxygenase activity	0.0492996	Q14534	Squalene monooxygenase OS=Homo sapiens OX=9606 GN=SQLE PE=1 SV=3	2.76	Up	0.00721532	SQLE	63.922	28.765	11.7	4	5	4	0.614	0.611	0.618	1.629	1.863	1.594	0.453	0.474	0.613
Molecular Function	GO:0000175	9	3'-5'-exoribonuclease activity	0.0689546	Q01780	Exosome component 10 OS=Homo sapiens OX=9606 GN=EXOSC10 PE=1 SV=2	1.733	Up	0.00266303	EXOSC10	100.83	9.293	1.5	1	1	1	0.618	0.669	0.568	1.078	1.019	1.118	2.099	1.775	2.016
Molecular Function	GO:0000175	9	3'-5'-exoribonuclease activity	0.0689546	Q96GM8	Target of EGR1 protein 1 OS=Homo sapiens OX=9606 GN=TOE1 PE=1 SV=1	1.665	Up	0.00247621	TOE1	56.547	5.88	2	1	1	1	0.568	0.547	0.527	0.991	0.883	0.86	2.434	2.527	2.613
Molecular Function	GO:0008144	3	drug binding	0.300623	P11388	DNA topoisomerase 2-alpha OS=Homo sapiens OX=9606 GN=TOP2A PE=1 SV=3	2.341	Up	0.000765643	TOP2A	174.38	13.579	3.7	5	6	2	0.545	0.56	0.503	1.331	1.179	1.255	1.684	1.738	1.852
Molecular Function	GO:0008144	3	drug binding	0.300623	P02795	Metallothionein-2 OS=Homo sapiens OX=9606 GN=MT2A PE=1 SV=1	3.189	Up	0.000451733	MT2A	6.0422	28.785	67.2	4	3	2	0.551	0.497	0.502	1.558	1.741	1.644	0.374	0.441	0.396
Molecular Function	GO:0035258	7	steroid hormone receptor binding	0.259407	P51532	Transcription activator BRG1 OS=Homo sapiens OX=9606 GN=SMARCA4 PE=1 SV=2	1.574	Up	0.00293402	SMARCA4	184.64	80.8	7	10	10	5	0.511	0.584	0.561	0.913	0.846	0.847	2.701	2.408	2.751
Molecular Function	GO:0035258	7	steroid hormone receptor binding	0.259407	P17844	Probable ATP-dependent RNA helicase DDX5 OS=Homo sapiens OX=9606 GN=DDX5 PE=1 SV=1	1.508	Up	0.000144328	DDX5	69.147	121.57	35	20	28	14	0.797	0.778	0.789	1.201	1.165	1.198	1.386	1.206	1.06
Molecular Function	GO:0004540	6	ribonuclease activity	0.286905	Q01780	Exosome component 10 OS=Homo sapiens OX=9606 GN=EXOSC10 PE=1 SV=2	1.733	Up	0.00266303	EXOSC10	100.83	9.293	1.5	1	1	1	0.618	0.669	0.568	1.078	1.019	1.118	2.099	1.775	2.016
Molecular Function	GO:0004540	6	ribonuclease activity	0.286905	Q96GM8	Target of EGR1 protein 1 OS=Homo sapiens OX=9606 GN=TOE1 PE=1 SV=1	1.665	Up	0.00247621	TOE1	56.547	5.88	2	1	1	1	0.568	0.547	0.527	0.991	0.883	0.86	2.434	2.527	2.613
Molecular Function	GO:0017048	8	Rho GTPase binding	0.14292	Q9P258	Protein RCC2 OS=Homo sapiens OX=9606 GN=RCC2 PE=1 SV=2	1.686	Up	0.00884413	RCC2	56.084	21.608	5	2	3	2	0.358	0.473	0.421	0.715	0.72	0.676	3.422	3.581	3.032
Molecular Function	GO:0017048	8	Rho GTPase binding	0.14292	P52566	Rho GDP-dissociation inhibitor 2 OS=Homo sapiens OX=9606 GN=ARHGDIB PE=1 SV=3	1.755	Up	0.0390007	ARHGDIB	22.988	11.771	8	2	3	2	0.155	0.171	0.151	0.327	0.304	0.206	5.268	5.207	4.639
Molecular Function	GO:0017048	8	Rho GTPase binding	0.14292	O95466	Formin-like protein 1 OS=Homo sapiens OX=9606 GN=FMNL1 PE=1 SV=3	1.947	Up	0.00971115	FMNL1	121.85	21.657	2.9	3	5	2	0.31	0.43	0.33	0.711	0.737	0.635	3.427	3.452	3.766
Molecular Function	GO:0046982	5	protein heterodimerization activity	0.0523068	P04839	Cytochrome b-245 heavy chain OS=Homo sapiens OX=9606 GN=CYBB PE=1 SV=2	1.868	Up	0.011039	CYBB	65.335	47.187	9.3	5	7	5	0.218	0.258	0.253	0.493	0.494	0.375	4.39	4.133	4.268
Molecular Function	GO:0046982	5	protein heterodimerization activity	0.0523068	P13498	Cytochrome b-245 light chain OS=Homo sapiens OX=9606 GN=CYBA PE=1 SV=3	1.626	Up	0.000973161	CYBA	21.012	13.089	12.8	2	2	2	0.614	0.641	0.66	1.071	1.052	0.991	2.017	1.969	1.962
Molecular Function	GO:0046982	5	protein heterodimerization activity	0.0523068	O00291	Huntingtin-interacting protein 1 OS=Homo sapiens OX=9606 GN=HIP1 PE=1 SV=5	5.527	Up	0.00351365	HIP1	116.22	22.871	4.1	4	4	4	0.056	0.061	0.048	0.327	0.374	0.211	5.82	5.224	4.771
Molecular Function	GO:0046982	5	protein heterodimerization activity	0.0523068	Q8IUE6	Histone H2A type 2-B OS=Homo sapiens OX=9606 GN=HIST2H2AB PE=1 SV=3	2.237	Up	0.0229777	HIST2H2AB	13.995	13.254	17.7	3	6	1	0.462	0.667	0.87	1.411	1.597	1.464	0.52	0.256	0.275
Molecular Function	GO:0046982	5	protein heterodimerization activity	0.0523068	P11388	DNA topoisomerase 2-alpha OS=Homo sapiens OX=9606 GN=TOP2A PE=1 SV=3	2.341	Up	0.000765643	TOP2A	174.38	13.579	3.7	5	6	2	0.545	0.56	0.503	1.331	1.179	1.255	1.684	1.738	1.852
Molecular Function	GO:0046982	5	protein heterodimerization activity	0.0523068	P55327	Tumor protein D52 OS=Homo sapiens OX=9606 GN=TPD52 PE=1 SV=2	1.526	Up	0.0351074	TPD52	24.327	7.6454	6.7	1	1	1	0.305	0.229	0.305	0.409	0.477	0.394	4.381	4.513	4.204
Molecular Function	GO:0046982	5	protein heterodimerization activity	0.0523068	P05107	Integrin beta-2 OS=Homo sapiens OX=9606 GN=ITGB2 PE=1 SV=2	6.009	Up	0.000629811	ITGB2	84.781	31.175	4.7	3	4	3	0.123	0.121	0.098	0.72	0.723	0.612	4.37	4.201	4.109
Molecular Function	GO:0005225	9	volume-sensitive anion channel activity	0.00388955	Q6NSJ5	Volume-regulated anion channel subunit LRRC8E OS=Homo sapiens OX=9606 GN=LRRC8E PE=1 SV=2	2.401	Up	0.00797184	LRRC8E	90.246	21.072	4.5	3	3	3	0.775	0.68	0.503	1.638	1.62	1.443	0.705	0.621	0.841
Molecular Function	GO:0005225	9	volume-sensitive anion channel activity	0.00388955	Q8IWT6	Volume-regulated anion channel subunit LRRC8A OS=Homo sapiens OX=9606 GN=LRRC8A PE=1 SV=1	1.592	Up	0.00171487	LRRC8A	94.198	26.6	5.6	4	4	4	0.906	0.831	0.87	1.371	1.461	1.319	0.558	0.618	0.469
Molecular Function	GO:0022838	6	substrate-specific channel activity	0.00744892	P04839	Cytochrome b-245 heavy chain OS=Homo sapiens OX=9606 GN=CYBB PE=1 SV=2	1.868	Up	0.011039	CYBB	65.335	47.187	9.3	5	7	5	0.218	0.258	0.253	0.493	0.494	0.375	4.39	4.133	4.268
Molecular Function	GO:0022838	6	substrate-specific channel activity	0.00744892	Q13303	Voltage-gated potassium channel subunit beta-2 OS=Homo sapiens OX=9606 GN=KCNAB2 PE=1 SV=2	1.772	Up	0.0132908	KCNAB2	41	12.895	5.7	2	2	2	0.403	0.389	0.304	0.718	0.63	0.594	3.798	3.837	3.225
Molecular Function	GO:0022838	6	substrate-specific channel activity	0.00744892	Q6NSJ5	Volume-regulated anion channel subunit LRRC8E OS=Homo sapiens OX=9606 GN=LRRC8E PE=1 SV=2	2.401	Up	0.00797184	LRRC8E	90.246	21.072	4.5	3	3	3	0.775	0.68	0.503	1.638	1.62	1.443	0.705	0.621	0.841
Molecular Function	GO:0022838	6	substrate-specific channel activity	0.00744892	Q8IWT6	Volume-regulated anion channel subunit LRRC8A OS=Homo sapiens OX=9606 GN=LRRC8A PE=1 SV=1	1.592	Up	0.00171487	LRRC8A	94.198	26.6	5.6	4	4	4	0.906	0.831	0.87	1.371	1.461	1.319	0.558	0.618	0.469
Molecular Function	GO:0022838	6	substrate-specific channel activity	0.00744892	Q9BXS9	Solute carrier family 26 member 6 OS=Homo sapiens OX=9606 GN=SLC26A6 PE=1 SV=1	1.702	Up	0.0130816	SLC26A6	82.966	10.964	1.8	2	2	2	0.797	0.625	0.853	1.273	1.245	1.355	1.243	0.979	0.992
Molecular Function	GO:0022838	6	substrate-specific channel activity	0.00744892	Q12879	"Glutamate receptor ionotropic, NMDA 2A OS=Homo sapiens OX=9606 GN=GRIN2A PE=1 SV=1"	1.827	Up	0.0191224	GRIN2A	165.28	6.0968	0.7	1	1	1	0.421	0.424	0.414	0.841	0.766	0.693	3.274	3.204	3.149
Molecular Function	GO:0017022	5	myosin binding	0.0806174	P68133	"Actin, alpha skeletal muscle OS=Homo sapiens OX=9606 GN=ACTA1 PE=1 SV=1"	1.942	Up	0.030002	ACTA1	42.051	8.8239	57.3	16	142	1	0.229	0.259	0.155	0.433	0.453	0.363	5.084	4.225	4.471
Molecular Function	GO:0017022	5	myosin binding	0.0806174	P31146	Coronin-1A OS=Homo sapiens OX=9606 GN=CORO1A PE=1 SV=4	1.756	Up	0.0276921	CORO1A	51.026	67.084	12.8	6	11	5	0.24	0.204	0.229	0.457	0.42	0.305	4.593	4.713	4.378
Molecular Function	GO:0017022	5	myosin binding	0.0806174	Q96E17	Ras-related protein Rab-3C OS=Homo sapiens OX=9606 GN=RAB3C PE=2 SV=1	3.279	Up	0.00324975	RAB3C	25.952	5.8238	3.5	1	1	1	0.145	0.18	0.133	0.503	0.577	0.422	4.643	4.559	4.434
Molecular Function	GO:0016746	4	transferase activity, transferring acyl groups	0.16088	P21980	Protein-glutamine gamma-glutamyltransferase 2 OS=Homo sapiens OX=9606 GN=TGM2 PE=1 SV=2	1.683	Up	0.000626613	TGM2	77.328	182.95	33.2	17	29	17	0.846	0.835	0.779	1.372	1.375	1.392	0.504	0.508	0.53
Molecular Function	GO:0016746	4	transferase activity, transferring acyl groups	0.16088	Q9UKN8	General transcription factor 3C polypeptide 4 OS=Homo sapiens OX=9606 GN=GTF3C4 PE=1 SV=2	1.843	Up	0.000626613	GTF3C4	91.981	11.226	2.4	2	2	2	0.468	0.499	0.454	0.888	0.879	0.852	2.975	2.755	2.712
Molecular Function	GO:0016746	4	transferase activity, transferring acyl groups	0.16088	P22735	Protein-glutamine gamma-glutamyltransferase K OS=Homo sapiens OX=9606 GN=TGM1 PE=1 SV=4	2.34	Up	0.0115957	TGM1	89.786	7.1142	1.6	1	1	1	0.151	0.132	0.117	0.389	0.294	0.253	5.353	4.901	4.893
Molecular Function	GO:0016746	4	transferase activity, transferring acyl groups	0.16088	Q8IVS2	"Malonyl-CoA-acyl carrier protein transacylase, mitochondrial OS=Homo sapiens OX=9606 GN=MCAT PE=1 SV=2"	7.94	Up	0.00685819	MCAT	42.961	11.136	5.4	2	3	2	0.187	0.146	0.201	1.408	1.409	1.423	2.069	2.154	2.094
Molecular Function	GO:0042393	4	histone binding	0.255729	P52701	DNA mismatch repair protein Msh6 OS=Homo sapiens OX=9606 GN=MSH6 PE=1 SV=2	2.582	Up	0.000143218	MSH6	152.78	25.511	3.8	4	4	4	0.604	0.568	0.591	1.48	1.517	1.555	1.061	0.968	0.986
Molecular Function	GO:0042393	4	histone binding	0.255729	P35659	Protein DEK OS=Homo sapiens OX=9606 GN=DEK PE=1 SV=1	1.701	Up	0.000170232	DEK	42.674	74.096	17.9	7	9	7	0.828	0.842	0.824	1.411	1.455	1.377	0.534	0.592	0.49
Molecular Function	GO:0042393	4	histone binding	0.255729	P51532	Transcription activator BRG1 OS=Homo sapiens OX=9606 GN=SMARCA4 PE=1 SV=2	1.574	Up	0.00293402	SMARCA4	184.64	80.8	7	10	10	5	0.511	0.584	0.561	0.913	0.846	0.847	2.701	2.408	2.751
Molecular Function	GO:0005126	5	cytokine receptor binding	0.169457	Q8WUH2	Transforming growth factor-beta receptor-associated protein 1 OS=Homo sapiens OX=9606 GN=TGFBRAP1 PE=1 SV=1	3.257	Up	0.00127576	TGFBRAP1	97.157	5.887	1	1	1	1	0.181	0.147	0.163	0.567	0.564	0.468	4.628	4.306	4.419
Molecular Function	GO:0005126	5	cytokine receptor binding	0.169457	Q13077	TNF receptor-associated factor 1 OS=Homo sapiens OX=9606 GN=TRAF1 PE=1 SV=1	3.256	Up	0.000451733	TRAF1	46.163	12.975	4.3	2	2	2	0.528	0.526	0.513	1.822	1.704	1.576	0.67	0.822	0.789
Molecular Function	GO:0005126	5	cytokine receptor binding	0.169457	Q99988	Growth/differentiation factor 15 OS=Homo sapiens OX=9606 GN=GDF15 PE=1 SV=3	4.693	Up	0.000143218	GDF15	34.14	-2	2.3	1	1	1	0.421	0.413	0.389	1.984	1.876	1.88	0.639	0.656	0.428
Molecular Function	GO:0004527	6	exonuclease activity	0.20471	Q01780	Exosome component 10 OS=Homo sapiens OX=9606 GN=EXOSC10 PE=1 SV=2	1.733	Up	0.00266303	EXOSC10	100.83	9.293	1.5	1	1	1	0.618	0.669	0.568	1.078	1.019	1.118	2.099	1.775	2.016
Molecular Function	GO:0004527	6	exonuclease activity	0.20471	Q96GM8	Target of EGR1 protein 1 OS=Homo sapiens OX=9606 GN=TOE1 PE=1 SV=1	1.665	Up	0.00247621	TOE1	56.547	5.88	2	1	1	1	0.568	0.547	0.527	0.991	0.883	0.86	2.434	2.527	2.613
Molecular Function	GO:0060090	3	binding, bridging	0.14023	P15924	Desmoplakin OS=Homo sapiens OX=9606 GN=DSP PE=1 SV=3	1.585	Up	0.000451733	DSP	331.77	248.02	9.2	23	24	23	0.819	0.801	0.811	1.292	1.243	1.319	0.818	0.806	0.771
Molecular Function	GO:0060090	3	binding, bridging	0.14023	O00291	Huntingtin-interacting protein 1 OS=Homo sapiens OX=9606 GN=HIP1 PE=1 SV=5	5.527	Up	0.00351365	HIP1	116.22	22.871	4.1	4	4	4	0.056	0.061	0.048	0.327	0.374	0.211	5.82	5.224	4.771
Molecular Function	GO:0060090	3	binding, bridging	0.14023	P02675	Fibrinogen beta chain OS=Homo sapiens OX=9606 GN=FGB PE=1 SV=2	3.082	Up	0.00435295	FGB	55.928	12.014	8.4	4	3	2	0.345	0.324	0.236	0.973	1.008	0.808	3.422	2.891	3.173
Molecular Function	GO:0060090	3	binding, bridging	0.14023	Q9NQY0	Bridging integrator 3 OS=Homo sapiens OX=9606 GN=BIN3 PE=1 SV=1	1.617	Up	0.00062905	BIN3	29.665	6.6948	5.1	1	1	1	0.752	0.711	0.759	1.171	1.195	1.226	1.352	1.321	1.324
Molecular Function	GO:0008168	5	methyltransferase activity	0.300623	P26358	DNA (cytosine-5)-methyltransferase 1 OS=Homo sapiens OX=9606 GN=DNMT1 PE=1 SV=2	1.937	Up	0.000878145	DNMT1	183.16	13.251	1.5	2	2	2	0.622	0.608	0.587	1.219	1.209	1.091	1.883	1.744	1.655
Molecular Function	GO:0008168	5	methyltransferase activity	0.300623	Q7L592	"Protein arginine methyltransferase NDUFAF7, mitochondrial OS=Homo sapiens OX=9606 GN=NDUFAF7 PE=1 SV=1"	2.964	Up	0.00127576	NDUFAF7	49.237	34.117	6.3	2	2	2	0.193	0.174	0.167	0.517	0.595	0.471	4.56	4.427	4.257
Molecular Function	GO:0001047	8	core promoter binding	0.134409	P11387	DNA topoisomerase 1 OS=Homo sapiens OX=9606 GN=TOP1 PE=1 SV=2	1.6	Up	0.000143218	TOP1	90.725	85.059	14	10	12	10	0.855	0.824	0.825	1.331	1.348	1.328	0.804	0.903	0.737
Molecular Function	GO:0001047	8	core promoter binding	0.134409	O00411	"DNA-directed RNA polymerase, mitochondrial OS=Homo sapiens OX=9606 GN=POLRMT PE=1 SV=2"	1.726	Up	0.00120297	POLRMT	138.62	6.7233	0.9	1	1	1	0.732	0.739	0.821	1.321	1.351	1.285	0.848	0.906	1.227
Molecular Function	GO:0001047	8	core promoter binding	0.134409	P51532	Transcription activator BRG1 OS=Homo sapiens OX=9606 GN=SMARCA4 PE=1 SV=2	1.574	Up	0.00293402	SMARCA4	184.64	80.8	7	10	10	5	0.511	0.584	0.561	0.913	0.846	0.847	2.701	2.408	2.751
Molecular Function	GO:0020037	5	heme binding	3.6341e-05	Q16850	Lanosterol 14-alpha demethylase OS=Homo sapiens OX=9606 GN=CYP51A1 PE=1 SV=3	1.74	Up	0.000765643	CYP51A1	56.805	51.51	13.1	5	8	5	0.846	0.873	0.818	1.546	1.428	1.441	0.373	0.377	0.531
Molecular Function	GO:0020037	5	heme binding	3.6341e-05	P04839	Cytochrome b-245 heavy chain OS=Homo sapiens OX=9606 GN=CYBB PE=1 SV=2	1.868	Up	0.011039	CYBB	65.335	47.187	9.3	5	7	5	0.218	0.258	0.253	0.493	0.494	0.375	4.39	4.133	4.268
Molecular Function	GO:0020037	5	heme binding	3.6341e-05	P99999	Cytochrome c OS=Homo sapiens OX=9606 GN=CYCS PE=1 SV=2	1.548	Up	0.00320135	CYCS	11.749	39.906	14.3	2	5	2	0.845	0.889	0.89	1.309	1.472	1.282	0.085	0.128	0.262
Molecular Function	GO:0020037	5	heme binding	3.6341e-05	P13498	Cytochrome b-245 light chain OS=Homo sapiens OX=9606 GN=CYBA PE=1 SV=3	1.626	Up	0.000973161	CYBA	21.012	13.089	12.8	2	2	2	0.614	0.641	0.66	1.071	1.052	0.991	2.017	1.969	1.962
Molecular Function	GO:0020037	5	heme binding	3.6341e-05	P35354	Prostaglandin G/H synthase 2 OS=Homo sapiens OX=9606 GN=PTGS2 PE=1 SV=2	7.606	Up	0.00788647	PTGS2	68.995	101.98	21.2	9	12	9	0.313	0.285	0.221	2.018	2.08	2.131	0.414	0.518	0.526
Molecular Function	GO:0020037	5	heme binding	3.6341e-05	P05164	Myeloperoxidase OS=Homo sapiens OX=9606 GN=MPO PE=1 SV=1	1.973	Up	0.0364784	MPO	83.868	67.932	6	4	10	3	0.197	0.294	0.35	0.606	0.58	0.473	4.245	3.828	3.893
Molecular Function	GO:0020037	5	heme binding	3.6341e-05	P11678	Eosinophil peroxidase OS=Homo sapiens OX=9606 GN=EPX PE=1 SV=2	3.08	Up	0.000765643	EPX	81.04	16.85	4.5	4	4	3	0.417	0.343	0.362	1.2	1.155	1.101	2.42	2.381	2.517
Molecular Function	GO:0004866	6	endopeptidase inhibitor activity	3.34564e-05	P01011	Alpha-1-antichymotrypsin OS=Homo sapiens OX=9606 GN=SERPINA3 PE=1 SV=2	2.26	Up	0.00271894	SERPINA3	47.65	16.505	2.8	1	3	1	0.177	0.161	0.196	0.445	0.398	0.364	4.958	4.48	4.723
Molecular Function	GO:0004866	6	endopeptidase inhibitor activity	3.34564e-05	P01033	Metalloproteinase inhibitor 1 OS=Homo sapiens OX=9606 GN=TIMP1 PE=1 SV=1	1.84	Up	0.00112649	TIMP1	23.171	37.648	23.2	4	5	4	0.798	0.797	0.728	1.407	1.504	1.363	0.569	0.64	0.649
Molecular Function	GO:0004866	6	endopeptidase inhibitor activity	3.34564e-05	P48307	Tissue factor pathway inhibitor 2 OS=Homo sapiens OX=9606 GN=TFPI2 PE=1 SV=1	3.234	Up	0.000143218	TFPI2	26.934	18.325	17	3	3	3	0.531	0.498	0.528	1.699	1.644	1.692	0.851	0.731	0.888
Molecular Function	GO:0004866	6	endopeptidase inhibitor activity	3.34564e-05	P07093	Glia-derived nexin OS=Homo sapiens OX=9606 GN=SERPINE2 PE=1 SV=1	2.223	Up	0.000878145	SERPINE2	44.002	6.6443	3	1	1	1	0.647	0.671	0.648	1.518	1.53	1.322	1.052	0.877	0.988
Molecular Function	GO:0004866	6	endopeptidase inhibitor activity	3.34564e-05	P0C0L5	Complement C4-B OS=Homo sapiens OX=9606 GN=C4B PE=1 SV=2	1.776	Up	0.00468753	C4B	192.75	6.2198	1.4	3	2	1	0.386	0.433	0.343	0.703	0.705	0.656	3.828	3.549	3.034
Molecular Function	GO:0004866	6	endopeptidase inhibitor activity	3.34564e-05	P01024	Complement C3 OS=Homo sapiens OX=9606 GN=C3 PE=1 SV=2	4.837	Up	0.00145904	C3	187.15	6.9985	1.5	3	1	1	0.116	0.092	0.123	0.593	0.562	0.446	4.787	4.55	4.435
Molecular Function	GO:0004866	6	endopeptidase inhibitor activity	3.34564e-05	P12111	Collagen alpha-3(VI) chain OS=Homo sapiens OX=9606 GN=COL6A3 PE=1 SV=5	1.903	Up	0.000143218	COL6A3	343.67	323.31	16.8	46	59	46	0.76	0.77	0.739	1.437	1.416	1.465	0.563	0.638	0.606
Molecular Function	GO:0004866	6	endopeptidase inhibitor activity	3.34564e-05	P05120	Plasminogen activator inhibitor 2 OS=Homo sapiens OX=9606 GN=SERPINB2 PE=1 SV=2	1.786	Up	0.0010625	SERPINB2	46.596	19.354	9.2	3	3	3	0.836	0.75	0.742	1.384	1.358	1.416	0.619	0.544	0.588
Molecular Function	GO:0051219	4	phosphoprotein binding	0.0738804	P09769	Tyrosine-protein kinase Fgr OS=Homo sapiens OX=9606 GN=FGR PE=1 SV=2	2.913	Up	0.0110415	FGR	59.478	6.0256	1.9	1	1	1	0.1	0.131	0.113	0.39	0.376	0.236	5.534	4.88	4.732
Molecular Function	GO:0051219	4	phosphoprotein binding	0.0738804	P29350	Tyrosine-protein phosphatase non-receptor type 6 OS=Homo sapiens OX=9606 GN=PTPN6 PE=1 SV=1	2.207	Up	0.00753624	PTPN6	67.56	12.869	4.5	2	2	2	0.344	0.304	0.246	0.702	0.696	0.575	4.026	3.512	3.875
Molecular Function	GO:0051219	4	phosphoprotein binding	0.0738804	P00750	Tissue-type plasminogen activator OS=Homo sapiens OX=9606 GN=PLAT PE=1 SV=1	1.868	Up	0.000451733	PLAT	62.916	18.308	6.6	3	3	3	0.693	0.643	0.678	1.258	1.278	1.227	1.017	1.121	1.997
Molecular Function	GO:0060089	2	molecular transducer activity	0.0640445	P05362	Intercellular adhesion molecule 1 OS=Homo sapiens OX=9606 GN=ICAM1 PE=1 SV=2	1.96	Up	0.000143218	ICAM1	57.825	39.355	3.4	2	3	2	0.772	0.807	0.773	1.532	1.507	1.571	0.24	0.399	0.493
Molecular Function	GO:0060089	2	molecular transducer activity	0.0640445	P29350	Tyrosine-protein phosphatase non-receptor type 6 OS=Homo sapiens OX=9606 GN=PTPN6 PE=1 SV=1	2.207	Up	0.00753624	PTPN6	67.56	12.869	4.5	2	2	2	0.344	0.304	0.246	0.702	0.696	0.575	4.026	3.512	3.875
Molecular Function	GO:0060089	2	molecular transducer activity	0.0640445	P11279	Lysosome-associated membrane glycoprotein 1 OS=Homo sapiens OX=9606 GN=LAMP1 PE=1 SV=3	1.681	Up	0.00703221	LAMP1	44.882	12.935	4.6	2	3	2	0.582	0.737	0.61	1.059	1.128	1.056	1.818	1.983	1.776
Molecular Function	GO:0060089	2	molecular transducer activity	0.0640445	P58215	Lysyl oxidase homolog 3 OS=Homo sapiens OX=9606 GN=LOXL3 PE=1 SV=1	1.811	Up	0.0010571	LOXL3	83.166	17.981	4.4	2	2	2	0.677	0.68	0.631	1.268	1.199	1.134	1.507	1.574	1.54
Molecular Function	GO:0060089	2	molecular transducer activity	0.0640445	Q03405	Urokinase plasminogen activator surface receptor OS=Homo sapiens OX=9606 GN=PLAUR PE=1 SV=1	1.609	Up	0.00194826	PLAUR	36.978	39.243	25.1	5	5	5	0.879	0.809	0.812	1.309	1.427	1.287	0.717	0.802	0.71
Molecular Function	GO:0060089	2	molecular transducer activity	0.0640445	P08575	Receptor-type tyrosine-protein phosphatase C OS=Homo sapiens OX=9606 GN=PTPRC PE=1 SV=3	3.803	Up	0.00505349	PTPRC	147.48	23.501	2.4	3	3	3	0.099	0.12	0.091	0.473	0.416	0.29	5.307	4.978	4.51
Molecular Function	GO:0060089	2	molecular transducer activity	0.0640445	Q96R09	Olfactory receptor 5B2 OS=Homo sapiens OX=9606 GN=OR5B2 PE=2 SV=3	8.512	Up	0.00152846	OR5B2	34.568	5.9475	2.6	1	1	1	0.047	0.046	0.032	0.379	0.407	0.278	5.377	5.112	5.086
Molecular Function	GO:0060089	2	molecular transducer activity	0.0640445	Q12879	"Glutamate receptor ionotropic, NMDA 2A OS=Homo sapiens OX=9606 GN=GRIN2A PE=1 SV=1"	1.827	Up	0.0191224	GRIN2A	165.28	6.0968	0.7	1	1	1	0.421	0.424	0.414	0.841	0.766	0.693	3.274	3.204	3.149
Molecular Function	GO:0060089	2	molecular transducer activity	0.0640445	P05107	Integrin beta-2 OS=Homo sapiens OX=9606 GN=ITGB2 PE=1 SV=2	6.009	Up	0.000629811	ITGB2	84.781	31.175	4.7	3	4	3	0.123	0.121	0.098	0.72	0.723	0.612	4.37	4.201	4.109
Molecular Function	GO:0003713	5	transcription coactivator activity	0.198565	Q00653	Nuclear factor NF-kappa-B p100 subunit OS=Homo sapiens OX=9606 GN=NFKB2 PE=1 SV=4	1.721	Up	0.000971938	NFKB2	96.748	6.5644	1.2	1	2	1	0.612	0.592	0.566	1.023	1.058	0.966	2.24	2.122	2.139
Molecular Function	GO:0003713	5	transcription coactivator activity	0.198565	Q92922	SWI/SNF complex subunit SMARCC1 OS=Homo sapiens OX=9606 GN=SMARCC1 PE=1 SV=3	1.507	Up	0.000150583	SMARCC1	122.87	13.896	5.1	5	6	2	0.823	0.817	0.844	1.231	1.249	1.264	0.924	1.039	0.958
Molecular Function	GO:0003713	5	transcription coactivator activity	0.198565	O14497	AT-rich interactive domain-containing protein 1A OS=Homo sapiens OX=9606 GN=ARID1A PE=1 SV=3	2.505	Up	0.000150583	ARID1A	242.04	26.789	1.8	4	4	4	0.549	0.556	0.521	1.411	1.321	1.341	1.641	1.521	1.339
Molecular Function	GO:0003713	5	transcription coactivator activity	0.198565	P51532	Transcription activator BRG1 OS=Homo sapiens OX=9606 GN=SMARCA4 PE=1 SV=2	1.574	Up	0.00293402	SMARCA4	184.64	80.8	7	10	10	5	0.511	0.584	0.561	0.913	0.846	0.847	2.701	2.408	2.751
Molecular Function	GO:0003713	5	transcription coactivator activity	0.198565	P17844	Probable ATP-dependent RNA helicase DDX5 OS=Homo sapiens OX=9606 GN=DDX5 PE=1 SV=1	1.508	Up	0.000144328	DDX5	69.147	121.57	35	20	28	14	0.797	0.778	0.789	1.201	1.165	1.198	1.386	1.206	1.06
Molecular Function	GO:0051015	6	actin filament binding	0.252543	P13796	Plastin-2 OS=Homo sapiens OX=9606 GN=LCP1 PE=1 SV=6	4.138	Up	0.00138069	LCP1	70.288	27.571	12.4	8	13	4	0.077	0.087	0.075	0.358	0.363	0.268	5.247	4.927	4.811
Molecular Function	GO:0051015	6	actin filament binding	0.252543	O00291	Huntingtin-interacting protein 1 OS=Homo sapiens OX=9606 GN=HIP1 PE=1 SV=5	5.527	Up	0.00351365	HIP1	116.22	22.871	4.1	4	4	4	0.056	0.061	0.048	0.327	0.374	0.211	5.82	5.224	4.771
Molecular Function	GO:0051015	6	actin filament binding	0.252543	P31146	Coronin-1A OS=Homo sapiens OX=9606 GN=CORO1A PE=1 SV=4	1.756	Up	0.0276921	CORO1A	51.026	67.084	12.8	6	11	5	0.24	0.204	0.229	0.457	0.42	0.305	4.593	4.713	4.378
Molecular Function	GO:0051015	6	actin filament binding	0.252543	O95466	Formin-like protein 1 OS=Homo sapiens OX=9606 GN=FMNL1 PE=1 SV=3	1.947	Up	0.00971115	FMNL1	121.85	21.657	2.9	3	5	2	0.31	0.43	0.33	0.711	0.737	0.635	3.427	3.452	3.766
Molecular Function	GO:0022832	7	voltage-gated channel activity	0.0346083	P04839	Cytochrome b-245 heavy chain OS=Homo sapiens OX=9606 GN=CYBB PE=1 SV=2	1.868	Up	0.011039	CYBB	65.335	47.187	9.3	5	7	5	0.218	0.258	0.253	0.493	0.494	0.375	4.39	4.133	4.268
Molecular Function	GO:0022832	7	voltage-gated channel activity	0.0346083	Q13303	Voltage-gated potassium channel subunit beta-2 OS=Homo sapiens OX=9606 GN=KCNAB2 PE=1 SV=2	1.772	Up	0.0132908	KCNAB2	41	12.895	5.7	2	2	2	0.403	0.389	0.304	0.718	0.63	0.594	3.798	3.837	3.225
Molecular Function	GO:0022832	7	voltage-gated channel activity	0.0346083	Q12879	"Glutamate receptor ionotropic, NMDA 2A OS=Homo sapiens OX=9606 GN=GRIN2A PE=1 SV=1"	1.827	Up	0.0191224	GRIN2A	165.28	6.0968	0.7	1	1	1	0.421	0.424	0.414	0.841	0.766	0.693	3.274	3.204	3.149
Molecular Function	GO:0008236	6	serine-type peptidase activity	0.00105475	P00739	Haptoglobin-related protein OS=Homo sapiens OX=9606 GN=HPR PE=2 SV=2	2.722	Up	0.00127576	HPR	39.029	18.705	8.3	3	6	3	0.22	0.191	0.208	0.608	0.581	0.496	4.55	4.128	3.946
Molecular Function	GO:0008236	6	serine-type peptidase activity	0.00105475	P00750	Tissue-type plasminogen activator OS=Homo sapiens OX=9606 GN=PLAT PE=1 SV=1	1.868	Up	0.000451733	PLAT	62.916	18.308	6.6	3	3	3	0.693	0.643	0.678	1.258	1.278	1.227	1.017	1.121	1.997
Molecular Function	GO:0008236	6	serine-type peptidase activity	0.00105475	P0C0L5	Complement C4-B OS=Homo sapiens OX=9606 GN=C4B PE=1 SV=2	1.776	Up	0.00468753	C4B	192.75	6.2198	1.4	3	2	1	0.386	0.433	0.343	0.703	0.705	0.656	3.828	3.549	3.034
Molecular Function	GO:0008236	6	serine-type peptidase activity	0.00105475	Q9BY50	Signal peptidase complex catalytic subunit SEC11C OS=Homo sapiens OX=9606 GN=SEC11C PE=1 SV=3	2.024	Up	0.00657759	SEC11C	21.542	12.506	8.9	2	2	2	0.742	0.74	0.735	1.411	1.574	1.502	0.515	0.814	0.565
Molecular Function	GO:0008236	6	serine-type peptidase activity	0.00105475	P00742	Coagulation factor X OS=Homo sapiens OX=9606 GN=F10 PE=1 SV=2	1.744	Up	0.00727545	F10	54.731	7.2012	2.3	1	1	1	0.627	0.801	0.658	1.147	1.207	1.283	1.529	1.464	1.244
Molecular Function	GO:0008236	6	serine-type peptidase activity	0.00105475	P01024	Complement C3 OS=Homo sapiens OX=9606 GN=C3 PE=1 SV=2	4.837	Up	0.00145904	C3	187.15	6.9985	1.5	3	1	1	0.116	0.092	0.123	0.593	0.562	0.446	4.787	4.55	4.435
Molecular Function	GO:0003682	3	chromatin binding	0.0103835	P26358	DNA (cytosine-5)-methyltransferase 1 OS=Homo sapiens OX=9606 GN=DNMT1 PE=1 SV=2	1.937	Up	0.000878145	DNMT1	183.16	13.251	1.5	2	2	2	0.622	0.608	0.587	1.219	1.209	1.091	1.883	1.744	1.655
Molecular Function	GO:0003682	3	chromatin binding	0.0103835	P52701	DNA mismatch repair protein Msh6 OS=Homo sapiens OX=9606 GN=MSH6 PE=1 SV=2	2.582	Up	0.000143218	MSH6	152.78	25.511	3.8	4	4	4	0.604	0.568	0.591	1.48	1.517	1.555	1.061	0.968	0.986
Molecular Function	GO:0003682	3	chromatin binding	0.0103835	P35659	Protein DEK OS=Homo sapiens OX=9606 GN=DEK PE=1 SV=1	1.701	Up	0.000170232	DEK	42.674	74.096	17.9	7	9	7	0.828	0.842	0.824	1.411	1.455	1.377	0.534	0.592	0.49
Molecular Function	GO:0003682	3	chromatin binding	0.0103835	P11388	DNA topoisomerase 2-alpha OS=Homo sapiens OX=9606 GN=TOP2A PE=1 SV=3	2.341	Up	0.000765643	TOP2A	174.38	13.579	3.7	5	6	2	0.545	0.56	0.503	1.331	1.179	1.255	1.684	1.738	1.852
Molecular Function	GO:0003682	3	chromatin binding	0.0103835	Q00653	Nuclear factor NF-kappa-B p100 subunit OS=Homo sapiens OX=9606 GN=NFKB2 PE=1 SV=4	1.721	Up	0.000971938	NFKB2	96.748	6.5644	1.2	1	2	1	0.612	0.592	0.566	1.023	1.058	0.966	2.24	2.122	2.139
Molecular Function	GO:0003682	3	chromatin binding	0.0103835	Q92922	SWI/SNF complex subunit SMARCC1 OS=Homo sapiens OX=9606 GN=SMARCC1 PE=1 SV=3	1.507	Up	0.000150583	SMARCC1	122.87	13.896	5.1	5	6	2	0.823	0.817	0.844	1.231	1.249	1.264	0.924	1.039	0.958
Molecular Function	GO:0003682	3	chromatin binding	0.0103835	P11387	DNA topoisomerase 1 OS=Homo sapiens OX=9606 GN=TOP1 PE=1 SV=2	1.6	Up	0.000143218	TOP1	90.725	85.059	14	10	12	10	0.855	0.824	0.825	1.331	1.348	1.328	0.804	0.903	0.737
Molecular Function	GO:0003682	3	chromatin binding	0.0103835	O14497	AT-rich interactive domain-containing protein 1A OS=Homo sapiens OX=9606 GN=ARID1A PE=1 SV=3	2.505	Up	0.000150583	ARID1A	242.04	26.789	1.8	4	4	4	0.549	0.556	0.521	1.411	1.321	1.341	1.641	1.521	1.339
Molecular Function	GO:0003682	3	chromatin binding	0.0103835	P05164	Myeloperoxidase OS=Homo sapiens OX=9606 GN=MPO PE=1 SV=1	1.973	Up	0.0364784	MPO	83.868	67.932	6	4	10	3	0.197	0.294	0.35	0.606	0.58	0.473	4.245	3.828	3.893
Molecular Function	GO:0003682	3	chromatin binding	0.0103835	Q9UBU8	Mortality factor 4-like protein 1 OS=Homo sapiens OX=9606 GN=MORF4L1 PE=1 SV=2	1.697	Up	0.011983	MORF4L1	41.473	12.028	5.5	2	3	2	0.265	0.264	0.243	0.496	0.446	0.368	4.747	4.242	4.278
Molecular Function	GO:0015267	5	channel activity	0.00908655	P04839	Cytochrome b-245 heavy chain OS=Homo sapiens OX=9606 GN=CYBB PE=1 SV=2	1.868	Up	0.011039	CYBB	65.335	47.187	9.3	5	7	5	0.218	0.258	0.253	0.493	0.494	0.375	4.39	4.133	4.268
Molecular Function	GO:0015267	5	channel activity	0.00908655	Q13303	Voltage-gated potassium channel subunit beta-2 OS=Homo sapiens OX=9606 GN=KCNAB2 PE=1 SV=2	1.772	Up	0.0132908	KCNAB2	41	12.895	5.7	2	2	2	0.403	0.389	0.304	0.718	0.63	0.594	3.798	3.837	3.225
Molecular Function	GO:0015267	5	channel activity	0.00908655	Q6NSJ5	Volume-regulated anion channel subunit LRRC8E OS=Homo sapiens OX=9606 GN=LRRC8E PE=1 SV=2	2.401	Up	0.00797184	LRRC8E	90.246	21.072	4.5	3	3	3	0.775	0.68	0.503	1.638	1.62	1.443	0.705	0.621	0.841
Molecular Function	GO:0015267	5	channel activity	0.00908655	Q8IWT6	Volume-regulated anion channel subunit LRRC8A OS=Homo sapiens OX=9606 GN=LRRC8A PE=1 SV=1	1.592	Up	0.00171487	LRRC8A	94.198	26.6	5.6	4	4	4	0.906	0.831	0.87	1.371	1.461	1.319	0.558	0.618	0.469
Molecular Function	GO:0015267	5	channel activity	0.00908655	Q9BXS9	Solute carrier family 26 member 6 OS=Homo sapiens OX=9606 GN=SLC26A6 PE=1 SV=1	1.702	Up	0.0130816	SLC26A6	82.966	10.964	1.8	2	2	2	0.797	0.625	0.853	1.273	1.245	1.355	1.243	0.979	0.992
Molecular Function	GO:0015267	5	channel activity	0.00908655	Q12879	"Glutamate receptor ionotropic, NMDA 2A OS=Homo sapiens OX=9606 GN=GRIN2A PE=1 SV=1"	1.827	Up	0.0191224	GRIN2A	165.28	6.0968	0.7	1	1	1	0.421	0.424	0.414	0.841	0.766	0.693	3.274	3.204	3.149
Molecular Function	GO:0001046	9	core promoter sequence-specific DNA binding	0.0346083	P11387	DNA topoisomerase 1 OS=Homo sapiens OX=9606 GN=TOP1 PE=1 SV=2	1.6	Up	0.000143218	TOP1	90.725	85.059	14	10	12	10	0.855	0.824	0.825	1.331	1.348	1.328	0.804	0.903	0.737
Molecular Function	GO:0001046	9	core promoter sequence-specific DNA binding	0.0346083	O00411	"DNA-directed RNA polymerase, mitochondrial OS=Homo sapiens OX=9606 GN=POLRMT PE=1 SV=2"	1.726	Up	0.00120297	POLRMT	138.62	6.7233	0.9	1	1	1	0.732	0.739	0.821	1.321	1.351	1.285	0.848	0.906	1.227
Molecular Function	GO:0001046	9	core promoter sequence-specific DNA binding	0.0346083	P51532	Transcription activator BRG1 OS=Homo sapiens OX=9606 GN=SMARCA4 PE=1 SV=2	1.574	Up	0.00293402	SMARCA4	184.64	80.8	7	10	10	5	0.511	0.584	0.561	0.913	0.846	0.847	2.701	2.408	2.751
Molecular Function	GO:1901681	3	sulfur compound binding	0.205167	P11498	"Pyruvate carboxylase, mitochondrial OS=Homo sapiens OX=9606 GN=PC PE=1 SV=2"	2.212	Up	0.000878145	PC	129.63	23.764	4.2	3	3	3	0.535	0.512	0.469	1.07	1.106	1.178	2.026	2.267	2.145
Molecular Function	GO:1901681	3	sulfur compound binding	0.205167	P28330	"Long-chain specific acyl-CoA dehydrogenase, mitochondrial OS=Homo sapiens OX=9606 GN=ACADL PE=1 SV=2"	2.081	Up	0.0168534	ACADL	47.655	14.052	5.6	2	3	2	0.312	0.37	0.229	0.69	0.629	0.577	4.316	4.01	3.585
Molecular Function	GO:1901681	3	sulfur compound binding	0.205167	P07093	Glia-derived nexin OS=Homo sapiens OX=9606 GN=SERPINE2 PE=1 SV=1	2.223	Up	0.000878145	SERPINE2	44.002	6.6443	3	1	1	1	0.647	0.671	0.648	1.518	1.53	1.322	1.052	0.877	0.988
Molecular Function	GO:1901681	3	sulfur compound binding	0.205167	P05164	Myeloperoxidase OS=Homo sapiens OX=9606 GN=MPO PE=1 SV=1	1.973	Up	0.0364784	MPO	83.868	67.932	6	4	10	3	0.197	0.294	0.35	0.606	0.58	0.473	4.245	3.828	3.893
Molecular Function	GO:0016620	5	oxidoreductase activity, acting on the aldehyde or oxo group of donors, NAD or NADP as acceptor	0.126358	Q8WVX9	Fatty acyl-CoA reductase 1 OS=Homo sapiens OX=9606 GN=FAR1 PE=1 SV=1	1.9	Up	0.000878145	FAR1	59.356	47.632	10.1	4	5	4	0.539	0.543	0.484	0.968	1.013	0.994	2.273	2.382	2.304
Molecular Function	GO:0016620	5	oxidoreductase activity, acting on the aldehyde or oxo group of donors, NAD or NADP as acceptor	0.126358	P05091	"Aldehyde dehydrogenase, mitochondrial OS=Homo sapiens OX=9606 GN=ALDH2 PE=1 SV=2"	1.523	Up	0.000971938	ALDH2	56.381	65.223	17.2	8	13	7	0.639	0.647	0.595	0.958	0.962	0.945	1.695	1.751	1.611
Molecular Function	GO:0005001	9	transmembrane receptor protein tyrosine phosphatase activity	0.0180855	P29350	Tyrosine-protein phosphatase non-receptor type 6 OS=Homo sapiens OX=9606 GN=PTPN6 PE=1 SV=1	2.207	Up	0.00753624	PTPN6	67.56	12.869	4.5	2	2	2	0.344	0.304	0.246	0.702	0.696	0.575	4.026	3.512	3.875
Molecular Function	GO:0005001	9	transmembrane receptor protein tyrosine phosphatase activity	0.0180855	P08575	Receptor-type tyrosine-protein phosphatase C OS=Homo sapiens OX=9606 GN=PTPRC PE=1 SV=3	3.803	Up	0.00505349	PTPRC	147.48	23.501	2.4	3	3	3	0.099	0.12	0.091	0.473	0.416	0.29	5.307	4.978	4.51
Molecular Function	GO:0005261	8	cation channel activity	0.259407	Q13303	Voltage-gated potassium channel subunit beta-2 OS=Homo sapiens OX=9606 GN=KCNAB2 PE=1 SV=2	1.772	Up	0.0132908	KCNAB2	41	12.895	5.7	2	2	2	0.403	0.389	0.304	0.718	0.63	0.594	3.798	3.837	3.225
Molecular Function	GO:0005261	8	cation channel activity	0.259407	Q12879	"Glutamate receptor ionotropic, NMDA 2A OS=Homo sapiens OX=9606 GN=GRIN2A PE=1 SV=1"	1.827	Up	0.0191224	GRIN2A	165.28	6.0968	0.7	1	1	1	0.421	0.424	0.414	0.841	0.766	0.693	3.274	3.204	3.149
Molecular Function	GO:0003810	6	protein-glutamine gamma-glutamyltransferase activity	0.00388955	P21980	Protein-glutamine gamma-glutamyltransferase 2 OS=Homo sapiens OX=9606 GN=TGM2 PE=1 SV=2	1.683	Up	0.000626613	TGM2	77.328	182.95	33.2	17	29	17	0.846	0.835	0.779	1.372	1.375	1.392	0.504	0.508	0.53
Molecular Function	GO:0003810	6	protein-glutamine gamma-glutamyltransferase activity	0.00388955	P22735	Protein-glutamine gamma-glutamyltransferase K OS=Homo sapiens OX=9606 GN=TGM1 PE=1 SV=4	2.34	Up	0.0115957	TGM1	89.786	7.1142	1.6	1	1	1	0.151	0.132	0.117	0.389	0.294	0.253	5.353	4.901	4.893
Molecular Function	GO:0048365	9	Rac GTPase binding	0.0302064	Q9P258	Protein RCC2 OS=Homo sapiens OX=9606 GN=RCC2 PE=1 SV=2	1.686	Up	0.00884413	RCC2	56.084	21.608	5	2	3	2	0.358	0.473	0.421	0.715	0.72	0.676	3.422	3.581	3.032
Molecular Function	GO:0048365	9	Rac GTPase binding	0.0302064	P52566	Rho GDP-dissociation inhibitor 2 OS=Homo sapiens OX=9606 GN=ARHGDIB PE=1 SV=3	1.755	Up	0.0390007	ARHGDIB	22.988	11.771	8	2	3	2	0.155	0.171	0.151	0.327	0.304	0.206	5.268	5.207	4.639
Molecular Function	GO:0048365	9	Rac GTPase binding	0.0302064	O95466	Formin-like protein 1 OS=Homo sapiens OX=9606 GN=FMNL1 PE=1 SV=3	1.947	Up	0.00971115	FMNL1	121.85	21.657	2.9	3	5	2	0.31	0.43	0.33	0.711	0.737	0.635	3.427	3.452	3.766
Molecular Function	GO:0008201	5	heparin binding	0.341462	P07093	Glia-derived nexin OS=Homo sapiens OX=9606 GN=SERPINE2 PE=1 SV=1	2.223	Up	0.000878145	SERPINE2	44.002	6.6443	3	1	1	1	0.647	0.671	0.648	1.518	1.53	1.322	1.052	0.877	0.988
Molecular Function	GO:0008201	5	heparin binding	0.341462	P05164	Myeloperoxidase OS=Homo sapiens OX=9606 GN=MPO PE=1 SV=1	1.973	Up	0.0364784	MPO	83.868	67.932	6	4	10	3	0.197	0.294	0.35	0.606	0.58	0.473	4.245	3.828	3.893
Molecular Function	GO:0009055	2	electron carrier activity	0.295941	P99999	Cytochrome c OS=Homo sapiens OX=9606 GN=CYCS PE=1 SV=2	1.548	Up	0.00320135	CYCS	11.749	39.906	14.3	2	5	2	0.845	0.889	0.89	1.309	1.472	1.282	0.085	0.128	0.262
Molecular Function	GO:0009055	2	electron carrier activity	0.295941	P13498	Cytochrome b-245 light chain OS=Homo sapiens OX=9606 GN=CYBA PE=1 SV=3	1.626	Up	0.000973161	CYBA	21.012	13.089	12.8	2	2	2	0.614	0.641	0.66	1.071	1.052	0.991	2.017	1.969	1.962
Molecular Function	GO:0009055	2	electron carrier activity	0.295941	P05091	"Aldehyde dehydrogenase, mitochondrial OS=Homo sapiens OX=9606 GN=ALDH2 PE=1 SV=2"	1.523	Up	0.000971938	ALDH2	56.381	65.223	17.2	8	13	7	0.639	0.647	0.595	0.958	0.962	0.945	1.695	1.751	1.611
Molecular Function	GO:0008408	7	3'-5' exonuclease activity	0.114122	Q01780	Exosome component 10 OS=Homo sapiens OX=9606 GN=EXOSC10 PE=1 SV=2	1.733	Up	0.00266303	EXOSC10	100.83	9.293	1.5	1	1	1	0.618	0.669	0.568	1.078	1.019	1.118	2.099	1.775	2.016
Molecular Function	GO:0008408	7	3'-5' exonuclease activity	0.114122	Q96GM8	Target of EGR1 protein 1 OS=Homo sapiens OX=9606 GN=TOE1 PE=1 SV=1	1.665	Up	0.00247621	TOE1	56.547	5.88	2	1	1	1	0.568	0.547	0.527	0.991	0.883	0.86	2.434	2.527	2.613
Molecular Function	GO:0016879	4	ligase activity, forming carbon-nitrogen bonds	0.218293	P11498	"Pyruvate carboxylase, mitochondrial OS=Homo sapiens OX=9606 GN=PC PE=1 SV=2"	2.212	Up	0.000878145	PC	129.63	23.764	4.2	3	3	3	0.535	0.512	0.469	1.07	1.106	1.178	2.026	2.267	2.145
Molecular Function	GO:0016879	4	ligase activity, forming carbon-nitrogen bonds	0.218293	Q6UB35	"Monofunctional C1-tetrahydrofolate synthase, mitochondrial OS=Homo sapiens OX=9606 GN=MTHFD1L PE=1 SV=1"	1.579	Up	0.000878145	MTHFD1L	105.79	107.65	14.9	12	15	12	0.693	0.729	0.686	1.09	1.153	1.086	1.958	1.821	1.537
Molecular Function	GO:0001159	8	core promoter proximal region DNA binding	0.259407	Q00653	Nuclear factor NF-kappa-B p100 subunit OS=Homo sapiens OX=9606 GN=NFKB2 PE=1 SV=4	1.721	Up	0.000971938	NFKB2	96.748	6.5644	1.2	1	2	1	0.612	0.592	0.566	1.023	1.058	0.966	2.24	2.122	2.139
Molecular Function	GO:0001159	8	core promoter proximal region DNA binding	0.259407	Q9Y5B6	PAX3- and PAX7-binding protein 1 OS=Homo sapiens OX=9606 GN=PAXBP1 PE=1 SV=2	1.512	Up	0.0211171	PAXBP1	104.8	6.6661	1.4	1	1	1	0.74	0.653	0.547	0.966	0.943	1.025	1.856	1.914	2.543
Molecular Function	GO:0030234	3	enzyme regulator activity	0.0310771	P05120	Plasminogen activator inhibitor 2 OS=Homo sapiens OX=9606 GN=SERPINB2 PE=1 SV=2	1.786	Up	0.0010625	SERPINB2	46.596	19.354	9.2	3	3	3	0.836	0.75	0.742	1.384	1.358	1.416	0.619	0.544	0.588
Molecular Function	GO:0030234	3	enzyme regulator activity	0.0310771	Q15080	Neutrophil cytosol factor 4 OS=Homo sapiens OX=9606 GN=NCF4 PE=1 SV=2	2.023	Up	0.021306	NCF4	39.031	7.6552	3.5	1	2	1	0.156	0.147	0.182	0.336	0.396	0.249	5.347	4.797	4.655
Molecular Function	GO:0030234	3	enzyme regulator activity	0.0310771	P07093	Glia-derived nexin OS=Homo sapiens OX=9606 GN=SERPINE2 PE=1 SV=1	2.223	Up	0.000878145	SERPINE2	44.002	6.6443	3	1	1	1	0.647	0.671	0.648	1.518	1.53	1.322	1.052	0.877	0.988
Molecular Function	GO:0030234	3	enzyme regulator activity	0.0310771	P20292	Arachidonate 5-lipoxygenase-activating protein OS=Homo sapiens OX=9606 GN=ALOX5AP PE=1 SV=2	1.809	Up	0.00384208	ALOX5AP	18.157	6.5867	6.8	1	2	1	0.222	0.194	0.207	0.418	0.352	0.357	5.121	4.743	4.196
Molecular Function	GO:0030234	3	enzyme regulator activity	0.0310771	P52566	Rho GDP-dissociation inhibitor 2 OS=Homo sapiens OX=9606 GN=ARHGDIB PE=1 SV=3	1.755	Up	0.0390007	ARHGDIB	22.988	11.771	8	2	3	2	0.155	0.171	0.151	0.327	0.304	0.206	5.268	5.207	4.639
Molecular Function	GO:0030234	3	enzyme regulator activity	0.0310771	Q9Y3L3	SH3 domain-binding protein 1 OS=Homo sapiens OX=9606 GN=SH3BP1 PE=1 SV=3	1.653	Up	0.00468961	SH3BP1	75.712	34.101	2.6	1	1	1	0.487	0.529	0.537	0.946	0.789	0.832	2.605	2.778	2.818
Molecular Function	GO:0030234	3	enzyme regulator activity	0.0310771	P01011	Alpha-1-antichymotrypsin OS=Homo sapiens OX=9606 GN=SERPINA3 PE=1 SV=2	2.26	Up	0.00271894	SERPINA3	47.65	16.505	2.8	1	3	1	0.177	0.161	0.196	0.445	0.398	0.364	4.958	4.48	4.723
Molecular Function	GO:0030234	3	enzyme regulator activity	0.0310771	Q9UKN8	General transcription factor 3C polypeptide 4 OS=Homo sapiens OX=9606 GN=GTF3C4 PE=1 SV=2	1.843	Up	0.000626613	GTF3C4	91.981	11.226	2.4	2	2	2	0.468	0.499	0.454	0.888	0.879	0.852	2.975	2.755	2.712
Molecular Function	GO:0030234	3	enzyme regulator activity	0.0310771	P48307	Tissue factor pathway inhibitor 2 OS=Homo sapiens OX=9606 GN=TFPI2 PE=1 SV=1	3.234	Up	0.000143218	TFPI2	26.934	18.325	17	3	3	3	0.531	0.498	0.528	1.699	1.644	1.692	0.851	0.731	0.888
Molecular Function	GO:0030234	3	enzyme regulator activity	0.0310771	Q86XL3	Ankyrin repeat and LEM domain-containing protein 2 OS=Homo sapiens OX=9606 GN=ANKLE2 PE=1 SV=4	1.59	Up	0.000633665	ANKLE2	104.11	10.372	1.3	1	1	1	0.888	0.833	0.891	1.375	1.415	1.364	0.454	0.6	0.574
Molecular Function	GO:0030234	3	enzyme regulator activity	0.0310771	Q15283	Ras GTPase-activating protein 2 OS=Homo sapiens OX=9606 GN=RASA2 PE=1 SV=3	2.753	Up	0.0178775	RASA2	96.613	13.993	4.1	2	2	2	0.515	0.442	0.416	1.3	0.852	1.628	1.77	1.718	2.407
Molecular Function	GO:0030234	3	enzyme regulator activity	0.0310771	P01024	Complement C3 OS=Homo sapiens OX=9606 GN=C3 PE=1 SV=2	4.837	Up	0.00145904	C3	187.15	6.9985	1.5	3	1	1	0.116	0.092	0.123	0.593	0.562	0.446	4.787	4.55	4.435
Molecular Function	GO:0030234	3	enzyme regulator activity	0.0310771	A1A4S6	Rho GTPase-activating protein 10 OS=Homo sapiens OX=9606 GN=ARHGAP10 PE=1 SV=1	3.975	Up	0.00737487	ARHGAP10	89.374	17.357	3.3	3	3	3	0.041	0.067	0.054	0.243	0.243	0.158	6.471	5.61	4.338
Molecular Function	GO:0030234	3	enzyme regulator activity	0.0310771	P01033	Metalloproteinase inhibitor 1 OS=Homo sapiens OX=9606 GN=TIMP1 PE=1 SV=1	1.84	Up	0.00112649	TIMP1	23.171	37.648	23.2	4	5	4	0.798	0.797	0.728	1.407	1.504	1.363	0.569	0.64	0.649
Molecular Function	GO:0030234	3	enzyme regulator activity	0.0310771	P0C0L5	Complement C4-B OS=Homo sapiens OX=9606 GN=C4B PE=1 SV=2	1.776	Up	0.00468753	C4B	192.75	6.2198	1.4	3	2	1	0.386	0.433	0.343	0.703	0.705	0.656	3.828	3.549	3.034
Molecular Function	GO:0030234	3	enzyme regulator activity	0.0310771	P42768	Wiskott-Aldrich syndrome protein OS=Homo sapiens OX=9606 GN=WAS PE=1 SV=4	2.237	Up	0.00128244	WAS	52.912	6.6004	2.6	1	1	1	0.31	0.297	0.302	0.691	0.738	0.604	3.781	3.649	3.766
Molecular Function	GO:0030234	3	enzyme regulator activity	0.0310771	P12111	Collagen alpha-3(VI) chain OS=Homo sapiens OX=9606 GN=COL6A3 PE=1 SV=5	1.903	Up	0.000143218	COL6A3	343.67	323.31	16.8	46	59	46	0.76	0.77	0.739	1.437	1.416	1.465	0.563	0.638	0.606
Molecular Function	GO:0004601	5	peroxidase activity	0.0496737	P35354	Prostaglandin G/H synthase 2 OS=Homo sapiens OX=9606 GN=PTGS2 PE=1 SV=2	7.606	Up	0.00788647	PTGS2	68.995	101.98	21.2	9	12	9	0.313	0.285	0.221	2.018	2.08	2.131	0.414	0.518	0.526
Molecular Function	GO:0004601	5	peroxidase activity	0.0496737	P05164	Myeloperoxidase OS=Homo sapiens OX=9606 GN=MPO PE=1 SV=1	1.973	Up	0.0364784	MPO	83.868	67.932	6	4	10	3	0.197	0.294	0.35	0.606	0.58	0.473	4.245	3.828	3.893
Molecular Function	GO:0004601	5	peroxidase activity	0.0496737	P11678	Eosinophil peroxidase OS=Homo sapiens OX=9606 GN=EPX PE=1 SV=2	3.08	Up	0.000765643	EPX	81.04	16.85	4.5	4	4	3	0.417	0.343	0.362	1.2	1.155	1.101	2.42	2.381	2.517
Molecular Function	GO:0000987	9	core promoter proximal region sequence-specific DNA binding	0.245665	Q00653	Nuclear factor NF-kappa-B p100 subunit OS=Homo sapiens OX=9606 GN=NFKB2 PE=1 SV=4	1.721	Up	0.000971938	NFKB2	96.748	6.5644	1.2	1	2	1	0.612	0.592	0.566	1.023	1.058	0.966	2.24	2.122	2.139
Molecular Function	GO:0000987	9	core promoter proximal region sequence-specific DNA binding	0.245665	Q9Y5B6	PAX3- and PAX7-binding protein 1 OS=Homo sapiens OX=9606 GN=PAXBP1 PE=1 SV=2	1.512	Up	0.0211171	PAXBP1	104.8	6.6661	1.4	1	1	1	0.74	0.653	0.547	0.966	0.943	1.025	1.856	1.914	2.543
Molecular Function	GO:0003916	4	DNA topoisomerase activity	0.00388955	P11387	DNA topoisomerase 1 OS=Homo sapiens OX=9606 GN=TOP1 PE=1 SV=2	1.6	Up	0.000143218	TOP1	90.725	85.059	14	10	12	10	0.855	0.824	0.825	1.331	1.348	1.328	0.804	0.903	0.737
Molecular Function	GO:0003916	4	DNA topoisomerase activity	0.00388955	P11388	DNA topoisomerase 2-alpha OS=Homo sapiens OX=9606 GN=TOP2A PE=1 SV=3	2.341	Up	0.000765643	TOP2A	174.38	13.579	3.7	5	6	2	0.545	0.56	0.503	1.331	1.179	1.255	1.684	1.738	1.852
Molecular Function	GO:0030674	4	protein binding, bridging	0.0911802	P15924	Desmoplakin OS=Homo sapiens OX=9606 GN=DSP PE=1 SV=3	1.585	Up	0.000451733	DSP	331.77	248.02	9.2	23	24	23	0.819	0.801	0.811	1.292	1.243	1.319	0.818	0.806	0.771
Molecular Function	GO:0030674	4	protein binding, bridging	0.0911802	O00291	Huntingtin-interacting protein 1 OS=Homo sapiens OX=9606 GN=HIP1 PE=1 SV=5	5.527	Up	0.00351365	HIP1	116.22	22.871	4.1	4	4	4	0.056	0.061	0.048	0.327	0.374	0.211	5.82	5.224	4.771
Molecular Function	GO:0030674	4	protein binding, bridging	0.0911802	P02675	Fibrinogen beta chain OS=Homo sapiens OX=9606 GN=FGB PE=1 SV=2	3.082	Up	0.00435295	FGB	55.928	12.014	8.4	4	3	2	0.345	0.324	0.236	0.973	1.008	0.808	3.422	2.891	3.173
Molecular Function	GO:0030674	4	protein binding, bridging	0.0911802	Q9NQY0	Bridging integrator 3 OS=Homo sapiens OX=9606 GN=BIN3 PE=1 SV=1	1.617	Up	0.00062905	BIN3	29.665	6.6948	5.1	1	1	1	0.752	0.711	0.759	1.171	1.195	1.226	1.352	1.321	1.324
Molecular Function	GO:0004532	7	exoribonuclease activity	0.0795897	Q01780	Exosome component 10 OS=Homo sapiens OX=9606 GN=EXOSC10 PE=1 SV=2	1.733	Up	0.00266303	EXOSC10	100.83	9.293	1.5	1	1	1	0.618	0.669	0.568	1.078	1.019	1.118	2.099	1.775	2.016
Molecular Function	GO:0004532	7	exoribonuclease activity	0.0795897	Q96GM8	Target of EGR1 protein 1 OS=Homo sapiens OX=9606 GN=TOE1 PE=1 SV=1	1.665	Up	0.00247621	TOE1	56.547	5.88	2	1	1	1	0.568	0.547	0.527	0.991	0.883	0.86	2.434	2.527	2.613
Molecular Function	GO:0050664	5	oxidoreductase activity, acting on NAD(P)H, oxygen as acceptor	0.00388955	P04839	Cytochrome b-245 heavy chain OS=Homo sapiens OX=9606 GN=CYBB PE=1 SV=2	1.868	Up	0.011039	CYBB	65.335	47.187	9.3	5	7	5	0.218	0.258	0.253	0.493	0.494	0.375	4.39	4.133	4.268
Molecular Function	GO:0050664	5	oxidoreductase activity, acting on NAD(P)H, oxygen as acceptor	0.00388955	P13498	Cytochrome b-245 light chain OS=Homo sapiens OX=9606 GN=CYBA PE=1 SV=3	1.626	Up	0.000973161	CYBA	21.012	13.089	12.8	2	2	2	0.614	0.641	0.66	1.071	1.052	0.991	2.017	1.969	1.962
Biological Process	GO:0009593	4	detection of chemical stimulus	0.0335044	P0C0L5	Complement C4-B OS=Homo sapiens OX=9606 GN=C4B PE=1 SV=2	1.776	Up	0.00468753	C4B	192.75	6.2198	1.4	3	2	1	0.386	0.433	0.343	0.703	0.705	0.656	3.828	3.549	3.034
Biological Process	GO:0009593	4	detection of chemical stimulus	0.0335044	Q96R09	Olfactory receptor 5B2 OS=Homo sapiens OX=9606 GN=OR5B2 PE=2 SV=3	8.512	Up	0.00152846	OR5B2	34.568	5.9475	2.6	1	1	1	0.047	0.046	0.032	0.379	0.407	0.278	5.377	5.112	5.086
Biological Process	GO:0002694	6	regulation of leukocyte activation	0.000320279	P52701	DNA mismatch repair protein Msh6 OS=Homo sapiens OX=9606 GN=MSH6 PE=1 SV=2	2.582	Up	0.000143218	MSH6	152.78	25.511	3.8	4	4	4	0.604	0.568	0.591	1.48	1.517	1.555	1.061	0.968	0.986
Biological Process	GO:0002694	6	regulation of leukocyte activation	0.000320279	P29350	Tyrosine-protein phosphatase non-receptor type 6 OS=Homo sapiens OX=9606 GN=PTPN6 PE=1 SV=1	2.207	Up	0.00753624	PTPN6	67.56	12.869	4.5	2	2	2	0.344	0.304	0.246	0.702	0.696	0.575	4.026	3.512	3.875
Biological Process	GO:0002694	6	regulation of leukocyte activation	0.000320279	O75995	SAM and SH3 domain-containing protein 3 OS=Homo sapiens OX=9606 GN=SASH3 PE=1 SV=2	2.081	Up	0.0157232	SASH3	41.595	7.2521	2.9	1	1	1	0.154	0.134	0.155	0.334	0.355	0.233	5.319	5.049	4.658
Biological Process	GO:0002694	6	regulation of leukocyte activation	0.000320279	Q96IZ0	PRKC apoptosis WT1 regulator protein OS=Homo sapiens OX=9606 GN=PAWR PE=1 SV=1	1.66	Up	0.00112649	PAWR	36.567	12.392	5	1	1	1	0.683	0.767	0.741	1.214	1.189	1.234	1.27	1.353	1.345
Biological Process	GO:0002694	6	regulation of leukocyte activation	0.000320279	P11279	Lysosome-associated membrane glycoprotein 1 OS=Homo sapiens OX=9606 GN=LAMP1 PE=1 SV=3	1.681	Up	0.00703221	LAMP1	44.882	12.935	4.6	2	3	2	0.582	0.737	0.61	1.059	1.128	1.056	1.818	1.983	1.776
Biological Process	GO:0002694	6	regulation of leukocyte activation	0.000320279	P58215	Lysyl oxidase homolog 3 OS=Homo sapiens OX=9606 GN=LOXL3 PE=1 SV=1	1.811	Up	0.0010571	LOXL3	83.166	17.981	4.4	2	2	2	0.677	0.68	0.631	1.268	1.199	1.134	1.507	1.574	1.54
Biological Process	GO:0002694	6	regulation of leukocyte activation	0.000320279	P09769	Tyrosine-protein kinase Fgr OS=Homo sapiens OX=9606 GN=FGR PE=1 SV=2	2.913	Up	0.0110415	FGR	59.478	6.0256	1.9	1	1	1	0.1	0.131	0.113	0.39	0.376	0.236	5.534	4.88	4.732
Biological Process	GO:0002694	6	regulation of leukocyte activation	0.000320279	Q9Y6D9	Mitotic spindle assembly checkpoint protein MAD1 OS=Homo sapiens OX=9606 GN=MAD1L1 PE=1 SV=2	1.564	Up	0.015557	MAD1L1	83.066	6.9361	1.1	1	1	1	0.727	0.821	0.751	1.33	1.026	1.239	1.24	1.458	1.072
Biological Process	GO:0002694	6	regulation of leukocyte activation	0.000320279	P08575	Receptor-type tyrosine-protein phosphatase C OS=Homo sapiens OX=9606 GN=PTPRC PE=1 SV=3	3.803	Up	0.00505349	PTPRC	147.48	23.501	2.4	3	3	3	0.099	0.12	0.091	0.473	0.416	0.29	5.307	4.978	4.51
Biological Process	GO:0002694	6	regulation of leukocyte activation	0.000320279	Q9NZQ7	Programmed cell death 1 ligand 1 OS=Homo sapiens OX=9606 GN=CD274 PE=1 SV=1	2.027	Up	0.00338953	CD274	33.275	12.193	10	2	2	2	0.757	0.757	0.605	1.494	1.401	1.401	0.768	0.793	1.101
Biological Process	GO:0002694	6	regulation of leukocyte activation	0.000320279	P31146	Coronin-1A OS=Homo sapiens OX=9606 GN=CORO1A PE=1 SV=4	1.756	Up	0.0276921	CORO1A	51.026	67.084	12.8	6	11	5	0.24	0.204	0.229	0.457	0.42	0.305	4.593	4.713	4.378
Biological Process	GO:0002694	6	regulation of leukocyte activation	0.000320279	Q07352	mRNA decay activator protein ZFP36L1 OS=Homo sapiens OX=9606 GN=ZFP36L1 PE=1 SV=1	2.065	Up	0.00325283	ZFP36L1	36.313	10.872	6.2	2	2	2	0.606	0.598	0.693	1.471	1.206	1.24	1.335	1.449	1.361
Biological Process	GO:0007492	5	endoderm development	0.267591	Q07352	mRNA decay activator protein ZFP36L1 OS=Homo sapiens OX=9606 GN=ZFP36L1 PE=1 SV=1	2.065	Up	0.00325283	ZFP36L1	36.313	10.872	6.2	2	2	2	0.606	0.598	0.693	1.471	1.206	1.24	1.335	1.449	1.361
Biological Process	GO:0007492	5	endoderm development	0.267591	P05107	Integrin beta-2 OS=Homo sapiens OX=9606 GN=ITGB2 PE=1 SV=2	6.009	Up	0.000629811	ITGB2	84.781	31.175	4.7	3	4	3	0.123	0.121	0.098	0.72	0.723	0.612	4.37	4.201	4.109
Biological Process	GO:0007286	10	spermatid development	0.143884	Q96PU8	Protein quaking OS=Homo sapiens OX=9606 GN=QKI PE=1 SV=1	1.761	Up	0.000626613	QKI	37.67	28.675	11.7	3	5	3	0.569	0.587	0.625	1.032	1.059	1.046	2.185	2.152	1.902
Biological Process	GO:0007286	10	spermatid development	0.143884	Q9BXS9	Solute carrier family 26 member 6 OS=Homo sapiens OX=9606 GN=SLC26A6 PE=1 SV=1	1.702	Up	0.0130816	SLC26A6	82.966	10.964	1.8	2	2	2	0.797	0.625	0.853	1.273	1.245	1.355	1.243	0.979	0.992
Biological Process	GO:0008360	7	regulation of cell shape	0.0530044	P09769	Tyrosine-protein kinase Fgr OS=Homo sapiens OX=9606 GN=FGR PE=1 SV=2	2.913	Up	0.0110415	FGR	59.478	6.0256	1.9	1	1	1	0.1	0.131	0.113	0.39	0.376	0.236	5.534	4.88	4.732
Biological Process	GO:0008360	7	regulation of cell shape	0.0530044	P05362	Intercellular adhesion molecule 1 OS=Homo sapiens OX=9606 GN=ICAM1 PE=1 SV=2	1.96	Up	0.000143218	ICAM1	57.825	39.355	3.4	2	3	2	0.772	0.807	0.773	1.532	1.507	1.571	0.24	0.399	0.493
Biological Process	GO:0008360	7	regulation of cell shape	0.0530044	P31146	Coronin-1A OS=Homo sapiens OX=9606 GN=CORO1A PE=1 SV=4	1.756	Up	0.0276921	CORO1A	51.026	67.084	12.8	6	11	5	0.24	0.204	0.229	0.457	0.42	0.305	4.593	4.713	4.378
Biological Process	GO:0008360	7	regulation of cell shape	0.0530044	O95466	Formin-like protein 1 OS=Homo sapiens OX=9606 GN=FMNL1 PE=1 SV=3	1.947	Up	0.00971115	FMNL1	121.85	21.657	2.9	3	5	2	0.31	0.43	0.33	0.711	0.737	0.635	3.427	3.452	3.766
Biological Process	GO:0008360	7	regulation of cell shape	0.0530044	P05107	Integrin beta-2 OS=Homo sapiens OX=9606 GN=ITGB2 PE=1 SV=2	6.009	Up	0.000629811	ITGB2	84.781	31.175	4.7	3	4	3	0.123	0.121	0.098	0.72	0.723	0.612	4.37	4.201	4.109
Biological Process	GO:0030101	7	natural killer cell activation	0.00364065	P46379	Large proline-rich protein BAG6 OS=Homo sapiens OX=9606 GN=BAG6 PE=1 SV=2	2.758	Up	0.00324941	BAG6	119.41	13.618	2	2	2	2	0.52	0.425	0.51	1.564	1.288	1.161	1.871	1.604	1.691
Biological Process	GO:0030101	7	natural killer cell activation	0.00364065	P31146	Coronin-1A OS=Homo sapiens OX=9606 GN=CORO1A PE=1 SV=4	1.756	Up	0.0276921	CORO1A	51.026	67.084	12.8	6	11	5	0.24	0.204	0.229	0.457	0.42	0.305	4.593	4.713	4.378
Biological Process	GO:0030101	7	natural killer cell activation	0.00364065	P05107	Integrin beta-2 OS=Homo sapiens OX=9606 GN=ITGB2 PE=1 SV=2	6.009	Up	0.000629811	ITGB2	84.781	31.175	4.7	3	4	3	0.123	0.121	0.098	0.72	0.723	0.612	4.37	4.201	4.109
Biological Process	GO:1900264	11	positive regulation of DNA-directed DNA polymerase activity	0.00792301	P35249	Replication factor C subunit 4 OS=Homo sapiens OX=9606 GN=RFC4 PE=1 SV=2	1.583	Up	0.00120265	RFC4	39.681	17.105	8.5	3	3	3	0.579	0.61	0.55	0.942	0.908	0.902	2.561	2.434	2.267
Biological Process	GO:1900264	11	positive regulation of DNA-directed DNA polymerase activity	0.00792301	P35250	Replication factor C subunit 2 OS=Homo sapiens OX=9606 GN=RFC2 PE=1 SV=3	1.544	Up	0.00955452	RFC2	39.157	19.679	5.4	1	1	1	0.501	0.622	0.576	0.906	0.898	0.82	2.438	2.551	2.682
Biological Process	GO:0051054	8	positive regulation of DNA metabolic process	0.0940456	P26358	DNA (cytosine-5)-methyltransferase 1 OS=Homo sapiens OX=9606 GN=DNMT1 PE=1 SV=2	1.937	Up	0.000878145	DNMT1	183.16	13.251	1.5	2	2	2	0.622	0.608	0.587	1.219	1.209	1.091	1.883	1.744	1.655
Biological Process	GO:0051054	8	positive regulation of DNA metabolic process	0.0940456	P35249	Replication factor C subunit 4 OS=Homo sapiens OX=9606 GN=RFC4 PE=1 SV=2	1.583	Up	0.00120265	RFC4	39.681	17.105	8.5	3	3	3	0.579	0.61	0.55	0.942	0.908	0.902	2.561	2.434	2.267
Biological Process	GO:0051054	8	positive regulation of DNA metabolic process	0.0940456	P52701	DNA mismatch repair protein Msh6 OS=Homo sapiens OX=9606 GN=MSH6 PE=1 SV=2	2.582	Up	0.000143218	MSH6	152.78	25.511	3.8	4	4	4	0.604	0.568	0.591	1.48	1.517	1.555	1.061	0.968	0.986
Biological Process	GO:0051054	8	positive regulation of DNA metabolic process	0.0940456	P35250	Replication factor C subunit 2 OS=Homo sapiens OX=9606 GN=RFC2 PE=1 SV=3	1.544	Up	0.00955452	RFC2	39.157	19.679	5.4	1	1	1	0.501	0.622	0.576	0.906	0.898	0.82	2.438	2.551	2.682
Biological Process	GO:0051054	8	positive regulation of DNA metabolic process	0.0940456	P11388	DNA topoisomerase 2-alpha OS=Homo sapiens OX=9606 GN=TOP2A PE=1 SV=3	2.341	Up	0.000765643	TOP2A	174.38	13.579	3.7	5	6	2	0.545	0.56	0.503	1.331	1.179	1.255	1.684	1.738	1.852
Biological Process	GO:0051092	13	positive regulation of NF-kappaB transcription factor activity	0.0113093	P05362	Intercellular adhesion molecule 1 OS=Homo sapiens OX=9606 GN=ICAM1 PE=1 SV=2	1.96	Up	0.000143218	ICAM1	57.825	39.355	3.4	2	3	2	0.772	0.807	0.773	1.532	1.507	1.571	0.24	0.399	0.493
Biological Process	GO:0051092	13	positive regulation of NF-kappaB transcription factor activity	0.0113093	Q00653	Nuclear factor NF-kappa-B p100 subunit OS=Homo sapiens OX=9606 GN=NFKB2 PE=1 SV=4	1.721	Up	0.000971938	NFKB2	96.748	6.5644	1.2	1	2	1	0.612	0.592	0.566	1.023	1.058	0.966	2.24	2.122	2.139
Biological Process	GO:0051092	13	positive regulation of NF-kappaB transcription factor activity	0.0113093	Q13077	TNF receptor-associated factor 1 OS=Homo sapiens OX=9606 GN=TRAF1 PE=1 SV=1	3.256	Up	0.000451733	TRAF1	46.163	12.975	4.3	2	2	2	0.528	0.526	0.513	1.822	1.704	1.576	0.67	0.822	0.789
Biological Process	GO:0051092	13	positive regulation of NF-kappaB transcription factor activity	0.0113093	O60858	E3 ubiquitin-protein ligase TRIM13 OS=Homo sapiens OX=9606 GN=TRIM13 PE=1 SV=2	1.657	Up	0.00112649	TRIM13	46.987	12.554	5.7	2	2	2	0.527	0.497	0.509	0.884	0.86	0.796	2.726	2.739	2.862
Biological Process	GO:0051092	13	positive regulation of NF-kappaB transcription factor activity	0.0113093	P05107	Integrin beta-2 OS=Homo sapiens OX=9606 GN=ITGB2 PE=1 SV=2	6.009	Up	0.000629811	ITGB2	84.781	31.175	4.7	3	4	3	0.123	0.121	0.098	0.72	0.723	0.612	4.37	4.201	4.109
Biological Process	GO:0035304	9	regulation of protein dephosphorylation	0.309686	Q92797	Symplekin OS=Homo sapiens OX=9606 GN=SYMPK PE=1 SV=2	1.562	Up	0.00287702	SYMPK	141.15	44.203	7	7	8	7	0.783	0.705	0.683	1.101	1.116	1.175	1.519	1.499	1.373
Biological Process	GO:0035304	9	regulation of protein dephosphorylation	0.309686	Q86XL3	Ankyrin repeat and LEM domain-containing protein 2 OS=Homo sapiens OX=9606 GN=ANKLE2 PE=1 SV=4	1.59	Up	0.000633665	ANKLE2	104.11	10.372	1.3	1	1	1	0.888	0.833	0.891	1.375	1.415	1.364	0.454	0.6	0.574
Biological Process	GO:0042304	8	regulation of fatty acid biosynthetic process	0.0420369	P28330	"Long-chain specific acyl-CoA dehydrogenase, mitochondrial OS=Homo sapiens OX=9606 GN=ACADL PE=1 SV=2"	2.081	Up	0.0168534	ACADL	47.655	14.052	5.6	2	3	2	0.312	0.37	0.229	0.69	0.629	0.577	4.316	4.01	3.585
Biological Process	GO:0042304	8	regulation of fatty acid biosynthetic process	0.0420369	P35354	Prostaglandin G/H synthase 2 OS=Homo sapiens OX=9606 GN=PTGS2 PE=1 SV=2	7.606	Up	0.00788647	PTGS2	68.995	101.98	21.2	9	12	9	0.313	0.285	0.221	2.018	2.08	2.131	0.414	0.518	0.526
Biological Process	GO:0033559	10	unsaturated fatty acid metabolic process	0.149739	O95864	Fatty acid desaturase 2 OS=Homo sapiens OX=9606 GN=FADS2 PE=1 SV=1	1.583	Up	0.000878145	FADS2	52.259	40.656	11	5	7	5	0.896	0.869	0.856	1.451	1.343	1.356	0.521	0.358	0.337
Biological Process	GO:0033559	10	unsaturated fatty acid metabolic process	0.149739	P35354	Prostaglandin G/H synthase 2 OS=Homo sapiens OX=9606 GN=PTGS2 PE=1 SV=2	7.606	Up	0.00788647	PTGS2	68.995	101.98	21.2	9	12	9	0.313	0.285	0.221	2.018	2.08	2.131	0.414	0.518	0.526
Biological Process	GO:0033559	10	unsaturated fatty acid metabolic process	0.149739	P20292	Arachidonate 5-lipoxygenase-activating protein OS=Homo sapiens OX=9606 GN=ALOX5AP PE=1 SV=2	1.809	Up	0.00384208	ALOX5AP	18.157	6.5867	6.8	1	2	1	0.222	0.194	0.207	0.418	0.352	0.357	5.121	4.743	4.196
Biological Process	GO:0002920	6	regulation of humoral immune response	0.000733659	P29350	Tyrosine-protein phosphatase non-receptor type 6 OS=Homo sapiens OX=9606 GN=PTPN6 PE=1 SV=1	2.207	Up	0.00753624	PTPN6	67.56	12.869	4.5	2	2	2	0.344	0.304	0.246	0.702	0.696	0.575	4.026	3.512	3.875
Biological Process	GO:0002920	6	regulation of humoral immune response	0.000733659	P02790	Hemopexin OS=Homo sapiens OX=9606 GN=HPX PE=1 SV=2	1.619	Up	0.00295119	HPX	51.676	11.99	1.9	2	3	2	0.335	0.349	0.31	0.573	0.529	0.507	4.1	4.043	3.785
Biological Process	GO:0002920	6	regulation of humoral immune response	0.000733659	P0C0L5	Complement C4-B OS=Homo sapiens OX=9606 GN=C4B PE=1 SV=2	1.776	Up	0.00468753	C4B	192.75	6.2198	1.4	3	2	1	0.386	0.433	0.343	0.703	0.705	0.656	3.828	3.549	3.034
Biological Process	GO:0002920	6	regulation of humoral immune response	0.000733659	P01024	Complement C3 OS=Homo sapiens OX=9606 GN=C3 PE=1 SV=2	4.837	Up	0.00145904	C3	187.15	6.9985	1.5	3	1	1	0.116	0.092	0.123	0.593	0.562	0.446	4.787	4.55	4.435
Biological Process	GO:0045136	5	development of secondary sexual characteristics	0.0128822	P15291	"Beta-1,4-galactosyltransferase 1 OS=Homo sapiens OX=9606 GN=B4GALT1 PE=1 SV=5"	1.52	Up	0.041665	B4GALT1	43.92	23.551	15.1	3	3	3	0.797	0.672	0.561	0.942	1.157	0.987	1.998	1.563	2.165
Biological Process	GO:0045136	5	development of secondary sexual characteristics	0.0128822	Q9H1B7	Interferon regulatory factor 2-binding protein-like OS=Homo sapiens OX=9606 GN=IRF2BPL PE=1 SV=1	1.716	Up	0.00254795	IRF2BPL	82.658	12.716	2.4	2	3	2	0.589	0.526	0.609	0.973	1.041	0.945	2.331	2.18	2.322
Biological Process	GO:0071229	5	cellular response to acid chemical	0.134644	P26358	DNA (cytosine-5)-methyltransferase 1 OS=Homo sapiens OX=9606 GN=DNMT1 PE=1 SV=2	1.937	Up	0.000878145	DNMT1	183.16	13.251	1.5	2	2	2	0.622	0.608	0.587	1.219	1.209	1.091	1.883	1.744	1.655
Biological Process	GO:0071229	5	cellular response to acid chemical	0.134644	P04839	Cytochrome b-245 heavy chain OS=Homo sapiens OX=9606 GN=CYBB PE=1 SV=2	1.868	Up	0.011039	CYBB	65.335	47.187	9.3	5	7	5	0.218	0.258	0.253	0.493	0.494	0.375	4.39	4.133	4.268
Biological Process	GO:0071229	5	cellular response to acid chemical	0.134644	P13498	Cytochrome b-245 light chain OS=Homo sapiens OX=9606 GN=CYBA PE=1 SV=3	1.626	Up	0.000973161	CYBA	21.012	13.089	12.8	2	2	2	0.614	0.641	0.66	1.071	1.052	0.991	2.017	1.969	1.962
Biological Process	GO:0071229	5	cellular response to acid chemical	0.134644	P24821	Tenascin OS=Homo sapiens OX=9606 GN=TNC PE=1 SV=3	3.453	Up	0.000143218	TNC	240.85	210.8	10.7	17	18	17	0.497	0.464	0.461	1.671	1.618	1.621	0.988	1.114	1.096
Biological Process	GO:0016331	7	morphogenesis of embryonic epithelium	0.337503	O14497	AT-rich interactive domain-containing protein 1A OS=Homo sapiens OX=9606 GN=ARID1A PE=1 SV=3	2.505	Up	0.000150583	ARID1A	242.04	26.789	1.8	4	4	4	0.549	0.556	0.521	1.411	1.321	1.341	1.641	1.521	1.339
Biological Process	GO:0016331	7	morphogenesis of embryonic epithelium	0.337503	Q6UB35	"Monofunctional C1-tetrahydrofolate synthase, mitochondrial OS=Homo sapiens OX=9606 GN=MTHFD1L PE=1 SV=1"	1.579	Up	0.000878145	MTHFD1L	105.79	107.65	14.9	12	15	12	0.693	0.729	0.686	1.09	1.153	1.086	1.958	1.821	1.537
Biological Process	GO:0001936	7	regulation of endothelial cell proliferation	0.337503	P13498	Cytochrome b-245 light chain OS=Homo sapiens OX=9606 GN=CYBA PE=1 SV=3	1.626	Up	0.000973161	CYBA	21.012	13.089	12.8	2	2	2	0.614	0.641	0.66	1.071	1.052	0.991	2.017	1.969	1.962
Biological Process	GO:0001936	7	regulation of endothelial cell proliferation	0.337503	P05089	Arginase-1 OS=Homo sapiens OX=9606 GN=ARG1 PE=1 SV=2	2.868	Up	0.00235229	ARG1	34.735	6.3285	3.4	1	1	1	0.267	0.203	0.27	0.753	0.705	0.664	4.198	3.607	3.673
Biological Process	GO:0035150	5	regulation of tube size	0.0710139	P05362	Intercellular adhesion molecule 1 OS=Homo sapiens OX=9606 GN=ICAM1 PE=1 SV=2	1.96	Up	0.000143218	ICAM1	57.825	39.355	3.4	2	3	2	0.772	0.807	0.773	1.532	1.507	1.571	0.24	0.399	0.493
Biological Process	GO:0035150	5	regulation of tube size	0.0710139	P02675	Fibrinogen beta chain OS=Homo sapiens OX=9606 GN=FGB PE=1 SV=2	3.082	Up	0.00435295	FGB	55.928	12.014	8.4	4	3	2	0.345	0.324	0.236	0.973	1.008	0.808	3.422	2.891	3.173
Biological Process	GO:0035150	5	regulation of tube size	0.0710139	P35354	Prostaglandin G/H synthase 2 OS=Homo sapiens OX=9606 GN=PTGS2 PE=1 SV=2	7.606	Up	0.00788647	PTGS2	68.995	101.98	21.2	9	12	9	0.313	0.285	0.221	2.018	2.08	2.131	0.414	0.518	0.526
Biological Process	GO:1903409	5	reactive oxygen species biosynthetic process	0.00364065	P04839	Cytochrome b-245 heavy chain OS=Homo sapiens OX=9606 GN=CYBB PE=1 SV=2	1.868	Up	0.011039	CYBB	65.335	47.187	9.3	5	7	5	0.218	0.258	0.253	0.493	0.494	0.375	4.39	4.133	4.268
Biological Process	GO:1903409	5	reactive oxygen species biosynthetic process	0.00364065	P13498	Cytochrome b-245 light chain OS=Homo sapiens OX=9606 GN=CYBA PE=1 SV=3	1.626	Up	0.000973161	CYBA	21.012	13.089	12.8	2	2	2	0.614	0.641	0.66	1.071	1.052	0.991	2.017	1.969	1.962
Biological Process	GO:1903409	5	reactive oxygen species biosynthetic process	0.00364065	P05164	Myeloperoxidase OS=Homo sapiens OX=9606 GN=MPO PE=1 SV=1	1.973	Up	0.0364784	MPO	83.868	67.932	6	4	10	3	0.197	0.294	0.35	0.606	0.58	0.473	4.245	3.828	3.893
Biological Process	GO:0060562	7	epithelial tube morphogenesis	0.224025	P24821	Tenascin OS=Homo sapiens OX=9606 GN=TNC PE=1 SV=3	3.453	Up	0.000143218	TNC	240.85	210.8	10.7	17	18	17	0.497	0.464	0.461	1.671	1.618	1.621	0.988	1.114	1.096
Biological Process	GO:0060562	7	epithelial tube morphogenesis	0.224025	P15291	"Beta-1,4-galactosyltransferase 1 OS=Homo sapiens OX=9606 GN=B4GALT1 PE=1 SV=5"	1.52	Up	0.041665	B4GALT1	43.92	23.551	15.1	3	3	3	0.797	0.672	0.561	0.942	1.157	0.987	1.998	1.563	2.165
Biological Process	GO:0060562	7	epithelial tube morphogenesis	0.224025	O14497	AT-rich interactive domain-containing protein 1A OS=Homo sapiens OX=9606 GN=ARID1A PE=1 SV=3	2.505	Up	0.000150583	ARID1A	242.04	26.789	1.8	4	4	4	0.549	0.556	0.521	1.411	1.321	1.341	1.641	1.521	1.339
Biological Process	GO:0060562	7	epithelial tube morphogenesis	0.224025	Q6UB35	"Monofunctional C1-tetrahydrofolate synthase, mitochondrial OS=Homo sapiens OX=9606 GN=MTHFD1L PE=1 SV=1"	1.579	Up	0.000878145	MTHFD1L	105.79	107.65	14.9	12	15	12	0.693	0.729	0.686	1.09	1.153	1.086	1.958	1.821	1.537
Biological Process	GO:0006023	6	aminoglycan biosynthetic process	0.0848337	Q86X52	Chondroitin sulfate synthase 1 OS=Homo sapiens OX=9606 GN=CHSY1 PE=1 SV=3	1.601	Up	0.000451733	CHSY1	91.783	18.196	2.1	1	1	1	0.756	0.763	0.725	1.218	1.199	1.176	1.29	1.323	1.322
Biological Process	GO:0006023	6	aminoglycan biosynthetic process	0.0848337	Q9NTN3	UDP-glucuronic acid/UDP-N-acetylgalactosamine transporter OS=Homo sapiens OX=9606 GN=SLC35D1 PE=2 SV=1	9.684	Up	0.000626613	SLC35D1	39.24	6.5649	3.1	1	1	1	0.254	0.252	0.183	2.286	2.106	2.28	0.365	0.373	0.269
Biological Process	GO:0006023	6	aminoglycan biosynthetic process	0.0848337	P15291	"Beta-1,4-galactosyltransferase 1 OS=Homo sapiens OX=9606 GN=B4GALT1 PE=1 SV=5"	1.52	Up	0.041665	B4GALT1	43.92	23.551	15.1	3	3	3	0.797	0.672	0.561	0.942	1.157	0.987	1.998	1.563	2.165
Biological Process	GO:0051282	6	regulation of sequestering of calcium ion	0.0330286	P13498	Cytochrome b-245 light chain OS=Homo sapiens OX=9606 GN=CYBA PE=1 SV=3	1.626	Up	0.000973161	CYBA	21.012	13.089	12.8	2	2	2	0.614	0.641	0.66	1.071	1.052	0.991	2.017	1.969	1.962
Biological Process	GO:0051282	6	regulation of sequestering of calcium ion	0.0330286	P29350	Tyrosine-protein phosphatase non-receptor type 6 OS=Homo sapiens OX=9606 GN=PTPN6 PE=1 SV=1	2.207	Up	0.00753624	PTPN6	67.56	12.869	4.5	2	2	2	0.344	0.304	0.246	0.702	0.696	0.575	4.026	3.512	3.875
Biological Process	GO:0051282	6	regulation of sequestering of calcium ion	0.0330286	P08575	Receptor-type tyrosine-protein phosphatase C OS=Homo sapiens OX=9606 GN=PTPRC PE=1 SV=3	3.803	Up	0.00505349	PTPRC	147.48	23.501	2.4	3	3	3	0.099	0.12	0.091	0.473	0.416	0.29	5.307	4.978	4.51
Biological Process	GO:0051282	6	regulation of sequestering of calcium ion	0.0330286	P31146	Coronin-1A OS=Homo sapiens OX=9606 GN=CORO1A PE=1 SV=4	1.756	Up	0.0276921	CORO1A	51.026	67.084	12.8	6	11	5	0.24	0.204	0.229	0.457	0.42	0.305	4.593	4.713	4.378
Biological Process	GO:0019217	7	regulation of fatty acid metabolic process	0.184006	P28330	"Long-chain specific acyl-CoA dehydrogenase, mitochondrial OS=Homo sapiens OX=9606 GN=ACADL PE=1 SV=2"	2.081	Up	0.0168534	ACADL	47.655	14.052	5.6	2	3	2	0.312	0.37	0.229	0.69	0.629	0.577	4.316	4.01	3.585
Biological Process	GO:0019217	7	regulation of fatty acid metabolic process	0.184006	P35354	Prostaglandin G/H synthase 2 OS=Homo sapiens OX=9606 GN=PTGS2 PE=1 SV=2	7.606	Up	0.00788647	PTGS2	68.995	101.98	21.2	9	12	9	0.313	0.285	0.221	2.018	2.08	2.131	0.414	0.518	0.526
Biological Process	GO:0008630	9	intrinsic apoptotic signaling pathway in response to DNA damage	0.118345	P46379	Large proline-rich protein BAG6 OS=Homo sapiens OX=9606 GN=BAG6 PE=1 SV=2	2.758	Up	0.00324941	BAG6	119.41	13.618	2	2	2	2	0.52	0.425	0.51	1.564	1.288	1.161	1.871	1.604	1.691
Biological Process	GO:0008630	9	intrinsic apoptotic signaling pathway in response to DNA damage	0.118345	P52701	DNA mismatch repair protein Msh6 OS=Homo sapiens OX=9606 GN=MSH6 PE=1 SV=2	2.582	Up	0.000143218	MSH6	152.78	25.511	3.8	4	4	4	0.604	0.568	0.591	1.48	1.517	1.555	1.061	0.968	0.986
Biological Process	GO:2001251	8	negative regulation of chromosome organization	0.364981	P26358	DNA (cytosine-5)-methyltransferase 1 OS=Homo sapiens OX=9606 GN=DNMT1 PE=1 SV=2	1.937	Up	0.000878145	DNMT1	183.16	13.251	1.5	2	2	2	0.622	0.608	0.587	1.219	1.209	1.091	1.883	1.744	1.655
Biological Process	GO:2001251	8	negative regulation of chromosome organization	0.364981	Q9Y6D9	Mitotic spindle assembly checkpoint protein MAD1 OS=Homo sapiens OX=9606 GN=MAD1L1 PE=1 SV=2	1.564	Up	0.015557	MAD1L1	83.066	6.9361	1.1	1	1	1	0.727	0.821	0.751	1.33	1.026	1.239	1.24	1.458	1.072
Biological Process	GO:0048515	9	spermatid differentiation	0.157053	Q96PU8	Protein quaking OS=Homo sapiens OX=9606 GN=QKI PE=1 SV=1	1.761	Up	0.000626613	QKI	37.67	28.675	11.7	3	5	3	0.569	0.587	0.625	1.032	1.059	1.046	2.185	2.152	1.902
Biological Process	GO:0048515	9	spermatid differentiation	0.157053	Q9BXS9	Solute carrier family 26 member 6 OS=Homo sapiens OX=9606 GN=SLC26A6 PE=1 SV=1	1.702	Up	0.0130816	SLC26A6	82.966	10.964	1.8	2	2	2	0.797	0.625	0.853	1.273	1.245	1.355	1.243	0.979	0.992
Biological Process	GO:0008284	6	positive regulation of cell proliferation	0.00340929	P13498	Cytochrome b-245 light chain OS=Homo sapiens OX=9606 GN=CYBA PE=1 SV=3	1.626	Up	0.000973161	CYBA	21.012	13.089	12.8	2	2	2	0.614	0.641	0.66	1.071	1.052	0.991	2.017	1.969	1.962
Biological Process	GO:0008284	6	positive regulation of cell proliferation	0.00340929	P29350	Tyrosine-protein phosphatase non-receptor type 6 OS=Homo sapiens OX=9606 GN=PTPN6 PE=1 SV=1	2.207	Up	0.00753624	PTPN6	67.56	12.869	4.5	2	2	2	0.344	0.304	0.246	0.702	0.696	0.575	4.026	3.512	3.875
Biological Process	GO:0008284	6	positive regulation of cell proliferation	0.00340929	O75995	SAM and SH3 domain-containing protein 3 OS=Homo sapiens OX=9606 GN=SASH3 PE=1 SV=2	2.081	Up	0.0157232	SASH3	41.595	7.2521	2.9	1	1	1	0.154	0.134	0.155	0.334	0.355	0.233	5.319	5.049	4.658
Biological Process	GO:0008284	6	positive regulation of cell proliferation	0.00340929	P24821	Tenascin OS=Homo sapiens OX=9606 GN=TNC PE=1 SV=3	3.453	Up	0.000143218	TNC	240.85	210.8	10.7	17	18	17	0.497	0.464	0.461	1.671	1.618	1.621	0.988	1.114	1.096
Biological Process	GO:0008284	6	positive regulation of cell proliferation	0.00340929	P15291	"Beta-1,4-galactosyltransferase 1 OS=Homo sapiens OX=9606 GN=B4GALT1 PE=1 SV=5"	1.52	Up	0.041665	B4GALT1	43.92	23.551	15.1	3	3	3	0.797	0.672	0.561	0.942	1.157	0.987	1.998	1.563	2.165
Biological Process	GO:0008284	6	positive regulation of cell proliferation	0.00340929	P22735	Protein-glutamine gamma-glutamyltransferase K OS=Homo sapiens OX=9606 GN=TGM1 PE=1 SV=4	2.34	Up	0.0115957	TGM1	89.786	7.1142	1.6	1	1	1	0.151	0.132	0.117	0.389	0.294	0.253	5.353	4.901	4.893
Biological Process	GO:0008284	6	positive regulation of cell proliferation	0.00340929	P49006	MARCKS-related protein OS=Homo sapiens OX=9606 GN=MARCKSL1 PE=1 SV=2	1.597	Up	0.00622311	MARCKSL1	19.529	8.1397	6.7	1	2	1	0.721	0.629	0.604	1.05	1.099	0.971	1.92	1.921	1.987
Biological Process	GO:0008284	6	positive regulation of cell proliferation	0.00340929	P21980	Protein-glutamine gamma-glutamyltransferase 2 OS=Homo sapiens OX=9606 GN=TGM2 PE=1 SV=2	1.683	Up	0.000626613	TGM2	77.328	182.95	33.2	17	29	17	0.846	0.835	0.779	1.372	1.375	1.392	0.504	0.508	0.53
Biological Process	GO:0008284	6	positive regulation of cell proliferation	0.00340929	P01033	Metalloproteinase inhibitor 1 OS=Homo sapiens OX=9606 GN=TIMP1 PE=1 SV=1	1.84	Up	0.00112649	TIMP1	23.171	37.648	23.2	4	5	4	0.798	0.797	0.728	1.407	1.504	1.363	0.569	0.64	0.649
Biological Process	GO:0008284	6	positive regulation of cell proliferation	0.00340929	Q9Y5B6	PAX3- and PAX7-binding protein 1 OS=Homo sapiens OX=9606 GN=PAXBP1 PE=1 SV=2	1.512	Up	0.0211171	PAXBP1	104.8	6.6661	1.4	1	1	1	0.74	0.653	0.547	0.966	0.943	1.025	1.856	1.914	2.543
Biological Process	GO:0008284	6	positive regulation of cell proliferation	0.00340929	P08575	Receptor-type tyrosine-protein phosphatase C OS=Homo sapiens OX=9606 GN=PTPRC PE=1 SV=3	3.803	Up	0.00505349	PTPRC	147.48	23.501	2.4	3	3	3	0.099	0.12	0.091	0.473	0.416	0.29	5.307	4.978	4.51
Biological Process	GO:0008284	6	positive regulation of cell proliferation	0.00340929	Q9NZQ7	Programmed cell death 1 ligand 1 OS=Homo sapiens OX=9606 GN=CD274 PE=1 SV=1	2.027	Up	0.00338953	CD274	33.275	12.193	10	2	2	2	0.757	0.757	0.605	1.494	1.401	1.401	0.768	0.793	1.101
Biological Process	GO:0008284	6	positive regulation of cell proliferation	0.00340929	P31146	Coronin-1A OS=Homo sapiens OX=9606 GN=CORO1A PE=1 SV=4	1.756	Up	0.0276921	CORO1A	51.026	67.084	12.8	6	11	5	0.24	0.204	0.229	0.457	0.42	0.305	4.593	4.713	4.378
Biological Process	GO:0008284	6	positive regulation of cell proliferation	0.00340929	P35354	Prostaglandin G/H synthase 2 OS=Homo sapiens OX=9606 GN=PTGS2 PE=1 SV=2	7.606	Up	0.00788647	PTGS2	68.995	101.98	21.2	9	12	9	0.313	0.285	0.221	2.018	2.08	2.131	0.414	0.518	0.526
Biological Process	GO:0008284	6	positive regulation of cell proliferation	0.00340929	P05089	Arginase-1 OS=Homo sapiens OX=9606 GN=ARG1 PE=1 SV=2	2.868	Up	0.00235229	ARG1	34.735	6.3285	3.4	1	1	1	0.267	0.203	0.27	0.753	0.705	0.664	4.198	3.607	3.673
Biological Process	GO:0030048	5	actin filament-based movement	0.140899	P17661	Desmin OS=Homo sapiens OX=9606 GN=DES PE=1 SV=3	2.058	Up	0.000451733	DES	53.535	8.3677	7.7	4	6	1	0.587	0.642	0.612	1.267	1.298	1.223	1.403	1.474	1.709
Biological Process	GO:0030048	5	actin filament-based movement	0.140899	P68133	"Actin, alpha skeletal muscle OS=Homo sapiens OX=9606 GN=ACTA1 PE=1 SV=1"	1.942	Up	0.030002	ACTA1	42.051	8.8239	57.3	16	142	1	0.229	0.259	0.155	0.433	0.453	0.363	5.084	4.225	4.471
Biological Process	GO:0030048	5	actin filament-based movement	0.140899	P42768	Wiskott-Aldrich syndrome protein OS=Homo sapiens OX=9606 GN=WAS PE=1 SV=4	2.237	Up	0.00128244	WAS	52.912	6.6004	2.6	1	1	1	0.31	0.297	0.302	0.691	0.738	0.604	3.781	3.649	3.766
Biological Process	GO:0006265	8	DNA topological change	0.0188524	P11387	DNA topoisomerase 1 OS=Homo sapiens OX=9606 GN=TOP1 PE=1 SV=2	1.6	Up	0.000143218	TOP1	90.725	85.059	14	10	12	10	0.855	0.824	0.825	1.331	1.348	1.328	0.804	0.903	0.737
Biological Process	GO:0006265	8	DNA topological change	0.0188524	P11388	DNA topoisomerase 2-alpha OS=Homo sapiens OX=9606 GN=TOP2A PE=1 SV=3	2.341	Up	0.000765643	TOP2A	174.38	13.579	3.7	5	6	2	0.545	0.56	0.503	1.331	1.179	1.255	1.684	1.738	1.852
Biological Process	GO:0043543	8	protein acylation	0.0848337	P46379	Large proline-rich protein BAG6 OS=Homo sapiens OX=9606 GN=BAG6 PE=1 SV=2	2.758	Up	0.00324941	BAG6	119.41	13.618	2	2	2	2	0.52	0.425	0.51	1.564	1.288	1.161	1.871	1.604	1.691
Biological Process	GO:0043543	8	protein acylation	0.0848337	Q9UKN8	General transcription factor 3C polypeptide 4 OS=Homo sapiens OX=9606 GN=GTF3C4 PE=1 SV=2	1.843	Up	0.000626613	GTF3C4	91.981	11.226	2.4	2	2	2	0.468	0.499	0.454	0.888	0.879	0.852	2.975	2.755	2.712
Biological Process	GO:0043543	8	protein acylation	0.0848337	Q9UBU8	Mortality factor 4-like protein 1 OS=Homo sapiens OX=9606 GN=MORF4L1 PE=1 SV=2	1.697	Up	0.011983	MORF4L1	41.473	12.028	5.5	2	3	2	0.265	0.264	0.243	0.496	0.446	0.368	4.747	4.242	4.278
Biological Process	GO:1900046	5	regulation of hemostasis	4.18217e-05	Q03405	Urokinase plasminogen activator surface receptor OS=Homo sapiens OX=9606 GN=PLAUR PE=1 SV=1	1.609	Up	0.00194826	PLAUR	36.978	39.243	25.1	5	5	5	0.879	0.809	0.812	1.309	1.427	1.287	0.717	0.802	0.71
Biological Process	GO:1900046	5	regulation of hemostasis	4.18217e-05	P02675	Fibrinogen beta chain OS=Homo sapiens OX=9606 GN=FGB PE=1 SV=2	3.082	Up	0.00435295	FGB	55.928	12.014	8.4	4	3	2	0.345	0.324	0.236	0.973	1.008	0.808	3.422	2.891	3.173
Biological Process	GO:1900046	5	regulation of hemostasis	4.18217e-05	P00750	Tissue-type plasminogen activator OS=Homo sapiens OX=9606 GN=PLAT PE=1 SV=1	1.868	Up	0.000451733	PLAT	62.916	18.308	6.6	3	3	3	0.693	0.643	0.678	1.258	1.278	1.227	1.017	1.121	1.997
Biological Process	GO:1900046	5	regulation of hemostasis	4.18217e-05	P07093	Glia-derived nexin OS=Homo sapiens OX=9606 GN=SERPINE2 PE=1 SV=1	2.223	Up	0.000878145	SERPINE2	44.002	6.6443	3	1	1	1	0.647	0.671	0.648	1.518	1.53	1.322	1.052	0.877	0.988
Biological Process	GO:1900046	5	regulation of hemostasis	4.18217e-05	Q9BXJ1	Complement C1q tumor necrosis factor-related protein 1 OS=Homo sapiens OX=9606 GN=C1QTNF1 PE=1 SV=1	2.308	Up	0.000633665	C1QTNF1	31.742	7.211	4.6	1	1	1	0.592	0.645	0.622	1.331	1.505	1.455	0.952	1.135	1.249
Biological Process	GO:1900046	5	regulation of hemostasis	4.18217e-05	Q96IP4	Terminal nucleotidyltransferase 5A OS=Homo sapiens OX=9606 GN=TENT5A PE=1 SV=2	1.596	Up	0.0049455	TENT5A	49.666	11.323	3.2	1	1	1	0.577	0.532	0.546	0.947	0.792	0.903	2.44	2.506	2.819
Biological Process	GO:1900046	5	regulation of hemostasis	4.18217e-05	P05120	Plasminogen activator inhibitor 2 OS=Homo sapiens OX=9606 GN=SERPINB2 PE=1 SV=2	1.786	Up	0.0010625	SERPINB2	46.596	19.354	9.2	3	3	3	0.836	0.75	0.742	1.384	1.358	1.416	0.619	0.544	0.588
Biological Process	GO:0033273	7	response to vitamin	0.0319493	P24821	Tenascin OS=Homo sapiens OX=9606 GN=TNC PE=1 SV=3	3.453	Up	0.000143218	TNC	240.85	210.8	10.7	17	18	17	0.497	0.464	0.461	1.671	1.618	1.621	0.988	1.114	1.096
Biological Process	GO:0033273	7	response to vitamin	0.0319493	P35354	Prostaglandin G/H synthase 2 OS=Homo sapiens OX=9606 GN=PTGS2 PE=1 SV=2	7.606	Up	0.00788647	PTGS2	68.995	101.98	21.2	9	12	9	0.313	0.285	0.221	2.018	2.08	2.131	0.414	0.518	0.526
Biological Process	GO:0033273	7	response to vitamin	0.0319493	P05089	Arginase-1 OS=Homo sapiens OX=9606 GN=ARG1 PE=1 SV=2	2.868	Up	0.00235229	ARG1	34.735	6.3285	3.4	1	1	1	0.267	0.203	0.27	0.753	0.705	0.664	4.198	3.607	3.673
Biological Process	GO:0006970	4	response to osmotic stress	0.225494	Q8IWT6	Volume-regulated anion channel subunit LRRC8A OS=Homo sapiens OX=9606 GN=LRRC8A PE=1 SV=1	1.592	Up	0.00171487	LRRC8A	94.198	26.6	5.6	4	4	4	0.906	0.831	0.87	1.371	1.461	1.319	0.558	0.618	0.469
Biological Process	GO:0006970	4	response to osmotic stress	0.225494	Q07352	mRNA decay activator protein ZFP36L1 OS=Homo sapiens OX=9606 GN=ZFP36L1 PE=1 SV=1	2.065	Up	0.00325283	ZFP36L1	36.313	10.872	6.2	2	2	2	0.606	0.598	0.693	1.471	1.206	1.24	1.335	1.449	1.361
Biological Process	GO:0018394	10	peptidyl-lysine acetylation	0.0319493	P46379	Large proline-rich protein BAG6 OS=Homo sapiens OX=9606 GN=BAG6 PE=1 SV=2	2.758	Up	0.00324941	BAG6	119.41	13.618	2	2	2	2	0.52	0.425	0.51	1.564	1.288	1.161	1.871	1.604	1.691
Biological Process	GO:0018394	10	peptidyl-lysine acetylation	0.0319493	Q9UKN8	General transcription factor 3C polypeptide 4 OS=Homo sapiens OX=9606 GN=GTF3C4 PE=1 SV=2	1.843	Up	0.000626613	GTF3C4	91.981	11.226	2.4	2	2	2	0.468	0.499	0.454	0.888	0.879	0.852	2.975	2.755	2.712
Biological Process	GO:0018394	10	peptidyl-lysine acetylation	0.0319493	Q9UBU8	Mortality factor 4-like protein 1 OS=Homo sapiens OX=9606 GN=MORF4L1 PE=1 SV=2	1.697	Up	0.011983	MORF4L1	41.473	12.028	5.5	2	3	2	0.265	0.264	0.243	0.496	0.446	0.368	4.747	4.242	4.278
Biological Process	GO:0007229	7	integrin-mediated signaling pathway	0.20605	P09769	Tyrosine-protein kinase Fgr OS=Homo sapiens OX=9606 GN=FGR PE=1 SV=2	2.913	Up	0.0110415	FGR	59.478	6.0256	1.9	1	1	1	0.1	0.131	0.113	0.39	0.376	0.236	5.534	4.88	4.732
Biological Process	GO:0007229	7	integrin-mediated signaling pathway	0.20605	Q9P258	Protein RCC2 OS=Homo sapiens OX=9606 GN=RCC2 PE=1 SV=2	1.686	Up	0.00884413	RCC2	56.084	21.608	5	2	3	2	0.358	0.473	0.421	0.715	0.72	0.676	3.422	3.581	3.032
Biological Process	GO:0007229	7	integrin-mediated signaling pathway	0.20605	P05107	Integrin beta-2 OS=Homo sapiens OX=9606 GN=ITGB2 PE=1 SV=2	6.009	Up	0.000629811	ITGB2	84.781	31.175	4.7	3	4	3	0.123	0.121	0.098	0.72	0.723	0.612	4.37	4.201	4.109
Biological Process	GO:0071417	6	cellular response to organonitrogen compound	0.0939634	P26358	DNA (cytosine-5)-methyltransferase 1 OS=Homo sapiens OX=9606 GN=DNMT1 PE=1 SV=2	1.937	Up	0.000878145	DNMT1	183.16	13.251	1.5	2	2	2	0.622	0.608	0.587	1.219	1.209	1.091	1.883	1.744	1.655
Biological Process	GO:0071417	6	cellular response to organonitrogen compound	0.0939634	P04839	Cytochrome b-245 heavy chain OS=Homo sapiens OX=9606 GN=CYBB PE=1 SV=2	1.868	Up	0.011039	CYBB	65.335	47.187	9.3	5	7	5	0.218	0.258	0.253	0.493	0.494	0.375	4.39	4.133	4.268
Biological Process	GO:0071417	6	cellular response to organonitrogen compound	0.0939634	P05362	Intercellular adhesion molecule 1 OS=Homo sapiens OX=9606 GN=ICAM1 PE=1 SV=2	1.96	Up	0.000143218	ICAM1	57.825	39.355	3.4	2	3	2	0.772	0.807	0.773	1.532	1.507	1.571	0.24	0.399	0.493
Biological Process	GO:0071417	6	cellular response to organonitrogen compound	0.0939634	P13498	Cytochrome b-245 light chain OS=Homo sapiens OX=9606 GN=CYBA PE=1 SV=3	1.626	Up	0.000973161	CYBA	21.012	13.089	12.8	2	2	2	0.614	0.641	0.66	1.071	1.052	0.991	2.017	1.969	1.962
Biological Process	GO:0071417	6	cellular response to organonitrogen compound	0.0939634	Q9BXS9	Solute carrier family 26 member 6 OS=Homo sapiens OX=9606 GN=SLC26A6 PE=1 SV=1	1.702	Up	0.0130816	SLC26A6	82.966	10.964	1.8	2	2	2	0.797	0.625	0.853	1.273	1.245	1.355	1.243	0.979	0.992
Biological Process	GO:0071417	6	cellular response to organonitrogen compound	0.0939634	Q92922	SWI/SNF complex subunit SMARCC1 OS=Homo sapiens OX=9606 GN=SMARCC1 PE=1 SV=3	1.507	Up	0.000150583	SMARCC1	122.87	13.896	5.1	5	6	2	0.823	0.817	0.844	1.231	1.249	1.264	0.924	1.039	0.958
Biological Process	GO:0071417	6	cellular response to organonitrogen compound	0.0939634	P05089	Arginase-1 OS=Homo sapiens OX=9606 GN=ARG1 PE=1 SV=2	2.868	Up	0.00235229	ARG1	34.735	6.3285	3.4	1	1	1	0.267	0.203	0.27	0.753	0.705	0.664	4.198	3.607	3.673
Biological Process	GO:0071417	6	cellular response to organonitrogen compound	0.0939634	P35354	Prostaglandin G/H synthase 2 OS=Homo sapiens OX=9606 GN=PTGS2 PE=1 SV=2	7.606	Up	0.00788647	PTGS2	68.995	101.98	21.2	9	12	9	0.313	0.285	0.221	2.018	2.08	2.131	0.414	0.518	0.526
Biological Process	GO:0071417	6	cellular response to organonitrogen compound	0.0939634	Q07352	mRNA decay activator protein ZFP36L1 OS=Homo sapiens OX=9606 GN=ZFP36L1 PE=1 SV=1	2.065	Up	0.00325283	ZFP36L1	36.313	10.872	6.2	2	2	2	0.606	0.598	0.693	1.471	1.206	1.24	1.335	1.449	1.361
Biological Process	GO:0050856	8	regulation of T cell receptor signaling pathway	0.0611732	P29350	Tyrosine-protein phosphatase non-receptor type 6 OS=Homo sapiens OX=9606 GN=PTPN6 PE=1 SV=1	2.207	Up	0.00753624	PTPN6	67.56	12.869	4.5	2	2	2	0.344	0.304	0.246	0.702	0.696	0.575	4.026	3.512	3.875
Biological Process	GO:0050856	8	regulation of T cell receptor signaling pathway	0.0611732	Q96IZ0	PRKC apoptosis WT1 regulator protein OS=Homo sapiens OX=9606 GN=PAWR PE=1 SV=1	1.66	Up	0.00112649	PAWR	36.567	12.392	5	1	1	1	0.683	0.767	0.741	1.214	1.189	1.234	1.27	1.353	1.345
Biological Process	GO:0048738	8	cardiac muscle tissue development	0.107503	P15924	Desmoplakin OS=Homo sapiens OX=9606 GN=DSP PE=1 SV=3	1.585	Up	0.000451733	DSP	331.77	248.02	9.2	23	24	23	0.819	0.801	0.811	1.292	1.243	1.319	0.818	0.806	0.771
Biological Process	GO:0048738	8	cardiac muscle tissue development	0.107503	O14497	AT-rich interactive domain-containing protein 1A OS=Homo sapiens OX=9606 GN=ARID1A PE=1 SV=3	2.505	Up	0.000150583	ARID1A	242.04	26.789	1.8	4	4	4	0.549	0.556	0.521	1.411	1.321	1.341	1.641	1.521	1.339
Biological Process	GO:0048738	8	cardiac muscle tissue development	0.107503	Q8NDZ4	Deleted in autism protein 1 OS=Homo sapiens OX=9606 GN=C3orf58 PE=1 SV=1	2.535	Up	0.000143218	C3orf58	49.481	6.3569	1.9	1	1	1	0.693	0.66	0.705	1.79	1.695	1.732	0.185	0.243	0.249
Biological Process	GO:0002673	8	regulation of acute inflammatory response	0.0167257	P35354	Prostaglandin G/H synthase 2 OS=Homo sapiens OX=9606 GN=PTGS2 PE=1 SV=2	7.606	Up	0.00788647	PTGS2	68.995	101.98	21.2	9	12	9	0.313	0.285	0.221	2.018	2.08	2.131	0.414	0.518	0.526
Biological Process	GO:0002673	8	regulation of acute inflammatory response	0.0167257	P0C0L5	Complement C4-B OS=Homo sapiens OX=9606 GN=C4B PE=1 SV=2	1.776	Up	0.00468753	C4B	192.75	6.2198	1.4	3	2	1	0.386	0.433	0.343	0.703	0.705	0.656	3.828	3.549	3.034
Biological Process	GO:0002673	8	regulation of acute inflammatory response	0.0167257	P01024	Complement C3 OS=Homo sapiens OX=9606 GN=C3 PE=1 SV=2	4.837	Up	0.00145904	C3	187.15	6.9985	1.5	3	1	1	0.116	0.092	0.123	0.593	0.562	0.446	4.787	4.55	4.435
Biological Process	GO:1903201	8	regulation of oxidative stress-induced cell death	0.309686	Q9P289	Serine/threonine-protein kinase 26 OS=Homo sapiens OX=9606 GN=STK26 PE=1 SV=2	1.593	Up	0.00106172	STK26	46.528	6.4419	6	2	2	1	0.311	0.306	0.329	0.522	0.482	0.503	4.233	3.994	4.095
Biological Process	GO:1903201	8	regulation of oxidative stress-induced cell death	0.309686	Q96IZ0	PRKC apoptosis WT1 regulator protein OS=Homo sapiens OX=9606 GN=PAWR PE=1 SV=1	1.66	Up	0.00112649	PAWR	36.567	12.392	5	1	1	1	0.683	0.767	0.741	1.214	1.189	1.234	1.27	1.353	1.345
Biological Process	GO:0097193	8	intrinsic apoptotic signaling pathway	0.102819	P46379	Large proline-rich protein BAG6 OS=Homo sapiens OX=9606 GN=BAG6 PE=1 SV=2	2.758	Up	0.00324941	BAG6	119.41	13.618	2	2	2	2	0.52	0.425	0.51	1.564	1.288	1.161	1.871	1.604	1.691
Biological Process	GO:0097193	8	intrinsic apoptotic signaling pathway	0.102819	P52701	DNA mismatch repair protein Msh6 OS=Homo sapiens OX=9606 GN=MSH6 PE=1 SV=2	2.582	Up	0.000143218	MSH6	152.78	25.511	3.8	4	4	4	0.604	0.568	0.591	1.48	1.517	1.555	1.061	0.968	0.986
Biological Process	GO:0097193	8	intrinsic apoptotic signaling pathway	0.102819	P99999	Cytochrome c OS=Homo sapiens OX=9606 GN=CYCS PE=1 SV=2	1.548	Up	0.00320135	CYCS	11.749	39.906	14.3	2	5	2	0.845	0.889	0.89	1.309	1.472	1.282	0.085	0.128	0.262
Biological Process	GO:0097193	8	intrinsic apoptotic signaling pathway	0.102819	P17844	Probable ATP-dependent RNA helicase DDX5 OS=Homo sapiens OX=9606 GN=DDX5 PE=1 SV=1	1.508	Up	0.000144328	DDX5	69.147	121.57	35	20	28	14	0.797	0.778	0.789	1.201	1.165	1.198	1.386	1.206	1.06
Biological Process	GO:0044243	5	multicellular organismal catabolic process	0.064522	P12110	Collagen alpha-2(VI) chain OS=Homo sapiens OX=9606 GN=COL6A2 PE=1 SV=4	1.617	Up	0.000451733	COL6A2	108.58	131.38	16.3	11	15	11	0.856	0.831	0.809	1.348	1.366	1.322	0.717	0.763	0.679
Biological Process	GO:0044243	5	multicellular organismal catabolic process	0.064522	P02458	Collagen alpha-1(II) chain OS=Homo sapiens OX=9606 GN=COL2A1 PE=1 SV=3	2.032	Up	0.000779304	COL2A1	141.78	6.5407	5.5	7	10	1	0.754	0.661	0.702	1.477	1.399	1.425	0.878	0.824	0.953
Biological Process	GO:0044243	5	multicellular organismal catabolic process	0.064522	P12111	Collagen alpha-3(VI) chain OS=Homo sapiens OX=9606 GN=COL6A3 PE=1 SV=5	1.903	Up	0.000143218	COL6A3	343.67	323.31	16.8	46	59	46	0.76	0.77	0.739	1.437	1.416	1.465	0.563	0.638	0.606
Biological Process	GO:0072593	4	reactive oxygen species metabolic process	0.0436505	P04839	Cytochrome b-245 heavy chain OS=Homo sapiens OX=9606 GN=CYBB PE=1 SV=2	1.868	Up	0.011039	CYBB	65.335	47.187	9.3	5	7	5	0.218	0.258	0.253	0.493	0.494	0.375	4.39	4.133	4.268
Biological Process	GO:0072593	4	reactive oxygen species metabolic process	0.0436505	P13498	Cytochrome b-245 light chain OS=Homo sapiens OX=9606 GN=CYBA PE=1 SV=3	1.626	Up	0.000973161	CYBA	21.012	13.089	12.8	2	2	2	0.614	0.641	0.66	1.071	1.052	0.991	2.017	1.969	1.962
Biological Process	GO:0072593	4	reactive oxygen species metabolic process	0.0436505	P05164	Myeloperoxidase OS=Homo sapiens OX=9606 GN=MPO PE=1 SV=1	1.973	Up	0.0364784	MPO	83.868	67.932	6	4	10	3	0.197	0.294	0.35	0.606	0.58	0.473	4.245	3.828	3.893
Biological Process	GO:0072593	4	reactive oxygen species metabolic process	0.0436505	P11678	Eosinophil peroxidase OS=Homo sapiens OX=9606 GN=EPX PE=1 SV=2	3.08	Up	0.000765643	EPX	81.04	16.85	4.5	4	4	3	0.417	0.343	0.362	1.2	1.155	1.101	2.42	2.381	2.517
Biological Process	GO:0031960	7	response to corticosteroid	0.00289379	P04839	Cytochrome b-245 heavy chain OS=Homo sapiens OX=9606 GN=CYBB PE=1 SV=2	1.868	Up	0.011039	CYBB	65.335	47.187	9.3	5	7	5	0.218	0.258	0.253	0.493	0.494	0.375	4.39	4.133	4.268
Biological Process	GO:0031960	7	response to corticosteroid	0.00289379	P05362	Intercellular adhesion molecule 1 OS=Homo sapiens OX=9606 GN=ICAM1 PE=1 SV=2	1.96	Up	0.000143218	ICAM1	57.825	39.355	3.4	2	3	2	0.772	0.807	0.773	1.532	1.507	1.571	0.24	0.399	0.493
Biological Process	GO:0031960	7	response to corticosteroid	0.00289379	P13498	Cytochrome b-245 light chain OS=Homo sapiens OX=9606 GN=CYBA PE=1 SV=3	1.626	Up	0.000973161	CYBA	21.012	13.089	12.8	2	2	2	0.614	0.641	0.66	1.071	1.052	0.991	2.017	1.969	1.962
Biological Process	GO:0031960	7	response to corticosteroid	0.00289379	P35354	Prostaglandin G/H synthase 2 OS=Homo sapiens OX=9606 GN=PTGS2 PE=1 SV=2	7.606	Up	0.00788647	PTGS2	68.995	101.98	21.2	9	12	9	0.313	0.285	0.221	2.018	2.08	2.131	0.414	0.518	0.526
Biological Process	GO:0031960	7	response to corticosteroid	0.00289379	P05089	Arginase-1 OS=Homo sapiens OX=9606 GN=ARG1 PE=1 SV=2	2.868	Up	0.00235229	ARG1	34.735	6.3285	3.4	1	1	1	0.267	0.203	0.27	0.753	0.705	0.664	4.198	3.607	3.673
Biological Process	GO:0031960	7	response to corticosteroid	0.00289379	Q07352	mRNA decay activator protein ZFP36L1 OS=Homo sapiens OX=9606 GN=ZFP36L1 PE=1 SV=1	2.065	Up	0.00325283	ZFP36L1	36.313	10.872	6.2	2	2	2	0.606	0.598	0.693	1.471	1.206	1.24	1.335	1.449	1.361
Biological Process	GO:0034405	4	response to fluid shear stress	0.0611732	P48307	Tissue factor pathway inhibitor 2 OS=Homo sapiens OX=9606 GN=TFPI2 PE=1 SV=1	3.234	Up	0.000143218	TFPI2	26.934	18.325	17	3	3	3	0.531	0.498	0.528	1.699	1.644	1.692	0.851	0.731	0.888
Biological Process	GO:0034405	4	response to fluid shear stress	0.0611732	P35354	Prostaglandin G/H synthase 2 OS=Homo sapiens OX=9606 GN=PTGS2 PE=1 SV=2	7.606	Up	0.00788647	PTGS2	68.995	101.98	21.2	9	12	9	0.313	0.285	0.221	2.018	2.08	2.131	0.414	0.518	0.526
Biological Process	GO:0071773	7	cellular response to BMP stimulus	0.0716519	P02458	Collagen alpha-1(II) chain OS=Homo sapiens OX=9606 GN=COL2A1 PE=1 SV=3	2.032	Up	0.000779304	COL2A1	141.78	6.5407	5.5	7	10	1	0.754	0.661	0.702	1.477	1.399	1.425	0.878	0.824	0.953
Biological Process	GO:0071773	7	cellular response to BMP stimulus	0.0716519	Q99988	Growth/differentiation factor 15 OS=Homo sapiens OX=9606 GN=GDF15 PE=1 SV=3	4.693	Up	0.000143218	GDF15	34.14	-2	2.3	1	1	1	0.421	0.413	0.389	1.984	1.876	1.88	0.639	0.656	0.428
Biological Process	GO:0090279	9	regulation of calcium ion import	0.107503	P13498	Cytochrome b-245 light chain OS=Homo sapiens OX=9606 GN=CYBA PE=1 SV=3	1.626	Up	0.000973161	CYBA	21.012	13.089	12.8	2	2	2	0.614	0.641	0.66	1.071	1.052	0.991	2.017	1.969	1.962
Biological Process	GO:0090279	9	regulation of calcium ion import	0.107503	P29350	Tyrosine-protein phosphatase non-receptor type 6 OS=Homo sapiens OX=9606 GN=PTPN6 PE=1 SV=1	2.207	Up	0.00753624	PTPN6	67.56	12.869	4.5	2	2	2	0.344	0.304	0.246	0.702	0.696	0.575	4.026	3.512	3.875
Biological Process	GO:0090279	9	regulation of calcium ion import	0.107503	P31146	Coronin-1A OS=Homo sapiens OX=9606 GN=CORO1A PE=1 SV=4	1.756	Up	0.0276921	CORO1A	51.026	67.084	12.8	6	11	5	0.24	0.204	0.229	0.457	0.42	0.305	4.593	4.713	4.378
Biological Process	GO:0010544	10	negative regulation of platelet activation	0.0128822	P07093	Glia-derived nexin OS=Homo sapiens OX=9606 GN=SERPINE2 PE=1 SV=1	2.223	Up	0.000878145	SERPINE2	44.002	6.6443	3	1	1	1	0.647	0.671	0.648	1.518	1.53	1.322	1.052	0.877	0.988
Biological Process	GO:0010544	10	negative regulation of platelet activation	0.0128822	Q9BXJ1	Complement C1q tumor necrosis factor-related protein 1 OS=Homo sapiens OX=9606 GN=C1QTNF1 PE=1 SV=1	2.308	Up	0.000633665	C1QTNF1	31.742	7.211	4.6	1	1	1	0.592	0.645	0.622	1.331	1.505	1.455	0.952	1.135	1.249
Biological Process	GO:0045907	9	positive regulation of vasoconstriction	0.00505947	P05362	Intercellular adhesion molecule 1 OS=Homo sapiens OX=9606 GN=ICAM1 PE=1 SV=2	1.96	Up	0.000143218	ICAM1	57.825	39.355	3.4	2	3	2	0.772	0.807	0.773	1.532	1.507	1.571	0.24	0.399	0.493
Biological Process	GO:0045907	9	positive regulation of vasoconstriction	0.00505947	P02675	Fibrinogen beta chain OS=Homo sapiens OX=9606 GN=FGB PE=1 SV=2	3.082	Up	0.00435295	FGB	55.928	12.014	8.4	4	3	2	0.345	0.324	0.236	0.973	1.008	0.808	3.422	2.891	3.173
Biological Process	GO:0045907	9	positive regulation of vasoconstriction	0.00505947	P35354	Prostaglandin G/H synthase 2 OS=Homo sapiens OX=9606 GN=PTGS2 PE=1 SV=2	7.606	Up	0.00788647	PTGS2	68.995	101.98	21.2	9	12	9	0.313	0.285	0.221	2.018	2.08	2.131	0.414	0.518	0.526
Biological Process	GO:0048524	7	positive regulation of viral process	0.134644	P11498	"Pyruvate carboxylase, mitochondrial OS=Homo sapiens OX=9606 GN=PC PE=1 SV=2"	2.212	Up	0.000878145	PC	129.63	23.764	4.2	3	3	3	0.535	0.512	0.469	1.07	1.106	1.178	2.026	2.267	2.145
Biological Process	GO:0048524	7	positive regulation of viral process	0.134644	Q8IXH7	Negative elongation factor C/D OS=Homo sapiens OX=9606 GN=NELFCD PE=1 SV=2	1.893	Up	0.000626613	NELFCD	66.246	6.946	2.7	1	1	1	0.6	0.582	0.549	1.131	1.064	1.081	2.023	1.994	2.056
Biological Process	GO:0048524	7	positive regulation of viral process	0.134644	P51532	Transcription activator BRG1 OS=Homo sapiens OX=9606 GN=SMARCA4 PE=1 SV=2	1.574	Up	0.00293402	SMARCA4	184.64	80.8	7	10	10	5	0.511	0.584	0.561	0.913	0.846	0.847	2.701	2.408	2.751
Biological Process	GO:0048524	7	positive regulation of viral process	0.134644	P11388	DNA topoisomerase 2-alpha OS=Homo sapiens OX=9606 GN=TOP2A PE=1 SV=3	2.341	Up	0.000765643	TOP2A	174.38	13.579	3.7	5	6	2	0.545	0.56	0.503	1.331	1.179	1.255	1.684	1.738	1.852
Biological Process	GO:0034765	7	regulation of ion transmembrane transport	0.096603	P04839	Cytochrome b-245 heavy chain OS=Homo sapiens OX=9606 GN=CYBB PE=1 SV=2	1.868	Up	0.011039	CYBB	65.335	47.187	9.3	5	7	5	0.218	0.258	0.253	0.493	0.494	0.375	4.39	4.133	4.268
Biological Process	GO:0034765	7	regulation of ion transmembrane transport	0.096603	Q13303	Voltage-gated potassium channel subunit beta-2 OS=Homo sapiens OX=9606 GN=KCNAB2 PE=1 SV=2	1.772	Up	0.0132908	KCNAB2	41	12.895	5.7	2	2	2	0.403	0.389	0.304	0.718	0.63	0.594	3.798	3.837	3.225
Biological Process	GO:0034765	7	regulation of ion transmembrane transport	0.096603	P13498	Cytochrome b-245 light chain OS=Homo sapiens OX=9606 GN=CYBA PE=1 SV=3	1.626	Up	0.000973161	CYBA	21.012	13.089	12.8	2	2	2	0.614	0.641	0.66	1.071	1.052	0.991	2.017	1.969	1.962
Biological Process	GO:0034765	7	regulation of ion transmembrane transport	0.096603	P29350	Tyrosine-protein phosphatase non-receptor type 6 OS=Homo sapiens OX=9606 GN=PTPN6 PE=1 SV=1	2.207	Up	0.00753624	PTPN6	67.56	12.869	4.5	2	2	2	0.344	0.304	0.246	0.702	0.696	0.575	4.026	3.512	3.875
Biological Process	GO:0034765	7	regulation of ion transmembrane transport	0.096603	P31146	Coronin-1A OS=Homo sapiens OX=9606 GN=CORO1A PE=1 SV=4	1.756	Up	0.0276921	CORO1A	51.026	67.084	12.8	6	11	5	0.24	0.204	0.229	0.457	0.42	0.305	4.593	4.713	4.378
Biological Process	GO:0034765	7	regulation of ion transmembrane transport	0.096603	Q12879	"Glutamate receptor ionotropic, NMDA 2A OS=Homo sapiens OX=9606 GN=GRIN2A PE=1 SV=1"	1.827	Up	0.0191224	GRIN2A	165.28	6.0968	0.7	1	1	1	0.421	0.424	0.414	0.841	0.766	0.693	3.274	3.204	3.149
Biological Process	GO:0001817	5	regulation of cytokine production	0.0592562	P04839	Cytochrome b-245 heavy chain OS=Homo sapiens OX=9606 GN=CYBB PE=1 SV=2	1.868	Up	0.011039	CYBB	65.335	47.187	9.3	5	7	5	0.218	0.258	0.253	0.493	0.494	0.375	4.39	4.133	4.268
Biological Process	GO:0001817	5	regulation of cytokine production	0.0592562	P13498	Cytochrome b-245 light chain OS=Homo sapiens OX=9606 GN=CYBA PE=1 SV=3	1.626	Up	0.000973161	CYBA	21.012	13.089	12.8	2	2	2	0.614	0.641	0.66	1.071	1.052	0.991	2.017	1.969	1.962
Biological Process	GO:0001817	5	regulation of cytokine production	0.0592562	O75995	SAM and SH3 domain-containing protein 3 OS=Homo sapiens OX=9606 GN=SASH3 PE=1 SV=2	2.081	Up	0.0157232	SASH3	41.595	7.2521	2.9	1	1	1	0.154	0.134	0.155	0.334	0.355	0.233	5.319	5.049	4.658
Biological Process	GO:0001817	5	regulation of cytokine production	0.0592562	P01024	Complement C3 OS=Homo sapiens OX=9606 GN=C3 PE=1 SV=2	4.837	Up	0.00145904	C3	187.15	6.9985	1.5	3	1	1	0.116	0.092	0.123	0.593	0.562	0.446	4.787	4.55	4.435
Biological Process	GO:0001817	5	regulation of cytokine production	0.0592562	P09769	Tyrosine-protein kinase Fgr OS=Homo sapiens OX=9606 GN=FGR PE=1 SV=2	2.913	Up	0.0110415	FGR	59.478	6.0256	1.9	1	1	1	0.1	0.131	0.113	0.39	0.376	0.236	5.534	4.88	4.732
Biological Process	GO:0001817	5	regulation of cytokine production	0.0592562	Q00653	Nuclear factor NF-kappa-B p100 subunit OS=Homo sapiens OX=9606 GN=NFKB2 PE=1 SV=4	1.721	Up	0.000971938	NFKB2	96.748	6.5644	1.2	1	2	1	0.612	0.592	0.566	1.023	1.058	0.966	2.24	2.122	2.139
Biological Process	GO:0001817	5	regulation of cytokine production	0.0592562	Q9NZQ7	Programmed cell death 1 ligand 1 OS=Homo sapiens OX=9606 GN=CD274 PE=1 SV=1	2.027	Up	0.00338953	CD274	33.275	12.193	10	2	2	2	0.757	0.757	0.605	1.494	1.401	1.401	0.768	0.793	1.101
Biological Process	GO:0001817	5	regulation of cytokine production	0.0592562	P35354	Prostaglandin G/H synthase 2 OS=Homo sapiens OX=9606 GN=PTGS2 PE=1 SV=2	7.606	Up	0.00788647	PTGS2	68.995	101.98	21.2	9	12	9	0.313	0.285	0.221	2.018	2.08	2.131	0.414	0.518	0.526
Biological Process	GO:0001817	5	regulation of cytokine production	0.0592562	P11678	Eosinophil peroxidase OS=Homo sapiens OX=9606 GN=EPX PE=1 SV=2	3.08	Up	0.000765643	EPX	81.04	16.85	4.5	4	4	3	0.417	0.343	0.362	1.2	1.155	1.101	2.42	2.381	2.517
Biological Process	GO:0009749	8	response to glucose	0.140899	P12110	Collagen alpha-2(VI) chain OS=Homo sapiens OX=9606 GN=COL6A2 PE=1 SV=4	1.617	Up	0.000451733	COL6A2	108.58	131.38	16.3	11	15	11	0.856	0.831	0.809	1.348	1.366	1.322	0.717	0.763	0.679
Biological Process	GO:0009749	8	response to glucose	0.140899	P05362	Intercellular adhesion molecule 1 OS=Homo sapiens OX=9606 GN=ICAM1 PE=1 SV=2	1.96	Up	0.000143218	ICAM1	57.825	39.355	3.4	2	3	2	0.772	0.807	0.773	1.532	1.507	1.571	0.24	0.399	0.493
Biological Process	GO:0009749	8	response to glucose	0.140899	P13498	Cytochrome b-245 light chain OS=Homo sapiens OX=9606 GN=CYBA PE=1 SV=3	1.626	Up	0.000973161	CYBA	21.012	13.089	12.8	2	2	2	0.614	0.641	0.66	1.071	1.052	0.991	2.017	1.969	1.962
Biological Process	GO:1904036	9	negative regulation of epithelial cell apoptotic process	0.0826606	P05362	Intercellular adhesion molecule 1 OS=Homo sapiens OX=9606 GN=ICAM1 PE=1 SV=2	1.96	Up	0.000143218	ICAM1	57.825	39.355	3.4	2	3	2	0.772	0.807	0.773	1.532	1.507	1.571	0.24	0.399	0.493
Biological Process	GO:1904036	9	negative regulation of epithelial cell apoptotic process	0.0826606	P02675	Fibrinogen beta chain OS=Homo sapiens OX=9606 GN=FGB PE=1 SV=2	3.082	Up	0.00435295	FGB	55.928	12.014	8.4	4	3	2	0.345	0.324	0.236	0.973	1.008	0.808	3.422	2.891	3.173
Biological Process	GO:0032102	6	negative regulation of response to external stimulus	0.0171305	Q03405	Urokinase plasminogen activator surface receptor OS=Homo sapiens OX=9606 GN=PLAUR PE=1 SV=1	1.609	Up	0.00194826	PLAUR	36.978	39.243	25.1	5	5	5	0.879	0.809	0.812	1.309	1.427	1.287	0.717	0.802	0.71
Biological Process	GO:0032102	6	negative regulation of response to external stimulus	0.0171305	P02675	Fibrinogen beta chain OS=Homo sapiens OX=9606 GN=FGB PE=1 SV=2	3.082	Up	0.00435295	FGB	55.928	12.014	8.4	4	3	2	0.345	0.324	0.236	0.973	1.008	0.808	3.422	2.891	3.173
Biological Process	GO:0032102	6	negative regulation of response to external stimulus	0.0171305	P00750	Tissue-type plasminogen activator OS=Homo sapiens OX=9606 GN=PLAT PE=1 SV=1	1.868	Up	0.000451733	PLAT	62.916	18.308	6.6	3	3	3	0.693	0.643	0.678	1.258	1.278	1.227	1.017	1.121	1.997
Biological Process	GO:0032102	6	negative regulation of response to external stimulus	0.0171305	P07093	Glia-derived nexin OS=Homo sapiens OX=9606 GN=SERPINE2 PE=1 SV=1	2.223	Up	0.000878145	SERPINE2	44.002	6.6443	3	1	1	1	0.647	0.671	0.648	1.518	1.53	1.322	1.052	0.877	0.988
Biological Process	GO:0032102	6	negative regulation of response to external stimulus	0.0171305	Q9BXJ1	Complement C1q tumor necrosis factor-related protein 1 OS=Homo sapiens OX=9606 GN=C1QTNF1 PE=1 SV=1	2.308	Up	0.000633665	C1QTNF1	31.742	7.211	4.6	1	1	1	0.592	0.645	0.622	1.331	1.505	1.455	0.952	1.135	1.249
Biological Process	GO:0032102	6	negative regulation of response to external stimulus	0.0171305	P05120	Plasminogen activator inhibitor 2 OS=Homo sapiens OX=9606 GN=SERPINB2 PE=1 SV=2	1.786	Up	0.0010625	SERPINB2	46.596	19.354	9.2	3	3	3	0.836	0.75	0.742	1.384	1.358	1.416	0.619	0.544	0.588
Biological Process	GO:0046903	6	secretion	0.00747678	P15924	Desmoplakin OS=Homo sapiens OX=9606 GN=DSP PE=1 SV=3	1.585	Up	0.000451733	DSP	331.77	248.02	9.2	23	24	23	0.819	0.801	0.811	1.292	1.243	1.319	0.818	0.806	0.771
Biological Process	GO:0046903	6	secretion	0.00747678	P13498	Cytochrome b-245 light chain OS=Homo sapiens OX=9606 GN=CYBA PE=1 SV=3	1.626	Up	0.000973161	CYBA	21.012	13.089	12.8	2	2	2	0.614	0.641	0.66	1.071	1.052	0.991	2.017	1.969	1.962
Biological Process	GO:0046903	6	secretion	0.00747678	P55327	Tumor protein D52 OS=Homo sapiens OX=9606 GN=TPD52 PE=1 SV=2	1.526	Up	0.0351074	TPD52	24.327	7.6454	6.7	1	1	1	0.305	0.229	0.305	0.409	0.477	0.394	4.381	4.513	4.204
Biological Process	GO:0046903	6	secretion	0.00747678	Q03405	Urokinase plasminogen activator surface receptor OS=Homo sapiens OX=9606 GN=PLAUR PE=1 SV=1	1.609	Up	0.00194826	PLAUR	36.978	39.243	25.1	5	5	5	0.879	0.809	0.812	1.309	1.427	1.287	0.717	0.802	0.71
Biological Process	GO:0046903	6	secretion	0.00747678	P02675	Fibrinogen beta chain OS=Homo sapiens OX=9606 GN=FGB PE=1 SV=2	3.082	Up	0.00435295	FGB	55.928	12.014	8.4	4	3	2	0.345	0.324	0.236	0.973	1.008	0.808	3.422	2.891	3.173
Biological Process	GO:0046903	6	secretion	0.00747678	Q9BU76	Multiple myeloma tumor-associated protein 2 OS=Homo sapiens OX=9606 GN=MMTAG2 PE=1 SV=1	1.778	Up	0.000765643	MMTAG2	29.411	8.9596	3.8	1	1	1	0.804	0.782	0.729	1.412	1.348	1.355	0.812	0.854	0.868
Biological Process	GO:0046903	6	secretion	0.00747678	P07093	Glia-derived nexin OS=Homo sapiens OX=9606 GN=SERPINE2 PE=1 SV=1	2.223	Up	0.000878145	SERPINE2	44.002	6.6443	3	1	1	1	0.647	0.671	0.648	1.518	1.53	1.322	1.052	0.877	0.988
Biological Process	GO:0046903	6	secretion	0.00747678	P05089	Arginase-1 OS=Homo sapiens OX=9606 GN=ARG1 PE=1 SV=2	2.868	Up	0.00235229	ARG1	34.735	6.3285	3.4	1	1	1	0.267	0.203	0.27	0.753	0.705	0.664	4.198	3.607	3.673
Biological Process	GO:0046903	6	secretion	0.00747678	P11678	Eosinophil peroxidase OS=Homo sapiens OX=9606 GN=EPX PE=1 SV=2	3.08	Up	0.000765643	EPX	81.04	16.85	4.5	4	4	3	0.417	0.343	0.362	1.2	1.155	1.101	2.42	2.381	2.517
Biological Process	GO:0046903	6	secretion	0.00747678	Q6UX06	Olfactomedin-4 OS=Homo sapiens OX=9606 GN=OLFM4 PE=1 SV=1	2.68	Up	0.00440433	OLFM4	57.279	12.292	2.2	1	2	1	0.237	0.21	0.191	0.6	0.646	0.464	4.566	4.17	3.948
Biological Process	GO:0046903	6	secretion	0.00747678	P05107	Integrin beta-2 OS=Homo sapiens OX=9606 GN=ITGB2 PE=1 SV=2	6.009	Up	0.000629811	ITGB2	84.781	31.175	4.7	3	4	3	0.123	0.121	0.098	0.72	0.723	0.612	4.37	4.201	4.109
Biological Process	GO:0046903	6	secretion	0.00747678	P01011	Alpha-1-antichymotrypsin OS=Homo sapiens OX=9606 GN=SERPINA3 PE=1 SV=2	2.26	Up	0.00271894	SERPINA3	47.65	16.505	2.8	1	3	1	0.177	0.161	0.196	0.445	0.398	0.364	4.958	4.48	4.723
Biological Process	GO:0046903	6	secretion	0.00747678	P29350	Tyrosine-protein phosphatase non-receptor type 6 OS=Homo sapiens OX=9606 GN=PTPN6 PE=1 SV=1	2.207	Up	0.00753624	PTPN6	67.56	12.869	4.5	2	2	2	0.344	0.304	0.246	0.702	0.696	0.575	4.026	3.512	3.875
Biological Process	GO:0046903	6	secretion	0.00747678	Q13303	Voltage-gated potassium channel subunit beta-2 OS=Homo sapiens OX=9606 GN=KCNAB2 PE=1 SV=2	1.772	Up	0.0132908	KCNAB2	41	12.895	5.7	2	2	2	0.403	0.389	0.304	0.718	0.63	0.594	3.798	3.837	3.225
Biological Process	GO:0046903	6	secretion	0.00747678	P04839	Cytochrome b-245 heavy chain OS=Homo sapiens OX=9606 GN=CYBB PE=1 SV=2	1.868	Up	0.011039	CYBB	65.335	47.187	9.3	5	7	5	0.218	0.258	0.253	0.493	0.494	0.375	4.39	4.133	4.268
Biological Process	GO:0046903	6	secretion	0.00747678	Q9UBW5	Bridging integrator 2 OS=Homo sapiens OX=9606 GN=BIN2 PE=1 SV=3	1.607	Up	0.00724633	BIN2	61.874	13.119	4.8	2	2	2	0.236	0.225	0.233	0.391	0.4	0.324	4.837	4.503	4.578
Biological Process	GO:0046903	6	secretion	0.00747678	P15291	"Beta-1,4-galactosyltransferase 1 OS=Homo sapiens OX=9606 GN=B4GALT1 PE=1 SV=5"	1.52	Up	0.041665	B4GALT1	43.92	23.551	15.1	3	3	3	0.797	0.672	0.561	0.942	1.157	0.987	1.998	1.563	2.165
Biological Process	GO:0046903	6	secretion	0.00747678	Q9BXS9	Solute carrier family 26 member 6 OS=Homo sapiens OX=9606 GN=SLC26A6 PE=1 SV=1	1.702	Up	0.0130816	SLC26A6	82.966	10.964	1.8	2	2	2	0.797	0.625	0.853	1.273	1.245	1.355	1.243	0.979	0.992
Biological Process	GO:0046903	6	secretion	0.00747678	Q8WVQ1	Soluble calcium-activated nucleotidase 1 OS=Homo sapiens OX=9606 GN=CANT1 PE=1 SV=1	1.53	Up	0.00211541	CANT1	44.839	10.693	3.5	2	2	2	0.765	0.822	0.785	1.287	1.157	1.186	1.224	1.15	1.142
Biological Process	GO:0046903	6	secretion	0.00747678	P01024	Complement C3 OS=Homo sapiens OX=9606 GN=C3 PE=1 SV=2	4.837	Up	0.00145904	C3	187.15	6.9985	1.5	3	1	1	0.116	0.092	0.123	0.593	0.562	0.446	4.787	4.55	4.435
Biological Process	GO:0046903	6	secretion	0.00747678	P11279	Lysosome-associated membrane glycoprotein 1 OS=Homo sapiens OX=9606 GN=LAMP1 PE=1 SV=3	1.681	Up	0.00703221	LAMP1	44.882	12.935	4.6	2	3	2	0.582	0.737	0.61	1.059	1.128	1.056	1.818	1.983	1.776
Biological Process	GO:0046903	6	secretion	0.00747678	P09769	Tyrosine-protein kinase Fgr OS=Homo sapiens OX=9606 GN=FGR PE=1 SV=2	2.913	Up	0.0110415	FGR	59.478	6.0256	1.9	1	1	1	0.1	0.131	0.113	0.39	0.376	0.236	5.534	4.88	4.732
Biological Process	GO:0046903	6	secretion	0.00747678	P01033	Metalloproteinase inhibitor 1 OS=Homo sapiens OX=9606 GN=TIMP1 PE=1 SV=1	1.84	Up	0.00112649	TIMP1	23.171	37.648	23.2	4	5	4	0.798	0.797	0.728	1.407	1.504	1.363	0.569	0.64	0.649
Biological Process	GO:0046903	6	secretion	0.00747678	P08575	Receptor-type tyrosine-protein phosphatase C OS=Homo sapiens OX=9606 GN=PTPRC PE=1 SV=3	3.803	Up	0.00505349	PTPRC	147.48	23.501	2.4	3	3	3	0.099	0.12	0.091	0.473	0.416	0.29	5.307	4.978	4.51
Biological Process	GO:0046903	6	secretion	0.00747678	P31146	Coronin-1A OS=Homo sapiens OX=9606 GN=CORO1A PE=1 SV=4	1.756	Up	0.0276921	CORO1A	51.026	67.084	12.8	6	11	5	0.24	0.204	0.229	0.457	0.42	0.305	4.593	4.713	4.378
Biological Process	GO:0046903	6	secretion	0.00747678	P05164	Myeloperoxidase OS=Homo sapiens OX=9606 GN=MPO PE=1 SV=1	1.973	Up	0.0364784	MPO	83.868	67.932	6	4	10	3	0.197	0.294	0.35	0.606	0.58	0.473	4.245	3.828	3.893
Biological Process	GO:0002443	4	leukocyte mediated immunity	0.00026953	P15924	Desmoplakin OS=Homo sapiens OX=9606 GN=DSP PE=1 SV=3	1.585	Up	0.000451733	DSP	331.77	248.02	9.2	23	24	23	0.819	0.801	0.811	1.292	1.243	1.319	0.818	0.806	0.771
Biological Process	GO:0002443	4	leukocyte mediated immunity	0.00026953	P13498	Cytochrome b-245 light chain OS=Homo sapiens OX=9606 GN=CYBA PE=1 SV=3	1.626	Up	0.000973161	CYBA	21.012	13.089	12.8	2	2	2	0.614	0.641	0.66	1.071	1.052	0.991	2.017	1.969	1.962
Biological Process	GO:0002443	4	leukocyte mediated immunity	0.00026953	Q03405	Urokinase plasminogen activator surface receptor OS=Homo sapiens OX=9606 GN=PLAUR PE=1 SV=1	1.609	Up	0.00194826	PLAUR	36.978	39.243	25.1	5	5	5	0.879	0.809	0.812	1.309	1.427	1.287	0.717	0.802	0.71
Biological Process	GO:0002443	4	leukocyte mediated immunity	0.00026953	Q9BU76	Multiple myeloma tumor-associated protein 2 OS=Homo sapiens OX=9606 GN=MMTAG2 PE=1 SV=1	1.778	Up	0.000765643	MMTAG2	29.411	8.9596	3.8	1	1	1	0.804	0.782	0.729	1.412	1.348	1.355	0.812	0.854	0.868
Biological Process	GO:0002443	4	leukocyte mediated immunity	0.00026953	P05089	Arginase-1 OS=Homo sapiens OX=9606 GN=ARG1 PE=1 SV=2	2.868	Up	0.00235229	ARG1	34.735	6.3285	3.4	1	1	1	0.267	0.203	0.27	0.753	0.705	0.664	4.198	3.607	3.673
Biological Process	GO:0002443	4	leukocyte mediated immunity	0.00026953	P11678	Eosinophil peroxidase OS=Homo sapiens OX=9606 GN=EPX PE=1 SV=2	3.08	Up	0.000765643	EPX	81.04	16.85	4.5	4	4	3	0.417	0.343	0.362	1.2	1.155	1.101	2.42	2.381	2.517
Biological Process	GO:0002443	4	leukocyte mediated immunity	0.00026953	Q6UX06	Olfactomedin-4 OS=Homo sapiens OX=9606 GN=OLFM4 PE=1 SV=1	2.68	Up	0.00440433	OLFM4	57.279	12.292	2.2	1	2	1	0.237	0.21	0.191	0.6	0.646	0.464	4.566	4.17	3.948
Biological Process	GO:0002443	4	leukocyte mediated immunity	0.00026953	P05107	Integrin beta-2 OS=Homo sapiens OX=9606 GN=ITGB2 PE=1 SV=2	6.009	Up	0.000629811	ITGB2	84.781	31.175	4.7	3	4	3	0.123	0.121	0.098	0.72	0.723	0.612	4.37	4.201	4.109
Biological Process	GO:0002443	4	leukocyte mediated immunity	0.00026953	P01011	Alpha-1-antichymotrypsin OS=Homo sapiens OX=9606 GN=SERPINA3 PE=1 SV=2	2.26	Up	0.00271894	SERPINA3	47.65	16.505	2.8	1	3	1	0.177	0.161	0.196	0.445	0.398	0.364	4.958	4.48	4.723
Biological Process	GO:0002443	4	leukocyte mediated immunity	0.00026953	P29350	Tyrosine-protein phosphatase non-receptor type 6 OS=Homo sapiens OX=9606 GN=PTPN6 PE=1 SV=1	2.207	Up	0.00753624	PTPN6	67.56	12.869	4.5	2	2	2	0.344	0.304	0.246	0.702	0.696	0.575	4.026	3.512	3.875
Biological Process	GO:0002443	4	leukocyte mediated immunity	0.00026953	Q13303	Voltage-gated potassium channel subunit beta-2 OS=Homo sapiens OX=9606 GN=KCNAB2 PE=1 SV=2	1.772	Up	0.0132908	KCNAB2	41	12.895	5.7	2	2	2	0.403	0.389	0.304	0.718	0.63	0.594	3.798	3.837	3.225
Biological Process	GO:0002443	4	leukocyte mediated immunity	0.00026953	P05362	Intercellular adhesion molecule 1 OS=Homo sapiens OX=9606 GN=ICAM1 PE=1 SV=2	1.96	Up	0.000143218	ICAM1	57.825	39.355	3.4	2	3	2	0.772	0.807	0.773	1.532	1.507	1.571	0.24	0.399	0.493
Biological Process	GO:0002443	4	leukocyte mediated immunity	0.00026953	P52701	DNA mismatch repair protein Msh6 OS=Homo sapiens OX=9606 GN=MSH6 PE=1 SV=2	2.582	Up	0.000143218	MSH6	152.78	25.511	3.8	4	4	4	0.604	0.568	0.591	1.48	1.517	1.555	1.061	0.968	0.986
Biological Process	GO:0002443	4	leukocyte mediated immunity	0.00026953	P04839	Cytochrome b-245 heavy chain OS=Homo sapiens OX=9606 GN=CYBB PE=1 SV=2	1.868	Up	0.011039	CYBB	65.335	47.187	9.3	5	7	5	0.218	0.258	0.253	0.493	0.494	0.375	4.39	4.133	4.268
Biological Process	GO:0002443	4	leukocyte mediated immunity	0.00026953	Q9UBW5	Bridging integrator 2 OS=Homo sapiens OX=9606 GN=BIN2 PE=1 SV=3	1.607	Up	0.00724633	BIN2	61.874	13.119	4.8	2	2	2	0.236	0.225	0.233	0.391	0.4	0.324	4.837	4.503	4.578
Biological Process	GO:0002443	4	leukocyte mediated immunity	0.00026953	P15291	"Beta-1,4-galactosyltransferase 1 OS=Homo sapiens OX=9606 GN=B4GALT1 PE=1 SV=5"	1.52	Up	0.041665	B4GALT1	43.92	23.551	15.1	3	3	3	0.797	0.672	0.561	0.942	1.157	0.987	1.998	1.563	2.165
Biological Process	GO:0002443	4	leukocyte mediated immunity	0.00026953	Q8WVQ1	Soluble calcium-activated nucleotidase 1 OS=Homo sapiens OX=9606 GN=CANT1 PE=1 SV=1	1.53	Up	0.00211541	CANT1	44.839	10.693	3.5	2	2	2	0.765	0.822	0.785	1.287	1.157	1.186	1.224	1.15	1.142
Biological Process	GO:0002443	4	leukocyte mediated immunity	0.00026953	P01024	Complement C3 OS=Homo sapiens OX=9606 GN=C3 PE=1 SV=2	4.837	Up	0.00145904	C3	187.15	6.9985	1.5	3	1	1	0.116	0.092	0.123	0.593	0.562	0.446	4.787	4.55	4.435
Biological Process	GO:0002443	4	leukocyte mediated immunity	0.00026953	P11279	Lysosome-associated membrane glycoprotein 1 OS=Homo sapiens OX=9606 GN=LAMP1 PE=1 SV=3	1.681	Up	0.00703221	LAMP1	44.882	12.935	4.6	2	3	2	0.582	0.737	0.61	1.059	1.128	1.056	1.818	1.983	1.776
Biological Process	GO:0002443	4	leukocyte mediated immunity	0.00026953	P09769	Tyrosine-protein kinase Fgr OS=Homo sapiens OX=9606 GN=FGR PE=1 SV=2	2.913	Up	0.0110415	FGR	59.478	6.0256	1.9	1	1	1	0.1	0.131	0.113	0.39	0.376	0.236	5.534	4.88	4.732
Biological Process	GO:0002443	4	leukocyte mediated immunity	0.00026953	P08575	Receptor-type tyrosine-protein phosphatase C OS=Homo sapiens OX=9606 GN=PTPRC PE=1 SV=3	3.803	Up	0.00505349	PTPRC	147.48	23.501	2.4	3	3	3	0.099	0.12	0.091	0.473	0.416	0.29	5.307	4.978	4.51
Biological Process	GO:0002443	4	leukocyte mediated immunity	0.00026953	P31146	Coronin-1A OS=Homo sapiens OX=9606 GN=CORO1A PE=1 SV=4	1.756	Up	0.0276921	CORO1A	51.026	67.084	12.8	6	11	5	0.24	0.204	0.229	0.457	0.42	0.305	4.593	4.713	4.378
Biological Process	GO:0002443	4	leukocyte mediated immunity	0.00026953	P0C0L5	Complement C4-B OS=Homo sapiens OX=9606 GN=C4B PE=1 SV=2	1.776	Up	0.00468753	C4B	192.75	6.2198	1.4	3	2	1	0.386	0.433	0.343	0.703	0.705	0.656	3.828	3.549	3.034
Biological Process	GO:0002443	4	leukocyte mediated immunity	0.00026953	P05164	Myeloperoxidase OS=Homo sapiens OX=9606 GN=MPO PE=1 SV=1	1.973	Up	0.0364784	MPO	83.868	67.932	6	4	10	3	0.197	0.294	0.35	0.606	0.58	0.473	4.245	3.828	3.893
Biological Process	GO:0045921	9	positive regulation of exocytosis	0.0777877	P09769	Tyrosine-protein kinase Fgr OS=Homo sapiens OX=9606 GN=FGR PE=1 SV=2	2.913	Up	0.0110415	FGR	59.478	6.0256	1.9	1	1	1	0.1	0.131	0.113	0.39	0.376	0.236	5.534	4.88	4.732
Biological Process	GO:0045921	9	positive regulation of exocytosis	0.0777877	P02675	Fibrinogen beta chain OS=Homo sapiens OX=9606 GN=FGB PE=1 SV=2	3.082	Up	0.00435295	FGB	55.928	12.014	8.4	4	3	2	0.345	0.324	0.236	0.973	1.008	0.808	3.422	2.891	3.173
Biological Process	GO:0045921	9	positive regulation of exocytosis	0.0777877	P11279	Lysosome-associated membrane glycoprotein 1 OS=Homo sapiens OX=9606 GN=LAMP1 PE=1 SV=3	1.681	Up	0.00703221	LAMP1	44.882	12.935	4.6	2	3	2	0.582	0.737	0.61	1.059	1.128	1.056	1.818	1.983	1.776
Biological Process	GO:0030183	11	B cell differentiation	0.0826606	Q8IWT6	Volume-regulated anion channel subunit LRRC8A OS=Homo sapiens OX=9606 GN=LRRC8A PE=1 SV=1	1.592	Up	0.00171487	LRRC8A	94.198	26.6	5.6	4	4	4	0.906	0.831	0.87	1.371	1.461	1.319	0.558	0.618	0.469
Biological Process	GO:0030183	11	B cell differentiation	0.0826606	P55327	Tumor protein D52 OS=Homo sapiens OX=9606 GN=TPD52 PE=1 SV=2	1.526	Up	0.0351074	TPD52	24.327	7.6454	6.7	1	1	1	0.305	0.229	0.305	0.409	0.477	0.394	4.381	4.513	4.204
Biological Process	GO:0071230	7	cellular response to amino acid stimulus	0.0710139	P26358	DNA (cytosine-5)-methyltransferase 1 OS=Homo sapiens OX=9606 GN=DNMT1 PE=1 SV=2	1.937	Up	0.000878145	DNMT1	183.16	13.251	1.5	2	2	2	0.622	0.608	0.587	1.219	1.209	1.091	1.883	1.744	1.655
Biological Process	GO:0071230	7	cellular response to amino acid stimulus	0.0710139	P04839	Cytochrome b-245 heavy chain OS=Homo sapiens OX=9606 GN=CYBB PE=1 SV=2	1.868	Up	0.011039	CYBB	65.335	47.187	9.3	5	7	5	0.218	0.258	0.253	0.493	0.494	0.375	4.39	4.133	4.268
Biological Process	GO:0071230	7	cellular response to amino acid stimulus	0.0710139	P13498	Cytochrome b-245 light chain OS=Homo sapiens OX=9606 GN=CYBA PE=1 SV=3	1.626	Up	0.000973161	CYBA	21.012	13.089	12.8	2	2	2	0.614	0.641	0.66	1.071	1.052	0.991	2.017	1.969	1.962
Biological Process	GO:0045765	7	regulation of angiogenesis	0.16995	P04839	Cytochrome b-245 heavy chain OS=Homo sapiens OX=9606 GN=CYBB PE=1 SV=2	1.868	Up	0.011039	CYBB	65.335	47.187	9.3	5	7	5	0.218	0.258	0.253	0.493	0.494	0.375	4.39	4.133	4.268
Biological Process	GO:0045765	7	regulation of angiogenesis	0.16995	P35354	Prostaglandin G/H synthase 2 OS=Homo sapiens OX=9606 GN=PTGS2 PE=1 SV=2	7.606	Up	0.00788647	PTGS2	68.995	101.98	21.2	9	12	9	0.313	0.285	0.221	2.018	2.08	2.131	0.414	0.518	0.526
Biological Process	GO:0045765	7	regulation of angiogenesis	0.16995	P01024	Complement C3 OS=Homo sapiens OX=9606 GN=C3 PE=1 SV=2	4.837	Up	0.00145904	C3	187.15	6.9985	1.5	3	1	1	0.116	0.092	0.123	0.593	0.562	0.446	4.787	4.55	4.435
Biological Process	GO:0045765	7	regulation of angiogenesis	0.16995	P05107	Integrin beta-2 OS=Homo sapiens OX=9606 GN=ITGB2 PE=1 SV=2	6.009	Up	0.000629811	ITGB2	84.781	31.175	4.7	3	4	3	0.123	0.121	0.098	0.72	0.723	0.612	4.37	4.201	4.109
Biological Process	GO:0003013	4	circulatory system process	0.184372	P05362	Intercellular adhesion molecule 1 OS=Homo sapiens OX=9606 GN=ICAM1 PE=1 SV=2	1.96	Up	0.000143218	ICAM1	57.825	39.355	3.4	2	3	2	0.772	0.807	0.773	1.532	1.507	1.571	0.24	0.399	0.493
Biological Process	GO:0003013	4	circulatory system process	0.184372	P13498	Cytochrome b-245 light chain OS=Homo sapiens OX=9606 GN=CYBA PE=1 SV=3	1.626	Up	0.000973161	CYBA	21.012	13.089	12.8	2	2	2	0.614	0.641	0.66	1.071	1.052	0.991	2.017	1.969	1.962
Biological Process	GO:0003013	4	circulatory system process	0.184372	P02675	Fibrinogen beta chain OS=Homo sapiens OX=9606 GN=FGB PE=1 SV=2	3.082	Up	0.00435295	FGB	55.928	12.014	8.4	4	3	2	0.345	0.324	0.236	0.973	1.008	0.808	3.422	2.891	3.173
Biological Process	GO:0003013	4	circulatory system process	0.184372	P35354	Prostaglandin G/H synthase 2 OS=Homo sapiens OX=9606 GN=PTGS2 PE=1 SV=2	7.606	Up	0.00788647	PTGS2	68.995	101.98	21.2	9	12	9	0.313	0.285	0.221	2.018	2.08	2.131	0.414	0.518	0.526
Biological Process	GO:0003013	4	circulatory system process	0.184372	P15502	Elastin OS=Homo sapiens OX=9606 GN=ELN PE=1 SV=4	1.888	Up	0.000626613	ELN	68.397	45.193	4.2	2	2	2	0.694	0.712	0.756	1.335	1.414	1.333	0.944	0.994	1.086
Biological Process	GO:0006260	8	DNA replication	0.0402518	P35249	Replication factor C subunit 4 OS=Homo sapiens OX=9606 GN=RFC4 PE=1 SV=2	1.583	Up	0.00120265	RFC4	39.681	17.105	8.5	3	3	3	0.579	0.61	0.55	0.942	0.908	0.902	2.561	2.434	2.267
Biological Process	GO:0006260	8	DNA replication	0.0402518	P25205	DNA replication licensing factor MCM3 OS=Homo sapiens OX=9606 GN=MCM3 PE=1 SV=3	2.084	Up	0.000633665	MCM3	90.98	23.713	4.6	3	3	3	0.543	0.504	0.557	1.135	1.145	1.062	2.119	2.067	2.08
Biological Process	GO:0006260	8	DNA replication	0.0402518	Q9NRL2	Bromodomain adjacent to zinc finger domain protein 1A OS=Homo sapiens OX=9606 GN=BAZ1A PE=1 SV=2	1.836	Up	0.00876678	BAZ1A	178.7	20.205	2	3	3	3	0.555	0.533	0.598	1.027	1.041	1.027	2.339	2.111	2.172
Biological Process	GO:0006260	8	DNA replication	0.0402518	P35250	Replication factor C subunit 2 OS=Homo sapiens OX=9606 GN=RFC2 PE=1 SV=3	1.544	Up	0.00955452	RFC2	39.157	19.679	5.4	1	1	1	0.501	0.622	0.576	0.906	0.898	0.82	2.438	2.551	2.682
Biological Process	GO:0006260	8	DNA replication	0.0402518	P11387	DNA topoisomerase 1 OS=Homo sapiens OX=9606 GN=TOP1 PE=1 SV=2	1.6	Up	0.000143218	TOP1	90.725	85.059	14	10	12	10	0.855	0.824	0.825	1.331	1.348	1.328	0.804	0.903	0.737
Biological Process	GO:0001890	8	placenta development	0.140899	P35354	Prostaglandin G/H synthase 2 OS=Homo sapiens OX=9606 GN=PTGS2 PE=1 SV=2	7.606	Up	0.00788647	PTGS2	68.995	101.98	21.2	9	12	9	0.313	0.285	0.221	2.018	2.08	2.131	0.414	0.518	0.526
Biological Process	GO:0001890	8	placenta development	0.140899	O14497	AT-rich interactive domain-containing protein 1A OS=Homo sapiens OX=9606 GN=ARID1A PE=1 SV=3	2.505	Up	0.000150583	ARID1A	242.04	26.789	1.8	4	4	4	0.549	0.556	0.521	1.411	1.321	1.341	1.641	1.521	1.339
Biological Process	GO:0001890	8	placenta development	0.140899	Q07352	mRNA decay activator protein ZFP36L1 OS=Homo sapiens OX=9606 GN=ZFP36L1 PE=1 SV=1	2.065	Up	0.00325283	ZFP36L1	36.313	10.872	6.2	2	2	2	0.606	0.598	0.693	1.471	1.206	1.24	1.335	1.449	1.361
Biological Process	GO:0030193	8	regulation of blood coagulation	4.18217e-05	Q03405	Urokinase plasminogen activator surface receptor OS=Homo sapiens OX=9606 GN=PLAUR PE=1 SV=1	1.609	Up	0.00194826	PLAUR	36.978	39.243	25.1	5	5	5	0.879	0.809	0.812	1.309	1.427	1.287	0.717	0.802	0.71
Biological Process	GO:0030193	8	regulation of blood coagulation	4.18217e-05	P02675	Fibrinogen beta chain OS=Homo sapiens OX=9606 GN=FGB PE=1 SV=2	3.082	Up	0.00435295	FGB	55.928	12.014	8.4	4	3	2	0.345	0.324	0.236	0.973	1.008	0.808	3.422	2.891	3.173
Biological Process	GO:0030193	8	regulation of blood coagulation	4.18217e-05	P00750	Tissue-type plasminogen activator OS=Homo sapiens OX=9606 GN=PLAT PE=1 SV=1	1.868	Up	0.000451733	PLAT	62.916	18.308	6.6	3	3	3	0.693	0.643	0.678	1.258	1.278	1.227	1.017	1.121	1.997
Biological Process	GO:0030193	8	regulation of blood coagulation	4.18217e-05	P07093	Glia-derived nexin OS=Homo sapiens OX=9606 GN=SERPINE2 PE=1 SV=1	2.223	Up	0.000878145	SERPINE2	44.002	6.6443	3	1	1	1	0.647	0.671	0.648	1.518	1.53	1.322	1.052	0.877	0.988
Biological Process	GO:0030193	8	regulation of blood coagulation	4.18217e-05	Q9BXJ1	Complement C1q tumor necrosis factor-related protein 1 OS=Homo sapiens OX=9606 GN=C1QTNF1 PE=1 SV=1	2.308	Up	0.000633665	C1QTNF1	31.742	7.211	4.6	1	1	1	0.592	0.645	0.622	1.331	1.505	1.455	0.952	1.135	1.249
Biological Process	GO:0030193	8	regulation of blood coagulation	4.18217e-05	Q96IP4	Terminal nucleotidyltransferase 5A OS=Homo sapiens OX=9606 GN=TENT5A PE=1 SV=2	1.596	Up	0.0049455	TENT5A	49.666	11.323	3.2	1	1	1	0.577	0.532	0.546	0.947	0.792	0.903	2.44	2.506	2.819
Biological Process	GO:0030193	8	regulation of blood coagulation	4.18217e-05	P05120	Plasminogen activator inhibitor 2 OS=Homo sapiens OX=9606 GN=SERPINB2 PE=1 SV=2	1.786	Up	0.0010625	SERPINB2	46.596	19.354	9.2	3	3	3	0.836	0.75	0.742	1.384	1.358	1.416	0.619	0.544	0.588
Biological Process	GO:0014066	8	regulation of phosphatidylinositol 3-kinase signaling	0.0214964	P09769	Tyrosine-protein kinase Fgr OS=Homo sapiens OX=9606 GN=FGR PE=1 SV=2	2.913	Up	0.0110415	FGR	59.478	6.0256	1.9	1	1	1	0.1	0.131	0.113	0.39	0.376	0.236	5.534	4.88	4.732
Biological Process	GO:0014066	8	regulation of phosphatidylinositol 3-kinase signaling	0.0214964	P29350	Tyrosine-protein phosphatase non-receptor type 6 OS=Homo sapiens OX=9606 GN=PTPN6 PE=1 SV=1	2.207	Up	0.00753624	PTPN6	67.56	12.869	4.5	2	2	2	0.344	0.304	0.246	0.702	0.696	0.575	4.026	3.512	3.875
Biological Process	GO:0014066	8	regulation of phosphatidylinositol 3-kinase signaling	0.0214964	P07093	Glia-derived nexin OS=Homo sapiens OX=9606 GN=SERPINE2 PE=1 SV=1	2.223	Up	0.000878145	SERPINE2	44.002	6.6443	3	1	1	1	0.647	0.671	0.648	1.518	1.53	1.322	1.052	0.877	0.988
Biological Process	GO:0014066	8	regulation of phosphatidylinositol 3-kinase signaling	0.0214964	Q8NDZ4	Deleted in autism protein 1 OS=Homo sapiens OX=9606 GN=C3orf58 PE=1 SV=1	2.535	Up	0.000143218	C3orf58	49.481	6.3569	1.9	1	1	1	0.693	0.66	0.705	1.79	1.695	1.732	0.185	0.243	0.249
Biological Process	GO:0070542	6	response to fatty acid	0.184006	P24821	Tenascin OS=Homo sapiens OX=9606 GN=TNC PE=1 SV=3	3.453	Up	0.000143218	TNC	240.85	210.8	10.7	17	18	17	0.497	0.464	0.461	1.671	1.618	1.621	0.988	1.114	1.096
Biological Process	GO:0070542	6	response to fatty acid	0.184006	P35354	Prostaglandin G/H synthase 2 OS=Homo sapiens OX=9606 GN=PTGS2 PE=1 SV=2	7.606	Up	0.00788647	PTGS2	68.995	101.98	21.2	9	12	9	0.313	0.285	0.221	2.018	2.08	2.131	0.414	0.518	0.526
Biological Process	GO:0008203	7	cholesterol metabolic process	0.132243	Q16850	Lanosterol 14-alpha demethylase OS=Homo sapiens OX=9606 GN=CYP51A1 PE=1 SV=3	1.74	Up	0.000765643	CYP51A1	56.805	51.51	13.1	5	8	5	0.846	0.873	0.818	1.546	1.428	1.441	0.373	0.377	0.531
Biological Process	GO:0008203	7	cholesterol metabolic process	0.132243	Q14534	Squalene monooxygenase OS=Homo sapiens OX=9606 GN=SQLE PE=1 SV=3	2.76	Up	0.00721532	SQLE	63.922	28.765	11.7	4	5	4	0.614	0.611	0.618	1.629	1.863	1.594	0.453	0.474	0.613
Biological Process	GO:0008203	7	cholesterol metabolic process	0.132243	P37268	Squalene synthase OS=Homo sapiens OX=9606 GN=FDFT1 PE=1 SV=1	2.153	Up	0.000878145	FDFT1	48.115	39.967	17	6	7	6	0.735	0.702	0.708	1.658	1.423	1.537	0.397	0.479	0.424
Biological Process	GO:0060485	7	mesenchyme development	0.167932	P68133	"Actin, alpha skeletal muscle OS=Homo sapiens OX=9606 GN=ACTA1 PE=1 SV=1"	1.942	Up	0.030002	ACTA1	42.051	8.8239	57.3	16	142	1	0.229	0.259	0.155	0.433	0.453	0.363	5.084	4.225	4.471
Biological Process	GO:0060485	7	mesenchyme development	0.167932	Q07352	mRNA decay activator protein ZFP36L1 OS=Homo sapiens OX=9606 GN=ZFP36L1 PE=1 SV=1	2.065	Up	0.00325283	ZFP36L1	36.313	10.872	6.2	2	2	2	0.606	0.598	0.693	1.471	1.206	1.24	1.335	1.449	1.361
Biological Process	GO:0060485	7	mesenchyme development	0.167932	P58215	Lysyl oxidase homolog 3 OS=Homo sapiens OX=9606 GN=LOXL3 PE=1 SV=1	1.811	Up	0.0010571	LOXL3	83.166	17.981	4.4	2	2	2	0.677	0.68	0.631	1.268	1.199	1.134	1.507	1.574	1.54
Biological Process	GO:0045103	4	intermediate filament-based process	0.0236711	P15924	Desmoplakin OS=Homo sapiens OX=9606 GN=DSP PE=1 SV=3	1.585	Up	0.000451733	DSP	331.77	248.02	9.2	23	24	23	0.819	0.801	0.811	1.292	1.243	1.319	0.818	0.806	0.771
Biological Process	GO:0045103	4	intermediate filament-based process	0.0236711	O15061	Synemin OS=Homo sapiens OX=9606 GN=SYNM PE=1 SV=2	1.715	Up	0.000626613	SYNM	172.77	23.806	2.5	4	4	4	0.775	0.743	0.737	1.324	1.233	1.311	1.086	1.157	0.996
Biological Process	GO:0045103	4	intermediate filament-based process	0.0236711	P17661	Desmin OS=Homo sapiens OX=9606 GN=DES PE=1 SV=3	2.058	Up	0.000451733	DES	53.535	8.3677	7.7	4	6	1	0.587	0.642	0.612	1.267	1.298	1.223	1.403	1.474	1.709
Biological Process	GO:0046782	9	regulation of viral transcription	0.0848337	Q8IXH7	Negative elongation factor C/D OS=Homo sapiens OX=9606 GN=NELFCD PE=1 SV=2	1.893	Up	0.000626613	NELFCD	66.246	6.946	2.7	1	1	1	0.6	0.582	0.549	1.131	1.064	1.081	2.023	1.994	2.056
Biological Process	GO:0046782	9	regulation of viral transcription	0.0848337	P51532	Transcription activator BRG1 OS=Homo sapiens OX=9606 GN=SMARCA4 PE=1 SV=2	1.574	Up	0.00293402	SMARCA4	184.64	80.8	7	10	10	5	0.511	0.584	0.561	0.913	0.846	0.847	2.701	2.408	2.751
Biological Process	GO:0046782	9	regulation of viral transcription	0.0848337	O60858	E3 ubiquitin-protein ligase TRIM13 OS=Homo sapiens OX=9606 GN=TRIM13 PE=1 SV=2	1.657	Up	0.00112649	TRIM13	46.987	12.554	5.7	2	2	2	0.527	0.497	0.509	0.884	0.86	0.796	2.726	2.739	2.862
Biological Process	GO:0061158	11	3'-UTR-mediated mRNA destabilization	0.0188524	Q96PU8	Protein quaking OS=Homo sapiens OX=9606 GN=QKI PE=1 SV=1	1.761	Up	0.000626613	QKI	37.67	28.675	11.7	3	5	3	0.569	0.587	0.625	1.032	1.059	1.046	2.185	2.152	1.902
Biological Process	GO:0061158	11	3'-UTR-mediated mRNA destabilization	0.0188524	Q07352	mRNA decay activator protein ZFP36L1 OS=Homo sapiens OX=9606 GN=ZFP36L1 PE=1 SV=1	2.065	Up	0.00325283	ZFP36L1	36.313	10.872	6.2	2	2	2	0.606	0.598	0.693	1.471	1.206	1.24	1.335	1.449	1.361
Biological Process	GO:0050905	5	neuromuscular process	0.170439	Q13303	Voltage-gated potassium channel subunit beta-2 OS=Homo sapiens OX=9606 GN=KCNAB2 PE=1 SV=2	1.772	Up	0.0132908	KCNAB2	41	12.895	5.7	2	2	2	0.403	0.389	0.304	0.718	0.63	0.594	3.798	3.837	3.225
Biological Process	GO:0050905	5	neuromuscular process	0.170439	Q12879	"Glutamate receptor ionotropic, NMDA 2A OS=Homo sapiens OX=9606 GN=GRIN2A PE=1 SV=1"	1.827	Up	0.0191224	GRIN2A	165.28	6.0968	0.7	1	1	1	0.421	0.424	0.414	0.841	0.766	0.693	3.274	3.204	3.149
Biological Process	GO:0050863	8	regulation of T cell activation	0.0038072	P29350	Tyrosine-protein phosphatase non-receptor type 6 OS=Homo sapiens OX=9606 GN=PTPN6 PE=1 SV=1	2.207	Up	0.00753624	PTPN6	67.56	12.869	4.5	2	2	2	0.344	0.304	0.246	0.702	0.696	0.575	4.026	3.512	3.875
Biological Process	GO:0050863	8	regulation of T cell activation	0.0038072	O75995	SAM and SH3 domain-containing protein 3 OS=Homo sapiens OX=9606 GN=SASH3 PE=1 SV=2	2.081	Up	0.0157232	SASH3	41.595	7.2521	2.9	1	1	1	0.154	0.134	0.155	0.334	0.355	0.233	5.319	5.049	4.658
Biological Process	GO:0050863	8	regulation of T cell activation	0.0038072	Q96IZ0	PRKC apoptosis WT1 regulator protein OS=Homo sapiens OX=9606 GN=PAWR PE=1 SV=1	1.66	Up	0.00112649	PAWR	36.567	12.392	5	1	1	1	0.683	0.767	0.741	1.214	1.189	1.234	1.27	1.353	1.345
Biological Process	GO:0050863	8	regulation of T cell activation	0.0038072	P58215	Lysyl oxidase homolog 3 OS=Homo sapiens OX=9606 GN=LOXL3 PE=1 SV=1	1.811	Up	0.0010571	LOXL3	83.166	17.981	4.4	2	2	2	0.677	0.68	0.631	1.268	1.199	1.134	1.507	1.574	1.54
Biological Process	GO:0050863	8	regulation of T cell activation	0.0038072	Q9Y6D9	Mitotic spindle assembly checkpoint protein MAD1 OS=Homo sapiens OX=9606 GN=MAD1L1 PE=1 SV=2	1.564	Up	0.015557	MAD1L1	83.066	6.9361	1.1	1	1	1	0.727	0.821	0.751	1.33	1.026	1.239	1.24	1.458	1.072
Biological Process	GO:0050863	8	regulation of T cell activation	0.0038072	P08575	Receptor-type tyrosine-protein phosphatase C OS=Homo sapiens OX=9606 GN=PTPRC PE=1 SV=3	3.803	Up	0.00505349	PTPRC	147.48	23.501	2.4	3	3	3	0.099	0.12	0.091	0.473	0.416	0.29	5.307	4.978	4.51
Biological Process	GO:0050863	8	regulation of T cell activation	0.0038072	Q9NZQ7	Programmed cell death 1 ligand 1 OS=Homo sapiens OX=9606 GN=CD274 PE=1 SV=1	2.027	Up	0.00338953	CD274	33.275	12.193	10	2	2	2	0.757	0.757	0.605	1.494	1.401	1.401	0.768	0.793	1.101
Biological Process	GO:0050863	8	regulation of T cell activation	0.0038072	P31146	Coronin-1A OS=Homo sapiens OX=9606 GN=CORO1A PE=1 SV=4	1.756	Up	0.0276921	CORO1A	51.026	67.084	12.8	6	11	5	0.24	0.204	0.229	0.457	0.42	0.305	4.593	4.713	4.378
Biological Process	GO:0031294	9	lymphocyte costimulation	0.143884	P29350	Tyrosine-protein phosphatase non-receptor type 6 OS=Homo sapiens OX=9606 GN=PTPN6 PE=1 SV=1	2.207	Up	0.00753624	PTPN6	67.56	12.869	4.5	2	2	2	0.344	0.304	0.246	0.702	0.696	0.575	4.026	3.512	3.875
Biological Process	GO:0031294	9	lymphocyte costimulation	0.143884	Q9NZQ7	Programmed cell death 1 ligand 1 OS=Homo sapiens OX=9606 GN=CD274 PE=1 SV=1	2.027	Up	0.00338953	CD274	33.275	12.193	10	2	2	2	0.757	0.757	0.605	1.494	1.401	1.401	0.768	0.793	1.101
Biological Process	GO:0006909	7	phagocytosis	0.0238462	P09769	Tyrosine-protein kinase Fgr OS=Homo sapiens OX=9606 GN=FGR PE=1 SV=2	2.913	Up	0.0110415	FGR	59.478	6.0256	1.9	1	1	1	0.1	0.131	0.113	0.39	0.376	0.236	5.534	4.88	4.732
Biological Process	GO:0006909	7	phagocytosis	0.0238462	P21980	Protein-glutamine gamma-glutamyltransferase 2 OS=Homo sapiens OX=9606 GN=TGM2 PE=1 SV=2	1.683	Up	0.000626613	TGM2	77.328	182.95	33.2	17	29	17	0.846	0.835	0.779	1.372	1.375	1.392	0.504	0.508	0.53
Biological Process	GO:0006909	7	phagocytosis	0.0238462	Q9UBW5	Bridging integrator 2 OS=Homo sapiens OX=9606 GN=BIN2 PE=1 SV=3	1.607	Up	0.00724633	BIN2	61.874	13.119	4.8	2	2	2	0.236	0.225	0.233	0.391	0.4	0.324	4.837	4.503	4.578
Biological Process	GO:0006909	7	phagocytosis	0.0238462	P42768	Wiskott-Aldrich syndrome protein OS=Homo sapiens OX=9606 GN=WAS PE=1 SV=4	2.237	Up	0.00128244	WAS	52.912	6.6004	2.6	1	1	1	0.31	0.297	0.302	0.691	0.738	0.604	3.781	3.649	3.766
Biological Process	GO:0006909	7	phagocytosis	0.0238462	P31146	Coronin-1A OS=Homo sapiens OX=9606 GN=CORO1A PE=1 SV=4	1.756	Up	0.0276921	CORO1A	51.026	67.084	12.8	6	11	5	0.24	0.204	0.229	0.457	0.42	0.305	4.593	4.713	4.378
Biological Process	GO:0006909	7	phagocytosis	0.0238462	P0C0L5	Complement C4-B OS=Homo sapiens OX=9606 GN=C4B PE=1 SV=2	1.776	Up	0.00468753	C4B	192.75	6.2198	1.4	3	2	1	0.386	0.433	0.343	0.703	0.705	0.656	3.828	3.549	3.034
Biological Process	GO:0006909	7	phagocytosis	0.0238462	P05107	Integrin beta-2 OS=Homo sapiens OX=9606 GN=ITGB2 PE=1 SV=2	6.009	Up	0.000629811	ITGB2	84.781	31.175	4.7	3	4	3	0.123	0.121	0.098	0.72	0.723	0.612	4.37	4.201	4.109
Biological Process	GO:1904844	7	response to L-glutamine	0.00138782	P04839	Cytochrome b-245 heavy chain OS=Homo sapiens OX=9606 GN=CYBB PE=1 SV=2	1.868	Up	0.011039	CYBB	65.335	47.187	9.3	5	7	5	0.218	0.258	0.253	0.493	0.494	0.375	4.39	4.133	4.268
Biological Process	GO:1904844	7	response to L-glutamine	0.00138782	P13498	Cytochrome b-245 light chain OS=Homo sapiens OX=9606 GN=CYBA PE=1 SV=3	1.626	Up	0.000973161	CYBA	21.012	13.089	12.8	2	2	2	0.614	0.641	0.66	1.071	1.052	0.991	2.017	1.969	1.962
Biological Process	GO:0009101	7	glycoprotein biosynthetic process	0.231339	Q09328	"Alpha-1,6-mannosylglycoprotein 6-beta-N-acetylglucosaminyltransferase A OS=Homo sapiens OX=9606 GN=MGAT5 PE=2 SV=1"	1.593	Up	0.000191528	MGAT5	84.542	17.09	4	3	3	3	0.685	0.686	0.672	1.118	1.066	1.07	1.939	1.575	1.788
Biological Process	GO:0009101	7	glycoprotein biosynthetic process	0.231339	Q86X52	Chondroitin sulfate synthase 1 OS=Homo sapiens OX=9606 GN=CHSY1 PE=1 SV=3	1.601	Up	0.000451733	CHSY1	91.783	18.196	2.1	1	1	1	0.756	0.763	0.725	1.218	1.199	1.176	1.29	1.323	1.322
Biological Process	GO:0009101	7	glycoprotein biosynthetic process	0.231339	Q9NTN3	UDP-glucuronic acid/UDP-N-acetylgalactosamine transporter OS=Homo sapiens OX=9606 GN=SLC35D1 PE=2 SV=1	9.684	Up	0.000626613	SLC35D1	39.24	6.5649	3.1	1	1	1	0.254	0.252	0.183	2.286	2.106	2.28	0.365	0.373	0.269
Biological Process	GO:0009101	7	glycoprotein biosynthetic process	0.231339	P15291	"Beta-1,4-galactosyltransferase 1 OS=Homo sapiens OX=9606 GN=B4GALT1 PE=1 SV=5"	1.52	Up	0.041665	B4GALT1	43.92	23.551	15.1	3	3	3	0.797	0.672	0.561	0.942	1.157	0.987	1.998	1.563	2.165
Biological Process	GO:0009101	7	glycoprotein biosynthetic process	0.231339	Q8WVQ1	Soluble calcium-activated nucleotidase 1 OS=Homo sapiens OX=9606 GN=CANT1 PE=1 SV=1	1.53	Up	0.00211541	CANT1	44.839	10.693	3.5	2	2	2	0.765	0.822	0.785	1.287	1.157	1.186	1.224	1.15	1.142
Biological Process	GO:0019725	5	cellular homeostasis	0.0938578	P04839	Cytochrome b-245 heavy chain OS=Homo sapiens OX=9606 GN=CYBB PE=1 SV=2	1.868	Up	0.011039	CYBB	65.335	47.187	9.3	5	7	5	0.218	0.258	0.253	0.493	0.494	0.375	4.39	4.133	4.268
Biological Process	GO:0019725	5	cellular homeostasis	0.0938578	P05362	Intercellular adhesion molecule 1 OS=Homo sapiens OX=9606 GN=ICAM1 PE=1 SV=2	1.96	Up	0.000143218	ICAM1	57.825	39.355	3.4	2	3	2	0.772	0.807	0.773	1.532	1.507	1.571	0.24	0.399	0.493
Biological Process	GO:0019725	5	cellular homeostasis	0.0938578	P13498	Cytochrome b-245 light chain OS=Homo sapiens OX=9606 GN=CYBA PE=1 SV=3	1.626	Up	0.000973161	CYBA	21.012	13.089	12.8	2	2	2	0.614	0.641	0.66	1.071	1.052	0.991	2.017	1.969	1.962
Biological Process	GO:0019725	5	cellular homeostasis	0.0938578	P02790	Hemopexin OS=Homo sapiens OX=9606 GN=HPX PE=1 SV=2	1.619	Up	0.00295119	HPX	51.676	11.99	1.9	2	3	2	0.335	0.349	0.31	0.573	0.529	0.507	4.1	4.043	3.785
Biological Process	GO:0019725	5	cellular homeostasis	0.0938578	P00450	Ceruloplasmin OS=Homo sapiens OX=9606 GN=CP PE=1 SV=1	3.202	Up	0.000765643	CP	122.2	33.17	4.2	3	4	3	0.4	0.357	0.344	1.186	1.261	1.078	2.657	2.304	2.254
Biological Process	GO:0019725	5	cellular homeostasis	0.0938578	Q9BXJ1	Complement C1q tumor necrosis factor-related protein 1 OS=Homo sapiens OX=9606 GN=C1QTNF1 PE=1 SV=1	2.308	Up	0.000633665	C1QTNF1	31.742	7.211	4.6	1	1	1	0.592	0.645	0.622	1.331	1.505	1.455	0.952	1.135	1.249
Biological Process	GO:0019725	5	cellular homeostasis	0.0938578	Q9BXS9	Solute carrier family 26 member 6 OS=Homo sapiens OX=9606 GN=SLC26A6 PE=1 SV=1	1.702	Up	0.0130816	SLC26A6	82.966	10.964	1.8	2	2	2	0.797	0.625	0.853	1.273	1.245	1.355	1.243	0.979	0.992
Biological Process	GO:0019725	5	cellular homeostasis	0.0938578	P02795	Metallothionein-2 OS=Homo sapiens OX=9606 GN=MT2A PE=1 SV=1	3.189	Up	0.000451733	MT2A	6.0422	28.785	67.2	4	3	2	0.551	0.497	0.502	1.558	1.741	1.644	0.374	0.441	0.396
Biological Process	GO:0019725	5	cellular homeostasis	0.0938578	P21980	Protein-glutamine gamma-glutamyltransferase 2 OS=Homo sapiens OX=9606 GN=TGM2 PE=1 SV=2	1.683	Up	0.000626613	TGM2	77.328	182.95	33.2	17	29	17	0.846	0.835	0.779	1.372	1.375	1.392	0.504	0.508	0.53
Biological Process	GO:0019725	5	cellular homeostasis	0.0938578	Q15080	Neutrophil cytosol factor 4 OS=Homo sapiens OX=9606 GN=NCF4 PE=1 SV=2	2.023	Up	0.021306	NCF4	39.031	7.6552	3.5	1	2	1	0.156	0.147	0.182	0.336	0.396	0.249	5.347	4.797	4.655
Biological Process	GO:0019725	5	cellular homeostasis	0.0938578	P08575	Receptor-type tyrosine-protein phosphatase C OS=Homo sapiens OX=9606 GN=PTPRC PE=1 SV=3	3.803	Up	0.00505349	PTPRC	147.48	23.501	2.4	3	3	3	0.099	0.12	0.091	0.473	0.416	0.29	5.307	4.978	4.51
Biological Process	GO:0019725	5	cellular homeostasis	0.0938578	Q8IWT6	Volume-regulated anion channel subunit LRRC8A OS=Homo sapiens OX=9606 GN=LRRC8A PE=1 SV=1	1.592	Up	0.00171487	LRRC8A	94.198	26.6	5.6	4	4	4	0.906	0.831	0.87	1.371	1.461	1.319	0.558	0.618	0.469
Biological Process	GO:0045069	8	regulation of viral genome replication	0.32363	P11388	DNA topoisomerase 2-alpha OS=Homo sapiens OX=9606 GN=TOP2A PE=1 SV=3	2.341	Up	0.000765643	TOP2A	174.38	13.579	3.7	5	6	2	0.545	0.56	0.503	1.331	1.179	1.255	1.684	1.738	1.852
Biological Process	GO:0045069	8	regulation of viral genome replication	0.32363	P17844	Probable ATP-dependent RNA helicase DDX5 OS=Homo sapiens OX=9606 GN=DDX5 PE=1 SV=1	1.508	Up	0.000144328	DDX5	69.147	121.57	35	20	28	14	0.797	0.778	0.789	1.201	1.165	1.198	1.386	1.206	1.06
Biological Process	GO:0002683	5	negative regulation of immune system process	0.0722169	P29350	Tyrosine-protein phosphatase non-receptor type 6 OS=Homo sapiens OX=9606 GN=PTPN6 PE=1 SV=1	2.207	Up	0.00753624	PTPN6	67.56	12.869	4.5	2	2	2	0.344	0.304	0.246	0.702	0.696	0.575	4.026	3.512	3.875
Biological Process	GO:0002683	5	negative regulation of immune system process	0.0722169	Q9Y6D9	Mitotic spindle assembly checkpoint protein MAD1 OS=Homo sapiens OX=9606 GN=MAD1L1 PE=1 SV=2	1.564	Up	0.015557	MAD1L1	83.066	6.9361	1.1	1	1	1	0.727	0.821	0.751	1.33	1.026	1.239	1.24	1.458	1.072
Biological Process	GO:0002683	5	negative regulation of immune system process	0.0722169	Q9NZQ7	Programmed cell death 1 ligand 1 OS=Homo sapiens OX=9606 GN=CD274 PE=1 SV=1	2.027	Up	0.00338953	CD274	33.275	12.193	10	2	2	2	0.757	0.757	0.605	1.494	1.401	1.401	0.768	0.793	1.101
Biological Process	GO:0002683	5	negative regulation of immune system process	0.0722169	P08575	Receptor-type tyrosine-protein phosphatase C OS=Homo sapiens OX=9606 GN=PTPRC PE=1 SV=3	3.803	Up	0.00505349	PTPRC	147.48	23.501	2.4	3	3	3	0.099	0.12	0.091	0.473	0.416	0.29	5.307	4.978	4.51
Biological Process	GO:0002683	5	negative regulation of immune system process	0.0722169	Q96IZ0	PRKC apoptosis WT1 regulator protein OS=Homo sapiens OX=9606 GN=PAWR PE=1 SV=1	1.66	Up	0.00112649	PAWR	36.567	12.392	5	1	1	1	0.683	0.767	0.741	1.214	1.189	1.234	1.27	1.353	1.345
Biological Process	GO:0002683	5	negative regulation of immune system process	0.0722169	Q07352	mRNA decay activator protein ZFP36L1 OS=Homo sapiens OX=9606 GN=ZFP36L1 PE=1 SV=1	2.065	Up	0.00325283	ZFP36L1	36.313	10.872	6.2	2	2	2	0.606	0.598	0.693	1.471	1.206	1.24	1.335	1.449	1.361
Biological Process	GO:0002683	5	negative regulation of immune system process	0.0722169	P58215	Lysyl oxidase homolog 3 OS=Homo sapiens OX=9606 GN=LOXL3 PE=1 SV=1	1.811	Up	0.0010571	LOXL3	83.166	17.981	4.4	2	2	2	0.677	0.68	0.631	1.268	1.199	1.134	1.507	1.574	1.54
Biological Process	GO:0002224	12	toll-like receptor signaling pathway	0.295687	P02675	Fibrinogen beta chain OS=Homo sapiens OX=9606 GN=FGB PE=1 SV=2	3.082	Up	0.00435295	FGB	55.928	12.014	8.4	4	3	2	0.345	0.324	0.236	0.973	1.008	0.808	3.422	2.891	3.173
Biological Process	GO:0002224	12	toll-like receptor signaling pathway	0.295687	P05107	Integrin beta-2 OS=Homo sapiens OX=9606 GN=ITGB2 PE=1 SV=2	6.009	Up	0.000629811	ITGB2	84.781	31.175	4.7	3	4	3	0.123	0.121	0.098	0.72	0.723	0.612	4.37	4.201	4.109
Biological Process	GO:0043299	10	leukocyte degranulation	0.00157743	P15924	Desmoplakin OS=Homo sapiens OX=9606 GN=DSP PE=1 SV=3	1.585	Up	0.000451733	DSP	331.77	248.02	9.2	23	24	23	0.819	0.801	0.811	1.292	1.243	1.319	0.818	0.806	0.771
Biological Process	GO:0043299	10	leukocyte degranulation	0.00157743	P13498	Cytochrome b-245 light chain OS=Homo sapiens OX=9606 GN=CYBA PE=1 SV=3	1.626	Up	0.000973161	CYBA	21.012	13.089	12.8	2	2	2	0.614	0.641	0.66	1.071	1.052	0.991	2.017	1.969	1.962
Biological Process	GO:0043299	10	leukocyte degranulation	0.00157743	Q03405	Urokinase plasminogen activator surface receptor OS=Homo sapiens OX=9606 GN=PLAUR PE=1 SV=1	1.609	Up	0.00194826	PLAUR	36.978	39.243	25.1	5	5	5	0.879	0.809	0.812	1.309	1.427	1.287	0.717	0.802	0.71
Biological Process	GO:0043299	10	leukocyte degranulation	0.00157743	Q9BU76	Multiple myeloma tumor-associated protein 2 OS=Homo sapiens OX=9606 GN=MMTAG2 PE=1 SV=1	1.778	Up	0.000765643	MMTAG2	29.411	8.9596	3.8	1	1	1	0.804	0.782	0.729	1.412	1.348	1.355	0.812	0.854	0.868
Biological Process	GO:0043299	10	leukocyte degranulation	0.00157743	P05089	Arginase-1 OS=Homo sapiens OX=9606 GN=ARG1 PE=1 SV=2	2.868	Up	0.00235229	ARG1	34.735	6.3285	3.4	1	1	1	0.267	0.203	0.27	0.753	0.705	0.664	4.198	3.607	3.673
Biological Process	GO:0043299	10	leukocyte degranulation	0.00157743	P11678	Eosinophil peroxidase OS=Homo sapiens OX=9606 GN=EPX PE=1 SV=2	3.08	Up	0.000765643	EPX	81.04	16.85	4.5	4	4	3	0.417	0.343	0.362	1.2	1.155	1.101	2.42	2.381	2.517
Biological Process	GO:0043299	10	leukocyte degranulation	0.00157743	Q6UX06	Olfactomedin-4 OS=Homo sapiens OX=9606 GN=OLFM4 PE=1 SV=1	2.68	Up	0.00440433	OLFM4	57.279	12.292	2.2	1	2	1	0.237	0.21	0.191	0.6	0.646	0.464	4.566	4.17	3.948
Biological Process	GO:0043299	10	leukocyte degranulation	0.00157743	P05107	Integrin beta-2 OS=Homo sapiens OX=9606 GN=ITGB2 PE=1 SV=2	6.009	Up	0.000629811	ITGB2	84.781	31.175	4.7	3	4	3	0.123	0.121	0.098	0.72	0.723	0.612	4.37	4.201	4.109
Biological Process	GO:0043299	10	leukocyte degranulation	0.00157743	P01011	Alpha-1-antichymotrypsin OS=Homo sapiens OX=9606 GN=SERPINA3 PE=1 SV=2	2.26	Up	0.00271894	SERPINA3	47.65	16.505	2.8	1	3	1	0.177	0.161	0.196	0.445	0.398	0.364	4.958	4.48	4.723
Biological Process	GO:0043299	10	leukocyte degranulation	0.00157743	P29350	Tyrosine-protein phosphatase non-receptor type 6 OS=Homo sapiens OX=9606 GN=PTPN6 PE=1 SV=1	2.207	Up	0.00753624	PTPN6	67.56	12.869	4.5	2	2	2	0.344	0.304	0.246	0.702	0.696	0.575	4.026	3.512	3.875
Biological Process	GO:0043299	10	leukocyte degranulation	0.00157743	Q13303	Voltage-gated potassium channel subunit beta-2 OS=Homo sapiens OX=9606 GN=KCNAB2 PE=1 SV=2	1.772	Up	0.0132908	KCNAB2	41	12.895	5.7	2	2	2	0.403	0.389	0.304	0.718	0.63	0.594	3.798	3.837	3.225
Biological Process	GO:0043299	10	leukocyte degranulation	0.00157743	P04839	Cytochrome b-245 heavy chain OS=Homo sapiens OX=9606 GN=CYBB PE=1 SV=2	1.868	Up	0.011039	CYBB	65.335	47.187	9.3	5	7	5	0.218	0.258	0.253	0.493	0.494	0.375	4.39	4.133	4.268
Biological Process	GO:0043299	10	leukocyte degranulation	0.00157743	Q9UBW5	Bridging integrator 2 OS=Homo sapiens OX=9606 GN=BIN2 PE=1 SV=3	1.607	Up	0.00724633	BIN2	61.874	13.119	4.8	2	2	2	0.236	0.225	0.233	0.391	0.4	0.324	4.837	4.503	4.578
Biological Process	GO:0043299	10	leukocyte degranulation	0.00157743	P15291	"Beta-1,4-galactosyltransferase 1 OS=Homo sapiens OX=9606 GN=B4GALT1 PE=1 SV=5"	1.52	Up	0.041665	B4GALT1	43.92	23.551	15.1	3	3	3	0.797	0.672	0.561	0.942	1.157	0.987	1.998	1.563	2.165
Biological Process	GO:0043299	10	leukocyte degranulation	0.00157743	Q8WVQ1	Soluble calcium-activated nucleotidase 1 OS=Homo sapiens OX=9606 GN=CANT1 PE=1 SV=1	1.53	Up	0.00211541	CANT1	44.839	10.693	3.5	2	2	2	0.765	0.822	0.785	1.287	1.157	1.186	1.224	1.15	1.142
Biological Process	GO:0043299	10	leukocyte degranulation	0.00157743	P01024	Complement C3 OS=Homo sapiens OX=9606 GN=C3 PE=1 SV=2	4.837	Up	0.00145904	C3	187.15	6.9985	1.5	3	1	1	0.116	0.092	0.123	0.593	0.562	0.446	4.787	4.55	4.435
Biological Process	GO:0043299	10	leukocyte degranulation	0.00157743	P11279	Lysosome-associated membrane glycoprotein 1 OS=Homo sapiens OX=9606 GN=LAMP1 PE=1 SV=3	1.681	Up	0.00703221	LAMP1	44.882	12.935	4.6	2	3	2	0.582	0.737	0.61	1.059	1.128	1.056	1.818	1.983	1.776
Biological Process	GO:0043299	10	leukocyte degranulation	0.00157743	P09769	Tyrosine-protein kinase Fgr OS=Homo sapiens OX=9606 GN=FGR PE=1 SV=2	2.913	Up	0.0110415	FGR	59.478	6.0256	1.9	1	1	1	0.1	0.131	0.113	0.39	0.376	0.236	5.534	4.88	4.732
Biological Process	GO:0043299	10	leukocyte degranulation	0.00157743	P08575	Receptor-type tyrosine-protein phosphatase C OS=Homo sapiens OX=9606 GN=PTPRC PE=1 SV=3	3.803	Up	0.00505349	PTPRC	147.48	23.501	2.4	3	3	3	0.099	0.12	0.091	0.473	0.416	0.29	5.307	4.978	4.51
Biological Process	GO:0043299	10	leukocyte degranulation	0.00157743	P31146	Coronin-1A OS=Homo sapiens OX=9606 GN=CORO1A PE=1 SV=4	1.756	Up	0.0276921	CORO1A	51.026	67.084	12.8	6	11	5	0.24	0.204	0.229	0.457	0.42	0.305	4.593	4.713	4.378
Biological Process	GO:0043299	10	leukocyte degranulation	0.00157743	P05164	Myeloperoxidase OS=Homo sapiens OX=9606 GN=MPO PE=1 SV=1	1.973	Up	0.0364784	MPO	83.868	67.932	6	4	10	3	0.197	0.294	0.35	0.606	0.58	0.473	4.245	3.828	3.893
Biological Process	GO:0071772	6	response to BMP	0.0716519	P02458	Collagen alpha-1(II) chain OS=Homo sapiens OX=9606 GN=COL2A1 PE=1 SV=3	2.032	Up	0.000779304	COL2A1	141.78	6.5407	5.5	7	10	1	0.754	0.661	0.702	1.477	1.399	1.425	0.878	0.824	0.953
Biological Process	GO:0071772	6	response to BMP	0.0716519	Q99988	Growth/differentiation factor 15 OS=Homo sapiens OX=9606 GN=GDF15 PE=1 SV=3	4.693	Up	0.000143218	GDF15	34.14	-2	2.3	1	1	1	0.421	0.413	0.389	1.984	1.876	1.88	0.639	0.656	0.428
Biological Process	GO:0008217	6	regulation of blood pressure	0.378562	P13498	Cytochrome b-245 light chain OS=Homo sapiens OX=9606 GN=CYBA PE=1 SV=3	1.626	Up	0.000973161	CYBA	21.012	13.089	12.8	2	2	2	0.614	0.641	0.66	1.071	1.052	0.991	2.017	1.969	1.962
Biological Process	GO:0008217	6	regulation of blood pressure	0.378562	P35354	Prostaglandin G/H synthase 2 OS=Homo sapiens OX=9606 GN=PTGS2 PE=1 SV=2	7.606	Up	0.00788647	PTGS2	68.995	101.98	21.2	9	12	9	0.313	0.285	0.221	2.018	2.08	2.131	0.414	0.518	0.526
Biological Process	GO:0071222	9	cellular response to lipopolysaccharide	0.378562	P05362	Intercellular adhesion molecule 1 OS=Homo sapiens OX=9606 GN=ICAM1 PE=1 SV=2	1.96	Up	0.000143218	ICAM1	57.825	39.355	3.4	2	3	2	0.772	0.807	0.773	1.532	1.507	1.571	0.24	0.399	0.493
Biological Process	GO:0071222	9	cellular response to lipopolysaccharide	0.378562	P05089	Arginase-1 OS=Homo sapiens OX=9606 GN=ARG1 PE=1 SV=2	2.868	Up	0.00235229	ARG1	34.735	6.3285	3.4	1	1	1	0.267	0.203	0.27	0.753	0.705	0.664	4.198	3.607	3.673
Biological Process	GO:0002252	3	immune effector process	0.000540974	P13796	Plastin-2 OS=Homo sapiens OX=9606 GN=LCP1 PE=1 SV=6	4.138	Up	0.00138069	LCP1	70.288	27.571	12.4	8	13	4	0.077	0.087	0.075	0.358	0.363	0.268	5.247	4.927	4.811
Biological Process	GO:0002252	3	immune effector process	0.000540974	P15924	Desmoplakin OS=Homo sapiens OX=9606 GN=DSP PE=1 SV=3	1.585	Up	0.000451733	DSP	331.77	248.02	9.2	23	24	23	0.819	0.801	0.811	1.292	1.243	1.319	0.818	0.806	0.771
Biological Process	GO:0002252	3	immune effector process	0.000540974	P13498	Cytochrome b-245 light chain OS=Homo sapiens OX=9606 GN=CYBA PE=1 SV=3	1.626	Up	0.000973161	CYBA	21.012	13.089	12.8	2	2	2	0.614	0.641	0.66	1.071	1.052	0.991	2.017	1.969	1.962
Biological Process	GO:0002252	3	immune effector process	0.000540974	Q9Y3Z3	Deoxynucleoside triphosphate triphosphohydrolase SAMHD1 OS=Homo sapiens OX=9606 GN=SAMHD1 PE=1 SV=2	2.172	Up	0.0081867	SAMHD1	72.2	6.7037	1.6	1	1	1	0.236	0.168	0.167	0.427	0.429	0.384	5.064	4.494	4.41
Biological Process	GO:0002252	3	immune effector process	0.000540974	Q03405	Urokinase plasminogen activator surface receptor OS=Homo sapiens OX=9606 GN=PLAUR PE=1 SV=1	1.609	Up	0.00194826	PLAUR	36.978	39.243	25.1	5	5	5	0.879	0.809	0.812	1.309	1.427	1.287	0.717	0.802	0.71
Biological Process	GO:0002252	3	immune effector process	0.000540974	Q9BU76	Multiple myeloma tumor-associated protein 2 OS=Homo sapiens OX=9606 GN=MMTAG2 PE=1 SV=1	1.778	Up	0.000765643	MMTAG2	29.411	8.9596	3.8	1	1	1	0.804	0.782	0.729	1.412	1.348	1.355	0.812	0.854	0.868
Biological Process	GO:0002252	3	immune effector process	0.000540974	P05089	Arginase-1 OS=Homo sapiens OX=9606 GN=ARG1 PE=1 SV=2	2.868	Up	0.00235229	ARG1	34.735	6.3285	3.4	1	1	1	0.267	0.203	0.27	0.753	0.705	0.664	4.198	3.607	3.673
Biological Process	GO:0002252	3	immune effector process	0.000540974	P11678	Eosinophil peroxidase OS=Homo sapiens OX=9606 GN=EPX PE=1 SV=2	3.08	Up	0.000765643	EPX	81.04	16.85	4.5	4	4	3	0.417	0.343	0.362	1.2	1.155	1.101	2.42	2.381	2.517
Biological Process	GO:0002252	3	immune effector process	0.000540974	Q6UX06	Olfactomedin-4 OS=Homo sapiens OX=9606 GN=OLFM4 PE=1 SV=1	2.68	Up	0.00440433	OLFM4	57.279	12.292	2.2	1	2	1	0.237	0.21	0.191	0.6	0.646	0.464	4.566	4.17	3.948
Biological Process	GO:0002252	3	immune effector process	0.000540974	P05107	Integrin beta-2 OS=Homo sapiens OX=9606 GN=ITGB2 PE=1 SV=2	6.009	Up	0.000629811	ITGB2	84.781	31.175	4.7	3	4	3	0.123	0.121	0.098	0.72	0.723	0.612	4.37	4.201	4.109
Biological Process	GO:0002252	3	immune effector process	0.000540974	P01011	Alpha-1-antichymotrypsin OS=Homo sapiens OX=9606 GN=SERPINA3 PE=1 SV=2	2.26	Up	0.00271894	SERPINA3	47.65	16.505	2.8	1	3	1	0.177	0.161	0.196	0.445	0.398	0.364	4.958	4.48	4.723
Biological Process	GO:0002252	3	immune effector process	0.000540974	P29350	Tyrosine-protein phosphatase non-receptor type 6 OS=Homo sapiens OX=9606 GN=PTPN6 PE=1 SV=1	2.207	Up	0.00753624	PTPN6	67.56	12.869	4.5	2	2	2	0.344	0.304	0.246	0.702	0.696	0.575	4.026	3.512	3.875
Biological Process	GO:0002252	3	immune effector process	0.000540974	Q13303	Voltage-gated potassium channel subunit beta-2 OS=Homo sapiens OX=9606 GN=KCNAB2 PE=1 SV=2	1.772	Up	0.0132908	KCNAB2	41	12.895	5.7	2	2	2	0.403	0.389	0.304	0.718	0.63	0.594	3.798	3.837	3.225
Biological Process	GO:0002252	3	immune effector process	0.000540974	P05362	Intercellular adhesion molecule 1 OS=Homo sapiens OX=9606 GN=ICAM1 PE=1 SV=2	1.96	Up	0.000143218	ICAM1	57.825	39.355	3.4	2	3	2	0.772	0.807	0.773	1.532	1.507	1.571	0.24	0.399	0.493
Biological Process	GO:0002252	3	immune effector process	0.000540974	P52701	DNA mismatch repair protein Msh6 OS=Homo sapiens OX=9606 GN=MSH6 PE=1 SV=2	2.582	Up	0.000143218	MSH6	152.78	25.511	3.8	4	4	4	0.604	0.568	0.591	1.48	1.517	1.555	1.061	0.968	0.986
Biological Process	GO:0002252	3	immune effector process	0.000540974	P04839	Cytochrome b-245 heavy chain OS=Homo sapiens OX=9606 GN=CYBB PE=1 SV=2	1.868	Up	0.011039	CYBB	65.335	47.187	9.3	5	7	5	0.218	0.258	0.253	0.493	0.494	0.375	4.39	4.133	4.268
Biological Process	GO:0002252	3	immune effector process	0.000540974	Q9UBW5	Bridging integrator 2 OS=Homo sapiens OX=9606 GN=BIN2 PE=1 SV=3	1.607	Up	0.00724633	BIN2	61.874	13.119	4.8	2	2	2	0.236	0.225	0.233	0.391	0.4	0.324	4.837	4.503	4.578
Biological Process	GO:0002252	3	immune effector process	0.000540974	P15291	"Beta-1,4-galactosyltransferase 1 OS=Homo sapiens OX=9606 GN=B4GALT1 PE=1 SV=5"	1.52	Up	0.041665	B4GALT1	43.92	23.551	15.1	3	3	3	0.797	0.672	0.561	0.942	1.157	0.987	1.998	1.563	2.165
Biological Process	GO:0002252	3	immune effector process	0.000540974	Q8WVQ1	Soluble calcium-activated nucleotidase 1 OS=Homo sapiens OX=9606 GN=CANT1 PE=1 SV=1	1.53	Up	0.00211541	CANT1	44.839	10.693	3.5	2	2	2	0.765	0.822	0.785	1.287	1.157	1.186	1.224	1.15	1.142
Biological Process	GO:0002252	3	immune effector process	0.000540974	P01024	Complement C3 OS=Homo sapiens OX=9606 GN=C3 PE=1 SV=2	4.837	Up	0.00145904	C3	187.15	6.9985	1.5	3	1	1	0.116	0.092	0.123	0.593	0.562	0.446	4.787	4.55	4.435
Biological Process	GO:0002252	3	immune effector process	0.000540974	P11279	Lysosome-associated membrane glycoprotein 1 OS=Homo sapiens OX=9606 GN=LAMP1 PE=1 SV=3	1.681	Up	0.00703221	LAMP1	44.882	12.935	4.6	2	3	2	0.582	0.737	0.61	1.059	1.128	1.056	1.818	1.983	1.776
Biological Process	GO:0002252	3	immune effector process	0.000540974	P09769	Tyrosine-protein kinase Fgr OS=Homo sapiens OX=9606 GN=FGR PE=1 SV=2	2.913	Up	0.0110415	FGR	59.478	6.0256	1.9	1	1	1	0.1	0.131	0.113	0.39	0.376	0.236	5.534	4.88	4.732
Biological Process	GO:0002252	3	immune effector process	0.000540974	P08575	Receptor-type tyrosine-protein phosphatase C OS=Homo sapiens OX=9606 GN=PTPRC PE=1 SV=3	3.803	Up	0.00505349	PTPRC	147.48	23.501	2.4	3	3	3	0.099	0.12	0.091	0.473	0.416	0.29	5.307	4.978	4.51
Biological Process	GO:0002252	3	immune effector process	0.000540974	P42768	Wiskott-Aldrich syndrome protein OS=Homo sapiens OX=9606 GN=WAS PE=1 SV=4	2.237	Up	0.00128244	WAS	52.912	6.6004	2.6	1	1	1	0.31	0.297	0.302	0.691	0.738	0.604	3.781	3.649	3.766
Biological Process	GO:0002252	3	immune effector process	0.000540974	P31146	Coronin-1A OS=Homo sapiens OX=9606 GN=CORO1A PE=1 SV=4	1.756	Up	0.0276921	CORO1A	51.026	67.084	12.8	6	11	5	0.24	0.204	0.229	0.457	0.42	0.305	4.593	4.713	4.378
Biological Process	GO:0002252	3	immune effector process	0.000540974	P0C0L5	Complement C4-B OS=Homo sapiens OX=9606 GN=C4B PE=1 SV=2	1.776	Up	0.00468753	C4B	192.75	6.2198	1.4	3	2	1	0.386	0.433	0.343	0.703	0.705	0.656	3.828	3.549	3.034
Biological Process	GO:0002252	3	immune effector process	0.000540974	P05164	Myeloperoxidase OS=Homo sapiens OX=9606 GN=MPO PE=1 SV=1	1.973	Up	0.0364784	MPO	83.868	67.932	6	4	10	3	0.197	0.294	0.35	0.606	0.58	0.473	4.245	3.828	3.893
Biological Process	GO:0051480	11	regulation of cytosolic calcium ion concentration	0.140899	P21980	Protein-glutamine gamma-glutamyltransferase 2 OS=Homo sapiens OX=9606 GN=TGM2 PE=1 SV=2	1.683	Up	0.000626613	TGM2	77.328	182.95	33.2	17	29	17	0.846	0.835	0.779	1.372	1.375	1.392	0.504	0.508	0.53
Biological Process	GO:0051480	11	regulation of cytosolic calcium ion concentration	0.140899	P08575	Receptor-type tyrosine-protein phosphatase C OS=Homo sapiens OX=9606 GN=PTPRC PE=1 SV=3	3.803	Up	0.00505349	PTPRC	147.48	23.501	2.4	3	3	3	0.099	0.12	0.091	0.473	0.416	0.29	5.307	4.978	4.51
Biological Process	GO:0051480	11	regulation of cytosolic calcium ion concentration	0.140899	Q9BXJ1	Complement C1q tumor necrosis factor-related protein 1 OS=Homo sapiens OX=9606 GN=C1QTNF1 PE=1 SV=1	2.308	Up	0.000633665	C1QTNF1	31.742	7.211	4.6	1	1	1	0.592	0.645	0.622	1.331	1.505	1.455	0.952	1.135	1.249
Biological Process	GO:0051289	9	protein homotetramerization	0.267591	P28330	"Long-chain specific acyl-CoA dehydrogenase, mitochondrial OS=Homo sapiens OX=9606 GN=ACADL PE=1 SV=2"	2.081	Up	0.0168534	ACADL	47.655	14.052	5.6	2	3	2	0.312	0.37	0.229	0.69	0.629	0.577	4.316	4.01	3.585
Biological Process	GO:0051289	9	protein homotetramerization	0.267591	Q9Y3Z3	Deoxynucleoside triphosphate triphosphohydrolase SAMHD1 OS=Homo sapiens OX=9606 GN=SAMHD1 PE=1 SV=2	2.172	Up	0.0081867	SAMHD1	72.2	6.7037	1.6	1	1	1	0.236	0.168	0.167	0.427	0.429	0.384	5.064	4.494	4.41
Biological Process	GO:0042267	7	natural killer cell mediated cytotoxicity	0.0420369	P29350	Tyrosine-protein phosphatase non-receptor type 6 OS=Homo sapiens OX=9606 GN=PTPN6 PE=1 SV=1	2.207	Up	0.00753624	PTPN6	67.56	12.869	4.5	2	2	2	0.344	0.304	0.246	0.702	0.696	0.575	4.026	3.512	3.875
Biological Process	GO:0042267	7	natural killer cell mediated cytotoxicity	0.0420369	P31146	Coronin-1A OS=Homo sapiens OX=9606 GN=CORO1A PE=1 SV=4	1.756	Up	0.0276921	CORO1A	51.026	67.084	12.8	6	11	5	0.24	0.204	0.229	0.457	0.42	0.305	4.593	4.713	4.378
Biological Process	GO:0050654	8	chondroitin sulfate proteoglycan metabolic process	0.0941455	Q86X52	Chondroitin sulfate synthase 1 OS=Homo sapiens OX=9606 GN=CHSY1 PE=1 SV=3	1.601	Up	0.000451733	CHSY1	91.783	18.196	2.1	1	1	1	0.756	0.763	0.725	1.218	1.199	1.176	1.29	1.323	1.322
Biological Process	GO:0050654	8	chondroitin sulfate proteoglycan metabolic process	0.0941455	Q9NTN3	UDP-glucuronic acid/UDP-N-acetylgalactosamine transporter OS=Homo sapiens OX=9606 GN=SLC35D1 PE=2 SV=1	9.684	Up	0.000626613	SLC35D1	39.24	6.5649	3.1	1	1	1	0.254	0.252	0.183	2.286	2.106	2.28	0.365	0.373	0.269
Biological Process	GO:0071375	8	cellular response to peptide hormone stimulus	0.210775	P13498	Cytochrome b-245 light chain OS=Homo sapiens OX=9606 GN=CYBA PE=1 SV=3	1.626	Up	0.000973161	CYBA	21.012	13.089	12.8	2	2	2	0.614	0.641	0.66	1.071	1.052	0.991	2.017	1.969	1.962
Biological Process	GO:0071375	8	cellular response to peptide hormone stimulus	0.210775	Q92922	SWI/SNF complex subunit SMARCC1 OS=Homo sapiens OX=9606 GN=SMARCC1 PE=1 SV=3	1.507	Up	0.000150583	SMARCC1	122.87	13.896	5.1	5	6	2	0.823	0.817	0.844	1.231	1.249	1.264	0.924	1.039	0.958
Biological Process	GO:0071375	8	cellular response to peptide hormone stimulus	0.210775	P05089	Arginase-1 OS=Homo sapiens OX=9606 GN=ARG1 PE=1 SV=2	2.868	Up	0.00235229	ARG1	34.735	6.3285	3.4	1	1	1	0.267	0.203	0.27	0.753	0.705	0.664	4.198	3.607	3.673
Biological Process	GO:0071375	8	cellular response to peptide hormone stimulus	0.210775	Q07352	mRNA decay activator protein ZFP36L1 OS=Homo sapiens OX=9606 GN=ZFP36L1 PE=1 SV=1	2.065	Up	0.00325283	ZFP36L1	36.313	10.872	6.2	2	2	2	0.606	0.598	0.693	1.471	1.206	1.24	1.335	1.449	1.361
Biological Process	GO:0071375	8	cellular response to peptide hormone stimulus	0.210775	Q9BXS9	Solute carrier family 26 member 6 OS=Homo sapiens OX=9606 GN=SLC26A6 PE=1 SV=1	1.702	Up	0.0130816	SLC26A6	82.966	10.964	1.8	2	2	2	0.797	0.625	0.853	1.273	1.245	1.355	1.243	0.979	0.992
Biological Process	GO:0006475	10	internal protein amino acid acetylation	0.0468245	P46379	Large proline-rich protein BAG6 OS=Homo sapiens OX=9606 GN=BAG6 PE=1 SV=2	2.758	Up	0.00324941	BAG6	119.41	13.618	2	2	2	2	0.52	0.425	0.51	1.564	1.288	1.161	1.871	1.604	1.691
Biological Process	GO:0006475	10	internal protein amino acid acetylation	0.0468245	Q9UKN8	General transcription factor 3C polypeptide 4 OS=Homo sapiens OX=9606 GN=GTF3C4 PE=1 SV=2	1.843	Up	0.000626613	GTF3C4	91.981	11.226	2.4	2	2	2	0.468	0.499	0.454	0.888	0.879	0.852	2.975	2.755	2.712
Biological Process	GO:0006475	10	internal protein amino acid acetylation	0.0468245	Q9UBU8	Mortality factor 4-like protein 1 OS=Homo sapiens OX=9606 GN=MORF4L1 PE=1 SV=2	1.697	Up	0.011983	MORF4L1	41.473	12.028	5.5	2	3	2	0.265	0.264	0.243	0.496	0.446	0.368	4.747	4.242	4.278
Biological Process	GO:0035307	10	positive regulation of protein dephosphorylation	0.0941455	Q92797	Symplekin OS=Homo sapiens OX=9606 GN=SYMPK PE=1 SV=2	1.562	Up	0.00287702	SYMPK	141.15	44.203	7	7	8	7	0.783	0.705	0.683	1.101	1.116	1.175	1.519	1.499	1.373
Biological Process	GO:0035307	10	positive regulation of protein dephosphorylation	0.0941455	Q86XL3	Ankyrin repeat and LEM domain-containing protein 2 OS=Homo sapiens OX=9606 GN=ANKLE2 PE=1 SV=4	1.59	Up	0.000633665	ANKLE2	104.11	10.372	1.3	1	1	1	0.888	0.833	0.891	1.375	1.415	1.364	0.454	0.6	0.574
Biological Process	GO:0016458	8	gene silencing	0.147355	Q8TEM1	Nuclear pore membrane glycoprotein 210 OS=Homo sapiens OX=9606 GN=NUP210 PE=1 SV=3	4.079	Up	0.000878145	NUP210	205.11	6.9218	0.6	1	1	1	0.198	0.168	0.176	0.79	0.785	0.636	4.267	3.718	3.821
Biological Process	GO:0016458	8	gene silencing	0.147355	P26358	DNA (cytosine-5)-methyltransferase 1 OS=Homo sapiens OX=9606 GN=DNMT1 PE=1 SV=2	1.937	Up	0.000878145	DNMT1	183.16	13.251	1.5	2	2	2	0.622	0.608	0.587	1.219	1.209	1.091	1.883	1.744	1.655
Biological Process	GO:0016458	8	gene silencing	0.147355	Q8IUE6	Histone H2A type 2-B OS=Homo sapiens OX=9606 GN=HIST2H2AB PE=1 SV=3	2.237	Up	0.0229777	HIST2H2AB	13.995	13.254	17.7	3	6	1	0.462	0.667	0.87	1.411	1.597	1.464	0.52	0.256	0.275
Biological Process	GO:0016458	8	gene silencing	0.147355	O14497	AT-rich interactive domain-containing protein 1A OS=Homo sapiens OX=9606 GN=ARID1A PE=1 SV=3	2.505	Up	0.000150583	ARID1A	242.04	26.789	1.8	4	4	4	0.549	0.556	0.521	1.411	1.321	1.341	1.641	1.521	1.339
Biological Process	GO:0016458	8	gene silencing	0.147355	Q9UBU8	Mortality factor 4-like protein 1 OS=Homo sapiens OX=9606 GN=MORF4L1 PE=1 SV=2	1.697	Up	0.011983	MORF4L1	41.473	12.028	5.5	2	3	2	0.265	0.264	0.243	0.496	0.446	0.368	4.747	4.242	4.278
Biological Process	GO:0009411	6	response to UV	0.378562	P52701	DNA mismatch repair protein Msh6 OS=Homo sapiens OX=9606 GN=MSH6 PE=1 SV=2	2.582	Up	0.000143218	MSH6	152.78	25.511	3.8	4	4	4	0.604	0.568	0.591	1.48	1.517	1.555	1.061	0.968	0.986
Biological Process	GO:0009411	6	response to UV	0.378562	P35354	Prostaglandin G/H synthase 2 OS=Homo sapiens OX=9606 GN=PTGS2 PE=1 SV=2	7.606	Up	0.00788647	PTGS2	68.995	101.98	21.2	9	12	9	0.313	0.285	0.221	2.018	2.08	2.131	0.414	0.518	0.526
Biological Process	GO:0042060	5	wound healing	0.00192629	P15924	Desmoplakin OS=Homo sapiens OX=9606 GN=DSP PE=1 SV=3	1.585	Up	0.000451733	DSP	331.77	248.02	9.2	23	24	23	0.819	0.801	0.811	1.292	1.243	1.319	0.818	0.806	0.771
Biological Process	GO:0042060	5	wound healing	0.00192629	P29350	Tyrosine-protein phosphatase non-receptor type 6 OS=Homo sapiens OX=9606 GN=PTPN6 PE=1 SV=1	2.207	Up	0.00753624	PTPN6	67.56	12.869	4.5	2	2	2	0.344	0.304	0.246	0.702	0.696	0.575	4.026	3.512	3.875
Biological Process	GO:0042060	5	wound healing	0.00192629	P24821	Tenascin OS=Homo sapiens OX=9606 GN=TNC PE=1 SV=3	3.453	Up	0.000143218	TNC	240.85	210.8	10.7	17	18	17	0.497	0.464	0.461	1.671	1.618	1.621	0.988	1.114	1.096
Biological Process	GO:0042060	5	wound healing	0.00192629	P48307	Tissue factor pathway inhibitor 2 OS=Homo sapiens OX=9606 GN=TFPI2 PE=1 SV=1	3.234	Up	0.000143218	TFPI2	26.934	18.325	17	3	3	3	0.531	0.498	0.528	1.699	1.644	1.692	0.851	0.731	0.888
Biological Process	GO:0042060	5	wound healing	0.00192629	Q9NQY0	Bridging integrator 3 OS=Homo sapiens OX=9606 GN=BIN3 PE=1 SV=1	1.617	Up	0.00062905	BIN3	29.665	6.6948	5.1	1	1	1	0.752	0.711	0.759	1.171	1.195	1.226	1.352	1.321	1.324
Biological Process	GO:0042060	5	wound healing	0.00192629	P15291	"Beta-1,4-galactosyltransferase 1 OS=Homo sapiens OX=9606 GN=B4GALT1 PE=1 SV=5"	1.52	Up	0.041665	B4GALT1	43.92	23.551	15.1	3	3	3	0.797	0.672	0.561	0.942	1.157	0.987	1.998	1.563	2.165
Biological Process	GO:0042060	5	wound healing	0.00192629	P05120	Plasminogen activator inhibitor 2 OS=Homo sapiens OX=9606 GN=SERPINB2 PE=1 SV=2	1.786	Up	0.0010625	SERPINB2	46.596	19.354	9.2	3	3	3	0.836	0.75	0.742	1.384	1.358	1.416	0.619	0.544	0.588
Biological Process	GO:0042060	5	wound healing	0.00192629	Q03405	Urokinase plasminogen activator surface receptor OS=Homo sapiens OX=9606 GN=PLAUR PE=1 SV=1	1.609	Up	0.00194826	PLAUR	36.978	39.243	25.1	5	5	5	0.879	0.809	0.812	1.309	1.427	1.287	0.717	0.802	0.71
Biological Process	GO:0042060	5	wound healing	0.00192629	P01033	Metalloproteinase inhibitor 1 OS=Homo sapiens OX=9606 GN=TIMP1 PE=1 SV=1	1.84	Up	0.00112649	TIMP1	23.171	37.648	23.2	4	5	4	0.798	0.797	0.728	1.407	1.504	1.363	0.569	0.64	0.649
Biological Process	GO:0042060	5	wound healing	0.00192629	P02675	Fibrinogen beta chain OS=Homo sapiens OX=9606 GN=FGB PE=1 SV=2	3.082	Up	0.00435295	FGB	55.928	12.014	8.4	4	3	2	0.345	0.324	0.236	0.973	1.008	0.808	3.422	2.891	3.173
Biological Process	GO:0042060	5	wound healing	0.00192629	P00750	Tissue-type plasminogen activator OS=Homo sapiens OX=9606 GN=PLAT PE=1 SV=1	1.868	Up	0.000451733	PLAT	62.916	18.308	6.6	3	3	3	0.693	0.643	0.678	1.258	1.278	1.227	1.017	1.121	1.997
Biological Process	GO:0042060	5	wound healing	0.00192629	P42768	Wiskott-Aldrich syndrome protein OS=Homo sapiens OX=9606 GN=WAS PE=1 SV=4	2.237	Up	0.00128244	WAS	52.912	6.6004	2.6	1	1	1	0.31	0.297	0.302	0.691	0.738	0.604	3.781	3.649	3.766
Biological Process	GO:0042060	5	wound healing	0.00192629	P07093	Glia-derived nexin OS=Homo sapiens OX=9606 GN=SERPINE2 PE=1 SV=1	2.223	Up	0.000878145	SERPINE2	44.002	6.6443	3	1	1	1	0.647	0.671	0.648	1.518	1.53	1.322	1.052	0.877	0.988
Biological Process	GO:0042060	5	wound healing	0.00192629	P00742	Coagulation factor X OS=Homo sapiens OX=9606 GN=F10 PE=1 SV=2	1.744	Up	0.00727545	F10	54.731	7.2012	2.3	1	1	1	0.627	0.801	0.658	1.147	1.207	1.283	1.529	1.464	1.244
Biological Process	GO:0042559	6	pteridine-containing compound biosynthetic process	0.0335044	P13995	"Bifunctional methylenetetrahydrofolate dehydrogenase/cyclohydrolase, mitochondrial OS=Homo sapiens OX=9606 GN=MTHFD2 PE=1 SV=2"	1.708	Up	0.00254339	MTHFD2	37.895	59.948	16	4	5	4	0.754	0.721	0.753	1.261	1.164	1.381	0.558	0.731	0.582
Biological Process	GO:0042559	6	pteridine-containing compound biosynthetic process	0.0335044	Q6UB35	"Monofunctional C1-tetrahydrofolate synthase, mitochondrial OS=Homo sapiens OX=9606 GN=MTHFD1L PE=1 SV=1"	1.579	Up	0.000878145	MTHFD1L	105.79	107.65	14.9	12	15	12	0.693	0.729	0.686	1.09	1.153	1.086	1.958	1.821	1.537
Biological Process	GO:0010837	7	regulation of keratinocyte proliferation	0.0335044	Q07352	mRNA decay activator protein ZFP36L1 OS=Homo sapiens OX=9606 GN=ZFP36L1 PE=1 SV=1	2.065	Up	0.00325283	ZFP36L1	36.313	10.872	6.2	2	2	2	0.606	0.598	0.693	1.471	1.206	1.24	1.335	1.449	1.361
Biological Process	GO:0010837	7	regulation of keratinocyte proliferation	0.0335044	P22735	Protein-glutamine gamma-glutamyltransferase K OS=Homo sapiens OX=9606 GN=TGM1 PE=1 SV=4	2.34	Up	0.0115957	TGM1	89.786	7.1142	1.6	1	1	1	0.151	0.132	0.117	0.389	0.294	0.253	5.353	4.901	4.893
Biological Process	GO:0046683	5	response to organophosphorus	0.115534	P35354	Prostaglandin G/H synthase 2 OS=Homo sapiens OX=9606 GN=PTGS2 PE=1 SV=2	7.606	Up	0.00788647	PTGS2	68.995	101.98	21.2	9	12	9	0.313	0.285	0.221	2.018	2.08	2.131	0.414	0.518	0.526
Biological Process	GO:0046683	5	response to organophosphorus	0.115534	Q07352	mRNA decay activator protein ZFP36L1 OS=Homo sapiens OX=9606 GN=ZFP36L1 PE=1 SV=1	2.065	Up	0.00325283	ZFP36L1	36.313	10.872	6.2	2	2	2	0.606	0.598	0.693	1.471	1.206	1.24	1.335	1.449	1.361
Biological Process	GO:0046683	5	response to organophosphorus	0.115534	Q9BXS9	Solute carrier family 26 member 6 OS=Homo sapiens OX=9606 GN=SLC26A6 PE=1 SV=1	1.702	Up	0.0130816	SLC26A6	82.966	10.964	1.8	2	2	2	0.797	0.625	0.853	1.273	1.245	1.355	1.243	0.979	0.992
Biological Process	GO:0045742	9	positive regulation of epidermal growth factor receptor signaling pathway	0.0335044	Q03405	Urokinase plasminogen activator surface receptor OS=Homo sapiens OX=9606 GN=PLAUR PE=1 SV=1	1.609	Up	0.00194826	PLAUR	36.978	39.243	25.1	5	5	5	0.879	0.809	0.812	1.309	1.427	1.287	0.717	0.802	0.71
Biological Process	GO:0045742	9	positive regulation of epidermal growth factor receptor signaling pathway	0.0335044	O00291	Huntingtin-interacting protein 1 OS=Homo sapiens OX=9606 GN=HIP1 PE=1 SV=5	5.527	Up	0.00351365	HIP1	116.22	22.871	4.1	4	4	4	0.056	0.061	0.048	0.327	0.374	0.211	5.82	5.224	4.771
Biological Process	GO:1905269	9	positive regulation of chromatin organization	0.309686	P26358	DNA (cytosine-5)-methyltransferase 1 OS=Homo sapiens OX=9606 GN=DNMT1 PE=1 SV=2	1.937	Up	0.000878145	DNMT1	183.16	13.251	1.5	2	2	2	0.622	0.608	0.587	1.219	1.209	1.091	1.883	1.744	1.655
Biological Process	GO:1905269	9	positive regulation of chromatin organization	0.309686	Q9Y5B6	PAX3- and PAX7-binding protein 1 OS=Homo sapiens OX=9606 GN=PAXBP1 PE=1 SV=2	1.512	Up	0.0211171	PAXBP1	104.8	6.6661	1.4	1	1	1	0.74	0.653	0.547	0.966	0.943	1.025	1.856	1.914	2.543
Biological Process	GO:0071322	6	cellular response to carbohydrate stimulus	0.00810135	P05362	Intercellular adhesion molecule 1 OS=Homo sapiens OX=9606 GN=ICAM1 PE=1 SV=2	1.96	Up	0.000143218	ICAM1	57.825	39.355	3.4	2	3	2	0.772	0.807	0.773	1.532	1.507	1.571	0.24	0.399	0.493
Biological Process	GO:0071322	6	cellular response to carbohydrate stimulus	0.00810135	P13498	Cytochrome b-245 light chain OS=Homo sapiens OX=9606 GN=CYBA PE=1 SV=3	1.626	Up	0.000973161	CYBA	21.012	13.089	12.8	2	2	2	0.614	0.641	0.66	1.071	1.052	0.991	2.017	1.969	1.962
Biological Process	GO:0071322	6	cellular response to carbohydrate stimulus	0.00810135	Q07352	mRNA decay activator protein ZFP36L1 OS=Homo sapiens OX=9606 GN=ZFP36L1 PE=1 SV=1	2.065	Up	0.00325283	ZFP36L1	36.313	10.872	6.2	2	2	2	0.606	0.598	0.693	1.471	1.206	1.24	1.335	1.449	1.361
Biological Process	GO:0071322	6	cellular response to carbohydrate stimulus	0.00810135	Q9BXS9	Solute carrier family 26 member 6 OS=Homo sapiens OX=9606 GN=SLC26A6 PE=1 SV=1	1.702	Up	0.0130816	SLC26A6	82.966	10.964	1.8	2	2	2	0.797	0.625	0.853	1.273	1.245	1.355	1.243	0.979	0.992
Biological Process	GO:0019229	8	regulation of vasoconstriction	0.00877931	P05362	Intercellular adhesion molecule 1 OS=Homo sapiens OX=9606 GN=ICAM1 PE=1 SV=2	1.96	Up	0.000143218	ICAM1	57.825	39.355	3.4	2	3	2	0.772	0.807	0.773	1.532	1.507	1.571	0.24	0.399	0.493
Biological Process	GO:0019229	8	regulation of vasoconstriction	0.00877931	P02675	Fibrinogen beta chain OS=Homo sapiens OX=9606 GN=FGB PE=1 SV=2	3.082	Up	0.00435295	FGB	55.928	12.014	8.4	4	3	2	0.345	0.324	0.236	0.973	1.008	0.808	3.422	2.891	3.173
Biological Process	GO:0019229	8	regulation of vasoconstriction	0.00877931	P35354	Prostaglandin G/H synthase 2 OS=Homo sapiens OX=9606 GN=PTGS2 PE=1 SV=2	7.606	Up	0.00788647	PTGS2	68.995	101.98	21.2	9	12	9	0.313	0.285	0.221	2.018	2.08	2.131	0.414	0.518	0.526
Biological Process	GO:1903038	8	negative regulation of leukocyte cell-cell adhesion	0.00162884	P29350	Tyrosine-protein phosphatase non-receptor type 6 OS=Homo sapiens OX=9606 GN=PTPN6 PE=1 SV=1	2.207	Up	0.00753624	PTPN6	67.56	12.869	4.5	2	2	2	0.344	0.304	0.246	0.702	0.696	0.575	4.026	3.512	3.875
Biological Process	GO:1903038	8	negative regulation of leukocyte cell-cell adhesion	0.00162884	Q9Y6D9	Mitotic spindle assembly checkpoint protein MAD1 OS=Homo sapiens OX=9606 GN=MAD1L1 PE=1 SV=2	1.564	Up	0.015557	MAD1L1	83.066	6.9361	1.1	1	1	1	0.727	0.821	0.751	1.33	1.026	1.239	1.24	1.458	1.072
Biological Process	GO:1903038	8	negative regulation of leukocyte cell-cell adhesion	0.00162884	Q9NZQ7	Programmed cell death 1 ligand 1 OS=Homo sapiens OX=9606 GN=CD274 PE=1 SV=1	2.027	Up	0.00338953	CD274	33.275	12.193	10	2	2	2	0.757	0.757	0.605	1.494	1.401	1.401	0.768	0.793	1.101
Biological Process	GO:1903038	8	negative regulation of leukocyte cell-cell adhesion	0.00162884	Q96IZ0	PRKC apoptosis WT1 regulator protein OS=Homo sapiens OX=9606 GN=PAWR PE=1 SV=1	1.66	Up	0.00112649	PAWR	36.567	12.392	5	1	1	1	0.683	0.767	0.741	1.214	1.189	1.234	1.27	1.353	1.345
Biological Process	GO:1903038	8	negative regulation of leukocyte cell-cell adhesion	0.00162884	P58215	Lysyl oxidase homolog 3 OS=Homo sapiens OX=9606 GN=LOXL3 PE=1 SV=1	1.811	Up	0.0010571	LOXL3	83.166	17.981	4.4	2	2	2	0.677	0.68	0.631	1.268	1.199	1.134	1.507	1.574	1.54
Biological Process	GO:0002520	6	immune system development	0.0166056	P52701	DNA mismatch repair protein Msh6 OS=Homo sapiens OX=9606 GN=MSH6 PE=1 SV=2	2.582	Up	0.000143218	MSH6	152.78	25.511	3.8	4	4	4	0.604	0.568	0.591	1.48	1.517	1.555	1.061	0.968	0.986
Biological Process	GO:0002520	6	immune system development	0.0166056	Q13303	Voltage-gated potassium channel subunit beta-2 OS=Homo sapiens OX=9606 GN=KCNAB2 PE=1 SV=2	1.772	Up	0.0132908	KCNAB2	41	12.895	5.7	2	2	2	0.403	0.389	0.304	0.718	0.63	0.594	3.798	3.837	3.225
Biological Process	GO:0002520	6	immune system development	0.0166056	P29350	Tyrosine-protein phosphatase non-receptor type 6 OS=Homo sapiens OX=9606 GN=PTPN6 PE=1 SV=1	2.207	Up	0.00753624	PTPN6	67.56	12.869	4.5	2	2	2	0.344	0.304	0.246	0.702	0.696	0.575	4.026	3.512	3.875
Biological Process	GO:0002520	6	immune system development	0.0166056	P11388	DNA topoisomerase 2-alpha OS=Homo sapiens OX=9606 GN=TOP2A PE=1 SV=3	2.341	Up	0.000765643	TOP2A	174.38	13.579	3.7	5	6	2	0.545	0.56	0.503	1.331	1.179	1.255	1.684	1.738	1.852
Biological Process	GO:0002520	6	immune system development	0.0166056	P55327	Tumor protein D52 OS=Homo sapiens OX=9606 GN=TPD52 PE=1 SV=2	1.526	Up	0.0351074	TPD52	24.327	7.6454	6.7	1	1	1	0.305	0.229	0.305	0.409	0.477	0.394	4.381	4.513	4.204
Biological Process	GO:0002520	6	immune system development	0.0166056	Q00653	Nuclear factor NF-kappa-B p100 subunit OS=Homo sapiens OX=9606 GN=NFKB2 PE=1 SV=4	1.721	Up	0.000971938	NFKB2	96.748	6.5644	1.2	1	2	1	0.612	0.592	0.566	1.023	1.058	0.966	2.24	2.122	2.139
Biological Process	GO:0002520	6	immune system development	0.0166056	Q9Y6D9	Mitotic spindle assembly checkpoint protein MAD1 OS=Homo sapiens OX=9606 GN=MAD1L1 PE=1 SV=2	1.564	Up	0.015557	MAD1L1	83.066	6.9361	1.1	1	1	1	0.727	0.821	0.751	1.33	1.026	1.239	1.24	1.458	1.072
Biological Process	GO:0002520	6	immune system development	0.0166056	Q8IWT6	Volume-regulated anion channel subunit LRRC8A OS=Homo sapiens OX=9606 GN=LRRC8A PE=1 SV=1	1.592	Up	0.00171487	LRRC8A	94.198	26.6	5.6	4	4	4	0.906	0.831	0.87	1.371	1.461	1.319	0.558	0.618	0.469
Biological Process	GO:0002520	6	immune system development	0.0166056	P08575	Receptor-type tyrosine-protein phosphatase C OS=Homo sapiens OX=9606 GN=PTPRC PE=1 SV=3	3.803	Up	0.00505349	PTPRC	147.48	23.501	2.4	3	3	3	0.099	0.12	0.091	0.473	0.416	0.29	5.307	4.978	4.51
Biological Process	GO:0002520	6	immune system development	0.0166056	Q07352	mRNA decay activator protein ZFP36L1 OS=Homo sapiens OX=9606 GN=ZFP36L1 PE=1 SV=1	2.065	Up	0.00325283	ZFP36L1	36.313	10.872	6.2	2	2	2	0.606	0.598	0.693	1.471	1.206	1.24	1.335	1.449	1.361
Biological Process	GO:1903205	9	regulation of hydrogen peroxide-induced cell death	0.0941455	Q9P289	Serine/threonine-protein kinase 26 OS=Homo sapiens OX=9606 GN=STK26 PE=1 SV=2	1.593	Up	0.00106172	STK26	46.528	6.4419	6	2	2	1	0.311	0.306	0.329	0.522	0.482	0.503	4.233	3.994	4.095
Biological Process	GO:1903205	9	regulation of hydrogen peroxide-induced cell death	0.0941455	Q96IZ0	PRKC apoptosis WT1 regulator protein OS=Homo sapiens OX=9606 GN=PAWR PE=1 SV=1	1.66	Up	0.00112649	PAWR	36.567	12.392	5	1	1	1	0.683	0.767	0.741	1.214	1.189	1.234	1.27	1.353	1.345
Biological Process	GO:0002526	6	acute inflammatory response	0.0067679	P01011	Alpha-1-antichymotrypsin OS=Homo sapiens OX=9606 GN=SERPINA3 PE=1 SV=2	2.26	Up	0.00271894	SERPINA3	47.65	16.505	2.8	1	3	1	0.177	0.161	0.196	0.445	0.398	0.364	4.958	4.48	4.723
Biological Process	GO:0002526	6	acute inflammatory response	0.0067679	P05362	Intercellular adhesion molecule 1 OS=Homo sapiens OX=9606 GN=ICAM1 PE=1 SV=2	1.96	Up	0.000143218	ICAM1	57.825	39.355	3.4	2	3	2	0.772	0.807	0.773	1.532	1.507	1.571	0.24	0.399	0.493
Biological Process	GO:0002526	6	acute inflammatory response	0.0067679	P15291	"Beta-1,4-galactosyltransferase 1 OS=Homo sapiens OX=9606 GN=B4GALT1 PE=1 SV=5"	1.52	Up	0.041665	B4GALT1	43.92	23.551	15.1	3	3	3	0.797	0.672	0.561	0.942	1.157	0.987	1.998	1.563	2.165
[truncated: 3,621 more rows]

## Sheet: Table B
Table B GO enrichment of downregulated DEPs in HT Vs. H group.
[truncated: 11,257 more rows]
