# Supplementary material for: Comparative Proteomics Analysis for Elucidating the Interaction Between Host Cells and Toxoplasma gondii
Source: Front Cell Infect Microbiol. 2021 May 13;11:643001. doi: 10.3389/fcimb.2021.643001 (PMC8158437; doi:10.3389/fcimb.2021.643001)
Supplement: Supplementary file 4 [file Table_4.xlsx]

## Sheet: Table A 
Table A KEGG pathway enrichment analysis of upregulated DEPs in HT Vs. H group.
KEGG pathway	Mapping	Background	All Mapping	All Background	Fold enrichment	Fisher's exact test p value	-log10(p value)	Related proteins
hsa05140 Leishmaniasis	8	18	87	2183	11.15	1.45836e-07	6.84	P13498 P04839 P29350 Q15080 P35354 P01024 P49006 P05107
hsa04610 Complement and coagulation cascades	8	23	87	2183	8.73	1.38687e-06	5.86	Q03405 P02675 P00750 P0C0L5 P00742 P01024 P05107 P05120
hsa05150 Staphylococcus aureus infection	4	8	87	2183	12.55	0.000145918	3.84	P05362 P0C0L5 P01024 P05107
hsa05322 Systemic lupus erythematosus	4	17	87	2183	5.9	0.00376345	2.42	Q8IUE6 P0C0L5 P01024 Q12879
hsa00100 Steroid biosynthesis	3	9	87	2183	8.36	0.00431575	2.36	Q16850 Q14534 P37268
hsa03430 Mismatch repair	3	11	87	2183	6.84	0.00799962	2.1	P52701 P35249 P35250
hsa04064 NF-kappa B signaling pathway	4	21	87	2183	4.78	0.00837743	2.08	P05362 Q00653 P35354 Q13077
hsa04145 Phagosome	8	82	87	2183	2.45	0.01465	1.83	P13498 P04839 Q15080 P31146 P05164 P11279 P01024 P05107
hsa05134 Legionellosis	4	25	87	2183	4.01	0.0156826	1.8	P99999 Q00653 P01024 P05107
hsa03030 DNA replication	3	14	87	2183	5.38	0.0161834	1.79	P35249 P25205 P35250
hsa04974 Protein digestion and absorption	4	28	87	2183	3.58	0.0231834	1.63	P12110 P15502 P02458 P12111
hsa05202 Transcriptional misregulation in cancer	4	29	87	2183	3.46	0.0260942	1.58	P00750 Q13077 P05164 P17844
hsa04670 Leukocyte transendothelial migration	5	46	87	2183	2.73	0.0339038	1.47	P05362 P13498 P04839 Q15080 P05107
hsa05152 Tuberculosis	5	46	87	2183	2.73	0.0339038	1.47	P99999 P31146 P11279 P01024 P05107
hsa04514 Cell adhesion molecules (CAMs)	4	32	87	2183	3.14	0.0360998	1.44	P05362 Q9NZQ7 P08575 P05107
hsa05310 Asthma	1	1	87	2183	25.09	0.0398534	1.4	P11678
hsa05033 Nicotine addiction	1	1	87	2183	25.09	0.0398534	1.4	Q12879
hsa00601 Glycosphingolipid biosynthesis	1	1	87	2183	25.09	0.0398534	1.4	P15291
hsa05133 Pertussis	3	20	87	2183	3.76	0.0426838	1.37	P0C0L5 P01024 P05107
hsa00670 One carbon pool by folate	2	9	87	2183	5.58	0.0471106	1.33	P13995 Q6UB35
hsa01524 Platinum drug resistance	3	21	87	2183	3.58	0.0484016	1.32	P99999 P52701 P11388

## Sheet: Table B
Table B Summary of KEGG pathway of upregulated DEPs in HT Vs. H group.
KEGG pathway	Fisher's exact test p value	Mapping	Fold enrichment	Protein accession	Protein description	Ratio	Regulated Type	P value	Gene name	MW [kDa]	Score	Coverage [%]	Peptides	PSMs	Unique peptides
hsa04014 Ras signaling pathway	0.38771	3	1.34	Q9NS23	Ras association domain-containing protein 1 OS=Homo sapiens OX=9606 GN=RASSF1 PE=1 SV=1	2.173	Up	0.00014794	RASSF1	39.219	12.037	5.5	2	2	2
hsa04014 Ras signaling pathway	0.38771	3	1.34	Q15283	Ras GTPase-activating protein 2 OS=Homo sapiens OX=9606 GN=RASA2 PE=1 SV=3	2.753	Up	0.0178775	RASA2	96.613	13.993	4.1	2	2	2
hsa04014 Ras signaling pathway	0.38771	3	1.34	Q12879	"Glutamate receptor ionotropic, NMDA 2A OS=Homo sapiens OX=9606 GN=GRIN2A PE=1 SV=1"	1.827	Up	0.0191224	GRIN2A	165.28	6.0968	0.7	1	1	1
hsa05224 Breast cancer	0.730434	1	0.78	Q00653	Nuclear factor NF-kappa-B p100 subunit OS=Homo sapiens OX=9606 GN=NFKB2 PE=1 SV=4	1.721	Up	0.000971938	NFKB2	96.748	6.5644	1.2	1	2	1
hsa04923 Regulation of lipolysis in adipocytes	0.334723	1	2.51	P35354	Prostaglandin G/H synthase 2 OS=Homo sapiens OX=9606 GN=PTGS2 PE=1 SV=2	7.606	Up	0.00788647	PTGS2	68.995	101.98	21.2	9	12	9
hsa05014 Amyotrophic lateral sclerosis (ALS)	0.0799678	2	4.18	P99999	Cytochrome c OS=Homo sapiens OX=9606 GN=CYCS PE=1 SV=2	1.548	Up	0.00320135	CYCS	11.749	39.906	14.3	2	5	2
hsa05014 Amyotrophic lateral sclerosis (ALS)	0.0799678	2	4.18	Q12879	"Glutamate receptor ionotropic, NMDA 2A OS=Homo sapiens OX=9606 GN=GRIN2A PE=1 SV=1"	1.827	Up	0.0191224	GRIN2A	165.28	6.0968	0.7	1	1	1
hsa05166 Human T-cell leukemia virus 1 infection	0.473913	3	1.18	P05362	Intercellular adhesion molecule 1 OS=Homo sapiens OX=9606 GN=ICAM1 PE=1 SV=2	1.96	Up	0.000143218	ICAM1	57.825	39.355	3.4	2	3	2
hsa05166 Human T-cell leukemia virus 1 infection	0.473913	3	1.18	Q00653	Nuclear factor NF-kappa-B p100 subunit OS=Homo sapiens OX=9606 GN=NFKB2 PE=1 SV=4	1.721	Up	0.000971938	NFKB2	96.748	6.5644	1.2	1	2	1
hsa05166 Human T-cell leukemia virus 1 infection	0.473913	3	1.18	P05107	Integrin beta-2 OS=Homo sapiens OX=9606 GN=ITGB2 PE=1 SV=2	6.009	Up	0.000629811	ITGB2	84.781	31.175	4.7	3	4	3
hsa00983 Drug metabolism - other enzymes	0.682091	1	0.9	P05164	Myeloperoxidase OS=Homo sapiens OX=9606 GN=MPO PE=1 SV=1	1.973	Up	0.0364784	MPO	83.868	67.932	6	4	10	3
hsa05416 Viral myocarditis	0.0747447	3	3.01	P05362	Intercellular adhesion molecule 1 OS=Homo sapiens OX=9606 GN=ICAM1 PE=1 SV=2	1.96	Up	0.000143218	ICAM1	57.825	39.355	3.4	2	3	2
hsa05416 Viral myocarditis	0.0747447	3	3.01	P99999	Cytochrome c OS=Homo sapiens OX=9606 GN=CYCS PE=1 SV=2	1.548	Up	0.00320135	CYCS	11.749	39.906	14.3	2	5	2
hsa05416 Viral myocarditis	0.0747447	3	3.01	P05107	Integrin beta-2 OS=Homo sapiens OX=9606 GN=ITGB2 PE=1 SV=2	6.009	Up	0.000629811	ITGB2	84.781	31.175	4.7	3	4	3
hsa05310 Asthma	0.0398534	1	25.09	P11678	Eosinophil peroxidase OS=Homo sapiens OX=9606 GN=EPX PE=1 SV=2	3.08	Up	0.000765643	EPX	81.04	16.85	4.5	4	4	3
hsa00053 Ascorbate and aldarate metabolism	0.24805	1	3.58	P05091	"Aldehyde dehydrogenase, mitochondrial OS=Homo sapiens OX=9606 GN=ALDH2 PE=1 SV=2"	1.523	Up	0.000971938	ALDH2	56.381	65.223	17.2	8	13	7
hsa04210 Apoptosis	0.600551	2	1	P99999	Cytochrome c OS=Homo sapiens OX=9606 GN=CYCS PE=1 SV=2	1.548	Up	0.00320135	CYCS	11.749	39.906	14.3	2	5	2
hsa04210 Apoptosis	0.600551	2	1	Q13077	TNF receptor-associated factor 1 OS=Homo sapiens OX=9606 GN=TRAF1 PE=1 SV=1	3.256	Up	0.000451733	TRAF1	46.163	12.975	4.3	2	2	2
hsa04370 VEGF signaling pathway	0.558254	1	1.25	P35354	Prostaglandin G/H synthase 2 OS=Homo sapiens OX=9606 GN=PTGS2 PE=1 SV=2	7.606	Up	0.00788647	PTGS2	68.995	101.98	21.2	9	12	9
hsa05034 Alcoholism	0.424254	2	1.39	Q8IUE6	Histone H2A type 2-B OS=Homo sapiens OX=9606 GN=HIST2H2AB PE=1 SV=3	2.237	Up	0.0229777	HIST2H2AB	13.995	13.254	17.7	3	6	1
hsa05034 Alcoholism	0.424254	2	1.39	Q12879	"Glutamate receptor ionotropic, NMDA 2A OS=Homo sapiens OX=9606 GN=GRIN2A PE=1 SV=1"	1.827	Up	0.0191224	GRIN2A	165.28	6.0968	0.7	1	1	1
hsa05204 Chemical carcinogenesis	0.117882	2	3.35	P28845	Corticosteroid 11-beta-dehydrogenase isozyme 1 OS=Homo sapiens OX=9606 GN=HSD11B1 PE=1 SV=3	1.733	Up	0.0145753	HSD11B1	32.401	6.4565	3.1	1	1	1
hsa05204 Chemical carcinogenesis	0.117882	2	3.35	P35354	Prostaglandin G/H synthase 2 OS=Homo sapiens OX=9606 GN=PTGS2 PE=1 SV=2	7.606	Up	0.00788647	PTGS2	68.995	101.98	21.2	9	12	9
hsa03030 DNA replication	0.0161834	3	5.38	P35249	Replication factor C subunit 4 OS=Homo sapiens OX=9606 GN=RFC4 PE=1 SV=2	1.583	Up	0.00120265	RFC4	39.681	17.105	8.5	3	3	3
hsa03030 DNA replication	0.0161834	3	5.38	P25205	DNA replication licensing factor MCM3 OS=Homo sapiens OX=9606 GN=MCM3 PE=1 SV=3	2.084	Up	0.000633665	MCM3	90.98	23.713	4.6	3	3	3
hsa03030 DNA replication	0.0161834	3	5.38	P35250	Replication factor C subunit 2 OS=Homo sapiens OX=9606 GN=RFC2 PE=1 SV=3	1.544	Up	0.00955452	RFC2	39.157	19.679	5.4	1	1	1
hsa00061 Fatty acid biosynthesis	0.216749	1	4.18	Q8IVS2	"Malonyl-CoA-acyl carrier protein transacylase, mitochondrial OS=Homo sapiens OX=9606 GN=MCAT PE=1 SV=2"	7.94	Up	0.00685819	MCAT	42.961	11.136	5.4	2	3	2
hsa04662 B cell receptor signaling pathway	0.576022	1	1.19	P29350	Tyrosine-protein phosphatase non-receptor type 6 OS=Homo sapiens OX=9606 GN=PTPN6 PE=1 SV=1	2.207	Up	0.00753624	PTPN6	67.56	12.869	4.5	2	2	2
hsa05223 Non-small cell lung cancer	0.609465	1	1.09	Q9NS23	Ras association domain-containing protein 1 OS=Homo sapiens OX=9606 GN=RASSF1 PE=1 SV=1	2.173	Up	0.00014794	RASSF1	39.219	12.037	5.5	2	2	2
hsa03013 RNA transport	0.983072	1	0.26	Q8TEM1	Nuclear pore membrane glycoprotein 210 OS=Homo sapiens OX=9606 GN=NUP210 PE=1 SV=3	4.079	Up	0.000878145	NUP210	205.11	6.9218	0.6	1	1	1
hsa05033 Nicotine addiction	0.0398534	1	25.09	Q12879	"Glutamate receptor ionotropic, NMDA 2A OS=Homo sapiens OX=9606 GN=GRIN2A PE=1 SV=1"	1.827	Up	0.0191224	GRIN2A	165.28	6.0968	0.7	1	1	1
hsa05222 Small cell lung cancer	0.0747447	3	3.01	P99999	Cytochrome c OS=Homo sapiens OX=9606 GN=CYCS PE=1 SV=2	1.548	Up	0.00320135	CYCS	11.749	39.906	14.3	2	5	2
hsa05222 Small cell lung cancer	0.0747447	3	3.01	P35354	Prostaglandin G/H synthase 2 OS=Homo sapiens OX=9606 GN=PTGS2 PE=1 SV=2	7.606	Up	0.00788647	PTGS2	68.995	101.98	21.2	9	12	9
hsa05222 Small cell lung cancer	0.0747447	3	3.01	Q13077	TNF receptor-associated factor 1 OS=Homo sapiens OX=9606 GN=TRAF1 PE=1 SV=1	3.256	Up	0.000451733	TRAF1	46.163	12.975	4.3	2	2	2
hsa04066 HIF-1 signaling pathway	0.465434	2	1.29	P04839	Cytochrome b-245 heavy chain OS=Homo sapiens OX=9606 GN=CYBB PE=1 SV=2	1.868	Up	0.011039	CYBB	65.335	47.187	9.3	5	7	5
hsa04066 HIF-1 signaling pathway	0.465434	2	1.29	P01033	Metalloproteinase inhibitor 1 OS=Homo sapiens OX=9606 GN=TIMP1 PE=1 SV=1	1.84	Up	0.00112649	TIMP1	23.171	37.648	23.2	4	5	4
hsa04145 Phagosome	0.01465	8	2.45	P13498	Cytochrome b-245 light chain OS=Homo sapiens OX=9606 GN=CYBA PE=1 SV=3	1.626	Up	0.000973161	CYBA	21.012	13.089	12.8	2	2	2
hsa04145 Phagosome	0.01465	8	2.45	P04839	Cytochrome b-245 heavy chain OS=Homo sapiens OX=9606 GN=CYBB PE=1 SV=2	1.868	Up	0.011039	CYBB	65.335	47.187	9.3	5	7	5
hsa04145 Phagosome	0.01465	8	2.45	Q15080	Neutrophil cytosol factor 4 OS=Homo sapiens OX=9606 GN=NCF4 PE=1 SV=2	2.023	Up	0.021306	NCF4	39.031	7.6552	3.5	1	2	1
hsa04145 Phagosome	0.01465	8	2.45	P31146	Coronin-1A OS=Homo sapiens OX=9606 GN=CORO1A PE=1 SV=4	1.756	Up	0.0276921	CORO1A	51.026	67.084	12.8	6	11	5
hsa04145 Phagosome	0.01465	8	2.45	P05164	Myeloperoxidase OS=Homo sapiens OX=9606 GN=MPO PE=1 SV=1	1.973	Up	0.0364784	MPO	83.868	67.932	6	4	10	3
hsa04145 Phagosome	0.01465	8	2.45	P11279	Lysosome-associated membrane glycoprotein 1 OS=Homo sapiens OX=9606 GN=LAMP1 PE=1 SV=3	1.681	Up	0.00703221	LAMP1	44.882	12.935	4.6	2	3	2
hsa04145 Phagosome	0.01465	8	2.45	P01024	Complement C3 OS=Homo sapiens OX=9606 GN=C3 PE=1 SV=2	4.837	Up	0.00145904	C3	187.15	6.9985	1.5	3	1	1
hsa04145 Phagosome	0.01465	8	2.45	P05107	Integrin beta-2 OS=Homo sapiens OX=9606 GN=ITGB2 PE=1 SV=2	6.009	Up	0.000629811	ITGB2	84.781	31.175	4.7	3	4	3
hsa00240 Pyrimidine metabolism	0.761852	1	0.72	Q8WVQ1	Soluble calcium-activated nucleotidase 1 OS=Homo sapiens OX=9606 GN=CANT1 PE=1 SV=1	1.53	Up	0.00211541	CANT1	44.839	10.693	3.5	2	2	2
hsa04520 Adherens junction	0.410173	2	1.43	P29350	Tyrosine-protein phosphatase non-receptor type 6 OS=Homo sapiens OX=9606 GN=PTPN6 PE=1 SV=1	2.207	Up	0.00753624	PTPN6	67.56	12.869	4.5	2	2	2
hsa04520 Adherens junction	0.410173	2	1.43	P42768	Wiskott-Aldrich syndrome protein OS=Homo sapiens OX=9606 GN=WAS PE=1 SV=4	2.237	Up	0.00128244	WAS	52.912	6.6004	2.6	1	1	1
hsa01524 Platinum drug resistance	0.0484016	3	3.58	P99999	Cytochrome c OS=Homo sapiens OX=9606 GN=CYCS PE=1 SV=2	1.548	Up	0.00320135	CYCS	11.749	39.906	14.3	2	5	2
hsa01524 Platinum drug resistance	0.0484016	3	3.58	P52701	DNA mismatch repair protein Msh6 OS=Homo sapiens OX=9606 GN=MSH6 PE=1 SV=2	2.582	Up	0.000143218	MSH6	152.78	25.511	3.8	4	4	4
hsa01524 Platinum drug resistance	0.0484016	3	3.58	P11388	DNA topoisomerase 2-alpha OS=Homo sapiens OX=9606 GN=TOP2A PE=1 SV=3	2.341	Up	0.000765643	TOP2A	174.38	13.579	3.7	5	6	2
hsa04726 Serotonergic synapse	0.694925	1	0.87	P35354	Prostaglandin G/H synthase 2 OS=Homo sapiens OX=9606 GN=PTGS2 PE=1 SV=2	7.606	Up	0.00788647	PTGS2	68.995	101.98	21.2	9	12	9
hsa04611 Platelet activation	0.877392	1	0.49	P02675	Fibrinogen beta chain OS=Homo sapiens OX=9606 GN=FGB PE=1 SV=2	3.082	Up	0.00435295	FGB	55.928	12.014	8.4	4	3	2
hsa04380 Osteoclast differentiation	0.0821486	3	2.9	P13498	Cytochrome b-245 light chain OS=Homo sapiens OX=9606 GN=CYBA PE=1 SV=3	1.626	Up	0.000973161	CYBA	21.012	13.089	12.8	2	2	2
hsa04380 Osteoclast differentiation	0.0821486	3	2.9	Q15080	Neutrophil cytosol factor 4 OS=Homo sapiens OX=9606 GN=NCF4 PE=1 SV=2	2.023	Up	0.021306	NCF4	39.031	7.6552	3.5	1	2	1
hsa04380 Osteoclast differentiation	0.0821486	3	2.9	Q00653	Nuclear factor NF-kappa-B p100 subunit OS=Homo sapiens OX=9606 GN=NFKB2 PE=1 SV=4	1.721	Up	0.000971938	NFKB2	96.748	6.5644	1.2	1	2	1
hsa05161 Hepatitis B	0.806367	1	0.63	P99999	Cytochrome c OS=Homo sapiens OX=9606 GN=CYCS PE=1 SV=2	1.548	Up	0.00320135	CYCS	11.749	39.906	14.3	2	5	2
hsa00410 beta-Alanine metabolism	0.411507	1	1.93	P05091	"Aldehyde dehydrogenase, mitochondrial OS=Homo sapiens OX=9606 GN=ALDH2 PE=1 SV=2"	1.523	Up	0.000971938	ALDH2	56.381	65.223	17.2	8	13	7
hsa05169 Epstein-Barr virus infection	0.515008	3	1.11	P05362	Intercellular adhesion molecule 1 OS=Homo sapiens OX=9606 GN=ICAM1 PE=1 SV=2	1.96	Up	0.000143218	ICAM1	57.825	39.355	3.4	2	3	2
hsa05169 Epstein-Barr virus infection	0.515008	3	1.11	P99999	Cytochrome c OS=Homo sapiens OX=9606 GN=CYCS PE=1 SV=2	1.548	Up	0.00320135	CYCS	11.749	39.906	14.3	2	5	2
hsa05169 Epstein-Barr virus infection	0.515008	3	1.11	Q00653	Nuclear factor NF-kappa-B p100 subunit OS=Homo sapiens OX=9606 GN=NFKB2 PE=1 SV=4	1.721	Up	0.000971938	NFKB2	96.748	6.5644	1.2	1	2	1
hsa05322 Systemic lupus erythematosus	0.00376345	4	5.9	Q8IUE6	Histone H2A type 2-B OS=Homo sapiens OX=9606 GN=HIST2H2AB PE=1 SV=3	2.237	Up	0.0229777	HIST2H2AB	13.995	13.254	17.7	3	6	1
hsa05322 Systemic lupus erythematosus	0.00376345	4	5.9	P0C0L5	Complement C4-B OS=Homo sapiens OX=9606 GN=C4B PE=1 SV=2	1.776	Up	0.00468753	C4B	192.75	6.2198	1.4	3	2	1
hsa05322 Systemic lupus erythematosus	0.00376345	4	5.9	P01024	Complement C3 OS=Homo sapiens OX=9606 GN=C3 PE=1 SV=2	4.837	Up	0.00145904	C3	187.15	6.9985	1.5	3	1	1
hsa05322 Systemic lupus erythematosus	0.00376345	4	5.9	Q12879	"Glutamate receptor ionotropic, NMDA 2A OS=Homo sapiens OX=9606 GN=GRIN2A PE=1 SV=1"	1.827	Up	0.0191224	GRIN2A	165.28	6.0968	0.7	1	1	1
hsa01040 Biosynthesis of unsaturated fatty acids	0.457759	1	1.67	O95864	Fatty acid desaturase 2 OS=Homo sapiens OX=9606 GN=FADS2 PE=1 SV=1	1.583	Up	0.000878145	FADS2	52.259	40.656	11	5	7	5
hsa04932 Non-alcoholic fatty liver disease (NAFLD)	0.937198	1	0.37	P99999	Cytochrome c OS=Homo sapiens OX=9606 GN=CYCS PE=1 SV=2	1.548	Up	0.00320135	CYCS	11.749	39.906	14.3	2	5	2
hsa05323 Rheumatoid arthritis	0.159286	2	2.79	P05362	Intercellular adhesion molecule 1 OS=Homo sapiens OX=9606 GN=ICAM1 PE=1 SV=2	1.96	Up	0.000143218	ICAM1	57.825	39.355	3.4	2	3	2
hsa05323 Rheumatoid arthritis	0.159286	2	2.79	P05107	Integrin beta-2 OS=Homo sapiens OX=9606 GN=ITGB2 PE=1 SV=2	6.009	Up	0.000629811	ITGB2	84.781	31.175	4.7	3	4	3
hsa05219 Bladder cancer	0.500415	1	1.48	Q9NS23	Ras association domain-containing protein 1 OS=Homo sapiens OX=9606 GN=RASSF1 PE=1 SV=1	2.173	Up	0.00014794	RASSF1	39.219	12.037	5.5	2	2	2
hsa04625 C-type lectin receptor signaling pathway	0.322729	2	1.73	Q00653	Nuclear factor NF-kappa-B p100 subunit OS=Homo sapiens OX=9606 GN=NFKB2 PE=1 SV=4	1.721	Up	0.000971938	NFKB2	96.748	6.5644	1.2	1	2	1
hsa04625 C-type lectin receptor signaling pathway	0.322729	2	1.73	P35354	Prostaglandin G/H synthase 2 OS=Homo sapiens OX=9606 GN=PTGS2 PE=1 SV=2	7.606	Up	0.00788647	PTGS2	68.995	101.98	21.2	9	12	9
hsa04142 Lysosome	0.934507	1	0.38	P11279	Lysosome-associated membrane glycoprotein 1 OS=Homo sapiens OX=9606 GN=LAMP1 PE=1 SV=3	1.681	Up	0.00703221	LAMP1	44.882	12.935	4.6	2	3	2
hsa00515 Mannose type O-glycan biosynthesis	0.0781361	1	12.55	P15291	"Beta-1,4-galactosyltransferase 1 OS=Homo sapiens OX=9606 GN=B4GALT1 PE=1 SV=5"	1.52	Up	0.041665	B4GALT1	43.92	23.551	15.1	3	3	3
hsa05143 African trypanosomiasis	0.0683668	2	4.56	P05362	Intercellular adhesion molecule 1 OS=Homo sapiens OX=9606 GN=ICAM1 PE=1 SV=2	1.96	Up	0.000143218	ICAM1	57.825	39.355	3.4	2	3	2
hsa05143 African trypanosomiasis	0.0683668	2	4.56	P00739	Haptoglobin-related protein OS=Homo sapiens OX=9606 GN=HPR PE=2 SV=2	2.722	Up	0.00127576	HPR	39.029	18.705	8.3	3	6	3
hsa00601 Glycosphingolipid biosynthesis - lacto and neolacto series	0.0398534	1	25.09	P15291	"Beta-1,4-galactosyltransferase 1 OS=Homo sapiens OX=9606 GN=B4GALT1 PE=1 SV=5"	1.52	Up	0.041665	B4GALT1	43.92	23.551	15.1	3	3	3
hsa03040 Spliceosome	0.979058	1	0.27	P17844	Probable ATP-dependent RNA helicase DDX5 OS=Homo sapiens OX=9606 GN=DDX5 PE=1 SV=1	1.508	Up	0.000144328	DDX5	69.147	121.57	35	20	28	14
hsa00532 Glycosaminoglycan biosynthesis - chondroitin sulfate / dermatan sulfate	0.278114	1	3.14	Q86X52	Chondroitin sulfate synthase 1 OS=Homo sapiens OX=9606 GN=CHSY1 PE=1 SV=3	1.601	Up	0.000451733	CHSY1	91.783	18.196	2.1	1	1	1
hsa04962 Vasopressin-regulated water reabsorption	0.558254	1	1.25	P52566	Rho GDP-dissociation inhibitor 2 OS=Homo sapiens OX=9606 GN=ARHGDIB PE=1 SV=3	1.755	Up	0.0390007	ARHGDIB	22.988	11.771	8	2	3	2
hsa00020 Citrate cycle (TCA cycle)	0.6548	1	0.97	P11498	"Pyruvate carboxylase, mitochondrial OS=Homo sapiens OX=9606 GN=PC PE=1 SV=2"	2.212	Up	0.000878145	PC	129.63	23.764	4.2	3	3	3
hsa04371 Apelin signaling pathway	0.835967	1	0.57	P00750	Tissue-type plasminogen activator OS=Homo sapiens OX=9606 GN=PLAT PE=1 SV=1	1.868	Up	0.000451733	PLAT	62.916	18.308	6.6	3	3	3
hsa05168 Herpes simplex infection	0.420541	3	1.28	P99999	Cytochrome c OS=Homo sapiens OX=9606 GN=CYCS PE=1 SV=2	1.548	Up	0.00320135	CYCS	11.749	39.906	14.3	2	5	2
hsa05168 Herpes simplex infection	0.420541	3	1.28	Q13077	TNF receptor-associated factor 1 OS=Homo sapiens OX=9606 GN=TRAF1 PE=1 SV=1	3.256	Up	0.000451733	TRAF1	46.163	12.975	4.3	2	2	2
hsa05168 Herpes simplex infection	0.420541	3	1.28	P01024	Complement C3 OS=Homo sapiens OX=9606 GN=C3 PE=1 SV=2	4.837	Up	0.00145904	C3	187.15	6.9985	1.5	3	1	1
hsa00620 Pyruvate metabolism	0.307791	2	1.79	P11498	"Pyruvate carboxylase, mitochondrial OS=Homo sapiens OX=9606 GN=PC PE=1 SV=2"	2.212	Up	0.000878145	PC	129.63	23.764	4.2	3	3	3
hsa00620 Pyruvate metabolism	0.307791	2	1.79	P05091	"Aldehyde dehydrogenase, mitochondrial OS=Homo sapiens OX=9606 GN=ALDH2 PE=1 SV=2"	1.523	Up	0.000971938	ALDH2	56.381	65.223	17.2	8	13	7
hsa05225 Hepatocellular carcinoma	0.365595	3	1.39	Q92922	SWI/SNF complex subunit SMARCC1 OS=Homo sapiens OX=9606 GN=SMARCC1 PE=1 SV=3	1.507	Up	0.000150583	SMARCC1	122.87	13.896	5.1	5	6	2
hsa05225 Hepatocellular carcinoma	0.365595	3	1.39	P51532	Transcription activator BRG1 OS=Homo sapiens OX=9606 GN=SMARCA4 PE=1 SV=2	1.574	Up	0.00293402	SMARCA4	184.64	80.8	7	10	10	5
hsa05225 Hepatocellular carcinoma	0.365595	3	1.39	O14497	AT-rich interactive domain-containing protein 1A OS=Homo sapiens OX=9606 GN=ARID1A PE=1 SV=3	2.505	Up	0.000150583	ARID1A	242.04	26.789	1.8	4	4	4
hsa00561 Glycerolipid metabolism	0.539751	1	1.32	P05091	"Aldehyde dehydrogenase, mitochondrial OS=Homo sapiens OX=9606 GN=ALDH2 PE=1 SV=2"	1.523	Up	0.000971938	ALDH2	56.381	65.223	17.2	8	13	7
hsa04660 T cell receptor signaling pathway	0.247678	2	2.09	P29350	Tyrosine-protein phosphatase non-receptor type 6 OS=Homo sapiens OX=9606 GN=PTPN6 PE=1 SV=1	2.207	Up	0.00753624	PTPN6	67.56	12.869	4.5	2	2	2
hsa04660 T cell receptor signaling pathway	0.247678	2	2.09	P08575	Receptor-type tyrosine-protein phosphatase C OS=Homo sapiens OX=9606 GN=PTPRC PE=1 SV=3	3.803	Up	0.00505349	PTPRC	147.48	23.501	2.4	3	3	3
hsa05215 Prostate cancer	0.6548	1	0.97	P00750	Tissue-type plasminogen activator OS=Homo sapiens OX=9606 GN=PLAT PE=1 SV=1	1.868	Up	0.000451733	PLAT	62.916	18.308	6.6	3	3	3
hsa04724 Glutamatergic synapse	0.707247	1	0.84	Q12879	"Glutamate receptor ionotropic, NMDA 2A OS=Homo sapiens OX=9606 GN=GRIN2A PE=1 SV=1"	1.827	Up	0.0191224	GRIN2A	165.28	6.0968	0.7	1	1	1
hsa05146 Amoebiasis	0.395932	2	1.48	P05089	Arginase-1 OS=Homo sapiens OX=9606 GN=ARG1 PE=1 SV=2	2.868	Up	0.00235229	ARG1	34.735	6.3285	3.4	1	1	1
hsa05146 Amoebiasis	0.395932	2	1.48	P05107	Integrin beta-2 OS=Homo sapiens OX=9606 GN=ITGB2 PE=1 SV=2	6.009	Up	0.000629811	ITGB2	84.781	31.175	4.7	3	4	3
hsa05016 Huntington disease	0.766443	3	0.76	P99999	Cytochrome c OS=Homo sapiens OX=9606 GN=CYCS PE=1 SV=2	1.548	Up	0.00320135	CYCS	11.749	39.906	14.3	2	5	2
hsa05016 Huntington disease	0.766443	3	0.76	P21980	Protein-glutamine gamma-glutamyltransferase 2 OS=Homo sapiens OX=9606 GN=TGM2 PE=1 SV=2	1.683	Up	0.000626613	TGM2	77.328	182.95	33.2	17	29	17
hsa05016 Huntington disease	0.766443	3	0.76	O00291	Huntingtin-interacting protein 1 OS=Homo sapiens OX=9606 GN=HIP1 PE=1 SV=5	5.527	Up	0.00351365	HIP1	116.22	22.871	4.1	4	4	4
hsa04146 Peroxisome	0.798177	1	0.64	Q8WVX9	Fatty acyl-CoA reductase 1 OS=Homo sapiens OX=9606 GN=FAR1 PE=1 SV=1	1.9	Up	0.000878145	FAR1	59.356	47.632	10.1	4	5	4
hsa00230 Purine metabolism	0.904539	1	0.44	Q8WVQ1	Soluble calcium-activated nucleotidase 1 OS=Homo sapiens OX=9606 GN=CANT1 PE=1 SV=1	1.53	Up	0.00211541	CANT1	44.839	10.693	3.5	2	2	2
hsa00510 N-Glycan biosynthesis	0.277764	2	1.93	Q09328	"Alpha-1,6-mannosylglycoprotein 6-beta-N-acetylglucosaminyltransferase A OS=Homo sapiens OX=9606 GN=MGAT5 PE=2 SV=1"	1.593	Up	0.000191528	MGAT5	84.542	17.09	4	3	3	3
hsa00510 N-Glycan biosynthesis	0.277764	2	1.93	P15291	"Beta-1,4-galactosyltransferase 1 OS=Homo sapiens OX=9606 GN=B4GALT1 PE=1 SV=5"	1.52	Up	0.041665	B4GALT1	43.92	23.551	15.1	3	3	3
hsa04390 Hippo signaling pathway	0.517597	2	1.17	Q9NS23	Ras association domain-containing protein 1 OS=Homo sapiens OX=9606 GN=RASSF1 PE=1 SV=1	2.173	Up	0.00014794	RASSF1	39.219	12.037	5.5	2	2	2
hsa04390 Hippo signaling pathway	0.517597	2	1.17	P05107	Integrin beta-2 OS=Homo sapiens OX=9606 GN=ITGB2 PE=1 SV=2	6.009	Up	0.000629811	ITGB2	84.781	31.175	4.7	3	4	3
hsa04510 Focal adhesion	0.451233	4	1.17	P12110	Collagen alpha-2(VI) chain OS=Homo sapiens OX=9606 GN=COL6A2 PE=1 SV=4	1.617	Up	0.000451733	COL6A2	108.58	131.38	16.3	11	15	11
hsa04510 Focal adhesion	0.451233	4	1.17	P24821	Tenascin OS=Homo sapiens OX=9606 GN=TNC PE=1 SV=3	3.453	Up	0.000143218	TNC	240.85	210.8	10.7	17	18	17
hsa04510 Focal adhesion	0.451233	4	1.17	P02458	Collagen alpha-1(II) chain OS=Homo sapiens OX=9606 GN=COL2A1 PE=1 SV=3	2.032	Up	0.000779304	COL2A1	141.78	6.5407	5.5	7	10	1
hsa04510 Focal adhesion	0.451233	4	1.17	P12111	Collagen alpha-3(VI) chain OS=Homo sapiens OX=9606 GN=COL6A3 PE=1 SV=5	1.903	Up	0.000143218	COL6A3	343.67	323.31	16.8	46	59	46
hsa04913 Ovarian steroidogenesis	0.216749	1	4.18	P35354	Prostaglandin G/H synthase 2 OS=Homo sapiens OX=9606 GN=PTGS2 PE=1 SV=2	7.606	Up	0.00788647	PTGS2	68.995	101.98	21.2	9	12	9
hsa04713 Circadian entrainment	0.593083	1	1.14	Q12879	"Glutamate receptor ionotropic, NMDA 2A OS=Homo sapiens OX=9606 GN=GRIN2A PE=1 SV=1"	1.827	Up	0.0191224	GRIN2A	165.28	6.0968	0.7	1	1	1
hsa04978 Mineral absorption	0.0683668	2	4.56	Q9BXS9	Solute carrier family 26 member 6 OS=Homo sapiens OX=9606 GN=SLC26A6 PE=1 SV=1	1.702	Up	0.0130816	SLC26A6	82.966	10.964	1.8	2	2	2
hsa04978 Mineral absorption	0.0683668	2	4.56	P02795	Metallothionein-2 OS=Homo sapiens OX=9606 GN=MT2A PE=1 SV=1	3.189	Up	0.000451733	MT2A	6.0422	28.785	67.2	4	3	2
hsa04110 Cell cycle	0.395932	2	1.48	Q9Y6D9	Mitotic spindle assembly checkpoint protein MAD1 OS=Homo sapiens OX=9606 GN=MAD1L1 PE=1 SV=2	1.564	Up	0.015557	MAD1L1	83.066	6.9361	1.1	1	1	1
hsa04110 Cell cycle	0.395932	2	1.48	P25205	DNA replication licensing factor MCM3 OS=Homo sapiens OX=9606 GN=MCM3 PE=1 SV=3	2.084	Up	0.000633665	MCM3	90.98	23.713	4.6	3	3	3
hsa05145 Toxoplasmosis	0.707247	1	0.84	P99999	Cytochrome c OS=Homo sapiens OX=9606 GN=CYCS PE=1 SV=2	1.548	Up	0.00320135	CYCS	11.749	39.906	14.3	2	5	2
hsa04720 Long-term potentiation	0.682091	1	0.9	Q12879	"Glutamate receptor ionotropic, NMDA 2A OS=Homo sapiens OX=9606 GN=GRIN2A PE=1 SV=1"	1.827	Up	0.0191224	GRIN2A	165.28	6.0968	0.7	1	1	1
hsa04630 JAK-STAT signaling pathway	0.558254	1	1.25	P29350	Tyrosine-protein phosphatase non-receptor type 6 OS=Homo sapiens OX=9606 GN=PTPN6 PE=1 SV=1	2.207	Up	0.00753624	PTPN6	67.56	12.869	4.5	2	2	2
hsa05144 Malaria	0.0683668	2	4.56	P05362	Intercellular adhesion molecule 1 OS=Homo sapiens OX=9606 GN=ICAM1 PE=1 SV=2	1.96	Up	0.000143218	ICAM1	57.825	39.355	3.4	2	3	2
hsa05144 Malaria	0.0683668	2	4.56	P05107	Integrin beta-2 OS=Homo sapiens OX=9606 GN=ITGB2 PE=1 SV=2	6.009	Up	0.000629811	ITGB2	84.781	31.175	4.7	3	4	3
hsa04062 Chemokine signaling pathway	0.600551	2	1	P09769	Tyrosine-protein kinase Fgr OS=Homo sapiens OX=9606 GN=FGR PE=1 SV=2	2.913	Up	0.0110415	FGR	59.478	6.0256	1.9	1	1	1
hsa04062 Chemokine signaling pathway	0.600551	2	1	P42768	Wiskott-Aldrich syndrome protein OS=Homo sapiens OX=9606 GN=WAS PE=1 SV=4	2.237	Up	0.00128244	WAS	52.912	6.6004	2.6	1	1	1
hsa05134 Legionellosis	0.0156826	4	4.01	P99999	Cytochrome c OS=Homo sapiens OX=9606 GN=CYCS PE=1 SV=2	1.548	Up	0.00320135	CYCS	11.749	39.906	14.3	2	5	2
hsa05134 Legionellosis	0.0156826	4	4.01	Q00653	Nuclear factor NF-kappa-B p100 subunit OS=Homo sapiens OX=9606 GN=NFKB2 PE=1 SV=4	1.721	Up	0.000971938	NFKB2	96.748	6.5644	1.2	1	2	1
hsa05134 Legionellosis	0.0156826	4	4.01	P01024	Complement C3 OS=Homo sapiens OX=9606 GN=C3 PE=1 SV=2	4.837	Up	0.00145904	C3	187.15	6.9985	1.5	3	1	1
hsa05134 Legionellosis	0.0156826	4	4.01	P05107	Integrin beta-2 OS=Homo sapiens OX=9606 GN=ITGB2 PE=1 SV=2	6.009	Up	0.000629811	ITGB2	84.781	31.175	4.7	3	4	3
hsa04115 p53 signaling pathway	0.334723	1	2.51	P99999	Cytochrome c OS=Homo sapiens OX=9606 GN=CYCS PE=1 SV=2	1.548	Up	0.00320135	CYCS	11.749	39.906	14.3	2	5	2
hsa05231 Choline metabolism in cancer	0.6548	1	0.97	P42768	Wiskott-Aldrich syndrome protein OS=Homo sapiens OX=9606 GN=WAS PE=1 SV=4	2.237	Up	0.00128244	WAS	52.912	6.6004	2.6	1	1	1
hsa05167 Kaposi sarcoma-associated herpesvirus infection	0.206394	4	1.7	P05362	Intercellular adhesion molecule 1 OS=Homo sapiens OX=9606 GN=ICAM1 PE=1 SV=2	1.96	Up	0.000143218	ICAM1	57.825	39.355	3.4	2	3	2
hsa05167 Kaposi sarcoma-associated herpesvirus infection	0.206394	4	1.7	P99999	Cytochrome c OS=Homo sapiens OX=9606 GN=CYCS PE=1 SV=2	1.548	Up	0.00320135	CYCS	11.749	39.906	14.3	2	5	2
hsa05167 Kaposi sarcoma-associated herpesvirus infection	0.206394	4	1.7	P35354	Prostaglandin G/H synthase 2 OS=Homo sapiens OX=9606 GN=PTGS2 PE=1 SV=2	7.606	Up	0.00788647	PTGS2	68.995	101.98	21.2	9	12	9
hsa05167 Kaposi sarcoma-associated herpesvirus infection	0.206394	4	1.7	P01024	Complement C3 OS=Homo sapiens OX=9606 GN=C3 PE=1 SV=2	4.837	Up	0.00145904	C3	187.15	6.9985	1.5	3	1	1
hsa03015 mRNA surveillance pathway	0.855187	1	0.53	Q92797	Symplekin OS=Homo sapiens OX=9606 GN=SYMPK PE=1 SV=2	1.562	Up	0.00287702	SYMPK	141.15	44.203	7	7	8	7
hsa04666 Fc gamma R-mediated phagocytosis	0.201372	3	1.93	P08575	Receptor-type tyrosine-protein phosphatase C OS=Homo sapiens OX=9606 GN=PTPRC PE=1 SV=3	3.803	Up	0.00505349	PTPRC	147.48	23.501	2.4	3	3	3
hsa04666 Fc gamma R-mediated phagocytosis	0.201372	3	1.93	P42768	Wiskott-Aldrich syndrome protein OS=Homo sapiens OX=9606 GN=WAS PE=1 SV=4	2.237	Up	0.00128244	WAS	52.912	6.6004	2.6	1	1	1
hsa04666 Fc gamma R-mediated phagocytosis	0.201372	3	1.93	P49006	MARCKS-related protein OS=Homo sapiens OX=9606 GN=MARCKSL1 PE=1 SV=2	1.597	Up	0.00622311	MARCKSL1	19.529	8.1397	6.7	1	2	1
hsa00052 Galactose metabolism	0.435101	1	1.79	P15291	"Beta-1,4-galactosyltransferase 1 OS=Homo sapiens OX=9606 GN=B4GALT1 PE=1 SV=5"	1.52	Up	0.041665	B4GALT1	43.92	23.551	15.1	3	3	3
hsa05203 Viral carcinogenesis	0.169521	5	1.7	Q00653	Nuclear factor NF-kappa-B p100 subunit OS=Homo sapiens OX=9606 GN=NFKB2 PE=1 SV=4	1.721	Up	0.000971938	NFKB2	96.748	6.5644	1.2	1	2	1
hsa05203 Viral carcinogenesis	0.169521	5	1.7	Q9Y6D9	Mitotic spindle assembly checkpoint protein MAD1 OS=Homo sapiens OX=9606 GN=MAD1L1 PE=1 SV=2	1.564	Up	0.015557	MAD1L1	83.066	6.9361	1.1	1	1	1
hsa05203 Viral carcinogenesis	0.169521	5	1.7	Q13077	TNF receptor-associated factor 1 OS=Homo sapiens OX=9606 GN=TRAF1 PE=1 SV=1	3.256	Up	0.000451733	TRAF1	46.163	12.975	4.3	2	2	2
hsa05203 Viral carcinogenesis	0.169521	5	1.7	Q15283	Ras GTPase-activating protein 2 OS=Homo sapiens OX=9606 GN=RASA2 PE=1 SV=3	2.753	Up	0.0178775	RASA2	96.613	13.993	4.1	2	2	2
hsa05203 Viral carcinogenesis	0.169521	5	1.7	P01024	Complement C3 OS=Homo sapiens OX=9606 GN=C3 PE=1 SV=2	4.837	Up	0.00145904	C3	187.15	6.9985	1.5	3	1	1
hsa05200 Pathways in cancer	0.52511	6	1.04	P99999	Cytochrome c OS=Homo sapiens OX=9606 GN=CYCS PE=1 SV=2	1.548	Up	0.00320135	CYCS	11.749	39.906	14.3	2	5	2
hsa05200 Pathways in cancer	0.52511	6	1.04	P52701	DNA mismatch repair protein Msh6 OS=Homo sapiens OX=9606 GN=MSH6 PE=1 SV=2	2.582	Up	0.000143218	MSH6	152.78	25.511	3.8	4	4	4
hsa05200 Pathways in cancer	0.52511	6	1.04	Q00653	Nuclear factor NF-kappa-B p100 subunit OS=Homo sapiens OX=9606 GN=NFKB2 PE=1 SV=4	1.721	Up	0.000971938	NFKB2	96.748	6.5644	1.2	1	2	1
hsa05200 Pathways in cancer	0.52511	6	1.04	Q9NS23	Ras association domain-containing protein 1 OS=Homo sapiens OX=9606 GN=RASSF1 PE=1 SV=1	2.173	Up	0.00014794	RASSF1	39.219	12.037	5.5	2	2	2
hsa05200 Pathways in cancer	0.52511	6	1.04	P35354	Prostaglandin G/H synthase 2 OS=Homo sapiens OX=9606 GN=PTGS2 PE=1 SV=2	7.606	Up	0.00788647	PTGS2	68.995	101.98	21.2	9	12	9
hsa05200 Pathways in cancer	0.52511	6	1.04	Q13077	TNF receptor-associated factor 1 OS=Homo sapiens OX=9606 GN=TRAF1 PE=1 SV=1	3.256	Up	0.000451733	TRAF1	46.163	12.975	4.3	2	2	2
hsa04650 Natural killer cell mediated cytotoxicity	0.141791	3	2.28	P05362	Intercellular adhesion molecule 1 OS=Homo sapiens OX=9606 GN=ICAM1 PE=1 SV=2	1.96	Up	0.000143218	ICAM1	57.825	39.355	3.4	2	3	2
hsa04650 Natural killer cell mediated cytotoxicity	0.141791	3	2.28	P29350	Tyrosine-protein phosphatase non-receptor type 6 OS=Homo sapiens OX=9606 GN=PTPN6 PE=1 SV=1	2.207	Up	0.00753624	PTPN6	67.56	12.869	4.5	2	2	2
hsa04650 Natural killer cell mediated cytotoxicity	0.141791	3	2.28	P05107	Integrin beta-2 OS=Homo sapiens OX=9606 GN=ITGB2 PE=1 SV=2	6.009	Up	0.000629811	ITGB2	84.781	31.175	4.7	3	4	3
hsa03430 Mismatch repair	0.00799962	3	6.84	P52701	DNA mismatch repair protein Msh6 OS=Homo sapiens OX=9606 GN=MSH6 PE=1 SV=2	2.582	Up	0.000143218	MSH6	152.78	25.511	3.8	4	4	4
hsa03430 Mismatch repair	0.00799962	3	6.84	P35249	Replication factor C subunit 4 OS=Homo sapiens OX=9606 GN=RFC4 PE=1 SV=2	1.583	Up	0.00120265	RFC4	39.681	17.105	8.5	3	3	3
hsa03430 Mismatch repair	0.00799962	3	6.84	P35250	Replication factor C subunit 2 OS=Homo sapiens OX=9606 GN=RFC2 PE=1 SV=3	1.544	Up	0.00955452	RFC2	39.157	19.679	5.4	1	1	1
hsa05012 Parkinson disease	0.967998	1	0.3	P99999	Cytochrome c OS=Homo sapiens OX=9606 GN=CYCS PE=1 SV=2	1.548	Up	0.00320135	CYCS	11.749	39.906	14.3	2	5	2
hsa00592 alpha-Linolenic acid metabolism	0.150232	1	6.27	O95864	Fatty acid desaturase 2 OS=Homo sapiens OX=9606 GN=FADS2 PE=1 SV=1	1.583	Up	0.000878145	FADS2	52.259	40.656	11	5	7	5
hsa04621 NOD-like receptor signaling pathway	0.38771	3	1.34	P13498	Cytochrome b-245 light chain OS=Homo sapiens OX=9606 GN=CYBA PE=1 SV=3	1.626	Up	0.000973161	CYBA	21.012	13.089	12.8	2	2	2
hsa04621 NOD-like receptor signaling pathway	0.38771	3	1.34	P04839	Cytochrome b-245 heavy chain OS=Homo sapiens OX=9606 GN=CYBB PE=1 SV=2	1.868	Up	0.011039	CYBB	65.335	47.187	9.3	5	7	5
hsa04621 NOD-like receptor signaling pathway	0.38771	3	1.34	O43586	Proline-serine-threonine phosphatase-interacting protein 1 OS=Homo sapiens OX=9606 GN=PSTPIP1 PE=1 SV=1	2.162	Up	0.00415374	PSTPIP1	47.591	12.595	3.1	1	1	1
hsa04714 Thermogenesis	0.619233	4	0.95	Q7L592	"Protein arginine methyltransferase NDUFAF7, mitochondrial OS=Homo sapiens OX=9606 GN=NDUFAF7 PE=1 SV=1"	2.964	Up	0.00127576	NDUFAF7	49.237	34.117	6.3	2	2	2
hsa04714 Thermogenesis	0.619233	4	0.95	Q92922	SWI/SNF complex subunit SMARCC1 OS=Homo sapiens OX=9606 GN=SMARCC1 PE=1 SV=3	1.507	Up	0.000150583	SMARCC1	122.87	13.896	5.1	5	6	2
hsa04714 Thermogenesis	0.619233	4	0.95	P51532	Transcription activator BRG1 OS=Homo sapiens OX=9606 GN=SMARCA4 PE=1 SV=2	1.574	Up	0.00293402	SMARCA4	184.64	80.8	7	10	10	5
hsa04714 Thermogenesis	0.619233	4	0.95	O14497	AT-rich interactive domain-containing protein 1A OS=Homo sapiens OX=9606 GN=ARID1A PE=1 SV=3	2.505	Up	0.000150583	ARID1A	242.04	26.789	1.8	4	4	4
hsa05205 Proteoglycans in cancer	0.706534	3	0.84	Q03405	Urokinase plasminogen activator surface receptor OS=Homo sapiens OX=9606 GN=PLAUR PE=1 SV=1	1.609	Up	0.00194826	PLAUR	36.978	39.243	25.1	5	5	5
hsa05205 Proteoglycans in cancer	0.706534	3	0.84	P29350	Tyrosine-protein phosphatase non-receptor type 6 OS=Homo sapiens OX=9606 GN=PTPN6 PE=1 SV=1	2.207	Up	0.00753624	PTPN6	67.56	12.869	4.5	2	2	2
hsa05205 Proteoglycans in cancer	0.706534	3	0.84	P17844	Probable ATP-dependent RNA helicase DDX5 OS=Homo sapiens OX=9606 GN=DDX5 PE=1 SV=1	1.508	Up	0.000144328	DDX5	69.147	121.57	35	20	28	14
hsa05206 MicroRNAs in cancer	0.165735	4	1.86	P26358	DNA (cytosine-5)-methyltransferase 1 OS=Homo sapiens OX=9606 GN=DNMT1 PE=1 SV=2	1.937	Up	0.000878145	DNMT1	183.16	13.251	1.5	2	2	2
hsa05206 MicroRNAs in cancer	0.165735	4	1.86	Q9NS23	Ras association domain-containing protein 1 OS=Homo sapiens OX=9606 GN=RASSF1 PE=1 SV=1	2.173	Up	0.00014794	RASSF1	39.219	12.037	5.5	2	2	2
hsa05206 MicroRNAs in cancer	0.165735	4	1.86	P24821	Tenascin OS=Homo sapiens OX=9606 GN=TNC PE=1 SV=3	3.453	Up	0.000143218	TNC	240.85	210.8	10.7	17	18	17
hsa05206 MicroRNAs in cancer	0.165735	4	1.86	P35354	Prostaglandin G/H synthase 2 OS=Homo sapiens OX=9606 GN=PTGS2 PE=1 SV=2	7.606	Up	0.00788647	PTGS2	68.995	101.98	21.2	9	12	9
hsa04914 Progesterone-mediated oocyte maturation	0.593083	1	1.14	Q9Y6D9	Mitotic spindle assembly checkpoint protein MAD1 OS=Homo sapiens OX=9606 GN=MAD1L1 PE=1 SV=2	1.564	Up	0.015557	MAD1L1	83.066	6.9361	1.1	1	1	1
hsa04392 Hippo signaling pathway - multiple species	0.278114	1	3.14	Q9NS23	Ras association domain-containing protein 1 OS=Homo sapiens OX=9606 GN=RASSF1 PE=1 SV=1	2.173	Up	0.00014794	RASSF1	39.219	12.037	5.5	2	2	2
hsa00071 Fatty acid degradation	0.337589	2	1.67	P28330	"Long-chain specific acyl-CoA dehydrogenase, mitochondrial OS=Homo sapiens OX=9606 GN=ACADL PE=1 SV=2"	2.081	Up	0.0168534	ACADL	47.655	14.052	5.6	2	3	2
hsa00071 Fatty acid degradation	0.337589	2	1.67	P05091	"Aldehyde dehydrogenase, mitochondrial OS=Homo sapiens OX=9606 GN=ALDH2 PE=1 SV=2"	1.523	Up	0.000971938	ALDH2	56.381	65.223	17.2	8	13	7
hsa04668 TNF signaling pathway	0.0608974	3	3.27	P05362	Intercellular adhesion molecule 1 OS=Homo sapiens OX=9606 GN=ICAM1 PE=1 SV=2	1.96	Up	0.000143218	ICAM1	57.825	39.355	3.4	2	3	2
hsa04668 TNF signaling pathway	0.0608974	3	3.27	P35354	Prostaglandin G/H synthase 2 OS=Homo sapiens OX=9606 GN=PTGS2 PE=1 SV=2	7.606	Up	0.00788647	PTGS2	68.995	101.98	21.2	9	12	9
hsa04668 TNF signaling pathway	0.0608974	3	3.27	Q13077	TNF receptor-associated factor 1 OS=Homo sapiens OX=9606 GN=TRAF1 PE=1 SV=1	3.256	Up	0.000451733	TRAF1	46.163	12.975	4.3	2	2	2
hsa03420 Nucleotide excision repair	0.173633	2	2.64	P35249	Replication factor C subunit 4 OS=Homo sapiens OX=9606 GN=RFC4 PE=1 SV=2	1.583	Up	0.00120265	RFC4	39.681	17.105	8.5	3	3	3
hsa03420 Nucleotide excision repair	0.173633	2	2.64	P35250	Replication factor C subunit 2 OS=Homo sapiens OX=9606 GN=RFC2 PE=1 SV=3	1.544	Up	0.00955452	RFC2	39.157	19.679	5.4	1	1	1
hsa04740 Olfactory transduction	0.334723	1	2.51	Q96R09	Olfactory receptor 5B2 OS=Homo sapiens OX=9606 GN=OR5B2 PE=2 SV=3	8.512	Up	0.00152846	OR5B2	34.568	5.9475	2.6	1	1	1
hsa04922 Glucagon signaling pathway	0.771498	1	0.7	Q8N0Y7	Probable phosphoglycerate mutase 4 OS=Homo sapiens OX=9606 GN=PGAM4 PE=3 SV=1	1.54	Up	0.0053386	PGAM4	28.777	-2	24	4	10	1
hsa04722 Neurotrophin signaling pathway	0.789645	1	0.66	P52566	Rho GDP-dissociation inhibitor 2 OS=Homo sapiens OX=9606 GN=ARHGDIB PE=1 SV=3	1.755	Up	0.0390007	ARHGDIB	22.988	11.771	8	2	3	2
hsa04218 Cellular senescence	0.896226	1	0.46	Q07352	mRNA decay activator protein ZFP36L1 OS=Homo sapiens OX=9606 GN=ZFP36L1 PE=1 SV=1	2.065	Up	0.00325283	ZFP36L1	36.313	10.872	6.2	2	2	2
hsa04144 Endocytosis	0.974083	2	0.38	Q2M389	WASH complex subunit 4 OS=Homo sapiens OX=9606 GN=WASHC4 PE=1 SV=2	1.625	Up	0.0242813	WASHC4	136.4	30.72	3.9	5	5	5
hsa04144 Endocytosis	0.974083	2	0.38	P42768	Wiskott-Aldrich syndrome protein OS=Homo sapiens OX=9606 GN=WAS PE=1 SV=4	2.237	Up	0.00128244	WAS	52.912	6.6004	2.6	1	1	1
hsa00330 Arginine and proline metabolism	0.0676572	3	3.14	P50440	"Glycine amidinotransferase, mitochondrial OS=Homo sapiens OX=9606 GN=GATM PE=1 SV=1"	1.885	Up	0.00763394	GATM	48.455	26.387	9.9	3	3	3
hsa00330 Arginine and proline metabolism	0.0676572	3	3.14	P05089	Arginase-1 OS=Homo sapiens OX=9606 GN=ARG1 PE=1 SV=2	2.868	Up	0.00235229	ARG1	34.735	6.3285	3.4	1	1	1
hsa00330 Arginine and proline metabolism	0.0676572	3	3.14	P05091	"Aldehyde dehydrogenase, mitochondrial OS=Homo sapiens OX=9606 GN=ALDH2 PE=1 SV=2"	1.523	Up	0.000971938	ALDH2	56.381	65.223	17.2	8	13	7
hsa04933 AGE-RAGE signaling pathway in diabetic complications	0.410173	2	1.43	P05362	Intercellular adhesion molecule 1 OS=Homo sapiens OX=9606 GN=ICAM1 PE=1 SV=2	1.96	Up	0.000143218	ICAM1	57.825	39.355	3.4	2	3	2
hsa04933 AGE-RAGE signaling pathway in diabetic complications	0.410173	2	1.43	P04839	Cytochrome b-245 heavy chain OS=Homo sapiens OX=9606 GN=CYBB PE=1 SV=2	1.868	Up	0.011039	CYBB	65.335	47.187	9.3	5	7	5
hsa04728 Dopaminergic synapse	0.789645	1	0.66	Q12879	"Glutamate receptor ionotropic, NMDA 2A OS=Homo sapiens OX=9606 GN=GRIN2A PE=1 SV=1"	1.827	Up	0.0191224	GRIN2A	165.28	6.0968	0.7	1	1	1
hsa04921 Oxytocin signaling pathway	0.849042	1	0.55	P35354	Prostaglandin G/H synthase 2 OS=Homo sapiens OX=9606 GN=PTGS2 PE=1 SV=2	7.606	Up	0.00788647	PTGS2	68.995	101.98	21.2	9	12	9
hsa00590 Arachidonic acid metabolism	0.435101	1	1.79	P35354	Prostaglandin G/H synthase 2 OS=Homo sapiens OX=9606 GN=PTGS2 PE=1 SV=2	7.606	Up	0.00788647	PTGS2	68.995	101.98	21.2	9	12	9
hsa05221 Acute myeloid leukemia	0.576022	1	1.19	P05164	Myeloperoxidase OS=Homo sapiens OX=9606 GN=MPO PE=1 SV=1	1.973	Up	0.0364784	MPO	83.868	67.932	6	4	10	3
hsa04514 Cell adhesion molecules (CAMs)	0.0360998	4	3.14	P05362	Intercellular adhesion molecule 1 OS=Homo sapiens OX=9606 GN=ICAM1 PE=1 SV=2	1.96	Up	0.000143218	ICAM1	57.825	39.355	3.4	2	3	2
hsa04514 Cell adhesion molecules (CAMs)	0.0360998	4	3.14	Q9NZQ7	Programmed cell death 1 ligand 1 OS=Homo sapiens OX=9606 GN=CD274 PE=1 SV=1	2.027	Up	0.00338953	CD274	33.275	12.193	10	2	2	2
hsa04514 Cell adhesion molecules (CAMs)	0.0360998	4	3.14	P08575	Receptor-type tyrosine-protein phosphatase C OS=Homo sapiens OX=9606 GN=PTPRC PE=1 SV=3	3.803	Up	0.00505349	PTPRC	147.48	23.501	2.4	3	3	3
hsa04514 Cell adhesion molecules (CAMs)	0.0360998	4	3.14	P05107	Integrin beta-2 OS=Homo sapiens OX=9606 GN=ITGB2 PE=1 SV=2	6.009	Up	0.000629811	ITGB2	84.781	31.175	4.7	3	4	3
hsa05418 Fluid shear stress and atherosclerosis	0.265724	3	1.67	P05362	Intercellular adhesion molecule 1 OS=Homo sapiens OX=9606 GN=ICAM1 PE=1 SV=2	1.96	Up	0.000143218	ICAM1	57.825	39.355	3.4	2	3	2
hsa05418 Fluid shear stress and atherosclerosis	0.265724	3	1.67	P13498	Cytochrome b-245 light chain OS=Homo sapiens OX=9606 GN=CYBA PE=1 SV=3	1.626	Up	0.000973161	CYBA	21.012	13.089	12.8	2	2	2
hsa05418 Fluid shear stress and atherosclerosis	0.265724	3	1.67	P00750	Tissue-type plasminogen activator OS=Homo sapiens OX=9606 GN=PLAT PE=1 SV=1	1.868	Up	0.000451733	PLAT	62.916	18.308	6.6	3	3	3
hsa05010 Alzheimer disease	0.897987	2	0.53	P99999	Cytochrome c OS=Homo sapiens OX=9606 GN=CYCS PE=1 SV=2	1.548	Up	0.00320135	CYCS	11.749	39.906	14.3	2	5	2
hsa05010 Alzheimer disease	0.897987	2	0.53	Q12879	"Glutamate receptor ionotropic, NMDA 2A OS=Homo sapiens OX=9606 GN=GRIN2A PE=1 SV=1"	1.827	Up	0.0191224	GRIN2A	165.28	6.0968	0.7	1	1	1
hsa05132 Salmonella infection	0.761852	1	0.72	P42768	Wiskott-Aldrich syndrome protein OS=Homo sapiens OX=9606 GN=WAS PE=1 SV=4	2.237	Up	0.00128244	WAS	52.912	6.6004	2.6	1	1	1
hsa00260 Glycine, serine and threonine metabolism	0.104785	2	3.58	P50440	"Glycine amidinotransferase, mitochondrial OS=Homo sapiens OX=9606 GN=GATM PE=1 SV=1"	1.885	Up	0.00763394	GATM	48.455	26.387	9.9	3	3	3
hsa00260 Glycine, serine and threonine metabolism	0.104785	2	3.58	Q8N0Y7	Probable phosphoglycerate mutase 4 OS=Homo sapiens OX=9606 GN=PGAM4 PE=3 SV=1	1.54	Up	0.0053386	PGAM4	28.777	-2	24	4	10	1
hsa04512 ECM-receptor interaction	0.0524616	4	2.79	P12110	Collagen alpha-2(VI) chain OS=Homo sapiens OX=9606 GN=COL6A2 PE=1 SV=4	1.617	Up	0.000451733	COL6A2	108.58	131.38	16.3	11	15	11
hsa04512 ECM-receptor interaction	0.0524616	4	2.79	P24821	Tenascin OS=Homo sapiens OX=9606 GN=TNC PE=1 SV=3	3.453	Up	0.000143218	TNC	240.85	210.8	10.7	17	18	17
hsa04512 ECM-receptor interaction	0.0524616	4	2.79	P02458	Collagen alpha-1(II) chain OS=Homo sapiens OX=9606 GN=COL2A1 PE=1 SV=3	2.032	Up	0.000779304	COL2A1	141.78	6.5407	5.5	7	10	1
hsa04512 ECM-receptor interaction	0.0524616	4	2.79	P12111	Collagen alpha-3(VI) chain OS=Homo sapiens OX=9606 GN=COL6A3 PE=1 SV=5	1.903	Up	0.000143218	COL6A3	343.67	323.31	16.8	46	59	46
hsa05165 Human papillomavirus infection	0.496478	5	1.08	P12110	Collagen alpha-2(VI) chain OS=Homo sapiens OX=9606 GN=COL6A2 PE=1 SV=4	1.617	Up	0.000451733	COL6A2	108.58	131.38	16.3	11	15	11
hsa05165 Human papillomavirus infection	0.496478	5	1.08	P24821	Tenascin OS=Homo sapiens OX=9606 GN=TNC PE=1 SV=3	3.453	Up	0.000143218	TNC	240.85	210.8	10.7	17	18	17
hsa05165 Human papillomavirus infection	0.496478	5	1.08	P35354	Prostaglandin G/H synthase 2 OS=Homo sapiens OX=9606 GN=PTGS2 PE=1 SV=2	7.606	Up	0.00788647	PTGS2	68.995	101.98	21.2	9	12	9
hsa05165 Human papillomavirus infection	0.496478	5	1.08	P02458	Collagen alpha-1(II) chain OS=Homo sapiens OX=9606 GN=COL2A1 PE=1 SV=3	2.032	Up	0.000779304	COL2A1	141.78	6.5407	5.5	7	10	1
hsa05165 Human papillomavirus infection	0.496478	5	1.08	P12111	Collagen alpha-3(VI) chain OS=Homo sapiens OX=9606 GN=COL6A3 PE=1 SV=5	1.903	Up	0.000143218	COL6A3	343.67	323.31	16.8	46	59	46
hsa04670 Leukocyte transendothelial migration	0.0339038	5	2.73	P05362	Intercellular adhesion molecule 1 OS=Homo sapiens OX=9606 GN=ICAM1 PE=1 SV=2	1.96	Up	0.000143218	ICAM1	57.825	39.355	3.4	2	3	2
hsa04670 Leukocyte transendothelial migration	0.0339038	5	2.73	P13498	Cytochrome b-245 light chain OS=Homo sapiens OX=9606 GN=CYBA PE=1 SV=3	1.626	Up	0.000973161	CYBA	21.012	13.089	12.8	2	2	2
hsa04670 Leukocyte transendothelial migration	0.0339038	5	2.73	P04839	Cytochrome b-245 heavy chain OS=Homo sapiens OX=9606 GN=CYBB PE=1 SV=2	1.868	Up	0.011039	CYBB	65.335	47.187	9.3	5	7	5
hsa04670 Leukocyte transendothelial migration	0.0339038	5	2.73	Q15080	Neutrophil cytosol factor 4 OS=Homo sapiens OX=9606 GN=NCF4 PE=1 SV=2	2.023	Up	0.021306	NCF4	39.031	7.6552	3.5	1	2	1
hsa04670 Leukocyte transendothelial migration	0.0339038	5	2.73	P05107	Integrin beta-2 OS=Homo sapiens OX=9606 GN=ITGB2 PE=1 SV=2	6.009	Up	0.000629811	ITGB2	84.781	31.175	4.7	3	4	3
hsa00340 Histidine metabolism	0.24805	1	3.58	P05091	"Aldehyde dehydrogenase, mitochondrial OS=Homo sapiens OX=9606 GN=ALDH2 PE=1 SV=2"	1.523	Up	0.000971938	ALDH2	56.381	65.223	17.2	8	13	7
hsa00140 Steroid hormone biosynthesis	0.150232	1	6.27	P28845	Corticosteroid 11-beta-dehydrogenase isozyme 1 OS=Homo sapiens OX=9606 GN=HSD11B1 PE=1 SV=3	1.733	Up	0.0145753	HSD11B1	32.401	6.4565	3.1	1	1	1
hsa00270 Cysteine and methionine metabolism	0.640299	1	1	P26358	DNA (cytosine-5)-methyltransferase 1 OS=Homo sapiens OX=9606 GN=DNMT1 PE=1 SV=2	1.937	Up	0.000878145	DNMT1	183.16	13.251	1.5	2	2	2
hsa05164 Influenza A	0.632728	2	0.95	P05362	Intercellular adhesion molecule 1 OS=Homo sapiens OX=9606 GN=ICAM1 PE=1 SV=2	1.96	Up	0.000143218	ICAM1	57.825	39.355	3.4	2	3	2
hsa05164 Influenza A	0.632728	2	0.95	P99999	Cytochrome c OS=Homo sapiens OX=9606 GN=CYCS PE=1 SV=2	1.548	Up	0.00320135	CYCS	11.749	39.906	14.3	2	5	2
hsa05163 Human cytomegalovirus infection	0.857959	2	0.6	P99999	Cytochrome c OS=Homo sapiens OX=9606 GN=CYCS PE=1 SV=2	1.548	Up	0.00320135	CYCS	11.749	39.906	14.3	2	5	2
hsa05163 Human cytomegalovirus infection	0.857959	2	0.6	P35354	Prostaglandin G/H synthase 2 OS=Homo sapiens OX=9606 GN=PTGS2 PE=1 SV=2	7.606	Up	0.00788647	PTGS2	68.995	101.98	21.2	9	12	9
hsa05030 Cocaine addiction	0.334723	1	2.51	Q12879	"Glutamate receptor ionotropic, NMDA 2A OS=Homo sapiens OX=9606 GN=GRIN2A PE=1 SV=1"	1.827	Up	0.0191224	GRIN2A	165.28	6.0968	0.7	1	1	1
hsa04723 Retrograde endocannabinoid signaling	0.887197	1	0.47	P35354	Prostaglandin G/H synthase 2 OS=Homo sapiens OX=9606 GN=PTGS2 PE=1 SV=2	7.606	Up	0.00788647	PTGS2	68.995	101.98	21.2	9	12	9
hsa05133 Pertussis	0.0426838	3	3.76	P0C0L5	Complement C4-B OS=Homo sapiens OX=9606 GN=C4B PE=1 SV=2	1.776	Up	0.00468753	C4B	192.75	6.2198	1.4	3	2	1
hsa05133 Pertussis	0.0426838	3	3.76	P01024	Complement C3 OS=Homo sapiens OX=9606 GN=C3 PE=1 SV=2	4.837	Up	0.00145904	C3	187.15	6.9985	1.5	3	1	1
hsa05133 Pertussis	0.0426838	3	3.76	P05107	Integrin beta-2 OS=Homo sapiens OX=9606 GN=ITGB2 PE=1 SV=2	6.009	Up	0.000629811	ITGB2	84.781	31.175	4.7	3	4	3
hsa04060 Cytokine-cytokine receptor interaction	0.306989	1	2.79	Q99988	Growth/differentiation factor 15 OS=Homo sapiens OX=9606 GN=GDF15 PE=1 SV=3	4.693	Up	0.000143218	GDF15	34.14	-2	2.3	1	1	1
hsa04657 IL-17 signaling pathway	0.520481	1	1.39	P35354	Prostaglandin G/H synthase 2 OS=Homo sapiens OX=9606 GN=PTGS2 PE=1 SV=2	7.606	Up	0.00788647	PTGS2	68.995	101.98	21.2	9	12	9
hsa04064 NF-kappa B signaling pathway	0.00837743	4	4.78	P05362	Intercellular adhesion molecule 1 OS=Homo sapiens OX=9606 GN=ICAM1 PE=1 SV=2	1.96	Up	0.000143218	ICAM1	57.825	39.355	3.4	2	3	2
hsa04064 NF-kappa B signaling pathway	0.00837743	4	4.78	Q00653	Nuclear factor NF-kappa-B p100 subunit OS=Homo sapiens OX=9606 GN=NFKB2 PE=1 SV=4	1.721	Up	0.000971938	NFKB2	96.748	6.5644	1.2	1	2	1
hsa04064 NF-kappa B signaling pathway	0.00837743	4	4.78	P35354	Prostaglandin G/H synthase 2 OS=Homo sapiens OX=9606 GN=PTGS2 PE=1 SV=2	7.606	Up	0.00788647	PTGS2	68.995	101.98	21.2	9	12	9
hsa04064 NF-kappa B signaling pathway	0.00837743	4	4.78	Q13077	TNF receptor-associated factor 1 OS=Homo sapiens OX=9606 GN=TRAF1 PE=1 SV=1	3.256	Up	0.000451733	TRAF1	46.163	12.975	4.3	2	2	2
hsa00280 Valine, leucine and isoleucine degradation	0.771498	1	0.7	P05091	"Aldehyde dehydrogenase, mitochondrial OS=Homo sapiens OX=9606 GN=ALDH2 PE=1 SV=2"	1.523	Up	0.000971938	ALDH2	56.381	65.223	17.2	8	13	7
hsa05410 Hypertrophic cardiomyopathy (HCM)	0.707247	1	0.84	P17661	Desmin OS=Homo sapiens OX=9606 GN=DES PE=1 SV=3	2.058	Up	0.000451733	DES	53.535	8.3677	7.7	4	6	1
hsa00533 Glycosaminoglycan biosynthesis - keratan sulfate	0.114909	1	8.36	P15291	"Beta-1,4-galactosyltransferase 1 OS=Homo sapiens OX=9606 GN=B4GALT1 PE=1 SV=5"	1.52	Up	0.041665	B4GALT1	43.92	23.551	15.1	3	3	3
hsa00980 Metabolism of xenobiotics by cytochrome P450	0.457759	1	1.67	P28845	Corticosteroid 11-beta-dehydrogenase isozyme 1 OS=Homo sapiens OX=9606 GN=HSD11B1 PE=1 SV=3	1.733	Up	0.0145753	HSD11B1	32.401	6.4565	3.1	1	1	1
hsa04215 Apoptosis - multiple species	0.24805	1	3.58	P99999	Cytochrome c OS=Homo sapiens OX=9606 GN=CYCS PE=1 SV=2	1.548	Up	0.00320135	CYCS	11.749	39.906	14.3	2	5	2
hsa04080 Neuroactive ligand-receptor interaction	0.216749	1	4.18	Q12879	"Glutamate receptor ionotropic, NMDA 2A OS=Homo sapiens OX=9606 GN=GRIN2A PE=1 SV=1"	1.827	Up	0.0191224	GRIN2A	165.28	6.0968	0.7	1	1	1
hsa03320 PPAR signaling pathway	0.262716	2	2.01	O95864	Fatty acid desaturase 2 OS=Homo sapiens OX=9606 GN=FADS2 PE=1 SV=1	1.583	Up	0.000878145	FADS2	52.259	40.656	11	5	7	5
hsa03320 PPAR signaling pathway	0.262716	2	2.01	P28330	"Long-chain specific acyl-CoA dehydrogenase, mitochondrial OS=Homo sapiens OX=9606 GN=ACADL PE=1 SV=2"	2.081	Up	0.0168534	ACADL	47.655	14.052	5.6	2	3	2
hsa04610 Complement and coagulation cascades	1.38687e-06	8	8.73	Q03405	Urokinase plasminogen activator surface receptor OS=Homo sapiens OX=9606 GN=PLAUR PE=1 SV=1	1.609	Up	0.00194826	PLAUR	36.978	39.243	25.1	5	5	5
hsa04610 Complement and coagulation cascades	1.38687e-06	8	8.73	P02675	Fibrinogen beta chain OS=Homo sapiens OX=9606 GN=FGB PE=1 SV=2	3.082	Up	0.00435295	FGB	55.928	12.014	8.4	4	3	2
hsa04610 Complement and coagulation cascades	1.38687e-06	8	8.73	P00750	Tissue-type plasminogen activator OS=Homo sapiens OX=9606 GN=PLAT PE=1 SV=1	1.868	Up	0.000451733	PLAT	62.916	18.308	6.6	3	3	3
hsa04610 Complement and coagulation cascades	1.38687e-06	8	8.73	P0C0L5	Complement C4-B OS=Homo sapiens OX=9606 GN=C4B PE=1 SV=2	1.776	Up	0.00468753	C4B	192.75	6.2198	1.4	3	2	1
hsa04610 Complement and coagulation cascades	1.38687e-06	8	8.73	P00742	Coagulation factor X OS=Homo sapiens OX=9606 GN=F10 PE=1 SV=2	1.744	Up	0.00727545	F10	54.731	7.2012	2.3	1	1	1
hsa04610 Complement and coagulation cascades	1.38687e-06	8	8.73	P01024	Complement C3 OS=Homo sapiens OX=9606 GN=C3 PE=1 SV=2	4.837	Up	0.00145904	C3	187.15	6.9985	1.5	3	1	1
hsa04610 Complement and coagulation cascades	1.38687e-06	8	8.73	P05107	Integrin beta-2 OS=Homo sapiens OX=9606 GN=ITGB2 PE=1 SV=2	6.009	Up	0.000629811	ITGB2	84.781	31.175	4.7	3	4	3
hsa04610 Complement and coagulation cascades	1.38687e-06	8	8.73	P05120	Plasminogen activator inhibitor 2 OS=Homo sapiens OX=9606 GN=SERPINB2 PE=1 SV=2	1.786	Up	0.0010625	SERPINB2	46.596	19.354	9.2	3	3	3
hsa05152 Tuberculosis	0.0339038	5	2.73	P99999	Cytochrome c OS=Homo sapiens OX=9606 GN=CYCS PE=1 SV=2	1.548	Up	0.00320135	CYCS	11.749	39.906	14.3	2	5	2
hsa05152 Tuberculosis	0.0339038	5	2.73	P31146	Coronin-1A OS=Homo sapiens OX=9606 GN=CORO1A PE=1 SV=4	1.756	Up	0.0276921	CORO1A	51.026	67.084	12.8	6	11	5
hsa05152 Tuberculosis	0.0339038	5	2.73	P11279	Lysosome-associated membrane glycoprotein 1 OS=Homo sapiens OX=9606 GN=LAMP1 PE=1 SV=3	1.681	Up	0.00703221	LAMP1	44.882	12.935	4.6	2	3	2
hsa05152 Tuberculosis	0.0339038	5	2.73	P01024	Complement C3 OS=Homo sapiens OX=9606 GN=C3 PE=1 SV=2	4.837	Up	0.00145904	C3	187.15	6.9985	1.5	3	1	1
hsa05152 Tuberculosis	0.0339038	5	2.73	P05107	Integrin beta-2 OS=Homo sapiens OX=9606 GN=ITGB2 PE=1 SV=2	6.009	Up	0.000629811	ITGB2	84.781	31.175	4.7	3	4	3
hsa04664 Fc epsilon RI signaling pathway	0.520481	1	1.39	P20292	Arachidonate 5-lipoxygenase-activating protein OS=Homo sapiens OX=9606 GN=ALOX5AP PE=1 SV=2	1.809	Up	0.00384208	ALOX5AP	18.157	6.5867	6.8	1	2	1
hsa04020 Calcium signaling pathway	0.789645	1	0.66	Q12879	"Glutamate receptor ionotropic, NMDA 2A OS=Homo sapiens OX=9606 GN=GRIN2A PE=1 SV=1"	1.827	Up	0.0191224	GRIN2A	165.28	6.0968	0.7	1	1	1
hsa00860 Porphyrin and chlorophyll metabolism	0.361358	1	2.28	P00450	Ceruloplasmin OS=Homo sapiens OX=9606 GN=CP PE=1 SV=1	3.202	Up	0.000765643	CP	122.2	33.17	4.2	3	4	3
hsa05202 Transcriptional misregulation in cancer	0.0260942	4	3.46	P00750	Tissue-type plasminogen activator OS=Homo sapiens OX=9606 GN=PLAT PE=1 SV=1	1.868	Up	0.000451733	PLAT	62.916	18.308	6.6	3	3	3
hsa05202 Transcriptional misregulation in cancer	0.0260942	4	3.46	Q13077	TNF receptor-associated factor 1 OS=Homo sapiens OX=9606 GN=TRAF1 PE=1 SV=1	3.256	Up	0.000451733	TRAF1	46.163	12.975	4.3	2	2	2
hsa05202 Transcriptional misregulation in cancer	0.0260942	4	3.46	P05164	Myeloperoxidase OS=Homo sapiens OX=9606 GN=MPO PE=1 SV=1	1.973	Up	0.0364784	MPO	83.868	67.932	6	4	10	3
hsa05202 Transcriptional misregulation in cancer	0.0260942	4	3.46	P17844	Probable ATP-dependent RNA helicase DDX5 OS=Homo sapiens OX=9606 GN=DDX5 PE=1 SV=1	1.508	Up	0.000144328	DDX5	69.147	121.57	35	20	28	14
hsa05100 Bacterial invasion of epithelial cells	0.566339	2	1.07	A1A4S6	Rho GTPase-activating protein 10 OS=Homo sapiens OX=9606 GN=ARHGAP10 PE=1 SV=1	3.975	Up	0.00737487	ARHGAP10	89.374	17.357	3.3	3	3	3
hsa05100 Bacterial invasion of epithelial cells	0.566339	2	1.07	P42768	Wiskott-Aldrich syndrome protein OS=Homo sapiens OX=9606 GN=WAS PE=1 SV=4	2.237	Up	0.00128244	WAS	52.912	6.6004	2.6	1	1	1
hsa03018 RNA degradation	0.771498	1	0.7	Q01780	Exosome component 10 OS=Homo sapiens OX=9606 GN=EXOSC10 PE=1 SV=2	1.733	Up	0.00266303	EXOSC10	100.83	9.293	1.5	1	1	1
hsa00220 Arginine biosynthesis	0.306989	1	2.79	P05089	Arginase-1 OS=Homo sapiens OX=9606 GN=ARG1 PE=1 SV=2	2.868	Up	0.00235229	ARG1	34.735	6.3285	3.4	1	1	1
hsa05340 Primary immunodeficiency	0.150232	1	6.27	P08575	Receptor-type tyrosine-protein phosphatase C OS=Homo sapiens OX=9606 GN=PTPRC PE=1 SV=3	3.803	Up	0.00505349	PTPRC	147.48	23.501	2.4	3	3	3
hsa00100 Steroid biosynthesis	0.00431575	3	8.36	Q16850	Lanosterol 14-alpha demethylase OS=Homo sapiens OX=9606 GN=CYP51A1 PE=1 SV=3	1.74	Up	0.000765643	CYP51A1	56.805	51.51	13.1	5	8	5
hsa00100 Steroid biosynthesis	0.00431575	3	8.36	Q14534	Squalene monooxygenase OS=Homo sapiens OX=9606 GN=SQLE PE=1 SV=3	2.76	Up	0.00721532	SQLE	63.922	28.765	11.7	4	5	4
hsa00100 Steroid biosynthesis	0.00431575	3	8.36	P37268	Squalene synthase OS=Homo sapiens OX=9606 GN=FDFT1 PE=1 SV=1	2.153	Up	0.000878145	FDFT1	48.115	39.967	17	6	7	6
hsa04216 Ferroptosis	0.232677	2	2.18	P04839	Cytochrome b-245 heavy chain OS=Homo sapiens OX=9606 GN=CYBB PE=1 SV=2	1.868	Up	0.011039	CYBB	65.335	47.187	9.3	5	7	5
hsa04216 Ferroptosis	0.232677	2	2.18	P00450	Ceruloplasmin OS=Homo sapiens OX=9606 GN=CP PE=1 SV=1	3.202	Up	0.000765643	CP	122.2	33.17	4.2	3	4	3
hsa05170 Human immunodeficiency virus 1 infection	0.962105	1	0.32	P99999	Cytochrome c OS=Homo sapiens OX=9606 GN=CYCS PE=1 SV=2	1.548	Up	0.00320135	CYCS	11.749	39.906	14.3	2	5	2
hsa05414 Dilated cardiomyopathy (DCM)	0.707247	1	0.84	P17661	Desmin OS=Homo sapiens OX=9606 GN=DES PE=1 SV=3	2.058	Up	0.000451733	DES	53.535	8.3677	7.7	4	6	1
hsa05131 Shigellosis	0.798177	1	0.64	P42768	Wiskott-Aldrich syndrome protein OS=Homo sapiens OX=9606 GN=WAS PE=1 SV=4	2.237	Up	0.00128244	WAS	52.912	6.6004	2.6	1	1	1
hsa00380 Tryptophan metabolism	0.479519	1	1.57	P05091	"Aldehyde dehydrogenase, mitochondrial OS=Homo sapiens OX=9606 GN=ALDH2 PE=1 SV=2"	1.523	Up	0.000971938	ALDH2	56.381	65.223	17.2	8	13	7
hsa05210 Colorectal cancer	0.292796	2	1.86	P99999	Cytochrome c OS=Homo sapiens OX=9606 GN=CYCS PE=1 SV=2	1.548	Up	0.00320135	CYCS	11.749	39.906	14.3	2	5	2
hsa05210 Colorectal cancer	0.292796	2	1.86	P52701	DNA mismatch repair protein Msh6 OS=Homo sapiens OX=9606 GN=MSH6 PE=1 SV=2	2.582	Up	0.000143218	MSH6	152.78	25.511	3.8	4	4	4
hsa04015 Rap1 signaling pathway	0.691043	2	0.85	Q12879	"Glutamate receptor ionotropic, NMDA 2A OS=Homo sapiens OX=9606 GN=GRIN2A PE=1 SV=1"	1.827	Up	0.0191224	GRIN2A	165.28	6.0968	0.7	1	1	1
hsa04015 Rap1 signaling pathway	0.691043	2	0.85	P05107	Integrin beta-2 OS=Homo sapiens OX=9606 GN=ITGB2 PE=1 SV=2	6.009	Up	0.000629811	ITGB2	84.781	31.175	4.7	3	4	3
hsa05142 Chagas disease (American trypanosomiasis)	0.6548	1	0.97	P01024	Complement C3 OS=Homo sapiens OX=9606 GN=C3 PE=1 SV=2	4.837	Up	0.00145904	C3	187.15	6.9985	1.5	3	1	1
hsa04010 MAPK signaling pathway	0.77829	2	0.72	Q00653	Nuclear factor NF-kappa-B p100 subunit OS=Homo sapiens OX=9606 GN=NFKB2 PE=1 SV=4	1.721	Up	0.000971938	NFKB2	96.748	6.5644	1.2	1	2	1
hsa04010 MAPK signaling pathway	0.77829	2	0.72	Q15283	Ras GTPase-activating protein 2 OS=Homo sapiens OX=9606 GN=RASA2 PE=1 SV=3	2.753	Up	0.0178775	RASA2	96.613	13.993	4.1	2	2	2
hsa00670 One carbon pool by folate	0.0471106	2	5.58	P13995	"Bifunctional methylenetetrahydrofolate dehydrogenase/cyclohydrolase, mitochondrial OS=Homo sapiens OX=9606 GN=MTHFD2 PE=1 SV=2"	1.708	Up	0.00254339	MTHFD2	37.895	59.948	16	4	5	4
hsa00670 One carbon pool by folate	0.0471106	2	5.58	Q6UB35	"Monofunctional C1-tetrahydrofolate synthase, mitochondrial OS=Homo sapiens OX=9606 GN=MTHFD1L PE=1 SV=1"	1.579	Up	0.000878145	MTHFD1L	105.79	107.65	14.9	12	15	12
hsa00514 Other types of O-glycan biosynthesis	0.334723	1	2.51	P15291	"Beta-1,4-galactosyltransferase 1 OS=Homo sapiens OX=9606 GN=B4GALT1 PE=1 SV=5"	1.52	Up	0.041665	B4GALT1	43.92	23.551	15.1	3	3	3
hsa04974 Protein digestion and absorption	0.0231834	4	3.58	P12110	Collagen alpha-2(VI) chain OS=Homo sapiens OX=9606 GN=COL6A2 PE=1 SV=4	1.617	Up	0.000451733	COL6A2	108.58	131.38	16.3	11	15	11
hsa04974 Protein digestion and absorption	0.0231834	4	3.58	P15502	Elastin OS=Homo sapiens OX=9606 GN=ELN PE=1 SV=4	1.888	Up	0.000626613	ELN	68.397	45.193	4.2	2	2	2
hsa04974 Protein digestion and absorption	0.0231834	4	3.58	P02458	Collagen alpha-1(II) chain OS=Homo sapiens OX=9606 GN=COL2A1 PE=1 SV=3	2.032	Up	0.000779304	COL2A1	141.78	6.5407	5.5	7	10	1
hsa04974 Protein digestion and absorption	0.0231834	4	3.58	P12111	Collagen alpha-3(VI) chain OS=Homo sapiens OX=9606 GN=COL6A3 PE=1 SV=5	1.903	Up	0.000143218	COL6A3	343.67	323.31	16.8	46	59	46
hsa05150 Staphylococcus aureus infection	0.000145918	4	12.55	P05362	Intercellular adhesion molecule 1 OS=Homo sapiens OX=9606 GN=ICAM1 PE=1 SV=2	1.96	Up	0.000143218	ICAM1	57.825	39.355	3.4	2	3	2
hsa05150 Staphylococcus aureus infection	0.000145918	4	12.55	P0C0L5	Complement C4-B OS=Homo sapiens OX=9606 GN=C4B PE=1 SV=2	1.776	Up	0.00468753	C4B	192.75	6.2198	1.4	3	2	1
hsa05150 Staphylococcus aureus infection	0.000145918	4	12.55	P01024	Complement C3 OS=Homo sapiens OX=9606 GN=C3 PE=1 SV=2	4.837	Up	0.00145904	C3	187.15	6.9985	1.5	3	1	1
hsa05150 Staphylococcus aureus infection	0.000145918	4	12.55	P05107	Integrin beta-2 OS=Homo sapiens OX=9606 GN=ITGB2 PE=1 SV=2	6.009	Up	0.000629811	ITGB2	84.781	31.175	4.7	3	4	3
hsa03060 Protein export	0.520481	1	1.39	Q9BY50	Signal peptidase complex catalytic subunit SEC11C OS=Homo sapiens OX=9606 GN=SEC11C PE=1 SV=3	2.024	Up	0.00657759	SEC11C	21.542	12.506	8.9	2	2	2
hsa05140 Leishmaniasis	1.45836e-07	8	11.15	P13498	Cytochrome b-245 light chain OS=Homo sapiens OX=9606 GN=CYBA PE=1 SV=3	1.626	Up	0.000973161	CYBA	21.012	13.089	12.8	2	2	2
hsa05140 Leishmaniasis	1.45836e-07	8	11.15	P04839	Cytochrome b-245 heavy chain OS=Homo sapiens OX=9606 GN=CYBB PE=1 SV=2	1.868	Up	0.011039	CYBB	65.335	47.187	9.3	5	7	5
hsa05140 Leishmaniasis	1.45836e-07	8	11.15	P29350	Tyrosine-protein phosphatase non-receptor type 6 OS=Homo sapiens OX=9606 GN=PTPN6 PE=1 SV=1	2.207	Up	0.00753624	PTPN6	67.56	12.869	4.5	2	2	2
hsa05140 Leishmaniasis	1.45836e-07	8	11.15	Q15080	Neutrophil cytosol factor 4 OS=Homo sapiens OX=9606 GN=NCF4 PE=1 SV=2	2.023	Up	0.021306	NCF4	39.031	7.6552	3.5	1	2	1
hsa05140 Leishmaniasis	1.45836e-07	8	11.15	P35354	Prostaglandin G/H synthase 2 OS=Homo sapiens OX=9606 GN=PTGS2 PE=1 SV=2	7.606	Up	0.00788647	PTGS2	68.995	101.98	21.2	9	12	9
hsa05140 Leishmaniasis	1.45836e-07	8	11.15	P01024	Complement C3 OS=Homo sapiens OX=9606 GN=C3 PE=1 SV=2	4.837	Up	0.00145904	C3	187.15	6.9985	1.5	3	1	1
hsa05140 Leishmaniasis	1.45836e-07	8	11.15	P49006	MARCKS-related protein OS=Homo sapiens OX=9606 GN=MARCKSL1 PE=1 SV=2	1.597	Up	0.00622311	MARCKSL1	19.529	8.1397	6.7	1	2	1
hsa05140 Leishmaniasis	1.45836e-07	8	11.15	P05107	Integrin beta-2 OS=Homo sapiens OX=9606 GN=ITGB2 PE=1 SV=2	6.009	Up	0.000629811	ITGB2	84.781	31.175	4.7	3	4	3
hsa04140 Autophagy - animal	0.821773	1	0.6	P11279	Lysosome-associated membrane glycoprotein 1 OS=Homo sapiens OX=9606 GN=LAMP1 PE=1 SV=3	1.681	Up	0.00703221	LAMP1	44.882	12.935	4.6	2	3	2
hsa05412 Arrhythmogenic right ventricular cardiomyopathy (ARVC)	0.337589	2	1.67	P15924	Desmoplakin OS=Homo sapiens OX=9606 GN=DSP PE=1 SV=3	1.585	Up	0.000451733	DSP	331.77	248.02	9.2	23	24	23
hsa05412 Arrhythmogenic right ventricular cardiomyopathy (ARVC)	0.337589	2	1.67	P17661	Desmin OS=Homo sapiens OX=9606 GN=DES PE=1 SV=3	2.058	Up	0.000451733	DES	53.535	8.3677	7.7	4	6	1
hsa04530 Tight junction	0.764198	2	0.74	Q92797	Symplekin OS=Homo sapiens OX=9606 GN=SYMPK PE=1 SV=2	1.562	Up	0.00287702	SYMPK	141.15	44.203	7	7	8	7
hsa04530 Tight junction	0.764198	2	0.74	P42768	Wiskott-Aldrich syndrome protein OS=Homo sapiens OX=9606 GN=WAS PE=1 SV=4	2.237	Up	0.00128244	WAS	52.912	6.6004	2.6	1	1	1
hsa04810 Regulation of actin cytoskeleton	0.904631	2	0.52	P42768	Wiskott-Aldrich syndrome protein OS=Homo sapiens OX=9606 GN=WAS PE=1 SV=4	2.237	Up	0.00128244	WAS	52.912	6.6004	2.6	1	1	1
hsa04810 Regulation of actin cytoskeleton	0.904631	2	0.52	P05107	Integrin beta-2 OS=Homo sapiens OX=9606 GN=ITGB2 PE=1 SV=2	6.009	Up	0.000629811	ITGB2	84.781	31.175	4.7	3	4	3
hsa00310 Lysine degradation	0.558254	1	1.25	P05091	"Aldehyde dehydrogenase, mitochondrial OS=Homo sapiens OX=9606 GN=ALDH2 PE=1 SV=2"	1.523	Up	0.000971938	ALDH2	56.381	65.223	17.2	8	13	7
hsa04024 cAMP signaling pathway	0.814228	1	0.61	Q12879	"Glutamate receptor ionotropic, NMDA 2A OS=Homo sapiens OX=9606 GN=GRIN2A PE=1 SV=1"	1.827	Up	0.0191224	GRIN2A	165.28	6.0968	0.7	1	1	1
hsa00010 Glycolysis / Gluconeogenesis	0.424254	2	1.39	Q8N0Y7	Probable phosphoglycerate mutase 4 OS=Homo sapiens OX=9606 GN=PGAM4 PE=3 SV=1	1.54	Up	0.0053386	PGAM4	28.777	-2	24	4	10	1
hsa00010 Glycolysis / Gluconeogenesis	0.424254	2	1.39	P05091	"Aldehyde dehydrogenase, mitochondrial OS=Homo sapiens OX=9606 GN=ALDH2 PE=1 SV=2"	1.523	Up	0.000971938	ALDH2	56.381	65.223	17.2	8	13	7
hsa05130 Pathogenic Escherichia coli infection	0.789645	1	0.66	P42768	Wiskott-Aldrich syndrome protein OS=Homo sapiens OX=9606 GN=WAS PE=1 SV=4	2.237	Up	0.00128244	WAS	52.912	6.6004	2.6	1	1	1
hsa04151 PI3K-Akt signaling pathway	0.478151	4	1.13	P12110	Collagen alpha-2(VI) chain OS=Homo sapiens OX=9606 GN=COL6A2 PE=1 SV=4	1.617	Up	0.000451733	COL6A2	108.58	131.38	16.3	11	15	11
hsa04151 PI3K-Akt signaling pathway	0.478151	4	1.13	P24821	Tenascin OS=Homo sapiens OX=9606 GN=TNC PE=1 SV=3	3.453	Up	0.000143218	TNC	240.85	210.8	10.7	17	18	17
hsa04151 PI3K-Akt signaling pathway	0.478151	4	1.13	P02458	Collagen alpha-1(II) chain OS=Homo sapiens OX=9606 GN=COL2A1 PE=1 SV=3	2.032	Up	0.000779304	COL2A1	141.78	6.5407	5.5	7	10	1
hsa04151 PI3K-Akt signaling pathway	0.478151	4	1.13	P12111	Collagen alpha-3(VI) chain OS=Homo sapiens OX=9606 GN=COL6A3 PE=1 SV=5	1.903	Up	0.000143218	COL6A3	343.67	323.31	16.8	46	59	46
hsa04217 Necroptosis	0.653052	2	0.91	P04839	Cytochrome b-245 heavy chain OS=Homo sapiens OX=9606 GN=CYBB PE=1 SV=2	1.868	Up	0.011039	CYBB	65.335	47.187	9.3	5	7	5
hsa04217 Necroptosis	0.653052	2	0.91	Q8IUE6	Histone H2A type 2-B OS=Homo sapiens OX=9606 GN=HIST2H2AB PE=1 SV=3	2.237	Up	0.0229777	HIST2H2AB	13.995	13.254	17.7	3	6	1
hsa05031 Amphetamine addiction	0.411507	1	1.93	Q12879	"Glutamate receptor ionotropic, NMDA 2A OS=Homo sapiens OX=9606 GN=GRIN2A PE=1 SV=1"	1.827	Up	0.0191224	GRIN2A	165.28	6.0968	0.7	1	1	1
hsa05230 Central carbon metabolism in cancer	0.741337	1	0.76	Q8N0Y7	Probable phosphoglycerate mutase 4 OS=Homo sapiens OX=9606 GN=PGAM4 PE=3 SV=1	1.54	Up	0.0053386	PGAM4	28.777	-2	24	4	10	1

## Sheet: Table C 
Table C KEGG pathway enrichment analysis of downregulated DEPs in HT Vs. H group.
KEGG pathway	Mapping	Background	All Mapping	All Background	Fold enrichment	Fisher's exact test p value	-log10(p value)	Related proteins
hsa05144 Malaria	5	11	116	2183	8.55	0.000138961	3.86	P07996 P60033 P34741 P16671 P35442
hsa04024 cAMP signaling pathway	9	41	116	2183	4.13	0.000205776	3.69	P63092 P63096 P0DP25 Q13557 P25116 P62070 P61224 P23634 P61586
hsa04142 Lysosome	11	66	116	2183	3.14	0.000530679	3.28	O00462 P15586 O75503 P07602 P43235 P17900 Q8NBK3 P07858 P07686 O00115 P61916
hsa04540 Gap junction	8	38	116	2183	3.96	0.000637886	3.2	P68371 P63092 P63096 P17302 P68366 P09619 P29992 Q9BQE3
hsa04713 Circadian entrainment	6	22	116	2183	5.13	0.000732642	3.14	P62879 P63092 P63096 P0DP25 Q13557 Q9UBI6
hsa00511 Other glycan degradation	4	9	116	2183	8.36	0.000775491	3.11	O00462 P07686 Q9Y2E5 P04066
hsa04015 Rap1 signaling pathway	10	59	116	2183	3.19	0.000837748	3.08	Q9Y4G6 P63092 P63096 P0DP25 O14807 P09619 P07996 P25116 P61224 P61586
hsa04261 Adrenergic signaling in cardiomyocytes	7	38	116	2183	3.47	0.0031855	2.5	P67936 P63092 P63096 P0DP25 Q13557 P09493 P23634
hsa04020 Calcium signaling pathway	7	38	116	2183	3.47	0.0031855	2.5	P29992 P25116 P63092 P0DP25 Q13557 P09619 P23634
hsa05032 Morphine addiction	4	13	116	2183	5.79	0.00372631	2.43	P62879 P63092 P63096 Q9UBI6
hsa04925 Aldosterone synthesis and secretion	5	22	116	2183	4.28	0.00493929	2.31	P29992 P63092 P0DP25 Q13557 P23634
hsa04924 Renin secretion	4	15	116	2183	5.02	0.0065488	2.18	P63092 P63096 P0DP25 P07858
hsa04371 Apelin signaling pathway	7	44	116	2183	2.99	0.00742243	2.13	P62879 P62070 P63096 P29279 P0DP25 O14807 Q9UBI6
hsa04270 Vascular smooth muscle contraction	6	34	116	2183	3.32	0.00782222	2.11	P29992 P63092 P0DP25 Q05682 Q9Y6F6 P61586
hsa04014 Ras signaling pathway	8	56	116	2183	2.69	0.00829539	2.08	P62879 P62070 P61224 P0DP25 O14807 P09619 Q9UBI6 P61586
hsa04060 Cytokine-cytokine receptor interaction	3	9	116	2183	6.27	0.00970682	2.01	P25445 O14763 Q08334
hsa04725 Cholinergic synapse	5	26	116	2183	3.62	0.0104059	1.98	P29992 P62879 P63096 Q13557 Q9UBI6
hsa04727 GABAergic synapse	4	17	116	2183	4.43	0.0105144	1.98	P62879 P63096 Q96QD8 Q9UBI6
hsa04916 Melanogenesis	5	27	116	2183	3.48	0.0122401	1.91	P63092 P63096 P0DP25 P41221 Q13557
hsa04115 p53 signaling pathway	3	10	116	2183	5.65	0.0133356	1.87	P07996 P25445 O14763
hsa04072 Phospholipase D signaling pathway	6	38	116	2183	2.97	0.0135005	1.87	P25116 P63092 P62070 O14807 P09619 P61586
hsa04728 Dopaminergic synapse	6	38	116	2183	2.97	0.0135005	1.87	P62879 P63092 P63096 P0DP25 Q13557 Q9UBI6
hsa04934 Cushing syndrome	6	39	116	2183	2.9	0.0152797	1.82	P29992 P63092 P63096 P61224 P41221 Q13557
hsa04611 Platelet activation	7	51	116	2183	2.58	0.0164867	1.78	Q9Y4G6 P25116 P63092 O00161 P63096 P61224 P61586
hsa04625 C-type lectin receptor signaling pathway	5	29	116	2183	3.24	0.0165424	1.78	P62070 P0DP25 O14807 P61586 Q9ULZ3

## Sheet: Table D
Table D Summary of KEGG pathway of downregulated DEPs in HT Vs. H group.
KEGG pathway	Fisher's exact test p value	Mapping	Fold enrichment	Protein accession	Protein description	Ratio	Regulated Type	P value	Gene name	MW [kDa]	Score	Coverage [%]	Peptides	PSMs	Unique peptides
hsa05144 Malaria	0.000138961	5	8.55	P07996	Thrombospondin-1 OS=Homo sapiens OX=9606 GN=THBS1 PE=1 SV=2	0.622	Down	0.00179613	THBS1	129.38	323.31	38.4	38	23	11
hsa05144 Malaria	0.000138961	5	8.55	P60033	CD81 antigen OS=Homo sapiens OX=9606 GN=CD81 PE=1 SV=1	0.56	Down	0.0128421	CD81	25.809	76.312	17.8	3	7	3
hsa05144 Malaria	0.000138961	5	8.55	P34741	Syndecan-2 OS=Homo sapiens OX=9606 GN=SDC2 PE=1 SV=2	0.418	Down	0.000878145	SDC2	22.16	6.5886	7.5	1	1	1
hsa05144 Malaria	0.000138961	5	8.55	P16671	Platelet glycoprotein 4 OS=Homo sapiens OX=9606 GN=CD36 PE=1 SV=2	0.613	Down	0.000191528	CD36	53.053	40.227	13.8	6	7	6
hsa05144 Malaria	0.000138961	5	8.55	P35442	Thrombospondin-2 OS=Homo sapiens OX=9606 GN=THBS2 PE=1 SV=2	0.422	Down	0.000170232	THBS2	129.99	24.174	4.9	5	5	3
hsa04024 cAMP signaling pathway	0.000205776	9	4.13	P63092	Guanine nucleotide-binding protein G(s) subunit alpha isoforms short OS=Homo sapiens OX=9606 GN=GNAS PE=1 SV=1	0.639	Down	0.0010571	GNAS	45.664	40.563	18.3	7	14	6
hsa04024 cAMP signaling pathway	0.000205776	9	4.13	P63096	Guanine nucleotide-binding protein G(i) subunit alpha-1 OS=Homo sapiens OX=9606 GN=GNAI1 PE=1 SV=2	0.56	Down	0.00186684	GNAI1	40.361	25.929	18.9	6	11	3
hsa04024 cAMP signaling pathway	0.000205776	9	4.13	P0DP25	Calmodulin-3 OS=Homo sapiens OX=9606 GN=CALM3 PE=1 SV=1	0.578	Down	0.000143218	CALM3	16.837	91.732	36.9	5	15	3
hsa04024 cAMP signaling pathway	0.000205776	9	4.13	Q13557	Calcium/calmodulin-dependent protein kinase type II subunit delta OS=Homo sapiens OX=9606 GN=CAMK2D PE=1 SV=3	0.607	Down	0.000143218	CAMK2D	56.369	44.798	13.8	6	8	5
hsa04024 cAMP signaling pathway	0.000205776	9	4.13	P25116	Proteinase-activated receptor 1 OS=Homo sapiens OX=9606 GN=F2R PE=1 SV=2	0.64	Down	0.0030031	F2R	47.44	6.3708	3.3	1	1	1
hsa04024 cAMP signaling pathway	0.000205776	9	4.13	P62070	Ras-related protein R-Ras2 OS=Homo sapiens OX=9606 GN=RRAS2 PE=1 SV=1	0.571	Down	0.000451733	RRAS2	23.399	58.936	36.3	6	8	4
hsa04024 cAMP signaling pathway	0.000205776	9	4.13	P61224	Ras-related protein Rap-1b OS=Homo sapiens OX=9606 GN=RAP1B PE=1 SV=1	0.556	Down	0.000973161	RAP1B	20.825	81.577	31.5	6	11	4
hsa04024 cAMP signaling pathway	0.000205776	9	4.13	P23634	Plasma membrane calcium-transporting ATPase 4 OS=Homo sapiens OX=9606 GN=ATP2B4 PE=1 SV=2	0.611	Down	0.00112649	ATP2B4	137.92	215.23	18.2	18	30	10
hsa04024 cAMP signaling pathway	0.000205776	9	4.13	P61586	Transforming protein RhoA OS=Homo sapiens OX=9606 GN=RHOA PE=1 SV=1	0.655	Down	0.000167054	RHOA	21.768	88.521	37.3	6	8	2
hsa04142 Lysosome	0.000530679	11	3.14	O00462	Beta-mannosidase OS=Homo sapiens OX=9606 GN=MANBA PE=2 SV=3	0.657	Down	0.0010571	MANBA	100.89	59.062	9.9	7	9	7
hsa04142 Lysosome	0.000530679	11	3.14	P15586	N-acetylglucosamine-6-sulfatase OS=Homo sapiens OX=9606 GN=GNS PE=1 SV=3	0.651	Down	0.000143218	GNS	62.081	82.099	17.6	8	14	8
hsa04142 Lysosome	0.000530679	11	3.14	O75503	Ceroid-lipofuscinosis neuronal protein 5 OS=Homo sapiens OX=9606 GN=CLN5 PE=1 SV=2	0.612	Down	0.0145853	CLN5	41.496	18.705	7	3	3	3
hsa04142 Lysosome	0.000530679	11	3.14	P07602	Prosaposin OS=Homo sapiens OX=9606 GN=PSAP PE=1 SV=2	0.484	Down	0.000188814	PSAP	58.112	72.741	17.6	10	13	10
hsa04142 Lysosome	0.000530679	11	3.14	P43235	Cathepsin K OS=Homo sapiens OX=9606 GN=CTSK PE=1 SV=1	0.499	Down	0.00530026	CTSK	36.966	6.2208	9.4	2	2	1
hsa04142 Lysosome	0.000530679	11	3.14	P17900	Ganglioside GM2 activator OS=Homo sapiens OX=9606 GN=GM2A PE=1 SV=4	0.46	Down	0.0208875	GM2A	20.838	18.655	14.5	3	3	3
hsa04142 Lysosome	0.000530679	11	3.14	Q8NBK3	Formylglycine-generating enzyme OS=Homo sapiens OX=9606 GN=SUMF1 PE=1 SV=3	0.65	Down	0.00459208	SUMF1	40.556	11.31	4	1	1	1
hsa04142 Lysosome	0.000530679	11	3.14	P07858	Cathepsin B OS=Homo sapiens OX=9606 GN=CTSB PE=1 SV=3	0.604	Down	0.000626613	CTSB	37.821	84.055	35.7	9	19	9
hsa04142 Lysosome	0.000530679	11	3.14	P07686	Beta-hexosaminidase subunit beta OS=Homo sapiens OX=9606 GN=HEXB PE=1 SV=3	0.65	Down	0.00390494	HEXB	63.111	116.76	20.1	10	16	10
hsa04142 Lysosome	0.000530679	11	3.14	O00115	Deoxyribonuclease-2-alpha OS=Homo sapiens OX=9606 GN=DNASE2 PE=1 SV=2	0.629	Down	0.000451733	DNASE2	39.58	27.102	8.3	3	3	3
hsa04142 Lysosome	0.000530679	11	3.14	P61916	NPC intracellular cholesterol transporter 2 OS=Homo sapiens OX=9606 GN=NPC2 PE=1 SV=1	0.532	Down	0.000765643	NPC2	16.57	58.765	36.4	4	10	4
hsa04540 Gap junction	0.000637886	8	3.96	P68371	Tubulin beta-4B chain OS=Homo sapiens OX=9606 GN=TUBB4B PE=1 SV=1	0.646	Down	0.00819374	TUBB4B	49.83	311.47	45.6	14	53	1
hsa04540 Gap junction	0.000637886	8	3.96	P63092	Guanine nucleotide-binding protein G(s) subunit alpha isoforms short OS=Homo sapiens OX=9606 GN=GNAS PE=1 SV=1	0.639	Down	0.0010571	GNAS	45.664	40.563	18.3	7	14	6
hsa04540 Gap junction	0.000637886	8	3.96	P63096	Guanine nucleotide-binding protein G(i) subunit alpha-1 OS=Homo sapiens OX=9606 GN=GNAI1 PE=1 SV=2	0.56	Down	0.00186684	GNAI1	40.361	25.929	18.9	6	11	3
hsa04540 Gap junction	0.000637886	8	3.96	P17302	Gap junction alpha-1 protein OS=Homo sapiens OX=9606 GN=GJA1 PE=1 SV=2	0.482	Down	0.000451733	GJA1	43.008	30.529	12.8	4	5	4
hsa04540 Gap junction	0.000637886	8	3.96	P68366	Tubulin alpha-4A chain OS=Homo sapiens OX=9606 GN=TUBA4A PE=1 SV=1	0.595	Down	0.00120629	TUBA4A	49.924	6.9972	32.8	12	32	1
hsa04540 Gap junction	0.000637886	8	3.96	P09619	Platelet-derived growth factor receptor beta OS=Homo sapiens OX=9606 GN=PDGFRB PE=1 SV=1	0.571	Down	0.00177519	PDGFRB	123.97	121.39	11.8	11	15	11
hsa04540 Gap junction	0.000637886	8	3.96	P29992	Guanine nucleotide-binding protein subunit alpha-11 OS=Homo sapiens OX=9606 GN=GNA11 PE=1 SV=2	0.574	Down	0.000878145	GNA11	42.123	23.359	20.1	6	8	3
hsa04540 Gap junction	0.000637886	8	3.96	Q9BQE3	Tubulin alpha-1C chain OS=Homo sapiens OX=9606 GN=TUBA1C PE=1 SV=1	0.625	Down	0.000143218	TUBA1C	49.895	40.148	39.2	14	37	2
hsa04713 Circadian entrainment	0.000732642	6	5.13	P62879	Guanine nucleotide-binding protein G(I)/G(S)/G(T) subunit beta-2 OS=Homo sapiens OX=9606 GN=GNB2 PE=1 SV=3	0.631	Down	0.000175419	GNB2	37.331	102.54	25.6	8	14	3
hsa04713 Circadian entrainment	0.000732642	6	5.13	P63092	Guanine nucleotide-binding protein G(s) subunit alpha isoforms short OS=Homo sapiens OX=9606 GN=GNAS PE=1 SV=1	0.639	Down	0.0010571	GNAS	45.664	40.563	18.3	7	14	6
hsa04713 Circadian entrainment	0.000732642	6	5.13	P63096	Guanine nucleotide-binding protein G(i) subunit alpha-1 OS=Homo sapiens OX=9606 GN=GNAI1 PE=1 SV=2	0.56	Down	0.00186684	GNAI1	40.361	25.929	18.9	6	11	3
hsa04713 Circadian entrainment	0.000732642	6	5.13	P0DP25	Calmodulin-3 OS=Homo sapiens OX=9606 GN=CALM3 PE=1 SV=1	0.578	Down	0.000143218	CALM3	16.837	91.732	36.9	5	15	3
hsa04713 Circadian entrainment	0.000732642	6	5.13	Q13557	Calcium/calmodulin-dependent protein kinase type II subunit delta OS=Homo sapiens OX=9606 GN=CAMK2D PE=1 SV=3	0.607	Down	0.000143218	CAMK2D	56.369	44.798	13.8	6	8	5
hsa04713 Circadian entrainment	0.000732642	6	5.13	Q9UBI6	Guanine nucleotide-binding protein G(I)/G(S)/G(O) subunit gamma-12 OS=Homo sapiens OX=9606 GN=GNG12 PE=1 SV=3	0.533	Down	0.00112649	GNG12	8.0061	192.96	56.9	3	7	3
hsa00511 Other glycan degradation	0.000775491	4	8.36	O00462	Beta-mannosidase OS=Homo sapiens OX=9606 GN=MANBA PE=2 SV=3	0.657	Down	0.0010571	MANBA	100.89	59.062	9.9	7	9	7
hsa00511 Other glycan degradation	0.000775491	4	8.36	P07686	Beta-hexosaminidase subunit beta OS=Homo sapiens OX=9606 GN=HEXB PE=1 SV=3	0.65	Down	0.00390494	HEXB	63.111	116.76	20.1	10	16	10
hsa00511 Other glycan degradation	0.000775491	4	8.36	Q9Y2E5	Epididymis-specific alpha-mannosidase OS=Homo sapiens OX=9606 GN=MAN2B2 PE=1 SV=4	0.646	Down	0.00152846	MAN2B2	113.98	134.54	11	8	9	8
hsa00511 Other glycan degradation	0.000775491	4	8.36	P04066	Tissue alpha-L-fucosidase OS=Homo sapiens OX=9606 GN=FUCA1 PE=1 SV=4	0.647	Down	0.00164102	FUCA1	53.688	36.567	8.4	3	3	3
hsa04015 Rap1 signaling pathway	0.000837748	10	3.19	Q9Y4G6	Talin-2 OS=Homo sapiens OX=9606 GN=TLN2 PE=1 SV=4	0.437	Down	0.000451733	TLN2	271.61	-2	3.3	8	11	1
hsa04015 Rap1 signaling pathway	0.000837748	10	3.19	P63092	Guanine nucleotide-binding protein G(s) subunit alpha isoforms short OS=Homo sapiens OX=9606 GN=GNAS PE=1 SV=1	0.639	Down	0.0010571	GNAS	45.664	40.563	18.3	7	14	6
hsa04015 Rap1 signaling pathway	0.000837748	10	3.19	P63096	Guanine nucleotide-binding protein G(i) subunit alpha-1 OS=Homo sapiens OX=9606 GN=GNAI1 PE=1 SV=2	0.56	Down	0.00186684	GNAI1	40.361	25.929	18.9	6	11	3
hsa04015 Rap1 signaling pathway	0.000837748	10	3.19	P0DP25	Calmodulin-3 OS=Homo sapiens OX=9606 GN=CALM3 PE=1 SV=1	0.578	Down	0.000143218	CALM3	16.837	91.732	36.9	5	15	3
hsa04015 Rap1 signaling pathway	0.000837748	10	3.19	O14807	Ras-related protein M-Ras OS=Homo sapiens OX=9606 GN=MRAS PE=1 SV=2	0.636	Down	0.00226608	MRAS	23.846	40.49	19.7	4	4	4
hsa04015 Rap1 signaling pathway	0.000837748	10	3.19	P09619	Platelet-derived growth factor receptor beta OS=Homo sapiens OX=9606 GN=PDGFRB PE=1 SV=1	0.571	Down	0.00177519	PDGFRB	123.97	121.39	11.8	11	15	11
hsa04015 Rap1 signaling pathway	0.000837748	10	3.19	P07996	Thrombospondin-1 OS=Homo sapiens OX=9606 GN=THBS1 PE=1 SV=2	0.622	Down	0.00179613	THBS1	129.38	323.31	38.4	38	23	11
hsa04015 Rap1 signaling pathway	0.000837748	10	3.19	P25116	Proteinase-activated receptor 1 OS=Homo sapiens OX=9606 GN=F2R PE=1 SV=2	0.64	Down	0.0030031	F2R	47.44	6.3708	3.3	1	1	1
hsa04015 Rap1 signaling pathway	0.000837748	10	3.19	P61224	Ras-related protein Rap-1b OS=Homo sapiens OX=9606 GN=RAP1B PE=1 SV=1	0.556	Down	0.000973161	RAP1B	20.825	81.577	31.5	6	11	4
hsa04015 Rap1 signaling pathway	0.000837748	10	3.19	P61586	Transforming protein RhoA OS=Homo sapiens OX=9606 GN=RHOA PE=1 SV=1	0.655	Down	0.000167054	RHOA	21.768	88.521	37.3	6	8	2
hsa04261 Adrenergic signaling in cardiomyocytes	0.0031855	7	3.47	P67936	Tropomyosin alpha-4 chain OS=Homo sapiens OX=9606 GN=TPM4 PE=1 SV=3	0.574	Down	0.000451733	TPM4	28.521	49.154	31.5	10	10	4
hsa04261 Adrenergic signaling in cardiomyocytes	0.0031855	7	3.47	P63092	Guanine nucleotide-binding protein G(s) subunit alpha isoforms short OS=Homo sapiens OX=9606 GN=GNAS PE=1 SV=1	0.639	Down	0.0010571	GNAS	45.664	40.563	18.3	7	14	6
hsa04261 Adrenergic signaling in cardiomyocytes	0.0031855	7	3.47	P63096	Guanine nucleotide-binding protein G(i) subunit alpha-1 OS=Homo sapiens OX=9606 GN=GNAI1 PE=1 SV=2	0.56	Down	0.00186684	GNAI1	40.361	25.929	18.9	6	11	3
hsa04261 Adrenergic signaling in cardiomyocytes	0.0031855	7	3.47	P0DP25	Calmodulin-3 OS=Homo sapiens OX=9606 GN=CALM3 PE=1 SV=1	0.578	Down	0.000143218	CALM3	16.837	91.732	36.9	5	15	3
hsa04261 Adrenergic signaling in cardiomyocytes	0.0031855	7	3.47	Q13557	Calcium/calmodulin-dependent protein kinase type II subunit delta OS=Homo sapiens OX=9606 GN=CAMK2D PE=1 SV=3	0.607	Down	0.000143218	CAMK2D	56.369	44.798	13.8	6	8	5
hsa04261 Adrenergic signaling in cardiomyocytes	0.0031855	7	3.47	P09493	Tropomyosin alpha-1 chain OS=Homo sapiens OX=9606 GN=TPM1 PE=1 SV=2	0.666	Down	0.000626613	TPM1	32.708	154.76	40.8	13	14	6
hsa04261 Adrenergic signaling in cardiomyocytes	0.0031855	7	3.47	P23634	Plasma membrane calcium-transporting ATPase 4 OS=Homo sapiens OX=9606 GN=ATP2B4 PE=1 SV=2	0.611	Down	0.00112649	ATP2B4	137.92	215.23	18.2	18	30	10
hsa04020 Calcium signaling pathway	0.0031855	7	3.47	P29992	Guanine nucleotide-binding protein subunit alpha-11 OS=Homo sapiens OX=9606 GN=GNA11 PE=1 SV=2	0.574	Down	0.000878145	GNA11	42.123	23.359	20.1	6	8	3
hsa04020 Calcium signaling pathway	0.0031855	7	3.47	P25116	Proteinase-activated receptor 1 OS=Homo sapiens OX=9606 GN=F2R PE=1 SV=2	0.64	Down	0.0030031	F2R	47.44	6.3708	3.3	1	1	1
hsa04020 Calcium signaling pathway	0.0031855	7	3.47	P63092	Guanine nucleotide-binding protein G(s) subunit alpha isoforms short OS=Homo sapiens OX=9606 GN=GNAS PE=1 SV=1	0.639	Down	0.0010571	GNAS	45.664	40.563	18.3	7	14	6
hsa04020 Calcium signaling pathway	0.0031855	7	3.47	P0DP25	Calmodulin-3 OS=Homo sapiens OX=9606 GN=CALM3 PE=1 SV=1	0.578	Down	0.000143218	CALM3	16.837	91.732	36.9	5	15	3
hsa04020 Calcium signaling pathway	0.0031855	7	3.47	Q13557	Calcium/calmodulin-dependent protein kinase type II subunit delta OS=Homo sapiens OX=9606 GN=CAMK2D PE=1 SV=3	0.607	Down	0.000143218	CAMK2D	56.369	44.798	13.8	6	8	5
hsa04020 Calcium signaling pathway	0.0031855	7	3.47	P09619	Platelet-derived growth factor receptor beta OS=Homo sapiens OX=9606 GN=PDGFRB PE=1 SV=1	0.571	Down	0.00177519	PDGFRB	123.97	121.39	11.8	11	15	11
hsa04020 Calcium signaling pathway	0.0031855	7	3.47	P23634	Plasma membrane calcium-transporting ATPase 4 OS=Homo sapiens OX=9606 GN=ATP2B4 PE=1 SV=2	0.611	Down	0.00112649	ATP2B4	137.92	215.23	18.2	18	30	10
hsa05032 Morphine addiction	0.00372631	4	5.79	P62879	Guanine nucleotide-binding protein G(I)/G(S)/G(T) subunit beta-2 OS=Homo sapiens OX=9606 GN=GNB2 PE=1 SV=3	0.631	Down	0.000175419	GNB2	37.331	102.54	25.6	8	14	3
hsa05032 Morphine addiction	0.00372631	4	5.79	P63092	Guanine nucleotide-binding protein G(s) subunit alpha isoforms short OS=Homo sapiens OX=9606 GN=GNAS PE=1 SV=1	0.639	Down	0.0010571	GNAS	45.664	40.563	18.3	7	14	6
hsa05032 Morphine addiction	0.00372631	4	5.79	P63096	Guanine nucleotide-binding protein G(i) subunit alpha-1 OS=Homo sapiens OX=9606 GN=GNAI1 PE=1 SV=2	0.56	Down	0.00186684	GNAI1	40.361	25.929	18.9	6	11	3
hsa05032 Morphine addiction	0.00372631	4	5.79	Q9UBI6	Guanine nucleotide-binding protein G(I)/G(S)/G(O) subunit gamma-12 OS=Homo sapiens OX=9606 GN=GNG12 PE=1 SV=3	0.533	Down	0.00112649	GNG12	8.0061	192.96	56.9	3	7	3
hsa04925 Aldosterone synthesis and secretion	0.00493929	5	4.28	P29992	Guanine nucleotide-binding protein subunit alpha-11 OS=Homo sapiens OX=9606 GN=GNA11 PE=1 SV=2	0.574	Down	0.000878145	GNA11	42.123	23.359	20.1	6	8	3
hsa04925 Aldosterone synthesis and secretion	0.00493929	5	4.28	P63092	Guanine nucleotide-binding protein G(s) subunit alpha isoforms short OS=Homo sapiens OX=9606 GN=GNAS PE=1 SV=1	0.639	Down	0.0010571	GNAS	45.664	40.563	18.3	7	14	6
hsa04925 Aldosterone synthesis and secretion	0.00493929	5	4.28	P0DP25	Calmodulin-3 OS=Homo sapiens OX=9606 GN=CALM3 PE=1 SV=1	0.578	Down	0.000143218	CALM3	16.837	91.732	36.9	5	15	3
hsa04925 Aldosterone synthesis and secretion	0.00493929	5	4.28	Q13557	Calcium/calmodulin-dependent protein kinase type II subunit delta OS=Homo sapiens OX=9606 GN=CAMK2D PE=1 SV=3	0.607	Down	0.000143218	CAMK2D	56.369	44.798	13.8	6	8	5
hsa04925 Aldosterone synthesis and secretion	0.00493929	5	4.28	P23634	Plasma membrane calcium-transporting ATPase 4 OS=Homo sapiens OX=9606 GN=ATP2B4 PE=1 SV=2	0.611	Down	0.00112649	ATP2B4	137.92	215.23	18.2	18	30	10
hsa04924 Renin secretion	0.0065488	4	5.02	P63092	Guanine nucleotide-binding protein G(s) subunit alpha isoforms short OS=Homo sapiens OX=9606 GN=GNAS PE=1 SV=1	0.639	Down	0.0010571	GNAS	45.664	40.563	18.3	7	14	6
hsa04924 Renin secretion	0.0065488	4	5.02	P63096	Guanine nucleotide-binding protein G(i) subunit alpha-1 OS=Homo sapiens OX=9606 GN=GNAI1 PE=1 SV=2	0.56	Down	0.00186684	GNAI1	40.361	25.929	18.9	6	11	3
hsa04924 Renin secretion	0.0065488	4	5.02	P0DP25	Calmodulin-3 OS=Homo sapiens OX=9606 GN=CALM3 PE=1 SV=1	0.578	Down	0.000143218	CALM3	16.837	91.732	36.9	5	15	3
hsa04924 Renin secretion	0.0065488	4	5.02	P07858	Cathepsin B OS=Homo sapiens OX=9606 GN=CTSB PE=1 SV=3	0.604	Down	0.000626613	CTSB	37.821	84.055	35.7	9	19	9
hsa04371 Apelin signaling pathway	0.00742243	7	2.99	P62879	Guanine nucleotide-binding protein G(I)/G(S)/G(T) subunit beta-2 OS=Homo sapiens OX=9606 GN=GNB2 PE=1 SV=3	0.631	Down	0.000175419	GNB2	37.331	102.54	25.6	8	14	3
hsa04371 Apelin signaling pathway	0.00742243	7	2.99	P62070	Ras-related protein R-Ras2 OS=Homo sapiens OX=9606 GN=RRAS2 PE=1 SV=1	0.571	Down	0.000451733	RRAS2	23.399	58.936	36.3	6	8	4
hsa04371 Apelin signaling pathway	0.00742243	7	2.99	P63096	Guanine nucleotide-binding protein G(i) subunit alpha-1 OS=Homo sapiens OX=9606 GN=GNAI1 PE=1 SV=2	0.56	Down	0.00186684	GNAI1	40.361	25.929	18.9	6	11	3
hsa04371 Apelin signaling pathway	0.00742243	7	2.99	P29279	Connective tissue growth factor OS=Homo sapiens OX=9606 GN=CTGF PE=1 SV=2	0.431	Down	0.0078726	CTGF	38.091	74.228	40.7	10	11	10
hsa04371 Apelin signaling pathway	0.00742243	7	2.99	P0DP25	Calmodulin-3 OS=Homo sapiens OX=9606 GN=CALM3 PE=1 SV=1	0.578	Down	0.000143218	CALM3	16.837	91.732	36.9	5	15	3
hsa04371 Apelin signaling pathway	0.00742243	7	2.99	O14807	Ras-related protein M-Ras OS=Homo sapiens OX=9606 GN=MRAS PE=1 SV=2	0.636	Down	0.00226608	MRAS	23.846	40.49	19.7	4	4	4
hsa04371 Apelin signaling pathway	0.00742243	7	2.99	Q9UBI6	Guanine nucleotide-binding protein G(I)/G(S)/G(O) subunit gamma-12 OS=Homo sapiens OX=9606 GN=GNG12 PE=1 SV=3	0.533	Down	0.00112649	GNG12	8.0061	192.96	56.9	3	7	3
hsa04270 Vascular smooth muscle contraction	0.00782222	6	3.32	P29992	Guanine nucleotide-binding protein subunit alpha-11 OS=Homo sapiens OX=9606 GN=GNA11 PE=1 SV=2	0.574	Down	0.000878145	GNA11	42.123	23.359	20.1	6	8	3
hsa04270 Vascular smooth muscle contraction	0.00782222	6	3.32	P63092	Guanine nucleotide-binding protein G(s) subunit alpha isoforms short OS=Homo sapiens OX=9606 GN=GNAS PE=1 SV=1	0.639	Down	0.0010571	GNAS	45.664	40.563	18.3	7	14	6
hsa04270 Vascular smooth muscle contraction	0.00782222	6	3.32	P0DP25	Calmodulin-3 OS=Homo sapiens OX=9606 GN=CALM3 PE=1 SV=1	0.578	Down	0.000143218	CALM3	16.837	91.732	36.9	5	15	3
hsa04270 Vascular smooth muscle contraction	0.00782222	6	3.32	Q05682	Caldesmon OS=Homo sapiens OX=9606 GN=CALD1 PE=1 SV=3	0.666	Down	0.00809843	CALD1	93.23	248.9	28	20	33	19
hsa04270 Vascular smooth muscle contraction	0.00782222	6	3.32	Q9Y6F6	Protein MRVI1 OS=Homo sapiens OX=9606 GN=MRVI1 PE=1 SV=3	0.622	Down	0.000451733	MRVI1	97.929	64.318	10.7	8	9	8
hsa04270 Vascular smooth muscle contraction	0.00782222	6	3.32	P61586	Transforming protein RhoA OS=Homo sapiens OX=9606 GN=RHOA PE=1 SV=1	0.655	Down	0.000167054	RHOA	21.768	88.521	37.3	6	8	2
hsa04014 Ras signaling pathway	0.00829539	8	2.69	P62879	Guanine nucleotide-binding protein G(I)/G(S)/G(T) subunit beta-2 OS=Homo sapiens OX=9606 GN=GNB2 PE=1 SV=3	0.631	Down	0.000175419	GNB2	37.331	102.54	25.6	8	14	3
hsa04014 Ras signaling pathway	0.00829539	8	2.69	P62070	Ras-related protein R-Ras2 OS=Homo sapiens OX=9606 GN=RRAS2 PE=1 SV=1	0.571	Down	0.000451733	RRAS2	23.399	58.936	36.3	6	8	4
hsa04014 Ras signaling pathway	0.00829539	8	2.69	P61224	Ras-related protein Rap-1b OS=Homo sapiens OX=9606 GN=RAP1B PE=1 SV=1	0.556	Down	0.000973161	RAP1B	20.825	81.577	31.5	6	11	4
hsa04014 Ras signaling pathway	0.00829539	8	2.69	P0DP25	Calmodulin-3 OS=Homo sapiens OX=9606 GN=CALM3 PE=1 SV=1	0.578	Down	0.000143218	CALM3	16.837	91.732	36.9	5	15	3
hsa04014 Ras signaling pathway	0.00829539	8	2.69	O14807	Ras-related protein M-Ras OS=Homo sapiens OX=9606 GN=MRAS PE=1 SV=2	0.636	Down	0.00226608	MRAS	23.846	40.49	19.7	4	4	4
hsa04014 Ras signaling pathway	0.00829539	8	2.69	P09619	Platelet-derived growth factor receptor beta OS=Homo sapiens OX=9606 GN=PDGFRB PE=1 SV=1	0.571	Down	0.00177519	PDGFRB	123.97	121.39	11.8	11	15	11
hsa04014 Ras signaling pathway	0.00829539	8	2.69	Q9UBI6	Guanine nucleotide-binding protein G(I)/G(S)/G(O) subunit gamma-12 OS=Homo sapiens OX=9606 GN=GNG12 PE=1 SV=3	0.533	Down	0.00112649	GNG12	8.0061	192.96	56.9	3	7	3
hsa04014 Ras signaling pathway	0.00829539	8	2.69	P61586	Transforming protein RhoA OS=Homo sapiens OX=9606 GN=RHOA PE=1 SV=1	0.655	Down	0.000167054	RHOA	21.768	88.521	37.3	6	8	2
hsa04060 Cytokine-cytokine receptor interaction	0.00970682	3	6.27	P25445	Tumor necrosis factor receptor superfamily member 6 OS=Homo sapiens OX=9606 GN=FAS PE=1 SV=1	0.654	Down	0.00145612	FAS	37.732	34.577	10.1	4	4	4
hsa04060 Cytokine-cytokine receptor interaction	0.00970682	3	6.27	O14763	Tumor necrosis factor receptor superfamily member 10B OS=Homo sapiens OX=9606 GN=TNFRSF10B PE=1 SV=2	0.613	Down	0.000878145	TNFRSF10B	47.878	13.673	6.1	2	2	2
hsa04060 Cytokine-cytokine receptor interaction	0.00970682	3	6.27	Q08334	Interleukin-10 receptor subunit beta OS=Homo sapiens OX=9606 GN=IL10RB PE=1 SV=2	0.573	Down	0.00465365	IL10RB	36.995	6.6321	4	1	1	1
hsa04725 Cholinergic synapse	0.0104059	5	3.62	P29992	Guanine nucleotide-binding protein subunit alpha-11 OS=Homo sapiens OX=9606 GN=GNA11 PE=1 SV=2	0.574	Down	0.000878145	GNA11	42.123	23.359	20.1	6	8	3
hsa04725 Cholinergic synapse	0.0104059	5	3.62	P62879	Guanine nucleotide-binding protein G(I)/G(S)/G(T) subunit beta-2 OS=Homo sapiens OX=9606 GN=GNB2 PE=1 SV=3	0.631	Down	0.000175419	GNB2	37.331	102.54	25.6	8	14	3
hsa04725 Cholinergic synapse	0.0104059	5	3.62	P63096	Guanine nucleotide-binding protein G(i) subunit alpha-1 OS=Homo sapiens OX=9606 GN=GNAI1 PE=1 SV=2	0.56	Down	0.00186684	GNAI1	40.361	25.929	18.9	6	11	3
hsa04725 Cholinergic synapse	0.0104059	5	3.62	Q13557	Calcium/calmodulin-dependent protein kinase type II subunit delta OS=Homo sapiens OX=9606 GN=CAMK2D PE=1 SV=3	0.607	Down	0.000143218	CAMK2D	56.369	44.798	13.8	6	8	5
hsa04725 Cholinergic synapse	0.0104059	5	3.62	Q9UBI6	Guanine nucleotide-binding protein G(I)/G(S)/G(O) subunit gamma-12 OS=Homo sapiens OX=9606 GN=GNG12 PE=1 SV=3	0.533	Down	0.00112649	GNG12	8.0061	192.96	56.9	3	7	3
hsa04727 GABAergic synapse	0.0105144	4	4.43	P62879	Guanine nucleotide-binding protein G(I)/G(S)/G(T) subunit beta-2 OS=Homo sapiens OX=9606 GN=GNB2 PE=1 SV=3	0.631	Down	0.000175419	GNB2	37.331	102.54	25.6	8	14	3
hsa04727 GABAergic synapse	0.0105144	4	4.43	P63096	Guanine nucleotide-binding protein G(i) subunit alpha-1 OS=Homo sapiens OX=9606 GN=GNAI1 PE=1 SV=2	0.56	Down	0.00186684	GNAI1	40.361	25.929	18.9	6	11	3
hsa04727 GABAergic synapse	0.0105144	4	4.43	Q96QD8	Sodium-coupled neutral amino acid transporter 2 OS=Homo sapiens OX=9606 GN=SLC38A2 PE=1 SV=2	0.647	Down	0.00145904	SLC38A2	56.025	66.534	4.2	1	2	1
hsa04727 GABAergic synapse	0.0105144	4	4.43	Q9UBI6	Guanine nucleotide-binding protein G(I)/G(S)/G(O) subunit gamma-12 OS=Homo sapiens OX=9606 GN=GNG12 PE=1 SV=3	0.533	Down	0.00112649	GNG12	8.0061	192.96	56.9	3	7	3
hsa04916 Melanogenesis	0.0122401	5	3.48	P63092	Guanine nucleotide-binding protein G(s) subunit alpha isoforms short OS=Homo sapiens OX=9606 GN=GNAS PE=1 SV=1	0.639	Down	0.0010571	GNAS	45.664	40.563	18.3	7	14	6
hsa04916 Melanogenesis	0.0122401	5	3.48	P63096	Guanine nucleotide-binding protein G(i) subunit alpha-1 OS=Homo sapiens OX=9606 GN=GNAI1 PE=1 SV=2	0.56	Down	0.00186684	GNAI1	40.361	25.929	18.9	6	11	3
hsa04916 Melanogenesis	0.0122401	5	3.48	P0DP25	Calmodulin-3 OS=Homo sapiens OX=9606 GN=CALM3 PE=1 SV=1	0.578	Down	0.000143218	CALM3	16.837	91.732	36.9	5	15	3
hsa04916 Melanogenesis	0.0122401	5	3.48	P41221	Protein Wnt-5a OS=Homo sapiens OX=9606 GN=WNT5A PE=1 SV=2	0.481	Down	0.000765643	WNT5A	42.339	19.297	7.6	3	4	3
hsa04916 Melanogenesis	0.0122401	5	3.48	Q13557	Calcium/calmodulin-dependent protein kinase type II subunit delta OS=Homo sapiens OX=9606 GN=CAMK2D PE=1 SV=3	0.607	Down	0.000143218	CAMK2D	56.369	44.798	13.8	6	8	5
hsa04115 p53 signaling pathway	0.0133356	3	5.65	P07996	Thrombospondin-1 OS=Homo sapiens OX=9606 GN=THBS1 PE=1 SV=2	0.622	Down	0.00179613	THBS1	129.38	323.31	38.4	38	23	11
hsa04115 p53 signaling pathway	0.0133356	3	5.65	P25445	Tumor necrosis factor receptor superfamily member 6 OS=Homo sapiens OX=9606 GN=FAS PE=1 SV=1	0.654	Down	0.00145612	FAS	37.732	34.577	10.1	4	4	4
hsa04115 p53 signaling pathway	0.0133356	3	5.65	O14763	Tumor necrosis factor receptor superfamily member 10B OS=Homo sapiens OX=9606 GN=TNFRSF10B PE=1 SV=2	0.613	Down	0.000878145	TNFRSF10B	47.878	13.673	6.1	2	2	2
hsa04072 Phospholipase D signaling pathway	0.0135005	6	2.97	P25116	Proteinase-activated receptor 1 OS=Homo sapiens OX=9606 GN=F2R PE=1 SV=2	0.64	Down	0.0030031	F2R	47.44	6.3708	3.3	1	1	1
hsa04072 Phospholipase D signaling pathway	0.0135005	6	2.97	P63092	Guanine nucleotide-binding protein G(s) subunit alpha isoforms short OS=Homo sapiens OX=9606 GN=GNAS PE=1 SV=1	0.639	Down	0.0010571	GNAS	45.664	40.563	18.3	7	14	6
hsa04072 Phospholipase D signaling pathway	0.0135005	6	2.97	P62070	Ras-related protein R-Ras2 OS=Homo sapiens OX=9606 GN=RRAS2 PE=1 SV=1	0.571	Down	0.000451733	RRAS2	23.399	58.936	36.3	6	8	4
hsa04072 Phospholipase D signaling pathway	0.0135005	6	2.97	O14807	Ras-related protein M-Ras OS=Homo sapiens OX=9606 GN=MRAS PE=1 SV=2	0.636	Down	0.00226608	MRAS	23.846	40.49	19.7	4	4	4
hsa04072 Phospholipase D signaling pathway	0.0135005	6	2.97	P09619	Platelet-derived growth factor receptor beta OS=Homo sapiens OX=9606 GN=PDGFRB PE=1 SV=1	0.571	Down	0.00177519	PDGFRB	123.97	121.39	11.8	11	15	11
hsa04072 Phospholipase D signaling pathway	0.0135005	6	2.97	P61586	Transforming protein RhoA OS=Homo sapiens OX=9606 GN=RHOA PE=1 SV=1	0.655	Down	0.000167054	RHOA	21.768	88.521	37.3	6	8	2
hsa04728 Dopaminergic synapse	0.0135005	6	2.97	P62879	Guanine nucleotide-binding protein G(I)/G(S)/G(T) subunit beta-2 OS=Homo sapiens OX=9606 GN=GNB2 PE=1 SV=3	0.631	Down	0.000175419	GNB2	37.331	102.54	25.6	8	14	3
hsa04728 Dopaminergic synapse	0.0135005	6	2.97	P63092	Guanine nucleotide-binding protein G(s) subunit alpha isoforms short OS=Homo sapiens OX=9606 GN=GNAS PE=1 SV=1	0.639	Down	0.0010571	GNAS	45.664	40.563	18.3	7	14	6
hsa04728 Dopaminergic synapse	0.0135005	6	2.97	P63096	Guanine nucleotide-binding protein G(i) subunit alpha-1 OS=Homo sapiens OX=9606 GN=GNAI1 PE=1 SV=2	0.56	Down	0.00186684	GNAI1	40.361	25.929	18.9	6	11	3
hsa04728 Dopaminergic synapse	0.0135005	6	2.97	P0DP25	Calmodulin-3 OS=Homo sapiens OX=9606 GN=CALM3 PE=1 SV=1	0.578	Down	0.000143218	CALM3	16.837	91.732	36.9	5	15	3
hsa04728 Dopaminergic synapse	0.0135005	6	2.97	Q13557	Calcium/calmodulin-dependent protein kinase type II subunit delta OS=Homo sapiens OX=9606 GN=CAMK2D PE=1 SV=3	0.607	Down	0.000143218	CAMK2D	56.369	44.798	13.8	6	8	5
hsa04728 Dopaminergic synapse	0.0135005	6	2.97	Q9UBI6	Guanine nucleotide-binding protein G(I)/G(S)/G(O) subunit gamma-12 OS=Homo sapiens OX=9606 GN=GNG12 PE=1 SV=3	0.533	Down	0.00112649	GNG12	8.0061	192.96	56.9	3	7	3
hsa04934 Cushing syndrome	0.0152797	6	2.9	P29992	Guanine nucleotide-binding protein subunit alpha-11 OS=Homo sapiens OX=9606 GN=GNA11 PE=1 SV=2	0.574	Down	0.000878145	GNA11	42.123	23.359	20.1	6	8	3
hsa04934 Cushing syndrome	0.0152797	6	2.9	P63092	Guanine nucleotide-binding protein G(s) subunit alpha isoforms short OS=Homo sapiens OX=9606 GN=GNAS PE=1 SV=1	0.639	Down	0.0010571	GNAS	45.664	40.563	18.3	7	14	6
hsa04934 Cushing syndrome	0.0152797	6	2.9	P63096	Guanine nucleotide-binding protein G(i) subunit alpha-1 OS=Homo sapiens OX=9606 GN=GNAI1 PE=1 SV=2	0.56	Down	0.00186684	GNAI1	40.361	25.929	18.9	6	11	3
hsa04934 Cushing syndrome	0.0152797	6	2.9	P61224	Ras-related protein Rap-1b OS=Homo sapiens OX=9606 GN=RAP1B PE=1 SV=1	0.556	Down	0.000973161	RAP1B	20.825	81.577	31.5	6	11	4
hsa04934 Cushing syndrome	0.0152797	6	2.9	P41221	Protein Wnt-5a OS=Homo sapiens OX=9606 GN=WNT5A PE=1 SV=2	0.481	Down	0.000765643	WNT5A	42.339	19.297	7.6	3	4	3
hsa04934 Cushing syndrome	0.0152797	6	2.9	Q13557	Calcium/calmodulin-dependent protein kinase type II subunit delta OS=Homo sapiens OX=9606 GN=CAMK2D PE=1 SV=3	0.607	Down	0.000143218	CAMK2D	56.369	44.798	13.8	6	8	5
hsa04611 Platelet activation	0.0164867	7	2.58	Q9Y4G6	Talin-2 OS=Homo sapiens OX=9606 GN=TLN2 PE=1 SV=4	0.437	Down	0.000451733	TLN2	271.61	-2	3.3	8	11	1
hsa04611 Platelet activation	0.0164867	7	2.58	P25116	Proteinase-activated receptor 1 OS=Homo sapiens OX=9606 GN=F2R PE=1 SV=2	0.64	Down	0.0030031	F2R	47.44	6.3708	3.3	1	1	1
hsa04611 Platelet activation	0.0164867	7	2.58	P63092	Guanine nucleotide-binding protein G(s) subunit alpha isoforms short OS=Homo sapiens OX=9606 GN=GNAS PE=1 SV=1	0.639	Down	0.0010571	GNAS	45.664	40.563	18.3	7	14	6
hsa04611 Platelet activation	0.0164867	7	2.58	O00161	Synaptosomal-associated protein 23 OS=Homo sapiens OX=9606 GN=SNAP23 PE=1 SV=1	0.666	Down	0.000143218	SNAP23	23.354	43.536	19.4	3	4	3
hsa04611 Platelet activation	0.0164867	7	2.58	P63096	Guanine nucleotide-binding protein G(i) subunit alpha-1 OS=Homo sapiens OX=9606 GN=GNAI1 PE=1 SV=2	0.56	Down	0.00186684	GNAI1	40.361	25.929	18.9	6	11	3
hsa04611 Platelet activation	0.0164867	7	2.58	P61224	Ras-related protein Rap-1b OS=Homo sapiens OX=9606 GN=RAP1B PE=1 SV=1	0.556	Down	0.000973161	RAP1B	20.825	81.577	31.5	6	11	4
hsa04611 Platelet activation	0.0164867	7	2.58	P61586	Transforming protein RhoA OS=Homo sapiens OX=9606 GN=RHOA PE=1 SV=1	0.655	Down	0.000167054	RHOA	21.768	88.521	37.3	6	8	2
hsa04625 C-type lectin receptor signaling pathway	0.0165424	5	3.24	P62070	Ras-related protein R-Ras2 OS=Homo sapiens OX=9606 GN=RRAS2 PE=1 SV=1	0.571	Down	0.000451733	RRAS2	23.399	58.936	36.3	6	8	4
hsa04625 C-type lectin receptor signaling pathway	0.0165424	5	3.24	P0DP25	Calmodulin-3 OS=Homo sapiens OX=9606 GN=CALM3 PE=1 SV=1	0.578	Down	0.000143218	CALM3	16.837	91.732	36.9	5	15	3
hsa04625 C-type lectin receptor signaling pathway	0.0165424	5	3.24	O14807	Ras-related protein M-Ras OS=Homo sapiens OX=9606 GN=MRAS PE=1 SV=2	0.636	Down	0.00226608	MRAS	23.846	40.49	19.7	4	4	4
hsa04625 C-type lectin receptor signaling pathway	0.0165424	5	3.24	P61586	Transforming protein RhoA OS=Homo sapiens OX=9606 GN=RHOA PE=1 SV=1	0.655	Down	0.000167054	RHOA	21.768	88.521	37.3	6	8	2
hsa04625 C-type lectin receptor signaling pathway	0.0165424	5	3.24	Q9ULZ3	Apoptosis-associated speck-like protein containing a CARD OS=Homo sapiens OX=9606 GN=PYCARD PE=1 SV=2	0.37	Down	0.0374604	PYCARD	21.627	10.579	12.3	2	2	2
hsa05133 Pertussis	0.0189233	4	3.76	P63096	Guanine nucleotide-binding protein G(i) subunit alpha-1 OS=Homo sapiens OX=9606 GN=GNAI1 PE=1 SV=2	0.56	Down	0.00186684	GNAI1	40.361	25.929	18.9	6	11	3
hsa05133 Pertussis	0.0189233	4	3.76	P0DP25	Calmodulin-3 OS=Homo sapiens OX=9606 GN=CALM3 PE=1 SV=1	0.578	Down	0.000143218	CALM3	16.837	91.732	36.9	5	15	3
hsa05133 Pertussis	0.0189233	4	3.76	P61586	Transforming protein RhoA OS=Homo sapiens OX=9606 GN=RHOA PE=1 SV=1	0.655	Down	0.000167054	RHOA	21.768	88.521	37.3	6	8	2
hsa05133 Pertussis	0.0189233	4	3.76	Q9ULZ3	Apoptosis-associated speck-like protein containing a CARD OS=Homo sapiens OX=9606 GN=PYCARD PE=1 SV=2	0.37	Down	0.0374604	PYCARD	21.627	10.579	12.3	2	2	2
hsa04724 Glutamatergic synapse	0.0190289	5	3.14	P62879	Guanine nucleotide-binding protein G(I)/G(S)/G(T) subunit beta-2 OS=Homo sapiens OX=9606 GN=GNB2 PE=1 SV=3	0.631	Down	0.000175419	GNB2	37.331	102.54	25.6	8	14	3
hsa04724 Glutamatergic synapse	0.0190289	5	3.14	P63092	Guanine nucleotide-binding protein G(s) subunit alpha isoforms short OS=Homo sapiens OX=9606 GN=GNAS PE=1 SV=1	0.639	Down	0.0010571	GNAS	45.664	40.563	18.3	7	14	6
hsa04724 Glutamatergic synapse	0.0190289	5	3.14	P63096	Guanine nucleotide-binding protein G(i) subunit alpha-1 OS=Homo sapiens OX=9606 GN=GNAI1 PE=1 SV=2	0.56	Down	0.00186684	GNAI1	40.361	25.929	18.9	6	11	3
hsa04724 Glutamatergic synapse	0.0190289	5	3.14	Q96QD8	Sodium-coupled neutral amino acid transporter 2 OS=Homo sapiens OX=9606 GN=SLC38A2 PE=1 SV=2	0.647	Down	0.00145904	SLC38A2	56.025	66.534	4.2	1	2	1
hsa04724 Glutamatergic synapse	0.0190289	5	3.14	Q9UBI6	Guanine nucleotide-binding protein G(I)/G(S)/G(O) subunit gamma-12 OS=Homo sapiens OX=9606 GN=GNG12 PE=1 SV=3	0.533	Down	0.00112649	GNG12	8.0061	192.96	56.9	3	7	3
hsa05414 Dilated cardiomyopathy (DCM)	0.0190289	5	3.14	Q14118	Dystroglycan OS=Homo sapiens OX=9606 GN=DAG1 PE=1 SV=2	0.518	Down	0.000451733	DAG1	97.44	80.899	10.4	8	10	8
hsa05414 Dilated cardiomyopathy (DCM)	0.0190289	5	3.14	P67936	Tropomyosin alpha-4 chain OS=Homo sapiens OX=9606 GN=TPM4 PE=1 SV=3	0.574	Down	0.000451733	TPM4	28.521	49.154	31.5	10	10	4
hsa05414 Dilated cardiomyopathy (DCM)	0.0190289	5	3.14	P63092	Guanine nucleotide-binding protein G(s) subunit alpha isoforms short OS=Homo sapiens OX=9606 GN=GNAS PE=1 SV=1	0.639	Down	0.0010571	GNAS	45.664	40.563	18.3	7	14	6
hsa05414 Dilated cardiomyopathy (DCM)	0.0190289	5	3.14	Q92629	Delta-sarcoglycan OS=Homo sapiens OX=9606 GN=SGCD PE=1 SV=2	0.63	Down	0.00162999	SGCD	32.071	18.882	11.4	3	3	3
hsa05414 Dilated cardiomyopathy (DCM)	0.0190289	5	3.14	P09493	Tropomyosin alpha-1 chain OS=Homo sapiens OX=9606 GN=TPM1 PE=1 SV=2	0.666	Down	0.000626613	TPM1	32.708	154.76	40.8	13	14	6
hsa04971 Gastric acid secretion	0.0263273	4	3.42	P63092	Guanine nucleotide-binding protein G(s) subunit alpha isoforms short OS=Homo sapiens OX=9606 GN=GNAS PE=1 SV=1	0.639	Down	0.0010571	GNAS	45.664	40.563	18.3	7	14	6
hsa04971 Gastric acid secretion	0.0263273	4	3.42	P63096	Guanine nucleotide-binding protein G(i) subunit alpha-1 OS=Homo sapiens OX=9606 GN=GNAI1 PE=1 SV=2	0.56	Down	0.00186684	GNAI1	40.361	25.929	18.9	6	11	3
hsa04971 Gastric acid secretion	0.0263273	4	3.42	P0DP25	Calmodulin-3 OS=Homo sapiens OX=9606 GN=CALM3 PE=1 SV=1	0.578	Down	0.000143218	CALM3	16.837	91.732	36.9	5	15	3
hsa04971 Gastric acid secretion	0.0263273	4	3.42	Q13557	Calcium/calmodulin-dependent protein kinase type II subunit delta OS=Homo sapiens OX=9606 GN=CAMK2D PE=1 SV=3	0.607	Down	0.000143218	CAMK2D	56.369	44.798	13.8	6	8	5
hsa05031 Amphetamine addiction	0.0282853	3	4.34	P63092	Guanine nucleotide-binding protein G(s) subunit alpha isoforms short OS=Homo sapiens OX=9606 GN=GNAS PE=1 SV=1	0.639	Down	0.0010571	GNAS	45.664	40.563	18.3	7	14	6
hsa05031 Amphetamine addiction	0.0282853	3	4.34	P0DP25	Calmodulin-3 OS=Homo sapiens OX=9606 GN=CALM3 PE=1 SV=1	0.578	Down	0.000143218	CALM3	16.837	91.732	36.9	5	15	3
hsa05031 Amphetamine addiction	0.0282853	3	4.34	Q13557	Calcium/calmodulin-dependent protein kinase type II subunit delta OS=Homo sapiens OX=9606 GN=CAMK2D PE=1 SV=3	0.607	Down	0.000143218	CAMK2D	56.369	44.798	13.8	6	8	5
hsa05418 Fluid shear stress and atherosclerosis	0.0294525	6	2.51	P34741	Syndecan-2 OS=Homo sapiens OX=9606 GN=SDC2 PE=1 SV=2	0.418	Down	0.000878145	SDC2	22.16	6.5886	7.5	1	1	1
hsa05418 Fluid shear stress and atherosclerosis	0.0294525	6	2.51	P35052	Glypican-1 OS=Homo sapiens OX=9606 GN=GPC1 PE=1 SV=2	0.625	Down	0.000164527	GPC1	61.68	164.94	30.3	12	15	12
hsa05418 Fluid shear stress and atherosclerosis	0.0294525	6	2.51	P0DP25	Calmodulin-3 OS=Homo sapiens OX=9606 GN=CALM3 PE=1 SV=1	0.578	Down	0.000143218	CALM3	16.837	91.732	36.9	5	15	3
hsa05418 Fluid shear stress and atherosclerosis	0.0294525	6	2.51	Q6EEV6	Small ubiquitin-related modifier 4 OS=Homo sapiens OX=9606 GN=SUMO4 PE=1 SV=2	0.602	Down	0.000973161	SUMO4	10.685	8.325	12.6	1	2	1
hsa05418 Fluid shear stress and atherosclerosis	0.0294525	6	2.51	P28161	Glutathione S-transferase Mu 2 OS=Homo sapiens OX=9606 GN=GSTM2 PE=1 SV=2	0.62	Down	0.00331445	GSTM2	25.744	44.738	28.4	4	5	4
hsa05418 Fluid shear stress and atherosclerosis	0.0294525	6	2.51	P61586	Transforming protein RhoA OS=Homo sapiens OX=9606 GN=RHOA PE=1 SV=1	0.655	Down	0.000167054	RHOA	21.768	88.521	37.3	6	8	2
hsa04010 MAPK signaling pathway	0.0296508	8	2.15	Q7L7X3	Serine/threonine-protein kinase TAO1 OS=Homo sapiens OX=9606 GN=TAOK1 PE=1 SV=1	0.634	Down	0.000626613	TAOK1	116.07	6.7647	1.2	1	1	1
hsa04010 MAPK signaling pathway	0.0296508	8	2.15	P51452	Dual specificity protein phosphatase 3 OS=Homo sapiens OX=9606 GN=DUSP3 PE=1 SV=1	0.616	Down	0.000878145	DUSP3	20.478	46.156	27	4	6	4
hsa04010 MAPK signaling pathway	0.0296508	8	2.15	P62070	Ras-related protein R-Ras2 OS=Homo sapiens OX=9606 GN=RRAS2 PE=1 SV=1	0.571	Down	0.000451733	RRAS2	23.399	58.936	36.3	6	8	4
hsa04010 MAPK signaling pathway	0.0296508	8	2.15	P25445	Tumor necrosis factor receptor superfamily member 6 OS=Homo sapiens OX=9606 GN=FAS PE=1 SV=1	0.654	Down	0.00145612	FAS	37.732	34.577	10.1	4	4	4
hsa04010 MAPK signaling pathway	0.0296508	8	2.15	P61224	Ras-related protein Rap-1b OS=Homo sapiens OX=9606 GN=RAP1B PE=1 SV=1	0.556	Down	0.000973161	RAP1B	20.825	81.577	31.5	6	11	4
hsa04010 MAPK signaling pathway	0.0296508	8	2.15	O14807	Ras-related protein M-Ras OS=Homo sapiens OX=9606 GN=MRAS PE=1 SV=2	0.636	Down	0.00226608	MRAS	23.846	40.49	19.7	4	4	4
hsa04010 MAPK signaling pathway	0.0296508	8	2.15	P09619	Platelet-derived growth factor receptor beta OS=Homo sapiens OX=9606 GN=PDGFRB PE=1 SV=1	0.571	Down	0.00177519	PDGFRB	123.97	121.39	11.8	11	15	11
hsa04010 MAPK signaling pathway	0.0296508	8	2.15	Q9UBI6	Guanine nucleotide-binding protein G(I)/G(S)/G(O) subunit gamma-12 OS=Homo sapiens OX=9606 GN=GNG12 PE=1 SV=3	0.533	Down	0.00112649	GNG12	8.0061	192.96	56.9	3	7	3
hsa05163 Human cytomegalovirus infection	0.0314261	9	2.02	P62879	Guanine nucleotide-binding protein G(I)/G(S)/G(T) subunit beta-2 OS=Homo sapiens OX=9606 GN=GNB2 PE=1 SV=3	0.631	Down	0.000175419	GNB2	37.331	102.54	25.6	8	14	3
hsa05163 Human cytomegalovirus infection	0.0314261	9	2.02	P63092	Guanine nucleotide-binding protein G(s) subunit alpha isoforms short OS=Homo sapiens OX=9606 GN=GNAS PE=1 SV=1	0.639	Down	0.0010571	GNAS	45.664	40.563	18.3	7	14	6
hsa05163 Human cytomegalovirus infection	0.0314261	9	2.02	P25445	Tumor necrosis factor receptor superfamily member 6 OS=Homo sapiens OX=9606 GN=FAS PE=1 SV=1	0.654	Down	0.00145612	FAS	37.732	34.577	10.1	4	4	4
hsa05163 Human cytomegalovirus infection	0.0314261	9	2.02	P63096	Guanine nucleotide-binding protein G(i) subunit alpha-1 OS=Homo sapiens OX=9606 GN=GNAI1 PE=1 SV=2	0.56	Down	0.00186684	GNAI1	40.361	25.929	18.9	6	11	3
hsa05163 Human cytomegalovirus infection	0.0314261	9	2.02	P0DP25	Calmodulin-3 OS=Homo sapiens OX=9606 GN=CALM3 PE=1 SV=1	0.578	Down	0.000143218	CALM3	16.837	91.732	36.9	5	15	3
hsa05163 Human cytomegalovirus infection	0.0314261	9	2.02	Q9UBI6	Guanine nucleotide-binding protein G(I)/G(S)/G(O) subunit gamma-12 OS=Homo sapiens OX=9606 GN=GNG12 PE=1 SV=3	0.533	Down	0.00112649	GNG12	8.0061	192.96	56.9	3	7	3
hsa05163 Human cytomegalovirus infection	0.0314261	9	2.02	Q08334	Interleukin-10 receptor subunit beta OS=Homo sapiens OX=9606 GN=IL10RB PE=1 SV=2	0.573	Down	0.00465365	IL10RB	36.995	6.6321	4	1	1	1
hsa05163 Human cytomegalovirus infection	0.0314261	9	2.02	P29992	Guanine nucleotide-binding protein subunit alpha-11 OS=Homo sapiens OX=9606 GN=GNA11 PE=1 SV=2	0.574	Down	0.000878145	GNA11	42.123	23.359	20.1	6	8	3
hsa05163 Human cytomegalovirus infection	0.0314261	9	2.02	P61586	Transforming protein RhoA OS=Homo sapiens OX=9606 GN=RHOA PE=1 SV=1	0.655	Down	0.000167054	RHOA	21.768	88.521	37.3	6	8	2
hsa04972 Pancreatic secretion	0.0352518	4	3.14	P63092	Guanine nucleotide-binding protein G(s) subunit alpha isoforms short OS=Homo sapiens OX=9606 GN=GNAS PE=1 SV=1	0.639	Down	0.0010571	GNAS	45.664	40.563	18.3	7	14	6
hsa04972 Pancreatic secretion	0.0352518	4	3.14	P61224	Ras-related protein Rap-1b OS=Homo sapiens OX=9606 GN=RAP1B PE=1 SV=1	0.556	Down	0.000973161	RAP1B	20.825	81.577	31.5	6	11	4
hsa04972 Pancreatic secretion	0.0352518	4	3.14	P23634	Plasma membrane calcium-transporting ATPase 4 OS=Homo sapiens OX=9606 GN=ATP2B4 PE=1 SV=2	0.611	Down	0.00112649	ATP2B4	137.92	215.23	18.2	18	30	10
hsa04972 Pancreatic secretion	0.0352518	4	3.14	P61586	Transforming protein RhoA OS=Homo sapiens OX=9606 GN=RHOA PE=1 SV=1	0.655	Down	0.000167054	RHOA	21.768	88.521	37.3	6	8	2
hsa04022 cGMP-PKG signaling pathway	0.0390141	6	2.35	P29992	Guanine nucleotide-binding protein subunit alpha-11 OS=Homo sapiens OX=9606 GN=GNA11 PE=1 SV=2	0.574	Down	0.000878145	GNA11	42.123	23.359	20.1	6	8	3
hsa04022 cGMP-PKG signaling pathway	0.0390141	6	2.35	P63096	Guanine nucleotide-binding protein G(i) subunit alpha-1 OS=Homo sapiens OX=9606 GN=GNAI1 PE=1 SV=2	0.56	Down	0.00186684	GNAI1	40.361	25.929	18.9	6	11	3
hsa04022 cGMP-PKG signaling pathway	0.0390141	6	2.35	P0DP25	Calmodulin-3 OS=Homo sapiens OX=9606 GN=CALM3 PE=1 SV=1	0.578	Down	0.000143218	CALM3	16.837	91.732	36.9	5	15	3
hsa04022 cGMP-PKG signaling pathway	0.0390141	6	2.35	Q9Y6F6	Protein MRVI1 OS=Homo sapiens OX=9606 GN=MRVI1 PE=1 SV=3	0.622	Down	0.000451733	MRVI1	97.929	64.318	10.7	8	9	8
hsa04022 cGMP-PKG signaling pathway	0.0390141	6	2.35	P23634	Plasma membrane calcium-transporting ATPase 4 OS=Homo sapiens OX=9606 GN=ATP2B4 PE=1 SV=2	0.611	Down	0.00112649	ATP2B4	137.92	215.23	18.2	18	30	10
hsa04022 cGMP-PKG signaling pathway	0.0390141	6	2.35	P61586	Transforming protein RhoA OS=Homo sapiens OX=9606 GN=RHOA PE=1 SV=1	0.655	Down	0.000167054	RHOA	21.768	88.521	37.3	6	8	2
hsa05034 Alcoholism	0.0391045	5	2.61	P62879	Guanine nucleotide-binding protein G(I)/G(S)/G(T) subunit beta-2 OS=Homo sapiens OX=9606 GN=GNB2 PE=1 SV=3	0.631	Down	0.000175419	GNB2	37.331	102.54	25.6	8	14	3
hsa05034 Alcoholism	0.0391045	5	2.61	P63092	Guanine nucleotide-binding protein G(s) subunit alpha isoforms short OS=Homo sapiens OX=9606 GN=GNAS PE=1 SV=1	0.639	Down	0.0010571	GNAS	45.664	40.563	18.3	7	14	6
hsa05034 Alcoholism	0.0391045	5	2.61	P63096	Guanine nucleotide-binding protein G(i) subunit alpha-1 OS=Homo sapiens OX=9606 GN=GNAI1 PE=1 SV=2	0.56	Down	0.00186684	GNAI1	40.361	25.929	18.9	6	11	3
hsa05034 Alcoholism	0.0391045	5	2.61	P0DP25	Calmodulin-3 OS=Homo sapiens OX=9606 GN=CALM3 PE=1 SV=1	0.578	Down	0.000143218	CALM3	16.837	91.732	36.9	5	15	3
hsa05034 Alcoholism	0.0391045	5	2.61	Q9UBI6	Guanine nucleotide-binding protein G(I)/G(S)/G(O) subunit gamma-12 OS=Homo sapiens OX=9606 GN=GNG12 PE=1 SV=3	0.533	Down	0.00112649	GNG12	8.0061	192.96	56.9	3	7	3
hsa05200 Pathways in cancer	0.0401821	13	1.69	P62879	Guanine nucleotide-binding protein G(I)/G(S)/G(T) subunit beta-2 OS=Homo sapiens OX=9606 GN=GNB2 PE=1 SV=3	0.631	Down	0.000175419	GNB2	37.331	102.54	25.6	8	14	3
hsa05200 Pathways in cancer	0.0401821	13	1.69	P63092	Guanine nucleotide-binding protein G(s) subunit alpha isoforms short OS=Homo sapiens OX=9606 GN=GNAS PE=1 SV=1	0.639	Down	0.0010571	GNAS	45.664	40.563	18.3	7	14	6
hsa05200 Pathways in cancer	0.0401821	13	1.69	P25445	Tumor necrosis factor receptor superfamily member 6 OS=Homo sapiens OX=9606 GN=FAS PE=1 SV=1	0.654	Down	0.00145612	FAS	37.732	34.577	10.1	4	4	4
hsa05200 Pathways in cancer	0.0401821	13	1.69	P63096	Guanine nucleotide-binding protein G(i) subunit alpha-1 OS=Homo sapiens OX=9606 GN=GNAI1 PE=1 SV=2	0.56	Down	0.00186684	GNAI1	40.361	25.929	18.9	6	11	3
hsa05200 Pathways in cancer	0.0401821	13	1.69	P0DP25	Calmodulin-3 OS=Homo sapiens OX=9606 GN=CALM3 PE=1 SV=1	0.578	Down	0.000143218	CALM3	16.837	91.732	36.9	5	15	3
hsa05200 Pathways in cancer	0.0401821	13	1.69	P41221	Protein Wnt-5a OS=Homo sapiens OX=9606 GN=WNT5A PE=1 SV=2	0.481	Down	0.000765643	WNT5A	42.339	19.297	7.6	3	4	3
hsa05200 Pathways in cancer	0.0401821	13	1.69	Q13557	Calcium/calmodulin-dependent protein kinase type II subunit delta OS=Homo sapiens OX=9606 GN=CAMK2D PE=1 SV=3	0.607	Down	0.000143218	CAMK2D	56.369	44.798	13.8	6	8	5
hsa05200 Pathways in cancer	0.0401821	13	1.69	P09619	Platelet-derived growth factor receptor beta OS=Homo sapiens OX=9606 GN=PDGFRB PE=1 SV=1	0.571	Down	0.00177519	PDGFRB	123.97	121.39	11.8	11	15	11
hsa05200 Pathways in cancer	0.0401821	13	1.69	P28161	Glutathione S-transferase Mu 2 OS=Homo sapiens OX=9606 GN=GSTM2 PE=1 SV=2	0.62	Down	0.00331445	GSTM2	25.744	44.738	28.4	4	5	4
hsa05200 Pathways in cancer	0.0401821	13	1.69	Q9UBI6	Guanine nucleotide-binding protein G(I)/G(S)/G(O) subunit gamma-12 OS=Homo sapiens OX=9606 GN=GNG12 PE=1 SV=3	0.533	Down	0.00112649	GNG12	8.0061	192.96	56.9	3	7	3
hsa05200 Pathways in cancer	0.0401821	13	1.69	P29992	Guanine nucleotide-binding protein subunit alpha-11 OS=Homo sapiens OX=9606 GN=GNA11 PE=1 SV=2	0.574	Down	0.000878145	GNA11	42.123	23.359	20.1	6	8	3
hsa05200 Pathways in cancer	0.0401821	13	1.69	P25116	Proteinase-activated receptor 1 OS=Homo sapiens OX=9606 GN=F2R PE=1 SV=2	0.64	Down	0.0030031	F2R	47.44	6.3708	3.3	1	1	1
hsa05200 Pathways in cancer	0.0401821	13	1.69	P61586	Transforming protein RhoA OS=Homo sapiens OX=9606 GN=RHOA PE=1 SV=1	0.655	Down	0.000167054	RHOA	21.768	88.521	37.3	6	8	2
hsa05142 Chagas disease (American trypanosomiasis)	0.0457306	4	2.9	P29992	Guanine nucleotide-binding protein subunit alpha-11 OS=Homo sapiens OX=9606 GN=GNA11 PE=1 SV=2	0.574	Down	0.000878145	GNA11	42.123	23.359	20.1	6	8	3
hsa05142 Chagas disease (American trypanosomiasis)	0.0457306	4	2.9	P63092	Guanine nucleotide-binding protein G(s) subunit alpha isoforms short OS=Homo sapiens OX=9606 GN=GNAS PE=1 SV=1	0.639	Down	0.0010571	GNAS	45.664	40.563	18.3	7	14	6
hsa05142 Chagas disease (American trypanosomiasis)	0.0457306	4	2.9	P25445	Tumor necrosis factor receptor superfamily member 6 OS=Homo sapiens OX=9606 GN=FAS PE=1 SV=1	0.654	Down	0.00145612	FAS	37.732	34.577	10.1	4	4	4
hsa05142 Chagas disease (American trypanosomiasis)	0.0457306	4	2.9	P63096	Guanine nucleotide-binding protein G(i) subunit alpha-1 OS=Homo sapiens OX=9606 GN=GNAI1 PE=1 SV=2	0.56	Down	0.00186684	GNAI1	40.361	25.929	18.9	6	11	3
hsa05205 Proteoglycans in cancer	0.0461873	9	1.88	P25445	Tumor necrosis factor receptor superfamily member 6 OS=Homo sapiens OX=9606 GN=FAS PE=1 SV=1	0.654	Down	0.00145612	FAS	37.732	34.577	10.1	4	4	4
hsa05205 Proteoglycans in cancer	0.0461873	9	1.88	P34741	Syndecan-2 OS=Homo sapiens OX=9606 GN=SDC2 PE=1 SV=2	0.418	Down	0.000878145	SDC2	22.16	6.5886	7.5	1	1	1
hsa05205 Proteoglycans in cancer	0.0461873	9	1.88	P35052	Glypican-1 OS=Homo sapiens OX=9606 GN=GPC1 PE=1 SV=2	0.625	Down	0.000164527	GPC1	61.68	164.94	30.3	12	15	12
hsa05205 Proteoglycans in cancer	0.0461873	9	1.88	P41221	Protein Wnt-5a OS=Homo sapiens OX=9606 GN=WNT5A PE=1 SV=2	0.481	Down	0.000765643	WNT5A	42.339	19.297	7.6	3	4	3
hsa05205 Proteoglycans in cancer	0.0461873	9	1.88	Q13557	Calcium/calmodulin-dependent protein kinase type II subunit delta OS=Homo sapiens OX=9606 GN=CAMK2D PE=1 SV=3	0.607	Down	0.000143218	CAMK2D	56.369	44.798	13.8	6	8	5
hsa05205 Proteoglycans in cancer	0.0461873	9	1.88	O14807	Ras-related protein M-Ras OS=Homo sapiens OX=9606 GN=MRAS PE=1 SV=2	0.636	Down	0.00226608	MRAS	23.846	40.49	19.7	4	4	4
hsa05205 Proteoglycans in cancer	0.0461873	9	1.88	P07996	Thrombospondin-1 OS=Homo sapiens OX=9606 GN=THBS1 PE=1 SV=2	0.622	Down	0.00179613	THBS1	129.38	323.31	38.4	38	23	11
hsa05205 Proteoglycans in cancer	0.0461873	9	1.88	P62070	Ras-related protein R-Ras2 OS=Homo sapiens OX=9606 GN=RRAS2 PE=1 SV=1	0.571	Down	0.000451733	RRAS2	23.399	58.936	36.3	6	8	4
hsa05205 Proteoglycans in cancer	0.0461873	9	1.88	P61586	Transforming protein RhoA OS=Homo sapiens OX=9606 GN=RHOA PE=1 SV=1	0.655	Down	0.000167054	RHOA	21.768	88.521	37.3	6	8	2
hsa04210 Apoptosis	0.0463763	6	2.26	P25445	Tumor necrosis factor receptor superfamily member 6 OS=Homo sapiens OX=9606 GN=FAS PE=1 SV=1	0.654	Down	0.00145612	FAS	37.732	34.577	10.1	4	4	4
hsa04210 Apoptosis	0.0463763	6	2.26	P68366	Tubulin alpha-4A chain OS=Homo sapiens OX=9606 GN=TUBA4A PE=1 SV=1	0.595	Down	0.00120629	TUBA4A	49.924	6.9972	32.8	12	32	1
hsa04210 Apoptosis	0.0463763	6	2.26	O14763	Tumor necrosis factor receptor superfamily member 10B OS=Homo sapiens OX=9606 GN=TNFRSF10B PE=1 SV=2	0.613	Down	0.000878145	TNFRSF10B	47.878	13.673	6.1	2	2	2
hsa04210 Apoptosis	0.0463763	6	2.26	Q9BQE3	Tubulin alpha-1C chain OS=Homo sapiens OX=9606 GN=TUBA1C PE=1 SV=1	0.625	Down	0.000143218	TUBA1C	49.895	40.148	39.2	14	37	2
hsa04210 Apoptosis	0.0463763	6	2.26	P43235	Cathepsin K OS=Homo sapiens OX=9606 GN=CTSK PE=1 SV=1	0.499	Down	0.00530026	CTSK	36.966	6.2208	9.4	2	2	1
hsa04210 Apoptosis	0.0463763	6	2.26	P07858	Cathepsin B OS=Homo sapiens OX=9606 GN=CTSB PE=1 SV=3	0.604	Down	0.000626613	CTSB	37.821	84.055	35.7	9	19	9
hsa04911 Insulin secretion	0.0493352	3	3.53	P29992	Guanine nucleotide-binding protein subunit alpha-11 OS=Homo sapiens OX=9606 GN=GNA11 PE=1 SV=2	0.574	Down	0.000878145	GNA11	42.123	23.359	20.1	6	8	3
hsa04911 Insulin secretion	0.0493352	3	3.53	P63092	Guanine nucleotide-binding protein G(s) subunit alpha isoforms short OS=Homo sapiens OX=9606 GN=GNAS PE=1 SV=1	0.639	Down	0.0010571	GNAS	45.664	40.563	18.3	7	14	6
hsa04911 Insulin secretion	0.0493352	3	3.53	Q13557	Calcium/calmodulin-dependent protein kinase type II subunit delta OS=Homo sapiens OX=9606 GN=CAMK2D PE=1 SV=3	0.607	Down	0.000143218	CAMK2D	56.369	44.798	13.8	6	8	5
hsa00830 Retinol metabolism	0.0635298	2	4.7	O75911	Short-chain dehydrogenase/reductase 3 OS=Homo sapiens OX=9606 GN=DHRS3 PE=1 SV=2	0.526	Down	0.00163631	DHRS3	33.548	73.103	15.2	5	7	5
hsa00830 Retinol metabolism	0.0635298	2	4.7	P00352	Retinal dehydrogenase 1 OS=Homo sapiens OX=9606 GN=ALDH1A1 PE=1 SV=2	0.658	Down	0.000451733	ALDH1A1	54.861	315.09	35.7	15	43	14
hsa05206 MicroRNAs in cancer	0.0635533	6	2.09	O95980	Reversion-inducing cysteine-rich protein with Kazal motifs OS=Homo sapiens OX=9606 GN=RECK PE=1 SV=1	0.54	Down	0.000451733	RECK	106.46	172.1	27.1	19	25	19
hsa05206 MicroRNAs in cancer	0.0635533	6	2.09	P07996	Thrombospondin-1 OS=Homo sapiens OX=9606 GN=THBS1 PE=1 SV=2	0.622	Down	0.00179613	THBS1	129.38	323.31	38.4	38	23	11
hsa05206 MicroRNAs in cancer	0.0635533	6	2.09	P09493	Tropomyosin alpha-1 chain OS=Homo sapiens OX=9606 GN=TPM1 PE=1 SV=2	0.666	Down	0.000626613	TPM1	32.708	154.76	40.8	13	14	6
hsa05206 MicroRNAs in cancer	0.0635533	6	2.09	P09619	Platelet-derived growth factor receptor beta OS=Homo sapiens OX=9606 GN=PDGFRB PE=1 SV=1	0.571	Down	0.00177519	PDGFRB	123.97	121.39	11.8	11	15	11
hsa05206 MicroRNAs in cancer	0.0635533	6	2.09	P29966	Myristoylated alanine-rich C-kinase substrate OS=Homo sapiens OX=9606 GN=MARCKS PE=1 SV=4	0.625	Down	0.000143218	MARCKS	31.554	58.427	22.6	5	10	5
hsa05206 MicroRNAs in cancer	0.0635533	6	2.09	P61586	Transforming protein RhoA OS=Homo sapiens OX=9606 GN=RHOA PE=1 SV=1	0.655	Down	0.000167054	RHOA	21.768	88.521	37.3	6	8	2
hsa04928 Parathyroid hormone synthesis, secretion and action	0.0643632	4	2.6	P29992	Guanine nucleotide-binding protein subunit alpha-11 OS=Homo sapiens OX=9606 GN=GNA11 PE=1 SV=2	0.574	Down	0.000878145	GNA11	42.123	23.359	20.1	6	8	3
hsa04928 Parathyroid hormone synthesis, secretion and action	0.0643632	4	2.6	P63092	Guanine nucleotide-binding protein G(s) subunit alpha isoforms short OS=Homo sapiens OX=9606 GN=GNAS PE=1 SV=1	0.639	Down	0.0010571	GNAS	45.664	40.563	18.3	7	14	6
hsa04928 Parathyroid hormone synthesis, secretion and action	0.0643632	4	2.6	P63096	Guanine nucleotide-binding protein G(i) subunit alpha-1 OS=Homo sapiens OX=9606 GN=GNAI1 PE=1 SV=2	0.56	Down	0.00186684	GNAI1	40.361	25.929	18.9	6	11	3
hsa04928 Parathyroid hormone synthesis, secretion and action	0.0643632	4	2.6	P61586	Transforming protein RhoA OS=Homo sapiens OX=9606 GN=RHOA PE=1 SV=1	0.655	Down	0.000167054	RHOA	21.768	88.521	37.3	6	8	2
hsa04726 Serotonergic synapse	0.0643632	4	2.6	P62879	Guanine nucleotide-binding protein G(I)/G(S)/G(T) subunit beta-2 OS=Homo sapiens OX=9606 GN=GNB2 PE=1 SV=3	0.631	Down	0.000175419	GNB2	37.331	102.54	25.6	8	14	3
hsa04726 Serotonergic synapse	0.0643632	4	2.6	P63092	Guanine nucleotide-binding protein G(s) subunit alpha isoforms short OS=Homo sapiens OX=9606 GN=GNAS PE=1 SV=1	0.639	Down	0.0010571	GNAS	45.664	40.563	18.3	7	14	6
hsa04726 Serotonergic synapse	0.0643632	4	2.6	P63096	Guanine nucleotide-binding protein G(i) subunit alpha-1 OS=Homo sapiens OX=9606 GN=GNAI1 PE=1 SV=2	0.56	Down	0.00186684	GNAI1	40.361	25.929	18.9	6	11	3
hsa04726 Serotonergic synapse	0.0643632	4	2.6	Q9UBI6	Guanine nucleotide-binding protein G(I)/G(S)/G(O) subunit gamma-12 OS=Homo sapiens OX=9606 GN=GNG12 PE=1 SV=3	0.533	Down	0.00112649	GNG12	8.0061	192.96	56.9	3	7	3
hsa04912 GnRH signaling pathway	0.0643632	4	2.6	P29992	Guanine nucleotide-binding protein subunit alpha-11 OS=Homo sapiens OX=9606 GN=GNA11 PE=1 SV=2	0.574	Down	0.000878145	GNA11	42.123	23.359	20.1	6	8	3
hsa04912 GnRH signaling pathway	0.0643632	4	2.6	P63092	Guanine nucleotide-binding protein G(s) subunit alpha isoforms short OS=Homo sapiens OX=9606 GN=GNAS PE=1 SV=1	0.639	Down	0.0010571	GNAS	45.664	40.563	18.3	7	14	6
hsa04912 GnRH signaling pathway	0.0643632	4	2.6	P0DP25	Calmodulin-3 OS=Homo sapiens OX=9606 GN=CALM3 PE=1 SV=1	0.578	Down	0.000143218	CALM3	16.837	91.732	36.9	5	15	3
hsa04912 GnRH signaling pathway	0.0643632	4	2.6	Q13557	Calcium/calmodulin-dependent protein kinase type II subunit delta OS=Homo sapiens OX=9606 GN=CAMK2D PE=1 SV=3	0.607	Down	0.000143218	CAMK2D	56.369	44.798	13.8	6	8	5
hsa05410 Hypertrophic cardiomyopathy (HCM)	0.0713377	4	2.51	Q14118	Dystroglycan OS=Homo sapiens OX=9606 GN=DAG1 PE=1 SV=2	0.518	Down	0.000451733	DAG1	97.44	80.899	10.4	8	10	8
hsa05410 Hypertrophic cardiomyopathy (HCM)	0.0713377	4	2.51	P67936	Tropomyosin alpha-4 chain OS=Homo sapiens OX=9606 GN=TPM4 PE=1 SV=3	0.574	Down	0.000451733	TPM4	28.521	49.154	31.5	10	10	4
hsa05410 Hypertrophic cardiomyopathy (HCM)	0.0713377	4	2.51	Q92629	Delta-sarcoglycan OS=Homo sapiens OX=9606 GN=SGCD PE=1 SV=2	0.63	Down	0.00162999	SGCD	32.071	18.882	11.4	3	3	3
hsa05410 Hypertrophic cardiomyopathy (HCM)	0.0713377	4	2.51	P09493	Tropomyosin alpha-1 chain OS=Homo sapiens OX=9606 GN=TPM1 PE=1 SV=2	0.666	Down	0.000626613	TPM1	32.708	154.76	40.8	13	14	6
hsa04621 NOD-like receptor signaling pathway	0.0733847	6	2.02	Q7Z434	Mitochondrial antiviral-signaling protein OS=Homo sapiens OX=9606 GN=MAVS PE=1 SV=2	0.647	Down	0.00713379	MAVS	56.527	24.456	6.7	3	3	3
hsa04621 NOD-like receptor signaling pathway	0.0733847	6	2.02	Q9H6X2	Anthrax toxin receptor 1 OS=Homo sapiens OX=9606 GN=ANTXR1 PE=1 SV=2	0.557	Down	0.000779304	ANTXR1	62.788	13.326	4.1	2	2	2
hsa04621 NOD-like receptor signaling pathway	0.0733847	6	2.02	Q16666	Gamma-interferon-inducible protein 16 OS=Homo sapiens OX=9606 GN=IFI16 PE=1 SV=3	0.495	Down	0.00371989	IFI16	88.255	28.23	5.4	3	4	3
hsa04621 NOD-like receptor signaling pathway	0.0733847	6	2.02	P61586	Transforming protein RhoA OS=Homo sapiens OX=9606 GN=RHOA PE=1 SV=1	0.655	Down	0.000167054	RHOA	21.768	88.521	37.3	6	8	2
hsa04621 NOD-like receptor signaling pathway	0.0733847	6	2.02	Q9ULZ3	Apoptosis-associated speck-like protein containing a CARD OS=Homo sapiens OX=9606 GN=PYCARD PE=1 SV=2	0.37	Down	0.0374604	PYCARD	21.627	10.579	12.3	2	2	2
hsa04621 NOD-like receptor signaling pathway	0.0733847	6	2.02	P07858	Cathepsin B OS=Homo sapiens OX=9606 GN=CTSB PE=1 SV=3	0.604	Down	0.000626613	CTSB	37.821	84.055	35.7	9	19	9
hsa04360 Axon guidance	0.0786113	6	1.98	P63096	Guanine nucleotide-binding protein G(i) subunit alpha-1 OS=Homo sapiens OX=9606 GN=GNAI1 PE=1 SV=2	0.56	Down	0.00186684	GNAI1	40.361	25.929	18.9	6	11	3
hsa04360 Axon guidance	0.0786113	6	1.98	P32004	Neural cell adhesion molecule L1 OS=Homo sapiens OX=9606 GN=L1CAM PE=1 SV=2	0.489	Down	0.000115127	L1CAM	140	209.59	14.2	14	17	14
hsa04360 Axon guidance	0.0786113	6	1.98	O15031	Plexin-B2 OS=Homo sapiens OX=9606 GN=PLXNB2 PE=1 SV=3	0.612	Down	0.000150583	PLXNB2	205.12	140.02	8.3	13	16	13
hsa04360 Axon guidance	0.0786113	6	1.98	P41221	Protein Wnt-5a OS=Homo sapiens OX=9606 GN=WNT5A PE=1 SV=2	0.481	Down	0.000765643	WNT5A	42.339	19.297	7.6	3	4	3
hsa04360 Axon guidance	0.0786113	6	1.98	Q13557	Calcium/calmodulin-dependent protein kinase type II subunit delta OS=Homo sapiens OX=9606 GN=CAMK2D PE=1 SV=3	0.607	Down	0.000143218	CAMK2D	56.369	44.798	13.8	6	8	5
hsa04360 Axon guidance	0.0786113	6	1.98	P61586	Transforming protein RhoA OS=Homo sapiens OX=9606 GN=RHOA PE=1 SV=1	0.655	Down	0.000167054	RHOA	21.768	88.521	37.3	6	8	2
hsa04975 Fat digestion and absorption	0.0789078	2	4.18	P16671	Platelet glycoprotein 4 OS=Homo sapiens OX=9606 GN=CD36 PE=1 SV=2	0.613	Down	0.000191528	CD36	53.053	40.227	13.8	6	7	6
hsa04975 Fat digestion and absorption	0.0789078	2	4.18	P04114	Apolipoprotein B-100 OS=Homo sapiens OX=9606 GN=APOB PE=1 SV=2	0.658	Down	0.00128244	APOB	515.6	21.597	1.2	5	4	3
hsa04970 Salivary secretion	0.0862117	3	2.82	P63092	Guanine nucleotide-binding protein G(s) subunit alpha isoforms short OS=Homo sapiens OX=9606 GN=GNAS PE=1 SV=1	0.639	Down	0.0010571	GNAS	45.664	40.563	18.3	7	14	6
hsa04970 Salivary secretion	0.0862117	3	2.82	P0DP25	Calmodulin-3 OS=Homo sapiens OX=9606 GN=CALM3 PE=1 SV=1	0.578	Down	0.000143218	CALM3	16.837	91.732	36.9	5	15	3
hsa04970 Salivary secretion	0.0862117	3	2.82	P23634	Plasma membrane calcium-transporting ATPase 4 OS=Homo sapiens OX=9606 GN=ATP2B4 PE=1 SV=2	0.611	Down	0.00112649	ATP2B4	137.92	215.23	18.2	18	30	10
hsa04630 JAK-STAT signaling pathway	0.0862117	3	2.82	Q13642	Four and a half LIM domains protein 1 OS=Homo sapiens OX=9606 GN=FHL1 PE=1 SV=4	0.463	Down	0.000632814	FHL1	36.263	118.49	35.6	10	14	10
hsa04630 JAK-STAT signaling pathway	0.0862117	3	2.82	P09619	Platelet-derived growth factor receptor beta OS=Homo sapiens OX=9606 GN=PDGFRB PE=1 SV=1	0.571	Down	0.00177519	PDGFRB	123.97	121.39	11.8	11	15	11
hsa04630 JAK-STAT signaling pathway	0.0862117	3	2.82	Q08334	Interleukin-10 receptor subunit beta OS=Homo sapiens OX=9606 GN=IL10RB PE=1 SV=2	0.573	Down	0.00465365	IL10RB	36.995	6.6321	4	1	1	1
hsa04979 Cholesterol metabolism	0.0862117	3	2.82	P16671	Platelet glycoprotein 4 OS=Homo sapiens OX=9606 GN=CD36 PE=1 SV=2	0.613	Down	0.000191528	CD36	53.053	40.227	13.8	6	7	6
hsa04979 Cholesterol metabolism	0.0862117	3	2.82	P61916	NPC intracellular cholesterol transporter 2 OS=Homo sapiens OX=9606 GN=NPC2 PE=1 SV=1	0.532	Down	0.000765643	NPC2	16.57	58.765	36.4	4	10	4
hsa04979 Cholesterol metabolism	0.0862117	3	2.82	P04114	Apolipoprotein B-100 OS=Homo sapiens OX=9606 GN=APOB PE=1 SV=2	0.658	Down	0.00128244	APOB	515.6	21.597	1.2	5	4	3
hsa04514 Cell adhesion molecules (CAMs)	0.0863941	4	2.35	Q7Z3B1	Neuronal growth regulator 1 OS=Homo sapiens OX=9606 GN=NEGR1 PE=1 SV=3	0.607	Down	0.00703221	NEGR1	38.719	13.946	5.4	2	2	2
hsa04514 Cell adhesion molecules (CAMs)	0.0863941	4	2.35	P34741	Syndecan-2 OS=Homo sapiens OX=9606 GN=SDC2 PE=1 SV=2	0.418	Down	0.000878145	SDC2	22.16	6.5886	7.5	1	1	1
hsa04514 Cell adhesion molecules (CAMs)	0.0863941	4	2.35	P32004	Neural cell adhesion molecule L1 OS=Homo sapiens OX=9606 GN=L1CAM PE=1 SV=2	0.489	Down	0.000115127	L1CAM	140	209.59	14.2	14	17	14
hsa04514 Cell adhesion molecules (CAMs)	0.0863941	4	2.35	Q9BX67	Junctional adhesion molecule C OS=Homo sapiens OX=9606 GN=JAM3 PE=1 SV=1	0.626	Down	0.00884413	JAM3	35.02	11.93	9	2	2	2
hsa04921 Oxytocin signaling pathway	0.0937846	5	2.05	P63092	Guanine nucleotide-binding protein G(s) subunit alpha isoforms short OS=Homo sapiens OX=9606 GN=GNAS PE=1 SV=1	0.639	Down	0.0010571	GNAS	45.664	40.563	18.3	7	14	6
hsa04921 Oxytocin signaling pathway	0.0937846	5	2.05	P63096	Guanine nucleotide-binding protein G(i) subunit alpha-1 OS=Homo sapiens OX=9606 GN=GNAI1 PE=1 SV=2	0.56	Down	0.00186684	GNAI1	40.361	25.929	18.9	6	11	3
hsa04921 Oxytocin signaling pathway	0.0937846	5	2.05	P0DP25	Calmodulin-3 OS=Homo sapiens OX=9606 GN=CALM3 PE=1 SV=1	0.578	Down	0.000143218	CALM3	16.837	91.732	36.9	5	15	3
hsa04921 Oxytocin signaling pathway	0.0937846	5	2.05	Q13557	Calcium/calmodulin-dependent protein kinase type II subunit delta OS=Homo sapiens OX=9606 GN=CAMK2D PE=1 SV=3	0.607	Down	0.000143218	CAMK2D	56.369	44.798	13.8	6	8	5
hsa04921 Oxytocin signaling pathway	0.0937846	5	2.05	P61586	Transforming protein RhoA OS=Homo sapiens OX=9606 GN=RHOA PE=1 SV=1	0.655	Down	0.000167054	RHOA	21.768	88.521	37.3	6	8	2
hsa05152 Tuberculosis	0.0937846	5	2.05	P0DP25	Calmodulin-3 OS=Homo sapiens OX=9606 GN=CALM3 PE=1 SV=1	0.578	Down	0.000143218	CALM3	16.837	91.732	36.9	5	15	3
hsa05152 Tuberculosis	0.0937846	5	2.05	Q15075	Early endosome antigen 1 OS=Homo sapiens OX=9606 GN=EEA1 PE=1 SV=2	0.665	Down	0.000451733	EEA1	162.46	256.24	24.7	29	35	29
hsa05152 Tuberculosis	0.0937846	5	2.05	Q13557	Calcium/calmodulin-dependent protein kinase type II subunit delta OS=Homo sapiens OX=9606 GN=CAMK2D PE=1 SV=3	0.607	Down	0.000143218	CAMK2D	56.369	44.798	13.8	6	8	5
hsa05152 Tuberculosis	0.0937846	5	2.05	P61586	Transforming protein RhoA OS=Homo sapiens OX=9606 GN=RHOA PE=1 SV=1	0.655	Down	0.000167054	RHOA	21.768	88.521	37.3	6	8	2
hsa05152 Tuberculosis	0.0937846	5	2.05	Q08334	Interleukin-10 receptor subunit beta OS=Homo sapiens OX=9606 GN=IL10RB PE=1 SV=2	0.573	Down	0.00465365	IL10RB	36.995	6.6321	4	1	1	1
hsa04923 Regulation of lipolysis in adipocytes	0.0953009	2	3.76	P63092	Guanine nucleotide-binding protein G(s) subunit alpha isoforms short OS=Homo sapiens OX=9606 GN=GNAS PE=1 SV=1	0.639	Down	0.0010571	GNAS	45.664	40.563	18.3	7	14	6
hsa04923 Regulation of lipolysis in adipocytes	0.0953009	2	3.76	P63096	Guanine nucleotide-binding protein G(i) subunit alpha-1 OS=Homo sapiens OX=9606 GN=GNAI1 PE=1 SV=2	0.56	Down	0.00186684	GNAI1	40.361	25.929	18.9	6	11	3
hsa04740 Olfactory transduction	0.0953009	2	3.76	P0DP25	Calmodulin-3 OS=Homo sapiens OX=9606 GN=CALM3 PE=1 SV=1	0.578	Down	0.000143218	CALM3	16.837	91.732	36.9	5	15	3
hsa04740 Olfactory transduction	0.0953009	2	3.76	Q13557	Calcium/calmodulin-dependent protein kinase type II subunit delta OS=Homo sapiens OX=9606 GN=CAMK2D PE=1 SV=3	0.607	Down	0.000143218	CAMK2D	56.369	44.798	13.8	6	8	5
hsa05030 Cocaine addiction	0.0953009	2	3.76	P63092	Guanine nucleotide-binding protein G(s) subunit alpha isoforms short OS=Homo sapiens OX=9606 GN=GNAS PE=1 SV=1	0.639	Down	0.0010571	GNAS	45.664	40.563	18.3	7	14	6
hsa05030 Cocaine addiction	0.0953009	2	3.76	P63096	Guanine nucleotide-binding protein G(i) subunit alpha-1 OS=Homo sapiens OX=9606 GN=GNAI1 PE=1 SV=2	0.56	Down	0.00186684	GNAI1	40.361	25.929	18.9	6	11	3
hsa05020 Prion diseases	0.0953009	2	3.76	P00441	Superoxide dismutase [Cu-Zn] OS=Homo sapiens OX=9606 GN=SOD1 PE=1 SV=2	0.54	Down	0.00218079	SOD1	15.936	5.9125	4.5	1	1	1
hsa05020 Prion diseases	0.0953009	2	3.76	P04156	Major prion protein OS=Homo sapiens OX=9606 GN=PRNP PE=1 SV=1	0.488	Down	0.000143218	PRNP	27.661	27.422	12.6	3	5	3
hsa00514 Other types of O-glycan biosynthesis	0.0953009	2	3.76	Q9H488	GDP-fucose protein O-fucosyltransferase 1 OS=Homo sapiens OX=9606 GN=POFUT1 PE=1 SV=1	0.652	Down	0.0136943	POFUT1	43.955	50.735	19.6	6	8	6
hsa00514 Other types of O-glycan biosynthesis	0.0953009	2	3.76	Q9Y2G5	GDP-fucose protein O-fucosyltransferase 2 OS=Homo sapiens OX=9606 GN=POFUT2 PE=1 SV=3	0.618	Down	0.00355304	POFUT2	49.975	52.589	19.8	8	10	8
hsa04750 Inflammatory mediator regulation of TRP channels	0.0968405	3	2.69	P63092	Guanine nucleotide-binding protein G(s) subunit alpha isoforms short OS=Homo sapiens OX=9606 GN=GNAS PE=1 SV=1	0.639	Down	0.0010571	GNAS	45.664	40.563	18.3	7	14	6
hsa04750 Inflammatory mediator regulation of TRP channels	0.0968405	3	2.69	P0DP25	Calmodulin-3 OS=Homo sapiens OX=9606 GN=CALM3 PE=1 SV=1	0.578	Down	0.000143218	CALM3	16.837	91.732	36.9	5	15	3
hsa04750 Inflammatory mediator regulation of TRP channels	0.0968405	3	2.69	Q13557	Calcium/calmodulin-dependent protein kinase type II subunit delta OS=Homo sapiens OX=9606 GN=CAMK2D PE=1 SV=3	0.607	Down	0.000143218	CAMK2D	56.369	44.798	13.8	6	8	5
hsa04744 Phototransduction	0.103475	1	9.41	P0DP25	Calmodulin-3 OS=Homo sapiens OX=9606 GN=CALM3 PE=1 SV=1	0.578	Down	0.000143218	CALM3	16.837	91.732	36.9	5	15	3
hsa04623 Cytosolic DNA-sensing pathway	0.11256	2	3.42	Q7Z434	Mitochondrial antiviral-signaling protein OS=Homo sapiens OX=9606 GN=MAVS PE=1 SV=2	0.647	Down	0.00713379	MAVS	56.527	24.456	6.7	3	3	3
hsa04623 Cytosolic DNA-sensing pathway	0.11256	2	3.42	Q9ULZ3	Apoptosis-associated speck-like protein containing a CARD OS=Homo sapiens OX=9606 GN=PYCARD PE=1 SV=2	0.37	Down	0.0374604	PYCARD	21.627	10.579	12.3	2	2	2
hsa00531 Glycosaminoglycan degradation	0.11256	2	3.42	P15586	N-acetylglucosamine-6-sulfatase OS=Homo sapiens OX=9606 GN=GNS PE=1 SV=3	0.651	Down	0.000143218	GNS	62.081	82.099	17.6	8	14	8
hsa00531 Glycosaminoglycan degradation	0.11256	2	3.42	P07686	Beta-hexosaminidase subunit beta OS=Homo sapiens OX=9606 GN=HEXB PE=1 SV=3	0.65	Down	0.00390494	HEXB	63.111	116.76	20.1	10	16	10
hsa05214 Glioma	0.119581	3	2.45	P0DP25	Calmodulin-3 OS=Homo sapiens OX=9606 GN=CALM3 PE=1 SV=1	0.578	Down	0.000143218	CALM3	16.837	91.732	36.9	5	15	3
hsa05214 Glioma	0.119581	3	2.45	Q13557	Calcium/calmodulin-dependent protein kinase type II subunit delta OS=Homo sapiens OX=9606 GN=CAMK2D PE=1 SV=3	0.607	Down	0.000143218	CAMK2D	56.369	44.798	13.8	6	8	5
hsa05214 Glioma	0.119581	3	2.45	P09619	Platelet-derived growth factor receptor beta OS=Homo sapiens OX=9606 GN=PDGFRB PE=1 SV=1	0.571	Down	0.00177519	PDGFRB	123.97	121.39	11.8	11	15	11
hsa04922 Glucagon signaling pathway	0.120673	4	2.09	P63092	Guanine nucleotide-binding protein G(s) subunit alpha isoforms short OS=Homo sapiens OX=9606 GN=GNAS PE=1 SV=1	0.639	Down	0.0010571	GNAS	45.664	40.563	18.3	7	14	6
hsa04922 Glucagon signaling pathway	0.120673	4	2.09	P06737	"Glycogen phosphorylase, liver form OS=Homo sapiens OX=9606 GN=PYGL PE=1 SV=4"	0.643	Down	0.000451733	PYGL	97.147	167.79	20.4	16	19	14
hsa04922 Glucagon signaling pathway	0.120673	4	2.09	P0DP25	Calmodulin-3 OS=Homo sapiens OX=9606 GN=CALM3 PE=1 SV=1	0.578	Down	0.000143218	CALM3	16.837	91.732	36.9	5	15	3
hsa04922 Glucagon signaling pathway	0.120673	4	2.09	Q13557	Calcium/calmodulin-dependent protein kinase type II subunit delta OS=Homo sapiens OX=9606 GN=CAMK2D PE=1 SV=3	0.607	Down	0.000143218	CAMK2D	56.369	44.798	13.8	6	8	5
hsa04512 ECM-receptor interaction	0.120673	4	2.09	Q14118	Dystroglycan OS=Homo sapiens OX=9606 GN=DAG1 PE=1 SV=2	0.518	Down	0.000451733	DAG1	97.44	80.899	10.4	8	10	8
hsa04512 ECM-receptor interaction	0.120673	4	2.09	P07996	Thrombospondin-1 OS=Homo sapiens OX=9606 GN=THBS1 PE=1 SV=2	0.622	Down	0.00179613	THBS1	129.38	323.31	38.4	38	23	11
hsa04512 ECM-receptor interaction	0.120673	4	2.09	P16671	Platelet glycoprotein 4 OS=Homo sapiens OX=9606 GN=CD36 PE=1 SV=2	0.613	Down	0.000191528	CD36	53.053	40.227	13.8	6	7	6
hsa04512 ECM-receptor interaction	0.120673	4	2.09	P35442	Thrombospondin-2 OS=Homo sapiens OX=9606 GN=THBS2 PE=1 SV=2	0.422	Down	0.000170232	THBS2	129.99	24.174	4.9	5	5	3
hsa04926 Relaxin signaling pathway	0.120673	4	2.09	P62879	Guanine nucleotide-binding protein G(I)/G(S)/G(T) subunit beta-2 OS=Homo sapiens OX=9606 GN=GNB2 PE=1 SV=3	0.631	Down	0.000175419	GNB2	37.331	102.54	25.6	8	14	3
hsa04926 Relaxin signaling pathway	0.120673	4	2.09	P63092	Guanine nucleotide-binding protein G(s) subunit alpha isoforms short OS=Homo sapiens OX=9606 GN=GNAS PE=1 SV=1	0.639	Down	0.0010571	GNAS	45.664	40.563	18.3	7	14	6
hsa04926 Relaxin signaling pathway	0.120673	4	2.09	P63096	Guanine nucleotide-binding protein G(i) subunit alpha-1 OS=Homo sapiens OX=9606 GN=GNAI1 PE=1 SV=2	0.56	Down	0.00186684	GNAI1	40.361	25.929	18.9	6	11	3
hsa04926 Relaxin signaling pathway	0.120673	4	2.09	Q9UBI6	Guanine nucleotide-binding protein G(I)/G(S)/G(O) subunit gamma-12 OS=Homo sapiens OX=9606 GN=GNG12 PE=1 SV=3	0.533	Down	0.00112649	GNG12	8.0061	192.96	56.9	3	7	3
hsa05170 Human immunodeficiency virus 1 infection	0.122704	7	1.67	P29992	Guanine nucleotide-binding protein subunit alpha-11 OS=Homo sapiens OX=9606 GN=GNA11 PE=1 SV=2	0.574	Down	0.000878145	GNA11	42.123	23.359	20.1	6	8	3
hsa05170 Human immunodeficiency virus 1 infection	0.122704	7	1.67	P62879	Guanine nucleotide-binding protein G(I)/G(S)/G(T) subunit beta-2 OS=Homo sapiens OX=9606 GN=GNB2 PE=1 SV=3	0.631	Down	0.000175419	GNB2	37.331	102.54	25.6	8	14	3
hsa05170 Human immunodeficiency virus 1 infection	0.122704	7	1.67	Q13620	Cullin-4B OS=Homo sapiens OX=9606 GN=CUL4B PE=1 SV=4	0.583	Down	0.000143218	CUL4B	103.98	105.89	15.1	16	17	11
hsa05170 Human immunodeficiency virus 1 infection	0.122704	7	1.67	P25445	Tumor necrosis factor receptor superfamily member 6 OS=Homo sapiens OX=9606 GN=FAS PE=1 SV=1	0.654	Down	0.00145612	FAS	37.732	34.577	10.1	4	4	4
hsa05170 Human immunodeficiency virus 1 infection	0.122704	7	1.67	P63096	Guanine nucleotide-binding protein G(i) subunit alpha-1 OS=Homo sapiens OX=9606 GN=GNAI1 PE=1 SV=2	0.56	Down	0.00186684	GNAI1	40.361	25.929	18.9	6	11	3
hsa05170 Human immunodeficiency virus 1 infection	0.122704	7	1.67	P0DP25	Calmodulin-3 OS=Homo sapiens OX=9606 GN=CALM3 PE=1 SV=1	0.578	Down	0.000143218	CALM3	16.837	91.732	36.9	5	15	3
hsa05170 Human immunodeficiency virus 1 infection	0.122704	7	1.67	Q9UBI6	Guanine nucleotide-binding protein G(I)/G(S)/G(O) subunit gamma-12 OS=Homo sapiens OX=9606 GN=GNG12 PE=1 SV=3	0.533	Down	0.00112649	GNG12	8.0061	192.96	56.9	3	7	3
hsa04062 Chemokine signaling pathway	0.122958	5	1.88	P62879	Guanine nucleotide-binding protein G(I)/G(S)/G(T) subunit beta-2 OS=Homo sapiens OX=9606 GN=GNB2 PE=1 SV=3	0.631	Down	0.000175419	GNB2	37.331	102.54	25.6	8	14	3
hsa04062 Chemokine signaling pathway	0.122958	5	1.88	P63096	Guanine nucleotide-binding protein G(i) subunit alpha-1 OS=Homo sapiens OX=9606 GN=GNAI1 PE=1 SV=2	0.56	Down	0.00186684	GNAI1	40.361	25.929	18.9	6	11	3
hsa04062 Chemokine signaling pathway	0.122958	5	1.88	P61224	Ras-related protein Rap-1b OS=Homo sapiens OX=9606 GN=RAP1B PE=1 SV=1	0.556	Down	0.000973161	RAP1B	20.825	81.577	31.5	6	11	4
hsa04062 Chemokine signaling pathway	0.122958	5	1.88	Q9UBI6	Guanine nucleotide-binding protein G(I)/G(S)/G(O) subunit gamma-12 OS=Homo sapiens OX=9606 GN=GNG12 PE=1 SV=3	0.533	Down	0.00112649	GNG12	8.0061	192.96	56.9	3	7	3
hsa04062 Chemokine signaling pathway	0.122958	5	1.88	P61586	Transforming protein RhoA OS=Homo sapiens OX=9606 GN=RHOA PE=1 SV=1	0.655	Down	0.000167054	RHOA	21.768	88.521	37.3	6	8	2
hsa04310 Wnt signaling pathway	0.130045	4	2.03	O94907	Dickkopf-related protein 1 OS=Homo sapiens OX=9606 GN=DKK1 PE=1 SV=1	0.642	Down	0.000971938	DKK1	28.671	7.5352	4.1	1	2	1
hsa04310 Wnt signaling pathway	0.130045	4	2.03	P41221	Protein Wnt-5a OS=Homo sapiens OX=9606 GN=WNT5A PE=1 SV=2	0.481	Down	0.000765643	WNT5A	42.339	19.297	7.6	3	4	3
hsa04310 Wnt signaling pathway	0.130045	4	2.03	Q13557	Calcium/calmodulin-dependent protein kinase type II subunit delta OS=Homo sapiens OX=9606 GN=CAMK2D PE=1 SV=3	0.607	Down	0.000143218	CAMK2D	56.369	44.798	13.8	6	8	5
hsa04310 Wnt signaling pathway	0.130045	4	2.03	P61586	Transforming protein RhoA OS=Homo sapiens OX=9606 GN=RHOA PE=1 SV=1	0.655	Down	0.000167054	RHOA	21.768	88.521	37.3	6	8	2
hsa04722 Neurotrophin signaling pathway	0.139711	4	1.98	P61224	Ras-related protein Rap-1b OS=Homo sapiens OX=9606 GN=RAP1B PE=1 SV=1	0.556	Down	0.000973161	RAP1B	20.825	81.577	31.5	6	11	4
hsa04722 Neurotrophin signaling pathway	0.139711	4	1.98	P0DP25	Calmodulin-3 OS=Homo sapiens OX=9606 GN=CALM3 PE=1 SV=1	0.578	Down	0.000143218	CALM3	16.837	91.732	36.9	5	15	3
hsa04722 Neurotrophin signaling pathway	0.139711	4	1.98	Q13557	Calcium/calmodulin-dependent protein kinase type II subunit delta OS=Homo sapiens OX=9606 GN=CAMK2D PE=1 SV=3	0.607	Down	0.000143218	CAMK2D	56.369	44.798	13.8	6	8	5
hsa04722 Neurotrophin signaling pathway	0.139711	4	1.98	P61586	Transforming protein RhoA OS=Homo sapiens OX=9606 GN=RHOA PE=1 SV=1	0.655	Down	0.000167054	RHOA	21.768	88.521	37.3	6	8	2
hsa05130 Pathogenic Escherichia coli infection	0.139711	4	1.98	P68371	Tubulin beta-4B chain OS=Homo sapiens OX=9606 GN=TUBB4B PE=1 SV=1	0.646	Down	0.00819374	TUBB4B	49.83	311.47	45.6	14	53	1
hsa05130 Pathogenic Escherichia coli infection	0.139711	4	1.98	P68366	Tubulin alpha-4A chain OS=Homo sapiens OX=9606 GN=TUBA4A PE=1 SV=1	0.595	Down	0.00120629	TUBA4A	49.924	6.9972	32.8	12	32	1
hsa05130 Pathogenic Escherichia coli infection	0.139711	4	1.98	Q9BQE3	Tubulin alpha-1C chain OS=Homo sapiens OX=9606 GN=TUBA1C PE=1 SV=1	0.625	Down	0.000143218	TUBA1C	49.895	40.148	39.2	14	37	2
hsa05130 Pathogenic Escherichia coli infection	0.139711	4	1.98	P61586	Transforming protein RhoA OS=Homo sapiens OX=9606 GN=RHOA PE=1 SV=1	0.655	Down	0.000167054	RHOA	21.768	88.521	37.3	6	8	2
hsa04145 Phagosome	0.141589	7	1.61	P68371	Tubulin beta-4B chain OS=Homo sapiens OX=9606 GN=TUBB4B PE=1 SV=1	0.646	Down	0.00819374	TUBB4B	49.83	311.47	45.6	14	53	1
hsa04145 Phagosome	0.141589	7	1.61	P07996	Thrombospondin-1 OS=Homo sapiens OX=9606 GN=THBS1 PE=1 SV=2	0.622	Down	0.00179613	THBS1	129.38	323.31	38.4	38	23	11
hsa04145 Phagosome	0.141589	7	1.61	P68366	Tubulin alpha-4A chain OS=Homo sapiens OX=9606 GN=TUBA4A PE=1 SV=1	0.595	Down	0.00120629	TUBA4A	49.924	6.9972	32.8	12	32	1
hsa04145 Phagosome	0.141589	7	1.61	Q15075	Early endosome antigen 1 OS=Homo sapiens OX=9606 GN=EEA1 PE=1 SV=2	0.665	Down	0.000451733	EEA1	162.46	256.24	24.7	29	35	29
hsa04145 Phagosome	0.141589	7	1.61	P16671	Platelet glycoprotein 4 OS=Homo sapiens OX=9606 GN=CD36 PE=1 SV=2	0.613	Down	0.000191528	CD36	53.053	40.227	13.8	6	7	6
hsa04145 Phagosome	0.141589	7	1.61	Q9BQE3	Tubulin alpha-1C chain OS=Homo sapiens OX=9606 GN=TUBA1C PE=1 SV=1	0.625	Down	0.000143218	TUBA1C	49.895	40.148	39.2	14	37	2
hsa04145 Phagosome	0.141589	7	1.61	P35442	Thrombospondin-2 OS=Homo sapiens OX=9606 GN=THBS2 PE=1 SV=2	0.422	Down	0.000170232	THBS2	129.99	24.174	4.9	5	5	3
hsa04730 Long-term depression	0.144082	3	2.26	P29992	Guanine nucleotide-binding protein subunit alpha-11 OS=Homo sapiens OX=9606 GN=GNA11 PE=1 SV=2	0.574	Down	0.000878145	GNA11	42.123	23.359	20.1	6	8	3
hsa04730 Long-term depression	0.144082	3	2.26	P63092	Guanine nucleotide-binding protein G(s) subunit alpha isoforms short OS=Homo sapiens OX=9606 GN=GNAS PE=1 SV=1	0.639	Down	0.0010571	GNAS	45.664	40.563	18.3	7	14	6
hsa04730 Long-term depression	0.144082	3	2.26	P63096	Guanine nucleotide-binding protein G(i) subunit alpha-1 OS=Homo sapiens OX=9606 GN=GNAI1 PE=1 SV=2	0.56	Down	0.00186684	GNAI1	40.361	25.929	18.9	6	11	3
hsa05164 Influenza A	0.147301	5	1.78	Q13838	Spliceosome RNA helicase DDX39B OS=Homo sapiens OX=9606 GN=DDX39B PE=1 SV=1	0.603	Down	0.00431148	DDX39B	48.991	32.387	9.6	4	7	2
hsa05164 Influenza A	0.147301	5	1.78	P25445	Tumor necrosis factor receptor superfamily member 6 OS=Homo sapiens OX=9606 GN=FAS PE=1 SV=1	0.654	Down	0.00145612	FAS	37.732	34.577	10.1	4	4	4
hsa05164 Influenza A	0.147301	5	1.78	Q7Z434	Mitochondrial antiviral-signaling protein OS=Homo sapiens OX=9606 GN=MAVS PE=1 SV=2	0.647	Down	0.00713379	MAVS	56.527	24.456	6.7	3	3	3
hsa05164 Influenza A	0.147301	5	1.78	O14763	Tumor necrosis factor receptor superfamily member 10B OS=Homo sapiens OX=9606 GN=TNFRSF10B PE=1 SV=2	0.613	Down	0.000878145	TNFRSF10B	47.878	13.673	6.1	2	2	2
hsa05164 Influenza A	0.147301	5	1.78	Q9ULZ3	Apoptosis-associated speck-like protein containing a CARD OS=Homo sapiens OX=9606 GN=PYCARD PE=1 SV=2	0.37	Down	0.0374604	PYCARD	21.627	10.579	12.3	2	2	2
hsa04927 Cortisol synthesis and secretion	0.149141	2	2.9	P29992	Guanine nucleotide-binding protein subunit alpha-11 OS=Homo sapiens OX=9606 GN=GNA11 PE=1 SV=2	0.574	Down	0.000878145	GNA11	42.123	23.359	20.1	6	8	3
hsa04927 Cortisol synthesis and secretion	0.149141	2	2.9	P63092	Guanine nucleotide-binding protein G(s) subunit alpha isoforms short OS=Homo sapiens OX=9606 GN=GNAS PE=1 SV=1	0.639	Down	0.0010571	GNAS	45.664	40.563	18.3	7	14	6
hsa05231 Choline metabolism in cancer	0.156911	3	2.17	Q8WWI5	Choline transporter-like protein 1 OS=Homo sapiens OX=9606 GN=SLC44A1 PE=1 SV=1	0.471	Down	0.00871824	SLC44A1	73.301	12.078	2.9	2	2	2
hsa05231 Choline metabolism in cancer	0.156911	3	2.17	P09619	Platelet-derived growth factor receptor beta OS=Homo sapiens OX=9606 GN=PDGFRB PE=1 SV=1	0.571	Down	0.00177519	PDGFRB	123.97	121.39	11.8	11	15	11
hsa05231 Choline metabolism in cancer	0.156911	3	2.17	Q8IWA5	Choline transporter-like protein 2 OS=Homo sapiens OX=9606 GN=SLC44A2 PE=1 SV=3	0.642	Down	0.00867916	SLC44A2	80.123	31.611	7.4	4	5	4
hsa04217 Necroptosis	0.164595	5	1.71	P25445	Tumor necrosis factor receptor superfamily member 6 OS=Homo sapiens OX=9606 GN=FAS PE=1 SV=1	0.654	Down	0.00145612	FAS	37.732	34.577	10.1	4	4	4
hsa04217 Necroptosis	0.164595	5	1.71	P06737	"Glycogen phosphorylase, liver form OS=Homo sapiens OX=9606 GN=PYGL PE=1 SV=4"	0.643	Down	0.000451733	PYGL	97.147	167.79	20.4	16	19	14
hsa04217 Necroptosis	0.164595	5	1.71	O14763	Tumor necrosis factor receptor superfamily member 10B OS=Homo sapiens OX=9606 GN=TNFRSF10B PE=1 SV=2	0.613	Down	0.000878145	TNFRSF10B	47.878	13.673	6.1	2	2	2
hsa04217 Necroptosis	0.164595	5	1.71	Q13557	Calcium/calmodulin-dependent protein kinase type II subunit delta OS=Homo sapiens OX=9606 GN=CAMK2D PE=1 SV=3	0.607	Down	0.000143218	CAMK2D	56.369	44.798	13.8	6	8	5
hsa04217 Necroptosis	0.164595	5	1.71	Q9ULZ3	Apoptosis-associated speck-like protein containing a CARD OS=Homo sapiens OX=9606 GN=PYCARD PE=1 SV=2	0.37	Down	0.0374604	PYCARD	21.627	10.579	12.3	2	2	2
hsa04720 Long-term potentiation	0.183558	3	2.02	P61224	Ras-related protein Rap-1b OS=Homo sapiens OX=9606 GN=RAP1B PE=1 SV=1	0.556	Down	0.000973161	RAP1B	20.825	81.577	31.5	6	11	4
hsa04720 Long-term potentiation	0.183558	3	2.02	P0DP25	Calmodulin-3 OS=Homo sapiens OX=9606 GN=CALM3 PE=1 SV=1	0.578	Down	0.000143218	CALM3	16.837	91.732	36.9	5	15	3
hsa04720 Long-term potentiation	0.183558	3	2.02	Q13557	Calcium/calmodulin-dependent protein kinase type II subunit delta OS=Homo sapiens OX=9606 GN=CAMK2D PE=1 SV=3	0.607	Down	0.000143218	CAMK2D	56.369	44.798	13.8	6	8	5
hsa04974 Protein digestion and absorption	0.183558	3	2.02	P27487	Dipeptidyl peptidase 4 OS=Homo sapiens OX=9606 GN=DPP4 PE=1 SV=2	0.549	Down	0.018606	DPP4	88.278	22.51	4.3	4	4	4
hsa04974 Protein digestion and absorption	0.183558	3	2.02	Q99715	Collagen alpha-1(XII) chain OS=Homo sapiens OX=9606 GN=COL12A1 PE=1 SV=2	0.518	Down	0.000143218	COL12A1	333.14	323.31	28.5	63	90	63
hsa04974 Protein digestion and absorption	0.183558	3	2.02	Q96QD8	Sodium-coupled neutral amino acid transporter 2 OS=Homo sapiens OX=9606 GN=SLC38A2 PE=1 SV=2	0.647	Down	0.00145904	SLC38A2	56.025	66.534	4.2	1	2	1
hsa04350 TGF-beta signaling pathway	0.187698	2	2.51	P07996	Thrombospondin-1 OS=Homo sapiens OX=9606 GN=THBS1 PE=1 SV=2	0.622	Down	0.00179613	THBS1	129.38	323.31	38.4	38	23	11
hsa04350 TGF-beta signaling pathway	0.187698	2	2.51	P61586	Transforming protein RhoA OS=Homo sapiens OX=9606 GN=RHOA PE=1 SV=1	0.655	Down	0.000167054	RHOA	21.768	88.521	37.3	6	8	2
hsa05340 Primary immunodeficiency	0.196326	1	4.7	P00813	Adenosine deaminase OS=Homo sapiens OX=9606 GN=ADA PE=1 SV=3	0.499	Down	0.000144328	ADA	40.764	20.536	6.1	2	2	2
hsa04640 Hematopoietic cell lineage	0.207464	2	2.35	P21926	CD9 antigen OS=Homo sapiens OX=9606 GN=CD9 PE=1 SV=4	0.567	Down	0.000451733	CD9	25.416	12.088	7.5	2	2	2
hsa04640 Hematopoietic cell lineage	0.207464	2	2.35	P16671	Platelet glycoprotein 4 OS=Homo sapiens OX=9606 GN=CD36 PE=1 SV=2	0.613	Down	0.000191528	CD36	53.053	40.227	13.8	6	7	6
hsa05412 Arrhythmogenic right ventricular cardiomyopathy (ARVC)	0.211308	3	1.88	Q14118	Dystroglycan OS=Homo sapiens OX=9606 GN=DAG1 PE=1 SV=2	0.518	Down	0.000451733	DAG1	97.44	80.899	10.4	8	10	8
hsa05412 Arrhythmogenic right ventricular cardiomyopathy (ARVC)	0.211308	3	1.88	P17302	Gap junction alpha-1 protein OS=Homo sapiens OX=9606 GN=GJA1 PE=1 SV=2	0.482	Down	0.000451733	GJA1	43.008	30.529	12.8	4	5	4
hsa05412 Arrhythmogenic right ventricular cardiomyopathy (ARVC)	0.211308	3	1.88	Q92629	Delta-sarcoglycan OS=Homo sapiens OX=9606 GN=SGCD PE=1 SV=2	0.63	Down	0.00162999	SGCD	32.071	18.882	11.4	3	3	3
hsa04670 Leukocyte transendothelial migration	0.225876	4	1.64	P63096	Guanine nucleotide-binding protein G(i) subunit alpha-1 OS=Homo sapiens OX=9606 GN=GNAI1 PE=1 SV=2	0.56	Down	0.00186684	GNAI1	40.361	25.929	18.9	6	11	3
hsa04670 Leukocyte transendothelial migration	0.225876	4	1.64	P61224	Ras-related protein Rap-1b OS=Homo sapiens OX=9606 GN=RAP1B PE=1 SV=1	0.556	Down	0.000973161	RAP1B	20.825	81.577	31.5	6	11	4
hsa04670 Leukocyte transendothelial migration	0.225876	4	1.64	Q9BX67	Junctional adhesion molecule C OS=Homo sapiens OX=9606 GN=JAM3 PE=1 SV=1	0.626	Down	0.00884413	JAM3	35.02	11.93	9	2	2	2
hsa04670 Leukocyte transendothelial migration	0.225876	4	1.64	P61586	Transforming protein RhoA OS=Homo sapiens OX=9606 GN=RHOA PE=1 SV=1	0.655	Down	0.000167054	RHOA	21.768	88.521	37.3	6	8	2
hsa00604 Glycosphingolipid biosynthesis - ganglio series	0.23911	1	3.76	P07686	Beta-hexosaminidase subunit beta OS=Homo sapiens OX=9606 GN=HEXB PE=1 SV=3	0.65	Down	0.00390494	HEXB	63.111	116.76	20.1	10	16	10
hsa00072 Synthesis and degradation of ketone bodies	0.23911	1	3.76	Q9BUT1	3-hydroxybutyrate dehydrogenase type 2 OS=Homo sapiens OX=9606 GN=BDH2 PE=1 SV=2	0.653	Down	0.000150583	BDH2	26.724	18.591	9	2	3	2
hsa04977 Vitamin digestion and absorption	0.23911	1	3.76	P04114	Apolipoprotein B-100 OS=Homo sapiens OX=9606 GN=APOB PE=1 SV=2	0.658	Down	0.00128244	APOB	515.6	21.597	1.2	5	4	3
hsa00603 Glycosphingolipid biosynthesis - globo and isoglobo series	0.23911	1	3.76	P07686	Beta-hexosaminidase subunit beta OS=Homo sapiens OX=9606 GN=HEXB PE=1 SV=3	0.65	Down	0.00390494	HEXB	63.111	116.76	20.1	10	16	10
hsa05166 Human T-cell leukemia virus 1 infection	0.250971	5	1.47	Q9Y4G6	Talin-2 OS=Homo sapiens OX=9606 GN=TLN2 PE=1 SV=4	0.437	Down	0.000451733	TLN2	271.61	-2	3.3	8	11	1
hsa05166 Human T-cell leukemia virus 1 infection	0.250971	5	1.47	P62070	Ras-related protein R-Ras2 OS=Homo sapiens OX=9606 GN=RRAS2 PE=1 SV=1	0.571	Down	0.000451733	RRAS2	23.399	58.936	36.3	6	8	4
hsa05166 Human T-cell leukemia virus 1 infection	0.250971	5	1.47	P41221	Protein Wnt-5a OS=Homo sapiens OX=9606 GN=WNT5A PE=1 SV=2	0.481	Down	0.000765643	WNT5A	42.339	19.297	7.6	3	4	3
hsa05166 Human T-cell leukemia virus 1 infection	0.250971	5	1.47	O14807	Ras-related protein M-Ras OS=Homo sapiens OX=9606 GN=MRAS PE=1 SV=2	0.636	Down	0.00226608	MRAS	23.846	40.49	19.7	4	4	4
hsa05166 Human T-cell leukemia virus 1 infection	0.250971	5	1.47	P09619	Platelet-derived growth factor receptor beta OS=Homo sapiens OX=9606 GN=PDGFRB PE=1 SV=1	0.571	Down	0.00177519	PDGFRB	123.97	121.39	11.8	11	15	11
hsa05162 Measles	0.254455	3	1.71	P25445	Tumor necrosis factor receptor superfamily member 6 OS=Homo sapiens OX=9606 GN=FAS PE=1 SV=1	0.654	Down	0.00145612	FAS	37.732	34.577	10.1	4	4	4
hsa05162 Measles	0.254455	3	1.71	Q7Z434	Mitochondrial antiviral-signaling protein OS=Homo sapiens OX=9606 GN=MAVS PE=1 SV=2	0.647	Down	0.00713379	MAVS	56.527	24.456	6.7	3	3	3
hsa05162 Measles	0.254455	3	1.71	O14763	Tumor necrosis factor receptor superfamily member 10B OS=Homo sapiens OX=9606 GN=TNFRSF10B PE=1 SV=2	0.613	Down	0.000878145	TNFRSF10B	47.878	13.673	6.1	2	2	2
hsa00030 Pentose phosphate pathway	0.267713	2	1.98	P37837	Transaldolase OS=Homo sapiens OX=9606 GN=TALDO1 PE=1 SV=2	0.562	Down	0.0017209	TALDO1	37.54	84.588	30	10	17	10
hsa00030 Pentose phosphate pathway	0.267713	2	1.98	Q15493	Regucalcin OS=Homo sapiens OX=9606 GN=RGN PE=1 SV=1	0.299	Down	0.000150583	RGN	33.252	6.0691	3	1	1	1
hsa04913 Ovarian steroidogenesis	0.279635	1	3.14	P63092	Guanine nucleotide-binding protein G(s) subunit alpha isoforms short OS=Homo sapiens OX=9606 GN=GNAS PE=1 SV=1	0.639	Down	0.0010571	GNAS	45.664	40.563	18.3	7	14	6
hsa00730 Thiamine metabolism	0.279635	1	3.14	P00568	Adenylate kinase isoenzyme 1 OS=Homo sapiens OX=9606 GN=AK1 PE=1 SV=3	0.614	Down	0.0010571	AK1	21.635	13.735	10.8	2	3	2
hsa04080 Neuroactive ligand-receptor interaction	0.279635	1	3.14	P25116	Proteinase-activated receptor 1 OS=Homo sapiens OX=9606 GN=F2R PE=1 SV=2	0.64	Down	0.0030031	F2R	47.44	6.3708	3.3	1	1	1
hsa04530 Tight junction	0.292629	5	1.38	P68366	Tubulin alpha-4A chain OS=Homo sapiens OX=9606 GN=TUBA4A PE=1 SV=1	0.595	Down	0.00120629	TUBA4A	49.924	6.9972	32.8	12	32	1
hsa04530 Tight junction	0.292629	5	1.38	Q9BQE3	Tubulin alpha-1C chain OS=Homo sapiens OX=9606 GN=TUBA1C PE=1 SV=1	0.625	Down	0.000143218	TUBA1C	49.895	40.148	39.2	14	37	2
hsa04530 Tight junction	0.292629	5	1.38	Q9BX67	Junctional adhesion molecule C OS=Homo sapiens OX=9606 GN=JAM3 PE=1 SV=1	0.626	Down	0.00884413	JAM3	35.02	11.93	9	2	2	2
hsa04530 Tight junction	0.292629	5	1.38	P61586	Transforming protein RhoA OS=Homo sapiens OX=9606 GN=RHOA PE=1 SV=1	0.655	Down	0.000167054	RHOA	21.768	88.521	37.3	6	8	2
hsa04530 Tight junction	0.292629	5	1.38	Q8N3V7	Synaptopodin OS=Homo sapiens OX=9606 GN=SYNPO PE=1 SV=2	0.604	Down	0.00172145	SYNPO	99.462	20.642	3.2	2	3	2
hsa04510 Focal adhesion	0.305202	6	1.31	Q9Y4G6	Talin-2 OS=Homo sapiens OX=9606 GN=TLN2 PE=1 SV=4	0.437	Down	0.000451733	TLN2	271.61	-2	3.3	8	11	1
hsa04510 Focal adhesion	0.305202	6	1.31	P07996	Thrombospondin-1 OS=Homo sapiens OX=9606 GN=THBS1 PE=1 SV=2	0.622	Down	0.00179613	THBS1	129.38	323.31	38.4	38	23	11
hsa04510 Focal adhesion	0.305202	6	1.31	P61224	Ras-related protein Rap-1b OS=Homo sapiens OX=9606 GN=RAP1B PE=1 SV=1	0.556	Down	0.000973161	RAP1B	20.825	81.577	31.5	6	11	4
hsa04510 Focal adhesion	0.305202	6	1.31	P09619	Platelet-derived growth factor receptor beta OS=Homo sapiens OX=9606 GN=PDGFRB PE=1 SV=1	0.571	Down	0.00177519	PDGFRB	123.97	121.39	11.8	11	15	11
hsa04510 Focal adhesion	0.305202	6	1.31	P61586	Transforming protein RhoA OS=Homo sapiens OX=9606 GN=RHOA PE=1 SV=1	0.655	Down	0.000167054	RHOA	21.768	88.521	37.3	6	8	2
hsa04510 Focal adhesion	0.305202	6	1.31	P35442	Thrombospondin-2 OS=Homo sapiens OX=9606 GN=THBS2 PE=1 SV=2	0.422	Down	0.000170232	THBS2	129.99	24.174	4.9	5	5	3
hsa01524 Platinum drug resistance	0.30799	2	1.79	P25445	Tumor necrosis factor receptor superfamily member 6 OS=Homo sapiens OX=9606 GN=FAS PE=1 SV=1	0.654	Down	0.00145612	FAS	37.732	34.577	10.1	4	4	4
hsa01524 Platinum drug resistance	0.30799	2	1.79	P28161	Glutathione S-transferase Mu 2 OS=Homo sapiens OX=9606 GN=GSTM2 PE=1 SV=2	0.62	Down	0.00331445	GSTM2	25.744	44.738	28.4	4	5	4
hsa04918 Thyroid hormone synthesis	0.30799	2	1.79	P63092	Guanine nucleotide-binding protein G(s) subunit alpha isoforms short OS=Homo sapiens OX=9606 GN=GNAS PE=1 SV=1	0.639	Down	0.0010571	GNAS	45.664	40.563	18.3	7	14	6
hsa04918 Thyroid hormone synthesis	0.30799	2	1.79	P00390	"Glutathione reductase, mitochondrial OS=Homo sapiens OX=9606 GN=GSR PE=1 SV=2"	0.571	Down	0.000878145	GSR	56.256	12.163	2.9	2	2	2
hsa00053 Ascorbate and aldarate metabolism	0.318019	1	2.69	Q15493	Regucalcin OS=Homo sapiens OX=9606 GN=RGN PE=1 SV=1	0.299	Down	0.000150583	RGN	33.252	6.0691	3	1	1	1
hsa00920 Sulfur metabolism	0.318019	1	2.69	O95861	"3'(2'),5'-bisphosphate nucleotidase 1 OS=Homo sapiens OX=9606 GN=BPNT1 PE=1 SV=1"	0.61	Down	0.0010571	BPNT1	33.392	29.598	16.2	4	4	4
hsa00040 Pentose and glucuronate interconversions	0.318019	1	2.69	Q00796	Sorbitol dehydrogenase OS=Homo sapiens OX=9606 GN=SORD PE=1 SV=4	0.606	Down	0.000878145	SORD	38.324	7.1941	2.5	1	1	1
hsa04151 PI3K-Akt signaling pathway	0.334063	6	1.27	P62879	Guanine nucleotide-binding protein G(I)/G(S)/G(T) subunit beta-2 OS=Homo sapiens OX=9606 GN=GNB2 PE=1 SV=3	0.631	Down	0.000175419	GNB2	37.331	102.54	25.6	8	14	3
hsa04151 PI3K-Akt signaling pathway	0.334063	6	1.27	P07996	Thrombospondin-1 OS=Homo sapiens OX=9606 GN=THBS1 PE=1 SV=2	0.622	Down	0.00179613	THBS1	129.38	323.31	38.4	38	23	11
hsa04151 PI3K-Akt signaling pathway	0.334063	6	1.27	P25116	Proteinase-activated receptor 1 OS=Homo sapiens OX=9606 GN=F2R PE=1 SV=2	0.64	Down	0.0030031	F2R	47.44	6.3708	3.3	1	1	1
hsa04151 PI3K-Akt signaling pathway	0.334063	6	1.27	P09619	Platelet-derived growth factor receptor beta OS=Homo sapiens OX=9606 GN=PDGFRB PE=1 SV=1	0.571	Down	0.00177519	PDGFRB	123.97	121.39	11.8	11	15	11
hsa04151 PI3K-Akt signaling pathway	0.334063	6	1.27	Q9UBI6	Guanine nucleotide-binding protein G(I)/G(S)/G(O) subunit gamma-12 OS=Homo sapiens OX=9606 GN=GNG12 PE=1 SV=3	0.533	Down	0.00112649	GNG12	8.0061	192.96	56.9	3	7	3
hsa04151 PI3K-Akt signaling pathway	0.334063	6	1.27	P35442	Thrombospondin-2 OS=Homo sapiens OX=9606 GN=THBS2 PE=1 SV=2	0.422	Down	0.000170232	THBS2	129.99	24.174	4.9	5	5	3
hsa04610 Complement and coagulation cascades	0.34784	2	1.64	P25116	Proteinase-activated receptor 1 OS=Homo sapiens OX=9606 GN=F2R PE=1 SV=2	0.64	Down	0.0030031	F2R	47.44	6.3708	3.3	1	1	1
hsa04610 Complement and coagulation cascades	0.34784	2	1.64	P00488	Coagulation factor XIII A chain OS=Homo sapiens OX=9606 GN=F13A1 PE=1 SV=4	0.51	Down	0.000451733	F13A1	83.266	13.597	2.2	1	2	1
hsa03410 Base excision repair	0.354375	1	2.35	P27695	DNA-(apurinic or apyrimidinic site) lyase OS=Homo sapiens OX=9606 GN=APEX1 PE=1 SV=2	0.452	Down	0.00888052	APEX1	35.554	19.157	10.7	3	4	3
hsa04915 Estrogen signaling pathway	0.358307	3	1.41	P63092	Guanine nucleotide-binding protein G(s) subunit alpha isoforms short OS=Homo sapiens OX=9606 GN=GNAS PE=1 SV=1	0.639	Down	0.0010571	GNAS	45.664	40.563	18.3	7	14	6
hsa04915 Estrogen signaling pathway	0.358307	3	1.41	P63096	Guanine nucleotide-binding protein G(i) subunit alpha-1 OS=Homo sapiens OX=9606 GN=GNAI1 PE=1 SV=2	0.56	Down	0.00186684	GNAI1	40.361	25.929	18.9	6	11	3
hsa04915 Estrogen signaling pathway	0.358307	3	1.41	P0DP25	Calmodulin-3 OS=Homo sapiens OX=9606 GN=CALM3 PE=1 SV=1	0.578	Down	0.000143218	CALM3	16.837	91.732	36.9	5	15	3
hsa05167 Kaposi sarcoma-associated herpesvirus infection	0.384044	4	1.28	P62879	Guanine nucleotide-binding protein G(I)/G(S)/G(T) subunit beta-2 OS=Homo sapiens OX=9606 GN=GNB2 PE=1 SV=3	0.631	Down	0.000175419	GNB2	37.331	102.54	25.6	8	14	3
hsa05167 Kaposi sarcoma-associated herpesvirus infection	0.384044	4	1.28	P25445	Tumor necrosis factor receptor superfamily member 6 OS=Homo sapiens OX=9606 GN=FAS PE=1 SV=1	0.654	Down	0.00145612	FAS	37.732	34.577	10.1	4	4	4
hsa05167 Kaposi sarcoma-associated herpesvirus infection	0.384044	4	1.28	P0DP25	Calmodulin-3 OS=Homo sapiens OX=9606 GN=CALM3 PE=1 SV=1	0.578	Down	0.000143218	CALM3	16.837	91.732	36.9	5	15	3
hsa05167 Kaposi sarcoma-associated herpesvirus infection	0.384044	4	1.28	Q9UBI6	Guanine nucleotide-binding protein G(I)/G(S)/G(O) subunit gamma-12 OS=Homo sapiens OX=9606 GN=GNG12 PE=1 SV=3	0.533	Down	0.00112649	GNG12	8.0061	192.96	56.9	3	7	3
hsa05416 Viral myocarditis	0.386923	2	1.51	Q14118	Dystroglycan OS=Homo sapiens OX=9606 GN=DAG1 PE=1 SV=2	0.518	Down	0.000451733	DAG1	97.44	80.899	10.4	8	10	8
hsa05416 Viral myocarditis	0.386923	2	1.51	Q92629	Delta-sarcoglycan OS=Homo sapiens OX=9606 GN=SGCD PE=1 SV=2	0.63	Down	0.00162999	SGCD	32.071	18.882	11.4	3	3	3
hsa04140 Autophagy - animal	0.387925	3	1.34	P62070	Ras-related protein R-Ras2 OS=Homo sapiens OX=9606 GN=RRAS2 PE=1 SV=1	0.571	Down	0.000451733	RRAS2	23.399	58.936	36.3	6	8	4
hsa04140 Autophagy - animal	0.387925	3	1.34	O14807	Ras-related protein M-Ras OS=Homo sapiens OX=9606 GN=MRAS PE=1 SV=2	0.636	Down	0.00226608	MRAS	23.846	40.49	19.7	4	4	4
hsa04140 Autophagy - animal	0.387925	3	1.34	P07858	Cathepsin B OS=Homo sapiens OX=9606 GN=CTSB PE=1 SV=3	0.604	Down	0.000626613	CTSB	37.821	84.055	35.7	9	19	9
hsa05332 Graft-versus-host disease	0.388808	1	2.09	P25445	Tumor necrosis factor receptor superfamily member 6 OS=Homo sapiens OX=9606 GN=FAS PE=1 SV=1	0.654	Down	0.00145612	FAS	37.732	34.577	10.1	4	4	4
hsa05330 Allograft rejection	0.388808	1	2.09	P25445	Tumor necrosis factor receptor superfamily member 6 OS=Homo sapiens OX=9606 GN=FAS PE=1 SV=1	0.654	Down	0.00145612	FAS	37.732	34.577	10.1	4	4	4
hsa05320 Autoimmune thyroid disease	0.388808	1	2.09	P25445	Tumor necrosis factor receptor superfamily member 6 OS=Homo sapiens OX=9606 GN=FAS PE=1 SV=1	0.654	Down	0.00145612	FAS	37.732	34.577	10.1	4	4	4
hsa04810 Regulation of actin cytoskeleton	0.402416	6	1.18	P25116	Proteinase-activated receptor 1 OS=Homo sapiens OX=9606 GN=F2R PE=1 SV=2	0.64	Down	0.0030031	F2R	47.44	6.3708	3.3	1	1	1
hsa04810 Regulation of actin cytoskeleton	0.402416	6	1.18	P62070	Ras-related protein R-Ras2 OS=Homo sapiens OX=9606 GN=RRAS2 PE=1 SV=1	0.571	Down	0.000451733	RRAS2	23.399	58.936	36.3	6	8	4
hsa04810 Regulation of actin cytoskeleton	0.402416	6	1.18	O14807	Ras-related protein M-Ras OS=Homo sapiens OX=9606 GN=MRAS PE=1 SV=2	0.636	Down	0.00226608	MRAS	23.846	40.49	19.7	4	4	4
hsa04810 Regulation of actin cytoskeleton	0.402416	6	1.18	P09619	Platelet-derived growth factor receptor beta OS=Homo sapiens OX=9606 GN=PDGFRB PE=1 SV=1	0.571	Down	0.00177519	PDGFRB	123.97	121.39	11.8	11	15	11
hsa04810 Regulation of actin cytoskeleton	0.402416	6	1.18	Q9UBI6	Guanine nucleotide-binding protein G(I)/G(S)/G(O) subunit gamma-12 OS=Homo sapiens OX=9606 GN=GNG12 PE=1 SV=3	0.533	Down	0.00112649	GNG12	8.0061	192.96	56.9	3	7	3
hsa04810 Regulation of actin cytoskeleton	0.402416	6	1.18	P61586	Transforming protein RhoA OS=Homo sapiens OX=9606 GN=RHOA PE=1 SV=1	0.655	Down	0.000167054	RHOA	21.768	88.521	37.3	6	8	2
hsa04380 Osteoclast differentiation	0.40609	2	1.45	Q14192	Four and a half LIM domains protein 2 OS=Homo sapiens OX=9606 GN=FHL2 PE=1 SV=3	0.589	Down	0.000451733	FHL2	32.193	89.059	29	8	15	8
hsa04380 Osteoclast differentiation	0.40609	2	1.45	P43235	Cathepsin K OS=Homo sapiens OX=9606 GN=CTSK PE=1 SV=1	0.499	Down	0.00530026	CTSK	36.966	6.2208	9.4	2	2	1
hsa05217 Basal cell carcinoma	0.42142	1	1.88	P41221	Protein Wnt-5a OS=Homo sapiens OX=9606 GN=WNT5A PE=1 SV=2	0.481	Down	0.000765643	WNT5A	42.339	19.297	7.6	3	4	3
hsa04940 Type I diabetes mellitus	0.42142	1	1.88	P25445	Tumor necrosis factor receptor superfamily member 6 OS=Homo sapiens OX=9606 GN=FAS PE=1 SV=1	0.654	Down	0.00145612	FAS	37.732	34.577	10.1	4	4	4
hsa00480 Glutathione metabolism	0.443541	2	1.34	P00390	"Glutathione reductase, mitochondrial OS=Homo sapiens OX=9606 GN=GSR PE=1 SV=2"	0.571	Down	0.000878145	GSR	56.256	12.163	2.9	2	2	2
hsa00480 Glutathione metabolism	0.443541	2	1.34	P28161	Glutathione S-transferase Mu 2 OS=Homo sapiens OX=9606 GN=GSTM2 PE=1 SV=2	0.62	Down	0.00331445	GSTM2	25.744	44.738	28.4	4	5	4
hsa04137 Mitophagy - animal	0.443541	2	1.34	P62070	Ras-related protein R-Ras2 OS=Homo sapiens OX=9606 GN=RRAS2 PE=1 SV=1	0.571	Down	0.000451733	RRAS2	23.399	58.936	36.3	6	8	4
hsa04137 Mitophagy - animal	0.443541	2	1.34	O14807	Ras-related protein M-Ras OS=Homo sapiens OX=9606 GN=MRAS PE=1 SV=2	0.636	Down	0.00226608	MRAS	23.846	40.49	19.7	4	4	4
hsa05143 African trypanosomiasis	0.452306	1	1.71	P25445	Tumor necrosis factor receptor superfamily member 6 OS=Homo sapiens OX=9606 GN=FAS PE=1 SV=1	0.654	Down	0.00145612	FAS	37.732	34.577	10.1	4	4	4
hsa00982 Drug metabolism - cytochrome P450	0.452306	1	1.71	P28161	Glutathione S-transferase Mu 2 OS=Homo sapiens OX=9606 GN=GSTM2 PE=1 SV=2	0.62	Down	0.00331445	GSTM2	25.744	44.738	28.4	4	5	4
hsa04978 Mineral absorption	0.452306	1	1.71	Q53TN4	Cytochrome b reductase 1 OS=Homo sapiens OX=9606 GN=CYBRD1 PE=1 SV=1	0.621	Down	0.00593848	CYBRD1	31.641	8.4825	4.5	1	1	1
hsa05145 Toxoplasmosis	0.479671	2	1.25	P63096	Guanine nucleotide-binding protein G(i) subunit alpha-1 OS=Homo sapiens OX=9606 GN=GNAI1 PE=1 SV=2	0.56	Down	0.00186684	GNAI1	40.361	25.929	18.9	6	11	3
hsa05145 Toxoplasmosis	0.479671	2	1.25	Q08334	Interleukin-10 receptor subunit beta OS=Homo sapiens OX=9606 GN=IL10RB PE=1 SV=2	0.573	Down	0.00465365	IL10RB	36.995	6.6321	4	1	1	1
hsa04260 Cardiac muscle contraction	0.479671	2	1.25	P67936	Tropomyosin alpha-4 chain OS=Homo sapiens OX=9606 GN=TPM4 PE=1 SV=3	0.574	Down	0.000451733	TPM4	28.521	49.154	31.5	10	10	4
hsa04260 Cardiac muscle contraction	0.479671	2	1.25	P09493	Tropomyosin alpha-1 chain OS=Homo sapiens OX=9606 GN=TPM1 PE=1 SV=2	0.666	Down	0.000626613	TPM1	32.708	154.76	40.8	13	14	6
hsa05014 Amyotrophic lateral sclerosis (ALS)	0.481557	1	1.57	P00441	Superoxide dismutase [Cu-Zn] OS=Homo sapiens OX=9606 GN=SOD1 PE=1 SV=2	0.54	Down	0.00218079	SOD1	15.936	5.9125	4.5	1	1	1
hsa00650 Butanoate metabolism	0.481557	1	1.57	Q9BUT1	3-hydroxybutyrate dehydrogenase type 2 OS=Homo sapiens OX=9606 GN=BDH2 PE=1 SV=2	0.653	Down	0.000150583	BDH2	26.724	18.591	9	2	3	2
hsa04612 Antigen processing and presentation	0.497199	2	1.21	Q9UL46	Proteasome activator complex subunit 2 OS=Homo sapiens OX=9606 GN=PSME2 PE=1 SV=4	0.663	Down	0.000971938	PSME2	27.401	18.553	16.3	3	3	3
hsa04612 Antigen processing and presentation	0.497199	2	1.21	P07858	Cathepsin B OS=Homo sapiens OX=9606 GN=CTSB PE=1 SV=3	0.604	Down	0.000626613	CTSB	37.821	84.055	35.7	9	19	9
hsa04931 Insulin resistance	0.497199	2	1.21	P06737	"Glycogen phosphorylase, liver form OS=Homo sapiens OX=9606 GN=PYGL PE=1 SV=4"	0.643	Down	0.000451733	PYGL	97.147	167.79	20.4	16	19	14
hsa04931 Insulin resistance	0.497199	2	1.21	P16671	Platelet glycoprotein 4 OS=Homo sapiens OX=9606 GN=CD36 PE=1 SV=2	0.613	Down	0.000191528	CD36	53.053	40.227	13.8	6	7	6
hsa00760 Nicotinate and nicotinamide metabolism	0.509258	1	1.45	Q15274	Nicotinate-nucleotide pyrophosphorylase [carboxylating] OS=Homo sapiens OX=9606 GN=QPRT PE=1 SV=3	0.521	Down	0.00240889	QPRT	30.845	22.153	9.4	2	2	2
hsa04070 Phosphatidylinositol signaling system	0.514352	2	1.18	Q14642	"Type I inositol 1,4,5-trisphosphate 5-phosphatase OS=Homo sapiens OX=9606 GN=INPP5A PE=1 SV=1"	0.591	Down	0.000188814	INPP5A	47.819	24.703	8.3	4	4	4
hsa04070 Phosphatidylinositol signaling system	0.514352	2	1.18	P0DP25	Calmodulin-3 OS=Homo sapiens OX=9606 GN=CALM3 PE=1 SV=1	0.578	Down	0.000143218	CALM3	16.837	91.732	36.9	5	15	3
hsa04650 Natural killer cell mediated cytotoxicity	0.53112	2	1.14	P25445	Tumor necrosis factor receptor superfamily member 6 OS=Homo sapiens OX=9606 GN=FAS PE=1 SV=1	0.654	Down	0.00145612	FAS	37.732	34.577	10.1	4	4	4
hsa04650 Natural killer cell mediated cytotoxicity	0.53112	2	1.14	O14763	Tumor necrosis factor receptor superfamily member 10B OS=Homo sapiens OX=9606 GN=TNFRSF10B PE=1 SV=2	0.613	Down	0.000878145	TNFRSF10B	47.878	13.673	6.1	2	2	2
hsa04622 RIG-I-like receptor signaling pathway	0.535491	1	1.34	Q7Z434	Mitochondrial antiviral-signaling protein OS=Homo sapiens OX=9606 GN=MAVS PE=1 SV=2	0.647	Down	0.00713379	MAVS	56.527	24.456	6.7	3	3	3
hsa04976 Bile secretion	0.535491	1	1.34	P63092	Guanine nucleotide-binding protein G(s) subunit alpha isoforms short OS=Homo sapiens OX=9606 GN=GNAS PE=1 SV=1	0.639	Down	0.0010571	GNAS	45.664	40.563	18.3	7	14	6
hsa00500 Starch and sucrose metabolism	0.535491	1	1.34	P06737	"Glycogen phosphorylase, liver form OS=Homo sapiens OX=9606 GN=PYGL PE=1 SV=4"	0.643	Down	0.000451733	PYGL	97.147	167.79	20.4	16	19	14
hsa04723 Retrograde endocannabinoid signaling	0.54201	3	1.07	P62879	Guanine nucleotide-binding protein G(I)/G(S)/G(T) subunit beta-2 OS=Homo sapiens OX=9606 GN=GNB2 PE=1 SV=3	0.631	Down	0.000175419	GNB2	37.331	102.54	25.6	8	14	3
hsa04723 Retrograde endocannabinoid signaling	0.54201	3	1.07	P63096	Guanine nucleotide-binding protein G(i) subunit alpha-1 OS=Homo sapiens OX=9606 GN=GNAI1 PE=1 SV=2	0.56	Down	0.00186684	GNAI1	40.361	25.929	18.9	6	11	3
hsa04723 Retrograde endocannabinoid signaling	0.54201	3	1.07	Q9UBI6	Guanine nucleotide-binding protein G(I)/G(S)/G(O) subunit gamma-12 OS=Homo sapiens OX=9606 GN=GNG12 PE=1 SV=3	0.533	Down	0.00112649	GNG12	8.0061	192.96	56.9	3	7	3
hsa05146 Amoebiasis	0.547494	2	1.11	P29992	Guanine nucleotide-binding protein subunit alpha-11 OS=Homo sapiens OX=9606 GN=GNA11 PE=1 SV=2	0.574	Down	0.000878145	GNA11	42.123	23.359	20.1	6	8	3
hsa05146 Amoebiasis	0.547494	2	1.11	P63092	Guanine nucleotide-binding protein G(s) subunit alpha isoforms short OS=Homo sapiens OX=9606 GN=GNAS PE=1 SV=1	0.639	Down	0.0010571	GNAS	45.664	40.563	18.3	7	14	6
hsa05160 Hepatitis C	0.547494	2	1.11	P60033	CD81 antigen OS=Homo sapiens OX=9606 GN=CD81 PE=1 SV=1	0.56	Down	0.0128421	CD81	25.809	76.312	17.8	3	7	3
hsa05160 Hepatitis C	0.547494	2	1.11	Q7Z434	Mitochondrial antiviral-signaling protein OS=Homo sapiens OX=9606 GN=MAVS PE=1 SV=2	0.647	Down	0.00713379	MAVS	56.527	24.456	6.7	3	3	3
hsa05204 Chemical carcinogenesis	0.560333	1	1.25	P28161	Glutathione S-transferase Mu 2 OS=Homo sapiens OX=9606 GN=GSTM2 PE=1 SV=2	0.62	Down	0.00331445	GSTM2	25.744	44.738	28.4	4	5	4
hsa00980 Metabolism of xenobiotics by cytochrome P450	0.560333	1	1.25	P28161	Glutathione S-transferase Mu 2 OS=Homo sapiens OX=9606 GN=GSTM2 PE=1 SV=2	0.62	Down	0.00331445	GSTM2	25.744	44.738	28.4	4	5	4
hsa04520 Adherens junction	0.56347	2	1.08	Q8WWI1	LIM domain only protein 7 OS=Homo sapiens OX=9606 GN=LMO7 PE=1 SV=3	0.559	Down	0.000188814	LMO7	192.69	323.31	24.7	33	49	33
hsa04520 Adherens junction	0.56347	2	1.08	P61586	Transforming protein RhoA OS=Homo sapiens OX=9606 GN=RHOA PE=1 SV=1	0.655	Down	0.000167054	RHOA	21.768	88.521	37.3	6	8	2
hsa04218 Cellular senescence	0.567662	3	1.03	P62070	Ras-related protein R-Ras2 OS=Homo sapiens OX=9606 GN=RRAS2 PE=1 SV=1	0.571	Down	0.000451733	RRAS2	23.399	58.936	36.3	6	8	4
hsa04218 Cellular senescence	0.567662	3	1.03	P0DP25	Calmodulin-3 OS=Homo sapiens OX=9606 GN=CALM3 PE=1 SV=1	0.578	Down	0.000143218	CALM3	16.837	91.732	36.9	5	15	3
hsa04218 Cellular senescence	0.567662	3	1.03	O14807	Ras-related protein M-Ras OS=Homo sapiens OX=9606 GN=MRAS PE=1 SV=2	0.636	Down	0.00226608	MRAS	23.846	40.49	19.7	4	4	4
hsa00051 Fructose and mannose metabolism	0.583858	1	1.18	Q00796	Sorbitol dehydrogenase OS=Homo sapiens OX=9606 GN=SORD PE=1 SV=4	0.606	Down	0.000878145	SORD	38.324	7.1941	2.5	1	1	1
hsa05165 Human papillomavirus infection	0.590141	6	0.97	P07996	Thrombospondin-1 OS=Homo sapiens OX=9606 GN=THBS1 PE=1 SV=2	0.622	Down	0.00179613	THBS1	129.38	323.31	38.4	38	23	11
hsa05165 Human papillomavirus infection	0.590141	6	0.97	P63092	Guanine nucleotide-binding protein G(s) subunit alpha isoforms short OS=Homo sapiens OX=9606 GN=GNAS PE=1 SV=1	0.639	Down	0.0010571	GNAS	45.664	40.563	18.3	7	14	6
hsa05165 Human papillomavirus infection	0.590141	6	0.97	P25445	Tumor necrosis factor receptor superfamily member 6 OS=Homo sapiens OX=9606 GN=FAS PE=1 SV=1	0.654	Down	0.00145612	FAS	37.732	34.577	10.1	4	4	4
hsa05165 Human papillomavirus infection	0.590141	6	0.97	P41221	Protein Wnt-5a OS=Homo sapiens OX=9606 GN=WNT5A PE=1 SV=2	0.481	Down	0.000765643	WNT5A	42.339	19.297	7.6	3	4	3
hsa05165 Human papillomavirus infection	0.590141	6	0.97	P09619	Platelet-derived growth factor receptor beta OS=Homo sapiens OX=9606 GN=PDGFRB PE=1 SV=1	0.571	Down	0.00177519	PDGFRB	123.97	121.39	11.8	11	15	11
hsa05165 Human papillomavirus infection	0.590141	6	0.97	P35442	Thrombospondin-2 OS=Homo sapiens OX=9606 GN=THBS2 PE=1 SV=2	0.422	Down	0.000170232	THBS2	129.99	24.174	4.9	5	5	3
hsa04920 Adipocytokine signaling pathway	0.606134	1	1.11	P16671	Platelet glycoprotein 4 OS=Homo sapiens OX=9606 GN=CD36 PE=1 SV=2	0.613	Down	0.000191528	CD36	53.053	40.227	13.8	6	7	6
hsa05322 Systemic lupus erythematosus	0.606134	1	1.11	P05455	Lupus La protein OS=Homo sapiens OX=9606 GN=SSB PE=1 SV=2	0.453	Down	0.000451733	SSB	46.836	57.447	20.8	7	9	7
hsa05219 Bladder cancer	0.606134	1	1.11	P07996	Thrombospondin-1 OS=Homo sapiens OX=9606 GN=THBS1 PE=1 SV=2	0.622	Down	0.00179613	THBS1	129.38	323.31	38.4	38	23	11
hsa04961 Endocrine and other factor-regulated calcium reabsorption	0.606134	1	1.11	P63092	Guanine nucleotide-binding protein G(s) subunit alpha isoforms short OS=Homo sapiens OX=9606 GN=GNAS PE=1 SV=1	0.639	Down	0.0010571	GNAS	45.664	40.563	18.3	7	14	6
hsa05218 Melanoma	0.606134	1	1.11	P09619	Platelet-derived growth factor receptor beta OS=Homo sapiens OX=9606 GN=PDGFRB PE=1 SV=1	0.571	Down	0.00177519	PDGFRB	123.97	121.39	11.8	11	15	11
hsa04114 Oocyte meiosis	0.608971	2	0.99	P0DP25	Calmodulin-3 OS=Homo sapiens OX=9606 GN=CALM3 PE=1 SV=1	0.578	Down	0.000143218	CALM3	16.837	91.732	36.9	5	15	3
hsa04114 Oocyte meiosis	0.608971	2	0.99	Q13557	Calcium/calmodulin-dependent protein kinase type II subunit delta OS=Homo sapiens OX=9606 GN=CAMK2D PE=1 SV=3	0.607	Down	0.000143218	CAMK2D	56.369	44.798	13.8	6	8	5
hsa05168 Herpes simplex infection	0.616282	3	0.96	P23497	Nuclear autoantigen Sp-100 OS=Homo sapiens OX=9606 GN=SP100 PE=1 SV=3	0.665	Down	0.00014898	SP100	100.42	20.645	3.2	3	4	3
hsa05168 Herpes simplex infection	0.616282	3	0.96	P25445	Tumor necrosis factor receptor superfamily member 6 OS=Homo sapiens OX=9606 GN=FAS PE=1 SV=1	0.654	Down	0.00145612	FAS	37.732	34.577	10.1	4	4	4
hsa05168 Herpes simplex infection	0.616282	3	0.96	Q7Z434	Mitochondrial antiviral-signaling protein OS=Homo sapiens OX=9606 GN=MAVS PE=1 SV=2	0.647	Down	0.00713379	MAVS	56.527	24.456	6.7	3	3	3
hsa03010 Ribosome	0.623595	5	0.94	P42766	60S ribosomal protein L35 OS=Homo sapiens OX=9606 GN=RPL35 PE=1 SV=2	0.637	Down	0.0255553	RPL35	14.551	14.102	15.4	2	3	2
hsa03010 Ribosome	0.623595	5	0.94	P61353	60S ribosomal protein L27 OS=Homo sapiens OX=9606 GN=RPL27 PE=1 SV=2	0.658	Down	0.00162732	RPL27	15.798	49.667	36	5	6	5
hsa03010 Ribosome	0.623595	5	0.94	P84098	60S ribosomal protein L19 OS=Homo sapiens OX=9606 GN=RPL19 PE=1 SV=1	0.635	Down	0.00146151	RPL19	23.466	24.89	13.3	2	4	2
hsa03010 Ribosome	0.623595	5	0.94	P49207	60S ribosomal protein L34 OS=Homo sapiens OX=9606 GN=RPL34 PE=1 SV=3	0.605	Down	0.000451733	RPL34	13.293	26.031	29.9	4	4	4
hsa03010 Ribosome	0.623595	5	0.94	P46778	60S ribosomal protein L21 OS=Homo sapiens OX=9606 GN=RPL21 PE=1 SV=2	0.666	Down	0.00120265	RPL21	18.565	17.428	13.1	3	3	3
hsa05323 Rheumatoid arthritis	0.627228	1	1.05	P43235	Cathepsin K OS=Homo sapiens OX=9606 GN=CTSK PE=1 SV=1	0.499	Down	0.00530026	CTSK	36.966	6.2208	9.4	2	2	1
hsa04620 Toll-like receptor signaling pathway	0.627228	1	1.05	P43235	Cathepsin K OS=Homo sapiens OX=9606 GN=CTSK PE=1 SV=1	0.499	Down	0.00530026	CTSK	36.966	6.2208	9.4	2	2	1
hsa04130 SNARE interactions in vesicular transport	0.627228	1	1.05	O00161	Synaptosomal-associated protein 23 OS=Homo sapiens OX=9606 GN=SNAP23 PE=1 SV=1	0.666	Down	0.000143218	SNAP23	23.354	43.536	19.4	3	4	3
hsa05161 Hepatitis B	0.637274	2	0.94	P25445	Tumor necrosis factor receptor superfamily member 6 OS=Homo sapiens OX=9606 GN=FAS PE=1 SV=1	0.654	Down	0.00145612	FAS	37.732	34.577	10.1	4	4	4
hsa05161 Hepatitis B	0.637274	2	0.94	Q7Z434	Mitochondrial antiviral-signaling protein OS=Homo sapiens OX=9606 GN=MAVS PE=1 SV=2	0.647	Down	0.00713379	MAVS	56.527	24.456	6.7	3	3	3
hsa03420 Nucleotide excision repair	0.647201	1	0.99	Q13620	Cullin-4B OS=Homo sapiens OX=9606 GN=CUL4B PE=1 SV=4	0.583	Down	0.000143218	CUL4B	103.98	105.89	15.1	16	17	11
hsa04071 Sphingolipid signaling pathway	0.650818	2	0.92	P63096	Guanine nucleotide-binding protein G(i) subunit alpha-1 OS=Homo sapiens OX=9606 GN=GNAI1 PE=1 SV=2	0.56	Down	0.00186684	GNAI1	40.361	25.929	18.9	6	11	3
hsa04071 Sphingolipid signaling pathway	0.650818	2	0.92	P61586	Transforming protein RhoA OS=Homo sapiens OX=9606 GN=RHOA PE=1 SV=1	0.655	Down	0.000167054	RHOA	21.768	88.521	37.3	6	8	2
hsa04962 Vasopressin-regulated water reabsorption	0.666112	1	0.94	P63092	Guanine nucleotide-binding protein G(s) subunit alpha isoforms short OS=Homo sapiens OX=9606 GN=GNAS PE=1 SV=1	0.639	Down	0.0010571	GNAS	45.664	40.563	18.3	7	14	6
hsa04213 Longevity regulating pathway - multiple species	0.666112	1	0.94	P00441	Superoxide dismutase [Cu-Zn] OS=Homo sapiens OX=9606 GN=SOD1 PE=1 SV=2	0.54	Down	0.00218079	SOD1	15.936	5.9125	4.5	1	1	1
hsa04390 Hippo signaling pathway	0.676711	2	0.88	P29279	Connective tissue growth factor OS=Homo sapiens OX=9606 GN=CTGF PE=1 SV=2	0.431	Down	0.0078726	CTGF	38.091	74.228	40.7	10	11	10
hsa04390 Hippo signaling pathway	0.676711	2	0.88	P41221	Protein Wnt-5a OS=Homo sapiens OX=9606 GN=WNT5A PE=1 SV=2	0.481	Down	0.000765643	WNT5A	42.339	19.297	7.6	3	4	3
hsa04662 B cell receptor signaling pathway	0.684018	1	0.9	P60033	CD81 antigen OS=Homo sapiens OX=9606 GN=CD81 PE=1 SV=1	0.56	Down	0.0128421	CD81	25.809	76.312	17.8	3	7	3
hsa04914 Progesterone-mediated oocyte maturation	0.700972	1	0.86	P63096	Guanine nucleotide-binding protein G(i) subunit alpha-1 OS=Homo sapiens OX=9606 GN=GNAI1 PE=1 SV=2	0.56	Down	0.00186684	GNAI1	40.361	25.929	18.9	6	11	3
hsa04668 TNF signaling pathway	0.717024	1	0.82	P25445	Tumor necrosis factor receptor superfamily member 6 OS=Homo sapiens OX=9606 GN=FAS PE=1 SV=1	0.654	Down	0.00145612	FAS	37.732	34.577	10.1	4	4	4
hsa04216 Ferroptosis	0.717024	1	0.82	P04156	Major prion protein OS=Homo sapiens OX=9606 GN=PRNP PE=1 SV=1	0.488	Down	0.000143218	PRNP	27.661	27.422	12.6	3	5	3
hsa04660 T cell receptor signaling pathway	0.73222	1	0.78	P61586	Transforming protein RhoA OS=Homo sapiens OX=9606 GN=RHOA PE=1 SV=1	0.655	Down	0.000167054	RHOA	21.768	88.521	37.3	6	8	2
hsa00520 Amino sugar and nucleotide sugar metabolism	0.73222	1	0.78	P07686	Beta-hexosaminidase subunit beta OS=Homo sapiens OX=9606 GN=HEXB PE=1 SV=3	0.65	Down	0.00390494	HEXB	63.111	116.76	20.1	10	16	10
hsa04150 mTOR signaling pathway	0.734689	2	0.78	P41221	Protein Wnt-5a OS=Homo sapiens OX=9606 GN=WNT5A PE=1 SV=2	0.481	Down	0.000765643	WNT5A	42.339	19.297	7.6	3	4	3
hsa04150 mTOR signaling pathway	0.734689	2	0.78	P61586	Transforming protein RhoA OS=Homo sapiens OX=9606 GN=RHOA PE=1 SV=1	0.655	Down	0.000167054	RHOA	21.768	88.521	37.3	6	8	2
hsa03040 Spliceosome	0.740317	4	0.81	P07910	Heterogeneous nuclear ribonucleoproteins C1/C2 OS=Homo sapiens OX=9606 GN=HNRNPC PE=1 SV=4	0.629	Down	0.000150583	HNRNPC	33.67	82.226	26.8	9	17	9
hsa03040 Spliceosome	0.740317	4	0.81	Q13838	Spliceosome RNA helicase DDX39B OS=Homo sapiens OX=9606 GN=DDX39B PE=1 SV=1	0.603	Down	0.00431148	DDX39B	48.991	32.387	9.6	4	7	2
hsa03040 Spliceosome	0.740317	4	0.81	P09234	U1 small nuclear ribonucleoprotein C OS=Homo sapiens OX=9606 GN=SNRPC PE=1 SV=1	0.641	Down	0.00300438	SNRPC	17.394	6.2117	5.7	1	1	1
hsa03040 Spliceosome	0.740317	4	0.81	P38159	"RNA-binding motif protein, X chromosome OS=Homo sapiens OX=9606 GN=RBMX PE=1 SV=3"	0.663	Down	0.00228278	RBMX	42.331	58.492	13	6	8	3
hsa04910 Insulin signaling pathway	0.745176	2	0.77	P06737	"Glycogen phosphorylase, liver form OS=Homo sapiens OX=9606 GN=PYGL PE=1 SV=4"	0.643	Down	0.000451733	PYGL	97.147	167.79	20.4	16	19	14
hsa04910 Insulin signaling pathway	0.745176	2	0.77	P0DP25	Calmodulin-3 OS=Homo sapiens OX=9606 GN=CALM3 PE=1 SV=1	0.578	Down	0.000143218	CALM3	16.837	91.732	36.9	5	15	3
hsa05134 Legionellosis	0.746608	1	0.75	Q9ULZ3	Apoptosis-associated speck-like protein containing a CARD OS=Homo sapiens OX=9606 GN=PYCARD PE=1 SV=2	0.37	Down	0.0374604	PYCARD	21.627	10.579	12.3	2	2	2
hsa03320 PPAR signaling pathway	0.746608	1	0.75	P16671	Platelet glycoprotein 4 OS=Homo sapiens OX=9606 GN=CD36 PE=1 SV=2	0.613	Down	0.000191528	CD36	53.053	40.227	13.8	6	7	6
hsa04550 Signaling pathways regulating pluripotency of stem cells	0.746608	1	0.75	P41221	Protein Wnt-5a OS=Homo sapiens OX=9606 GN=WNT5A PE=1 SV=2	0.481	Down	0.000765643	WNT5A	42.339	19.297	7.6	3	4	3
hsa05211 Renal cell carcinoma	0.760229	1	0.72	P61224	Ras-related protein Rap-1b OS=Homo sapiens OX=9606 GN=RAP1B PE=1 SV=1	0.556	Down	0.000973161	RAP1B	20.825	81.577	31.5	6	11	4
hsa05215 Prostate cancer	0.760229	1	0.72	P09619	Platelet-derived growth factor receptor beta OS=Homo sapiens OX=9606 GN=PDGFRB PE=1 SV=1	0.571	Down	0.00177519	PDGFRB	123.97	121.39	11.8	11	15	11
hsa01522 Endocrine resistance	0.760229	1	0.72	P63092	Guanine nucleotide-binding protein G(s) subunit alpha isoforms short OS=Homo sapiens OX=9606 GN=GNAS PE=1 SV=1	0.639	Down	0.0010571	GNAS	45.664	40.563	18.3	7	14	6
hsa05210 Colorectal cancer	0.773123	1	0.7	P61586	Transforming protein RhoA OS=Homo sapiens OX=9606 GN=RHOA PE=1 SV=1	0.655	Down	0.000167054	RHOA	21.768	88.521	37.3	6	8	2
hsa00983 Drug metabolism - other enzymes	0.78533	1	0.67	P28161	Glutathione S-transferase Mu 2 OS=Homo sapiens OX=9606 GN=GSTM2 PE=1 SV=2	0.62	Down	0.00331445	GSTM2	25.744	44.738	28.4	4	5	4
hsa05110 Vibrio cholerae infection	0.78533	1	0.67	P63092	Guanine nucleotide-binding protein G(s) subunit alpha isoforms short OS=Homo sapiens OX=9606 GN=GNAS PE=1 SV=1	0.639	Down	0.0010571	GNAS	45.664	40.563	18.3	7	14	6
hsa05225 Hepatocellular carcinoma	0.792461	2	0.7	P41221	Protein Wnt-5a OS=Homo sapiens OX=9606 GN=WNT5A PE=1 SV=2	0.481	Down	0.000765643	WNT5A	42.339	19.297	7.6	3	4	3
hsa05225 Hepatocellular carcinoma	0.792461	2	0.7	P28161	Glutathione S-transferase Mu 2 OS=Homo sapiens OX=9606 GN=GSTM2 PE=1 SV=2	0.62	Down	0.00331445	GSTM2	25.744	44.738	28.4	4	5	4
hsa04012 ErbB signaling pathway	0.796885	1	0.65	Q13557	Calcium/calmodulin-dependent protein kinase type II subunit delta OS=Homo sapiens OX=9606 GN=CAMK2D PE=1 SV=3	0.607	Down	0.000143218	CAMK2D	56.369	44.798	13.8	6	8	5
hsa00562 Inositol phosphate metabolism	0.796885	1	0.65	Q14642	"Type I inositol 1,4,5-trisphosphate 5-phosphatase OS=Homo sapiens OX=9606 GN=INPP5A PE=1 SV=1"	0.591	Down	0.000188814	INPP5A	47.819	24.703	8.3	4	4	4
hsa05120 Epithelial cell signaling in Helicobacter pylori infection	0.796885	1	0.65	Q9BX67	Junctional adhesion molecule C OS=Homo sapiens OX=9606 GN=JAM3 PE=1 SV=1	0.626	Down	0.00884413	JAM3	35.02	11.93	9	2	2	2
hsa01521 EGFR tyrosine kinase inhibitor resistance	0.796885	1	0.65	P09619	Platelet-derived growth factor receptor beta OS=Homo sapiens OX=9606 GN=PDGFRB PE=1 SV=1	0.571	Down	0.00177519	PDGFRB	123.97	121.39	11.8	11	15	11
hsa00230 Purine metabolism	0.817001	2	0.66	P00568	Adenylate kinase isoenzyme 1 OS=Homo sapiens OX=9606 GN=AK1 PE=1 SV=3	0.614	Down	0.0010571	AK1	21.635	13.735	10.8	2	3	2
hsa00230 Purine metabolism	0.817001	2	0.66	P00813	Adenosine deaminase OS=Homo sapiens OX=9606 GN=ADA PE=1 SV=3	0.499	Down	0.000144328	ADA	40.764	20.536	6.1	2	2	2
hsa05224 Breast cancer	0.827979	1	0.59	P41221	Protein Wnt-5a OS=Homo sapiens OX=9606 GN=WNT5A PE=1 SV=2	0.481	Down	0.000765643	WNT5A	42.339	19.297	7.6	3	4	3
hsa05226 Gastric cancer	0.837255	1	0.57	P41221	Protein Wnt-5a OS=Homo sapiens OX=9606 GN=WNT5A PE=1 SV=2	0.481	Down	0.000765643	WNT5A	42.339	19.297	7.6	3	4	3
hsa05230 Central carbon metabolism in cancer	0.837255	1	0.57	P09619	Platelet-derived growth factor receptor beta OS=Homo sapiens OX=9606 GN=PDGFRB PE=1 SV=1	0.571	Down	0.00177519	PDGFRB	123.97	121.39	11.8	11	15	11
hsa04144 Endocytosis	0.848753	5	0.71	Q9NZN4	EH domain-containing protein 2 OS=Homo sapiens OX=9606 GN=EHD2 PE=1 SV=2	0.55	Down	0.000143218	EHD2	61.161	128.38	36.5	12	15	11
hsa04144 Endocytosis	0.848753	5	0.71	Q15075	Early endosome antigen 1 OS=Homo sapiens OX=9606 GN=EEA1 PE=1 SV=2	0.665	Down	0.000451733	EEA1	162.46	256.24	24.7	29	35	29
hsa04144 Endocytosis	0.848753	5	0.71	O60493	Sorting nexin-3 OS=Homo sapiens OX=9606 GN=SNX3 PE=1 SV=3	0.602	Down	0.00355522	SNX3	18.762	17.11	26.5	5	6	3
hsa04144 Endocytosis	0.848753	5	0.71	Q99962	Endophilin-A1 OS=Homo sapiens OX=9606 GN=SH3GL2 PE=1 SV=1	0.59	Down	0.00145904	SH3GL2	39.962	15.099	11.6	3	3	2
hsa04144 Endocytosis	0.848753	5	0.71	P61586	Transforming protein RhoA OS=Homo sapiens OX=9606 GN=RHOA PE=1 SV=1	0.655	Down	0.000167054	RHOA	21.768	88.521	37.3	6	8	2
hsa04152 AMPK signaling pathway	0.854347	1	0.54	P16671	Platelet glycoprotein 4 OS=Homo sapiens OX=9606 GN=CD36 PE=1 SV=2	0.613	Down	0.000191528	CD36	53.053	40.227	13.8	6	7	6
hsa05132 Salmonella infection	0.854347	1	0.54	Q9ULZ3	Apoptosis-associated speck-like protein containing a CARD OS=Homo sapiens OX=9606 GN=PYCARD PE=1 SV=2	0.37	Down	0.0374604	PYCARD	21.627	10.579	12.3	2	2	2
hsa04066 HIF-1 signaling pathway	0.88337	1	0.48	Q13557	Calcium/calmodulin-dependent protein kinase type II subunit delta OS=Homo sapiens OX=9606 GN=CAMK2D PE=1 SV=3	0.607	Down	0.000143218	CAMK2D	56.369	44.798	13.8	6	8	5
hsa04146 Peroxisome	0.88337	1	0.48	P00441	Superoxide dismutase [Cu-Zn] OS=Homo sapiens OX=9606 GN=SOD1 PE=1 SV=2	0.54	Down	0.00218079	SOD1	15.936	5.9125	4.5	1	1	1
hsa04666 Fc gamma R-mediated phagocytosis	0.88337	1	0.48	P29966	Myristoylated alanine-rich C-kinase substrate OS=Homo sapiens OX=9606 GN=MARCKS PE=1 SV=4	0.625	Down	0.000143218	MARCKS	31.554	58.427	22.6	5	10	5
hsa05169 Epstein-Barr virus infection	0.886344	2	0.55	P25445	Tumor necrosis factor receptor superfamily member 6 OS=Homo sapiens OX=9606 GN=FAS PE=1 SV=1	0.654	Down	0.00145612	FAS	37.732	34.577	10.1	4	4	4
hsa05169 Epstein-Barr virus infection	0.886344	2	0.55	Q7Z434	Mitochondrial antiviral-signaling protein OS=Homo sapiens OX=9606 GN=MAVS PE=1 SV=2	0.647	Down	0.00713379	MAVS	56.527	24.456	6.7	3	3	3
hsa03050 Proteasome	0.889681	1	0.47	Q9UL46	Proteasome activator complex subunit 2 OS=Homo sapiens OX=9606 GN=PSME2 PE=1 SV=4	0.663	Down	0.000971938	PSME2	27.401	18.553	16.3	3	3	3
hsa05203 Viral carcinogenesis	0.913099	2	0.51	P23497	Nuclear autoantigen Sp-100 OS=Homo sapiens OX=9606 GN=SP100 PE=1 SV=3	0.665	Down	0.00014898	SP100	100.42	20.645	3.2	3	4	3
hsa05203 Viral carcinogenesis	0.913099	2	0.51	P61586	Transforming protein RhoA OS=Homo sapiens OX=9606 GN=RHOA PE=1 SV=1	0.655	Down	0.000167054	RHOA	21.768	88.521	37.3	6	8	2
hsa03015 mRNA surveillance pathway	0.925316	1	0.4	Q13838	Spliceosome RNA helicase DDX39B OS=Homo sapiens OX=9606 GN=DDX39B PE=1 SV=1	0.603	Down	0.00431148	DDX39B	48.991	32.387	9.6	4	7	2
hsa05100 Bacterial invasion of epithelial cells	0.925316	1	0.4	P61586	Transforming protein RhoA OS=Homo sapiens OX=9606 GN=RHOA PE=1 SV=1	0.655	Down	0.000167054	RHOA	21.768	88.521	37.3	6	8	2
hsa04120 Ubiquitin mediated proteolysis	0.940275	1	0.37	Q13620	Cullin-4B OS=Homo sapiens OX=9606 GN=CUL4B PE=1 SV=4	0.583	Down	0.000143218	CUL4B	103.98	105.89	15.1	16	17	11
hsa05010 Alzheimer disease	0.96571	2	0.4	P25445	Tumor necrosis factor receptor superfamily member 6 OS=Homo sapiens OX=9606 GN=FAS PE=1 SV=1	0.654	Down	0.00145612	FAS	37.732	34.577	10.1	4	4	4
hsa05010 Alzheimer disease	0.96571	2	0.4	P0DP25	Calmodulin-3 OS=Homo sapiens OX=9606 GN=CALM3 PE=1 SV=1	0.578	Down	0.000143218	CALM3	16.837	91.732	36.9	5	15	3
hsa03013 RNA transport	0.971688	2	0.38	Q13838	Spliceosome RNA helicase DDX39B OS=Homo sapiens OX=9606 GN=DDX39B PE=1 SV=1	0.603	Down	0.00431148	DDX39B	48.991	32.387	9.6	4	7	2
hsa03013 RNA transport	0.971688	2	0.38	Q6EEV6	Small ubiquitin-related modifier 4 OS=Homo sapiens OX=9606 GN=SUMO4 PE=1 SV=2	0.602	Down	0.000973161	SUMO4	10.685	8.325	12.6	1	2	1
hsa04932 Non-alcoholic fatty liver disease (NAFLD)	0.975678	1	0.28	P25445	Tumor necrosis factor receptor superfamily member 6 OS=Homo sapiens OX=9606 GN=FAS PE=1 SV=1	0.654	Down	0.00145612	FAS	37.732	34.577	10.1	4	4	4
hsa04141 Protein processing in endoplasmic reticulum	0.978823	2	0.36	Q9P2E9	Ribosome-binding protein 1 OS=Homo sapiens OX=9606 GN=RRBP1 PE=1 SV=5	0.631	Down	0.000451733	RRBP1	152.45	323.31	46.8	40	65	40
hsa04141 Protein processing in endoplasmic reticulum	0.978823	2	0.36	Q9H3Z4	DnaJ homolog subfamily C member 5 OS=Homo sapiens OX=9606 GN=DNAJC5 PE=1 SV=1	0.666	Down	0.00459208	DNAJC5	22.149	24.093	7.6	1	2	1
hsa05012 Parkinson disease	0.990165	1	0.23	P63096	Guanine nucleotide-binding protein G(i) subunit alpha-1 OS=Homo sapiens OX=9606 GN=GNAI1 PE=1 SV=2	0.56	Down	0.00186684	GNAI1	40.361	25.929	18.9	6	11	3
hsa05016 Huntington disease	0.996051	1	0.19	P00441	Superoxide dismutase [Cu-Zn] OS=Homo sapiens OX=9606 GN=SOD1 PE=1 SV=2	0.54	Down	0.00218079	SOD1	15.936	5.9125	4.5	1	1	1
	0.997357	1	0.18	P63092	Guanine nucleotide-binding protein G(s) subunit alpha isoforms short OS=Homo sapiens OX=9606 GN=GNAS PE=1 SV=1	0.639	Down	0.0010571	GNAS	45.664	40.563	18.3	7	14	6

## Sheet: Table E
Table E KEGG pathway enrichment analysis of DEPs in HT Vs. H group.
KEGG pathway	Mapping	Background	All Mapping	All Background	Fold enrichment	Fisher's exact test p value	-log10(p value)	Related proteins
hsa05144 Malaria	7	11	203	2183	6.84	1.30012e-05	4.89	P07996 P05362 P60033 P34741 P16671 P35442 P05107
hsa04610 Complement and coagulation cascades	10	23	203	2183	4.68	1.51272e-05	4.82	Q03405 P25116 P02675 P00750 P00488 P0C0L5 P00742 P01024 P05107 P05120
hsa05140 Leishmaniasis	8	18	203	2183	4.78	9.42021e-05	4.03	P13498 P04839 P29350 Q15080 P35354 P01024 P49006 P05107
hsa05133 Pertussis	7	20	203	2183	3.76	0.00146826	2.83	P63096 P0DP25 P0C0L5 P01024 P61586 P05107 Q9ULZ3
hsa04713 Circadian entrainment	7	22	203	2183	3.42	0.00274807	2.56	P62879 P63092 P63096 P0DP25 Q13557 Q9UBI6 Q12879
hsa04024 cAMP signaling pathway	10	41	203	2183	2.62	0.00330604	2.48	P63092 P63096 P0DP25 Q13557 P25116 P62070 P61224 P23634 Q12879 P61586
hsa05150 Staphylococcus aureus infection	4	8	203	2183	5.38	0.0037667	2.42	P05362 P0C0L5 P01024 P05107
hsa00511 Other glycan degradation	4	9	203	2183	4.78	0.00629065	2.2	O00462 P07686 Q9Y2E5 P04066
hsa04060 Cytokine-cytokine receptor interaction	4	9	203	2183	4.78	0.00629065	2.2	P25445 O14763 Q99988 Q08334
hsa04015 Rap1 signaling pathway	12	59	203	2183	2.19	0.0066043	2.18	Q9Y4G6 P63092 P63096 P0DP25 O14807 P09619 P07996 P25116 P61224 P61586 P05107 Q12879
hsa04145 Phagosome	15	82	203	2183	1.97	0.00708434	2.15	P68371 P13498 P04839 P68366 Q15075 P11279 P01024 P07996 Q15080 P31146 Q9BQE3 P16671 P05164 P35442 P05107
hsa04514 Cell adhesion molecules (CAMs)	8	32	203	2183	2.69	0.00719742	2.14	Q7Z3B1 P05362 P34741 Q9NZQ7 P32004 P08575 Q9BX67 P05107
hsa05152 Tuberculosis	10	46	203	2183	2.34	0.00794925	2.1	P0DP25 Q15075 Q13557 P11279 P01024 Q08334 P99999 P31146 P05107 P61586
hsa04115 p53 signaling pathway	4	10	203	2183	4.3	0.00973002	2.01	P07996 P99999 P25445 O14763
hsa04974 Protein digestion and absorption	7	28	203	2183	2.69	0.0117803	1.93	P12110 P27487 Q99715 P15502 Q96QD8 P02458 P12111
hsa04014 Ras signaling pathway	11	56	203	2183	2.11	0.0119727	1.92	P62879 Q9NS23 P0DP25 O14807 P09619 Q15283 Q9UBI6 P62070 P61224 Q12879 P61586
hsa04625 C-type lectin receptor signaling pathway	7	29	203	2183	2.6	0.0143357	1.84	P62070 Q00653 P0DP25 O14807 P35354 P61586 Q9ULZ3
hsa04512 ECM-receptor interaction	8	36	203	2183	2.39	0.0149736	1.82	Q14118 P07996 P12110 P24821 P16671 P02458 P12111 P35442
hsa05322 Systemic lupus erythematosus	5	17	203	2183	3.16	0.0161644	1.79	Q8IUE6 P05455 P0C0L5 P01024 Q12879
hsa04142 Lysosome	12	66	203	2183	1.96	0.0162085	1.79	O00462 P15586 O75503 P07602 P43235 P11279 P17900 Q8NBK3 P07858 P07686 O00115 P61916
hsa05418 Fluid shear stress and atherosclerosis	9	45	203	2183	2.15	0.0198993	1.7	P05362 P13498 P34741 P35052 P0DP25 P28161 P00750 Q6EEV6 P61586
hsa04020 Calcium signaling pathway	8	38	203	2183	2.26	0.020591	1.69	P63092 P0DP25 Q13557 P09619 P29992 P25116 P23634 Q12879
hsa04540 Gap junction	8	38	203	2183	2.26	0.020591	1.69	P68371 P63092 P63096 P17302 P68366 P09619 P29992 Q9BQE3
hsa04670 Leukocyte transendothelial migration	9	46	203	2183	2.1	0.022806	1.64	P05362 P13498 P04839 P63096 Q9BX67 Q15080 P61224 P05107 P61586
hsa05206 MicroRNAs in cancer	10	54	203	2183	1.99	0.0241679	1.62	P26358 Q9NS23 P24821 P09493 P09619 P29966 P07996 O95980 P35354 P61586

## Sheet: Table F
Table F Summary of KEGG pathway of DEPs in HT Vs. H group.
KEGG pathway	Fisher's exact test p value	Mapping	Fold enrichment	Protein accession	Protein description	Ratio	Regulated Type	P value	Gene name	MW [kDa]	Score	Coverage [%]	Peptides	PSMs	Unique peptides
hsa05224 Breast cancer	0.813734	2	0.67	Q00653	Nuclear factor NF-kappa-B p100 subunit OS=Homo sapiens OX=9606 GN=NFKB2 PE=1 SV=4	1.721	Up	0.000971938	NFKB2	96.748	6.5644	1.2	1	2	1
hsa05224 Breast cancer	0.813734	2	0.67	P41221	Protein Wnt-5a OS=Homo sapiens OX=9606 GN=WNT5A PE=1 SV=2	0.481	Down	0.000765643	WNT5A	42.339	19.297	7.6	3	4	3
hsa04622 RIG-I-like receptor signaling pathway	0.74608	1	0.77	Q7Z434	Mitochondrial antiviral-signaling protein OS=Homo sapiens OX=9606 GN=MAVS PE=1 SV=2	0.647	Down	0.00713379	MAVS	56.527	24.456	6.7	3	3	3
hsa04360 Axon guidance	0.439594	6	1.13	P63096	Guanine nucleotide-binding protein G(i) subunit alpha-1 OS=Homo sapiens OX=9606 GN=GNAI1 PE=1 SV=2	0.56	Down	0.00186684	GNAI1	40.361	25.929	18.9	6	11	3
hsa04360 Axon guidance	0.439594	6	1.13	P32004	Neural cell adhesion molecule L1 OS=Homo sapiens OX=9606 GN=L1CAM PE=1 SV=2	0.489	Down	0.000115127	L1CAM	140	209.59	14.2	14	17	14
hsa04360 Axon guidance	0.439594	6	1.13	O15031	Plexin-B2 OS=Homo sapiens OX=9606 GN=PLXNB2 PE=1 SV=3	0.612	Down	0.000150583	PLXNB2	205.12	140.02	8.3	13	16	13
hsa04360 Axon guidance	0.439594	6	1.13	P41221	Protein Wnt-5a OS=Homo sapiens OX=9606 GN=WNT5A PE=1 SV=2	0.481	Down	0.000765643	WNT5A	42.339	19.297	7.6	3	4	3
hsa04360 Axon guidance	0.439594	6	1.13	Q13557	Calcium/calmodulin-dependent protein kinase type II subunit delta OS=Homo sapiens OX=9606 GN=CAMK2D PE=1 SV=3	0.607	Down	0.000143218	CAMK2D	56.369	44.798	13.8	6	8	5
hsa04360 Axon guidance	0.439594	6	1.13	P61586	Transforming protein RhoA OS=Homo sapiens OX=9606 GN=RHOA PE=1 SV=1	0.655	Down	0.000167054	RHOA	21.768	88.521	37.3	6	8	2
hsa00562 Inositol phosphate metabolism	0.942141	1	0.37	Q14642	"Type I inositol 1,4,5-trisphosphate 5-phosphatase OS=Homo sapiens OX=9606 GN=INPP5A PE=1 SV=1"	0.591	Down	0.000188814	INPP5A	47.819	24.703	8.3	4	4	4
hsa05034 Alcoholism	0.0439815	7	2.09	P62879	Guanine nucleotide-binding protein G(I)/G(S)/G(T) subunit beta-2 OS=Homo sapiens OX=9606 GN=GNB2 PE=1 SV=3	0.631	Down	0.000175419	GNB2	37.331	102.54	25.6	8	14	3
hsa05034 Alcoholism	0.0439815	7	2.09	P63092	Guanine nucleotide-binding protein G(s) subunit alpha isoforms short OS=Homo sapiens OX=9606 GN=GNAS PE=1 SV=1	0.639	Down	0.0010571	GNAS	45.664	40.563	18.3	7	14	6
hsa05034 Alcoholism	0.0439815	7	2.09	Q8IUE6	Histone H2A type 2-B OS=Homo sapiens OX=9606 GN=HIST2H2AB PE=1 SV=3	2.237	Up	0.0229777	HIST2H2AB	13.995	13.254	17.7	3	6	1
hsa05034 Alcoholism	0.0439815	7	2.09	P63096	Guanine nucleotide-binding protein G(i) subunit alpha-1 OS=Homo sapiens OX=9606 GN=GNAI1 PE=1 SV=2	0.56	Down	0.00186684	GNAI1	40.361	25.929	18.9	6	11	3
hsa05034 Alcoholism	0.0439815	7	2.09	P0DP25	Calmodulin-3 OS=Homo sapiens OX=9606 GN=CALM3 PE=1 SV=1	0.578	Down	0.000143218	CALM3	16.837	91.732	36.9	5	15	3
hsa05034 Alcoholism	0.0439815	7	2.09	Q9UBI6	Guanine nucleotide-binding protein G(I)/G(S)/G(O) subunit gamma-12 OS=Homo sapiens OX=9606 GN=GNG12 PE=1 SV=3	0.533	Down	0.00112649	GNG12	8.0061	192.96	56.9	3	7	3
hsa05034 Alcoholism	0.0439815	7	2.09	Q12879	"Glutamate receptor ionotropic, NMDA 2A OS=Homo sapiens OX=9606 GN=GRIN2A PE=1 SV=1"	1.827	Up	0.0191224	GRIN2A	165.28	6.0968	0.7	1	1	1
hsa05204 Chemical carcinogenesis	0.157121	3	2.15	P28845	Corticosteroid 11-beta-dehydrogenase isozyme 1 OS=Homo sapiens OX=9606 GN=HSD11B1 PE=1 SV=3	1.733	Up	0.0145753	HSD11B1	32.401	6.4565	3.1	1	1	1
hsa05204 Chemical carcinogenesis	0.157121	3	2.15	P35354	Prostaglandin G/H synthase 2 OS=Homo sapiens OX=9606 GN=PTGS2 PE=1 SV=2	7.606	Up	0.00788647	PTGS2	68.995	101.98	21.2	9	12	9
hsa05204 Chemical carcinogenesis	0.157121	3	2.15	P28161	Glutathione S-transferase Mu 2 OS=Homo sapiens OX=9606 GN=GSTM2 PE=1 SV=2	0.62	Down	0.00331445	GSTM2	25.744	44.738	28.4	4	5	4
hsa05223 Non-small cell lung cancer	0.89532	1	0.47	Q9NS23	Ras association domain-containing protein 1 OS=Homo sapiens OX=9606 GN=RASSF1 PE=1 SV=1	2.173	Up	0.00014794	RASSF1	39.219	12.037	5.5	2	2	2
hsa04928 Parathyroid hormone synthesis, secretion and action	0.281039	4	1.48	P29992	Guanine nucleotide-binding protein subunit alpha-11 OS=Homo sapiens OX=9606 GN=GNA11 PE=1 SV=2	0.574	Down	0.000878145	GNA11	42.123	23.359	20.1	6	8	3
hsa04928 Parathyroid hormone synthesis, secretion and action	0.281039	4	1.48	P63092	Guanine nucleotide-binding protein G(s) subunit alpha isoforms short OS=Homo sapiens OX=9606 GN=GNAS PE=1 SV=1	0.639	Down	0.0010571	GNAS	45.664	40.563	18.3	7	14	6
hsa04928 Parathyroid hormone synthesis, secretion and action	0.281039	4	1.48	P63096	Guanine nucleotide-binding protein G(i) subunit alpha-1 OS=Homo sapiens OX=9606 GN=GNAI1 PE=1 SV=2	0.56	Down	0.00186684	GNAI1	40.361	25.929	18.9	6	11	3
hsa04928 Parathyroid hormone synthesis, secretion and action	0.281039	4	1.48	P61586	Transforming protein RhoA OS=Homo sapiens OX=9606 GN=RHOA PE=1 SV=1	0.655	Down	0.000167054	RHOA	21.768	88.521	37.3	6	8	2
hsa04976 Bile secretion	0.74608	1	0.77	P63092	Guanine nucleotide-binding protein G(s) subunit alpha isoforms short OS=Homo sapiens OX=9606 GN=GNAS PE=1 SV=1	0.639	Down	0.0010571	GNAS	45.664	40.563	18.3	7	14	6
hsa00650 Butanoate metabolism	0.69098	1	0.9	Q9BUT1	3-hydroxybutyrate dehydrogenase type 2 OS=Homo sapiens OX=9606 GN=BDH2 PE=1 SV=2	0.653	Down	0.000150583	BDH2	26.724	18.591	9	2	3	2
hsa05222 Small cell lung cancer	0.414997	3	1.29	P99999	Cytochrome c OS=Homo sapiens OX=9606 GN=CYCS PE=1 SV=2	1.548	Up	0.00320135	CYCS	11.749	39.906	14.3	2	5	2
hsa05222 Small cell lung cancer	0.414997	3	1.29	P35354	Prostaglandin G/H synthase 2 OS=Homo sapiens OX=9606 GN=PTGS2 PE=1 SV=2	7.606	Up	0.00788647	PTGS2	68.995	101.98	21.2	9	12	9
hsa05222 Small cell lung cancer	0.414997	3	1.29	Q13077	TNF receptor-associated factor 1 OS=Homo sapiens OX=9606 GN=TRAF1 PE=1 SV=1	3.256	Up	0.000451733	TRAF1	46.163	12.975	4.3	2	2	2
hsa03013 RNA transport	0.996296	3	0.33	Q8TEM1	Nuclear pore membrane glycoprotein 210 OS=Homo sapiens OX=9606 GN=NUP210 PE=1 SV=3	4.079	Up	0.000878145	NUP210	205.11	6.9218	0.6	1	1	1
hsa03013 RNA transport	0.996296	3	0.33	Q13838	Spliceosome RNA helicase DDX39B OS=Homo sapiens OX=9606 GN=DDX39B PE=1 SV=1	0.603	Down	0.00431148	DDX39B	48.991	32.387	9.6	4	7	2
hsa03013 RNA transport	0.996296	3	0.33	Q6EEV6	Small ubiquitin-related modifier 4 OS=Homo sapiens OX=9606 GN=SUMO4 PE=1 SV=2	0.602	Down	0.000973161	SUMO4	10.685	8.325	12.6	1	2	1
hsa04145 Phagosome	0.00708434	15	1.97	P68371	Tubulin beta-4B chain OS=Homo sapiens OX=9606 GN=TUBB4B PE=1 SV=1	0.646	Down	0.00819374	TUBB4B	49.83	311.47	45.6	14	53	1
hsa04145 Phagosome	0.00708434	15	1.97	P13498	Cytochrome b-245 light chain OS=Homo sapiens OX=9606 GN=CYBA PE=1 SV=3	1.626	Up	0.000973161	CYBA	21.012	13.089	12.8	2	2	2
hsa04145 Phagosome	0.00708434	15	1.97	P04839	Cytochrome b-245 heavy chain OS=Homo sapiens OX=9606 GN=CYBB PE=1 SV=2	1.868	Up	0.011039	CYBB	65.335	47.187	9.3	5	7	5
hsa04145 Phagosome	0.00708434	15	1.97	P68366	Tubulin alpha-4A chain OS=Homo sapiens OX=9606 GN=TUBA4A PE=1 SV=1	0.595	Down	0.00120629	TUBA4A	49.924	6.9972	32.8	12	32	1
hsa04145 Phagosome	0.00708434	15	1.97	Q15075	Early endosome antigen 1 OS=Homo sapiens OX=9606 GN=EEA1 PE=1 SV=2	0.665	Down	0.000451733	EEA1	162.46	256.24	24.7	29	35	29
hsa04145 Phagosome	0.00708434	15	1.97	P11279	Lysosome-associated membrane glycoprotein 1 OS=Homo sapiens OX=9606 GN=LAMP1 PE=1 SV=3	1.681	Up	0.00703221	LAMP1	44.882	12.935	4.6	2	3	2
hsa04145 Phagosome	0.00708434	15	1.97	P01024	Complement C3 OS=Homo sapiens OX=9606 GN=C3 PE=1 SV=2	4.837	Up	0.00145904	C3	187.15	6.9985	1.5	3	1	1
hsa04145 Phagosome	0.00708434	15	1.97	P07996	Thrombospondin-1 OS=Homo sapiens OX=9606 GN=THBS1 PE=1 SV=2	0.622	Down	0.00179613	THBS1	129.38	323.31	38.4	38	23	11
hsa04145 Phagosome	0.00708434	15	1.97	Q15080	Neutrophil cytosol factor 4 OS=Homo sapiens OX=9606 GN=NCF4 PE=1 SV=2	2.023	Up	0.021306	NCF4	39.031	7.6552	3.5	1	2	1
hsa04145 Phagosome	0.00708434	15	1.97	P31146	Coronin-1A OS=Homo sapiens OX=9606 GN=CORO1A PE=1 SV=4	1.756	Up	0.0276921	CORO1A	51.026	67.084	12.8	6	11	5
hsa04145 Phagosome	0.00708434	15	1.97	Q9BQE3	Tubulin alpha-1C chain OS=Homo sapiens OX=9606 GN=TUBA1C PE=1 SV=1	0.625	Down	0.000143218	TUBA1C	49.895	40.148	39.2	14	37	2
hsa04145 Phagosome	0.00708434	15	1.97	P16671	Platelet glycoprotein 4 OS=Homo sapiens OX=9606 GN=CD36 PE=1 SV=2	0.613	Down	0.000191528	CD36	53.053	40.227	13.8	6	7	6
hsa04145 Phagosome	0.00708434	15	1.97	P05164	Myeloperoxidase OS=Homo sapiens OX=9606 GN=MPO PE=1 SV=1	1.973	Up	0.0364784	MPO	83.868	67.932	6	4	10	3
hsa04145 Phagosome	0.00708434	15	1.97	P35442	Thrombospondin-2 OS=Homo sapiens OX=9606 GN=THBS2 PE=1 SV=2	0.422	Down	0.000170232	THBS2	129.99	24.174	4.9	5	5	3
hsa04145 Phagosome	0.00708434	15	1.97	P05107	Integrin beta-2 OS=Homo sapiens OX=9606 GN=ITGB2 PE=1 SV=2	6.009	Up	0.000629811	ITGB2	84.781	31.175	4.7	3	4	3
hsa00240 Pyrimidine metabolism	0.968075	1	0.31	Q8WVQ1	Soluble calcium-activated nucleotidase 1 OS=Homo sapiens OX=9606 GN=CANT1 PE=1 SV=1	1.53	Up	0.00211541	CANT1	44.839	10.693	3.5	2	2	2
hsa04920 Adipocytokine signaling pathway	0.810937	1	0.63	P16671	Platelet glycoprotein 4 OS=Homo sapiens OX=9606 GN=CD36 PE=1 SV=2	0.613	Down	0.000191528	CD36	53.053	40.227	13.8	6	7	6
hsa04611 Platelet activation	0.0949879	8	1.69	Q9Y4G6	Talin-2 OS=Homo sapiens OX=9606 GN=TLN2 PE=1 SV=4	0.437	Down	0.000451733	TLN2	271.61	-2	3.3	8	11	1
hsa04611 Platelet activation	0.0949879	8	1.69	P63092	Guanine nucleotide-binding protein G(s) subunit alpha isoforms short OS=Homo sapiens OX=9606 GN=GNAS PE=1 SV=1	0.639	Down	0.0010571	GNAS	45.664	40.563	18.3	7	14	6
hsa04611 Platelet activation	0.0949879	8	1.69	P63096	Guanine nucleotide-binding protein G(i) subunit alpha-1 OS=Homo sapiens OX=9606 GN=GNAI1 PE=1 SV=2	0.56	Down	0.00186684	GNAI1	40.361	25.929	18.9	6	11	3
hsa04611 Platelet activation	0.0949879	8	1.69	P25116	Proteinase-activated receptor 1 OS=Homo sapiens OX=9606 GN=F2R PE=1 SV=2	0.64	Down	0.0030031	F2R	47.44	6.3708	3.3	1	1	1
hsa04611 Platelet activation	0.0949879	8	1.69	P61224	Ras-related protein Rap-1b OS=Homo sapiens OX=9606 GN=RAP1B PE=1 SV=1	0.556	Down	0.000973161	RAP1B	20.825	81.577	31.5	6	11	4
hsa04611 Platelet activation	0.0949879	8	1.69	O00161	Synaptosomal-associated protein 23 OS=Homo sapiens OX=9606 GN=SNAP23 PE=1 SV=1	0.666	Down	0.000143218	SNAP23	23.354	43.536	19.4	3	4	3
hsa04611 Platelet activation	0.0949879	8	1.69	P02675	Fibrinogen beta chain OS=Homo sapiens OX=9606 GN=FGB PE=1 SV=2	3.082	Up	0.00435295	FGB	55.928	12.014	8.4	4	3	2
hsa04611 Platelet activation	0.0949879	8	1.69	P61586	Transforming protein RhoA OS=Homo sapiens OX=9606 GN=RHOA PE=1 SV=1	0.655	Down	0.000167054	RHOA	21.768	88.521	37.3	6	8	2
hsa04972 Pancreatic secretion	0.178143	4	1.79	P63092	Guanine nucleotide-binding protein G(s) subunit alpha isoforms short OS=Homo sapiens OX=9606 GN=GNAS PE=1 SV=1	0.639	Down	0.0010571	GNAS	45.664	40.563	18.3	7	14	6
hsa04972 Pancreatic secretion	0.178143	4	1.79	P61224	Ras-related protein Rap-1b OS=Homo sapiens OX=9606 GN=RAP1B PE=1 SV=1	0.556	Down	0.000973161	RAP1B	20.825	81.577	31.5	6	11	4
hsa04972 Pancreatic secretion	0.178143	4	1.79	P23634	Plasma membrane calcium-transporting ATPase 4 OS=Homo sapiens OX=9606 GN=ATP2B4 PE=1 SV=2	0.611	Down	0.00112649	ATP2B4	137.92	215.23	18.2	18	30	10
hsa04972 Pancreatic secretion	0.178143	4	1.79	P61586	Transforming protein RhoA OS=Homo sapiens OX=9606 GN=RHOA PE=1 SV=1	0.655	Down	0.000167054	RHOA	21.768	88.521	37.3	6	8	2
hsa05161 Hepatitis B	0.734496	3	0.81	P99999	Cytochrome c OS=Homo sapiens OX=9606 GN=CYCS PE=1 SV=2	1.548	Up	0.00320135	CYCS	11.749	39.906	14.3	2	5	2
hsa05161 Hepatitis B	0.734496	3	0.81	P25445	Tumor necrosis factor receptor superfamily member 6 OS=Homo sapiens OX=9606 GN=FAS PE=1 SV=1	0.654	Down	0.00145612	FAS	37.732	34.577	10.1	4	4	4
hsa05161 Hepatitis B	0.734496	3	0.81	Q7Z434	Mitochondrial antiviral-signaling protein OS=Homo sapiens OX=9606 GN=MAVS PE=1 SV=2	0.647	Down	0.00713379	MAVS	56.527	24.456	6.7	3	3	3
hsa00410 beta-Alanine metabolism	0.719875	1	0.83	P05091	"Aldehyde dehydrogenase, mitochondrial OS=Homo sapiens OX=9606 GN=ALDH2 PE=1 SV=2"	1.523	Up	0.000971938	ALDH2	56.381	65.223	17.2	8	13	7
hsa05169 Epstein-Barr virus infection	0.773712	5	0.79	P05362	Intercellular adhesion molecule 1 OS=Homo sapiens OX=9606 GN=ICAM1 PE=1 SV=2	1.96	Up	0.000143218	ICAM1	57.825	39.355	3.4	2	3	2
hsa05169 Epstein-Barr virus infection	0.773712	5	0.79	P99999	Cytochrome c OS=Homo sapiens OX=9606 GN=CYCS PE=1 SV=2	1.548	Up	0.00320135	CYCS	11.749	39.906	14.3	2	5	2
hsa05169 Epstein-Barr virus infection	0.773712	5	0.79	P25445	Tumor necrosis factor receptor superfamily member 6 OS=Homo sapiens OX=9606 GN=FAS PE=1 SV=1	0.654	Down	0.00145612	FAS	37.732	34.577	10.1	4	4	4
hsa05169 Epstein-Barr virus infection	0.773712	5	0.79	Q00653	Nuclear factor NF-kappa-B p100 subunit OS=Homo sapiens OX=9606 GN=NFKB2 PE=1 SV=4	1.721	Up	0.000971938	NFKB2	96.748	6.5644	1.2	1	2	1
hsa05169 Epstein-Barr virus infection	0.773712	5	0.79	Q7Z434	Mitochondrial antiviral-signaling protein OS=Homo sapiens OX=9606 GN=MAVS PE=1 SV=2	0.647	Down	0.00713379	MAVS	56.527	24.456	6.7	3	3	3
hsa01040 Biosynthesis of unsaturated fatty acids	0.769845	1	0.72	O95864	Fatty acid desaturase 2 OS=Homo sapiens OX=9606 GN=FADS2 PE=1 SV=1	1.583	Up	0.000878145	FADS2	52.259	40.656	11	5	7	5
hsa04932 Non-alcoholic fatty liver disease (NAFLD)	0.989464	2	0.32	P99999	Cytochrome c OS=Homo sapiens OX=9606 GN=CYCS PE=1 SV=2	1.548	Up	0.00320135	CYCS	11.749	39.906	14.3	2	5	2
hsa04932 Non-alcoholic fatty liver disease (NAFLD)	0.989464	2	0.32	P25445	Tumor necrosis factor receptor superfamily member 6 OS=Homo sapiens OX=9606 GN=FAS PE=1 SV=1	0.654	Down	0.00145612	FAS	37.732	34.577	10.1	4	4	4
hsa04625 C-type lectin receptor signaling pathway	0.0143357	7	2.6	P62070	Ras-related protein R-Ras2 OS=Homo sapiens OX=9606 GN=RRAS2 PE=1 SV=1	0.571	Down	0.000451733	RRAS2	23.399	58.936	36.3	6	8	4
hsa04625 C-type lectin receptor signaling pathway	0.0143357	7	2.6	Q00653	Nuclear factor NF-kappa-B p100 subunit OS=Homo sapiens OX=9606 GN=NFKB2 PE=1 SV=4	1.721	Up	0.000971938	NFKB2	96.748	6.5644	1.2	1	2	1
hsa04625 C-type lectin receptor signaling pathway	0.0143357	7	2.6	P0DP25	Calmodulin-3 OS=Homo sapiens OX=9606 GN=CALM3 PE=1 SV=1	0.578	Down	0.000143218	CALM3	16.837	91.732	36.9	5	15	3
hsa04625 C-type lectin receptor signaling pathway	0.0143357	7	2.6	O14807	Ras-related protein M-Ras OS=Homo sapiens OX=9606 GN=MRAS PE=1 SV=2	0.636	Down	0.00226608	MRAS	23.846	40.49	19.7	4	4	4
hsa04625 C-type lectin receptor signaling pathway	0.0143357	7	2.6	P35354	Prostaglandin G/H synthase 2 OS=Homo sapiens OX=9606 GN=PTGS2 PE=1 SV=2	7.606	Up	0.00788647	PTGS2	68.995	101.98	21.2	9	12	9
hsa04625 C-type lectin receptor signaling pathway	0.0143357	7	2.6	P61586	Transforming protein RhoA OS=Homo sapiens OX=9606 GN=RHOA PE=1 SV=1	0.655	Down	0.000167054	RHOA	21.768	88.521	37.3	6	8	2
hsa04625 C-type lectin receptor signaling pathway	0.0143357	7	2.6	Q9ULZ3	Apoptosis-associated speck-like protein containing a CARD OS=Homo sapiens OX=9606 GN=PYCARD PE=1 SV=2	0.37	Down	0.0374604	PYCARD	21.627	10.579	12.3	2	2	2
hsa04142 Lysosome	0.0162085	12	1.96	O00462	Beta-mannosidase OS=Homo sapiens OX=9606 GN=MANBA PE=2 SV=3	0.657	Down	0.0010571	MANBA	100.89	59.062	9.9	7	9	7
hsa04142 Lysosome	0.0162085	12	1.96	P15586	N-acetylglucosamine-6-sulfatase OS=Homo sapiens OX=9606 GN=GNS PE=1 SV=3	0.651	Down	0.000143218	GNS	62.081	82.099	17.6	8	14	8
hsa04142 Lysosome	0.0162085	12	1.96	O75503	Ceroid-lipofuscinosis neuronal protein 5 OS=Homo sapiens OX=9606 GN=CLN5 PE=1 SV=2	0.612	Down	0.0145853	CLN5	41.496	18.705	7	3	3	3
hsa04142 Lysosome	0.0162085	12	1.96	P07602	Prosaposin OS=Homo sapiens OX=9606 GN=PSAP PE=1 SV=2	0.484	Down	0.000188814	PSAP	58.112	72.741	17.6	10	13	10
hsa04142 Lysosome	0.0162085	12	1.96	P43235	Cathepsin K OS=Homo sapiens OX=9606 GN=CTSK PE=1 SV=1	0.499	Down	0.00530026	CTSK	36.966	6.2208	9.4	2	2	1
hsa04142 Lysosome	0.0162085	12	1.96	P11279	Lysosome-associated membrane glycoprotein 1 OS=Homo sapiens OX=9606 GN=LAMP1 PE=1 SV=3	1.681	Up	0.00703221	LAMP1	44.882	12.935	4.6	2	3	2
hsa04142 Lysosome	0.0162085	12	1.96	P17900	Ganglioside GM2 activator OS=Homo sapiens OX=9606 GN=GM2A PE=1 SV=4	0.46	Down	0.0208875	GM2A	20.838	18.655	14.5	3	3	3
hsa04142 Lysosome	0.0162085	12	1.96	Q8NBK3	Formylglycine-generating enzyme OS=Homo sapiens OX=9606 GN=SUMF1 PE=1 SV=3	0.65	Down	0.00459208	SUMF1	40.556	11.31	4	1	1	1
hsa04142 Lysosome	0.0162085	12	1.96	P07858	Cathepsin B OS=Homo sapiens OX=9606 GN=CTSB PE=1 SV=3	0.604	Down	0.000626613	CTSB	37.821	84.055	35.7	9	19	9
hsa04142 Lysosome	0.0162085	12	1.96	P07686	Beta-hexosaminidase subunit beta OS=Homo sapiens OX=9606 GN=HEXB PE=1 SV=3	0.65	Down	0.00390494	HEXB	63.111	116.76	20.1	10	16	10
hsa04142 Lysosome	0.0162085	12	1.96	O00115	Deoxyribonuclease-2-alpha OS=Homo sapiens OX=9606 GN=DNASE2 PE=1 SV=2	0.629	Down	0.000451733	DNASE2	39.58	27.102	8.3	3	3	3
hsa04142 Lysosome	0.0162085	12	1.96	P61916	NPC intracellular cholesterol transporter 2 OS=Homo sapiens OX=9606 GN=NPC2 PE=1 SV=1	0.532	Down	0.000765643	NPC2	16.57	58.765	36.4	4	10	4
hsa05143 African trypanosomiasis	0.074737	3	2.93	P05362	Intercellular adhesion molecule 1 OS=Homo sapiens OX=9606 GN=ICAM1 PE=1 SV=2	1.96	Up	0.000143218	ICAM1	57.825	39.355	3.4	2	3	2
hsa05143 African trypanosomiasis	0.074737	3	2.93	P25445	Tumor necrosis factor receptor superfamily member 6 OS=Homo sapiens OX=9606 GN=FAS PE=1 SV=1	0.654	Down	0.00145612	FAS	37.732	34.577	10.1	4	4	4
hsa05143 African trypanosomiasis	0.074737	3	2.93	P00739	Haptoglobin-related protein OS=Homo sapiens OX=9606 GN=HPR PE=2 SV=2	2.722	Up	0.00127576	HPR	39.029	18.705	8.3	3	6	3
hsa00604 Glycosphingolipid biosynthesis - ganglio series	0.386446	1	2.15	P07686	Beta-hexosaminidase subunit beta OS=Homo sapiens OX=9606 GN=HEXB PE=1 SV=3	0.65	Down	0.00390494	HEXB	63.111	116.76	20.1	10	16	10
hsa04620 Toll-like receptor signaling pathway	0.828656	1	0.6	P43235	Cathepsin K OS=Homo sapiens OX=9606 GN=CTSK PE=1 SV=1	0.499	Down	0.00530026	CTSK	36.966	6.2208	9.4	2	2	1
hsa03040 Spliceosome	0.9446	5	0.58	P07910	Heterogeneous nuclear ribonucleoproteins C1/C2 OS=Homo sapiens OX=9606 GN=HNRNPC PE=1 SV=4	0.629	Down	0.000150583	HNRNPC	33.67	82.226	26.8	9	17	9
hsa03040 Spliceosome	0.9446	5	0.58	Q13838	Spliceosome RNA helicase DDX39B OS=Homo sapiens OX=9606 GN=DDX39B PE=1 SV=1	0.603	Down	0.00431148	DDX39B	48.991	32.387	9.6	4	7	2
hsa03040 Spliceosome	0.9446	5	0.58	P09234	U1 small nuclear ribonucleoprotein C OS=Homo sapiens OX=9606 GN=SNRPC PE=1 SV=1	0.641	Down	0.00300438	SNRPC	17.394	6.2117	5.7	1	1	1
hsa03040 Spliceosome	0.9446	5	0.58	P38159	"RNA-binding motif protein, X chromosome OS=Homo sapiens OX=9606 GN=RBMX PE=1 SV=3"	0.663	Down	0.00228278	RBMX	42.331	58.492	13	6	8	3
hsa03040 Spliceosome	0.9446	5	0.58	P17844	Probable ATP-dependent RNA helicase DDX5 OS=Homo sapiens OX=9606 GN=DDX5 PE=1 SV=1	1.508	Up	0.000144328	DDX5	69.147	121.57	35	20	28	14
hsa05120 Epithelial cell signaling in Helicobacter pylori infection	0.942141	1	0.37	Q9BX67	Junctional adhesion molecule C OS=Homo sapiens OX=9606 GN=JAM3 PE=1 SV=1	0.626	Down	0.00884413	JAM3	35.02	11.93	9	2	2	2
hsa00480 Glutathione metabolism	0.750217	2	0.77	P00390	"Glutathione reductase, mitochondrial OS=Homo sapiens OX=9606 GN=GSR PE=1 SV=2"	0.571	Down	0.000878145	GSR	56.256	12.163	2.9	2	2	2
hsa00480 Glutathione metabolism	0.750217	2	0.77	P28161	Glutathione S-transferase Mu 2 OS=Homo sapiens OX=9606 GN=GSTM2 PE=1 SV=2	0.62	Down	0.00331445	GSTM2	25.744	44.738	28.4	4	5	4
hsa05110 Vibrio cholerae infection	0.936123	1	0.38	P63092	Guanine nucleotide-binding protein G(s) subunit alpha isoforms short OS=Homo sapiens OX=9606 GN=GNAS PE=1 SV=1	0.639	Down	0.0010571	GNAS	45.664	40.563	18.3	7	14	6
hsa05168 Herpes simplex infection	0.473779	6	1.09	P23497	Nuclear autoantigen Sp-100 OS=Homo sapiens OX=9606 GN=SP100 PE=1 SV=3	0.665	Down	0.00014898	SP100	100.42	20.645	3.2	3	4	3
hsa05168 Herpes simplex infection	0.473779	6	1.09	P99999	Cytochrome c OS=Homo sapiens OX=9606 GN=CYCS PE=1 SV=2	1.548	Up	0.00320135	CYCS	11.749	39.906	14.3	2	5	2
hsa05168 Herpes simplex infection	0.473779	6	1.09	P25445	Tumor necrosis factor receptor superfamily member 6 OS=Homo sapiens OX=9606 GN=FAS PE=1 SV=1	0.654	Down	0.00145612	FAS	37.732	34.577	10.1	4	4	4
hsa05168 Herpes simplex infection	0.473779	6	1.09	Q7Z434	Mitochondrial antiviral-signaling protein OS=Homo sapiens OX=9606 GN=MAVS PE=1 SV=2	0.647	Down	0.00713379	MAVS	56.527	24.456	6.7	3	3	3
hsa05168 Herpes simplex infection	0.473779	6	1.09	Q13077	TNF receptor-associated factor 1 OS=Homo sapiens OX=9606 GN=TRAF1 PE=1 SV=1	3.256	Up	0.000451733	TRAF1	46.163	12.975	4.3	2	2	2
hsa05168 Herpes simplex infection	0.473779	6	1.09	P01024	Complement C3 OS=Homo sapiens OX=9606 GN=C3 PE=1 SV=2	4.837	Up	0.00145904	C3	187.15	6.9985	1.5	3	1	1
hsa05330 Allograft rejection	0.585269	1	1.19	P25445	Tumor necrosis factor receptor superfamily member 6 OS=Homo sapiens OX=9606 GN=FAS PE=1 SV=1	0.654	Down	0.00145612	FAS	37.732	34.577	10.1	4	4	4
hsa05225 Hepatocellular carcinoma	0.574167	5	1	Q92922	SWI/SNF complex subunit SMARCC1 OS=Homo sapiens OX=9606 GN=SMARCC1 PE=1 SV=3	1.507	Up	0.000150583	SMARCC1	122.87	13.896	5.1	5	6	2
hsa05225 Hepatocellular carcinoma	0.574167	5	1	P41221	Protein Wnt-5a OS=Homo sapiens OX=9606 GN=WNT5A PE=1 SV=2	0.481	Down	0.000765643	WNT5A	42.339	19.297	7.6	3	4	3
hsa05225 Hepatocellular carcinoma	0.574167	5	1	P51532	Transcription activator BRG1 OS=Homo sapiens OX=9606 GN=SMARCA4 PE=1 SV=2	1.574	Up	0.00293402	SMARCA4	184.64	80.8	7	10	10	5
hsa05225 Hepatocellular carcinoma	0.574167	5	1	O14497	AT-rich interactive domain-containing protein 1A OS=Homo sapiens OX=9606 GN=ARID1A PE=1 SV=3	2.505	Up	0.000150583	ARID1A	242.04	26.789	1.8	4	4	4
hsa05225 Hepatocellular carcinoma	0.574167	5	1	P28161	Glutathione S-transferase Mu 2 OS=Homo sapiens OX=9606 GN=GSTM2 PE=1 SV=2	0.62	Down	0.00331445	GSTM2	25.744	44.738	28.4	4	5	4
hsa05215 Prostate cancer	0.712004	2	0.83	P00750	Tissue-type plasminogen activator OS=Homo sapiens OX=9606 GN=PLAT PE=1 SV=1	1.868	Up	0.000451733	PLAT	62.916	18.308	6.6	3	3	3
hsa05215 Prostate cancer	0.712004	2	0.83	P09619	Platelet-derived growth factor receptor beta OS=Homo sapiens OX=9606 GN=PDGFRB PE=1 SV=1	0.571	Down	0.00177519	PDGFRB	123.97	121.39	11.8	11	15	11
hsa04724 Glutamatergic synapse	0.0536325	6	2.15	P62879	Guanine nucleotide-binding protein G(I)/G(S)/G(T) subunit beta-2 OS=Homo sapiens OX=9606 GN=GNB2 PE=1 SV=3	0.631	Down	0.000175419	GNB2	37.331	102.54	25.6	8	14	3
hsa04724 Glutamatergic synapse	0.0536325	6	2.15	P63092	Guanine nucleotide-binding protein G(s) subunit alpha isoforms short OS=Homo sapiens OX=9606 GN=GNAS PE=1 SV=1	0.639	Down	0.0010571	GNAS	45.664	40.563	18.3	7	14	6
hsa04724 Glutamatergic synapse	0.0536325	6	2.15	P63096	Guanine nucleotide-binding protein G(i) subunit alpha-1 OS=Homo sapiens OX=9606 GN=GNAI1 PE=1 SV=2	0.56	Down	0.00186684	GNAI1	40.361	25.929	18.9	6	11	3
hsa04724 Glutamatergic synapse	0.0536325	6	2.15	Q96QD8	Sodium-coupled neutral amino acid transporter 2 OS=Homo sapiens OX=9606 GN=SLC38A2 PE=1 SV=2	0.647	Down	0.00145904	SLC38A2	56.025	66.534	4.2	1	2	1
hsa04724 Glutamatergic synapse	0.0536325	6	2.15	Q9UBI6	Guanine nucleotide-binding protein G(I)/G(S)/G(O) subunit gamma-12 OS=Homo sapiens OX=9606 GN=GNG12 PE=1 SV=3	0.533	Down	0.00112649	GNG12	8.0061	192.96	56.9	3	7	3
hsa04724 Glutamatergic synapse	0.0536325	6	2.15	Q12879	"Glutamate receptor ionotropic, NMDA 2A OS=Homo sapiens OX=9606 GN=GRIN2A PE=1 SV=1"	1.827	Up	0.0191224	GRIN2A	165.28	6.0968	0.7	1	1	1
hsa04130 SNARE interactions in vesicular transport	0.828656	1	0.6	O00161	Synaptosomal-associated protein 23 OS=Homo sapiens OX=9606 GN=SNAP23 PE=1 SV=1	0.666	Down	0.000143218	SNAP23	23.354	43.536	19.4	3	4	3
hsa00230 Purine metabolism	0.912276	3	0.57	P00568	Adenylate kinase isoenzyme 1 OS=Homo sapiens OX=9606 GN=AK1 PE=1 SV=3	0.614	Down	0.0010571	AK1	21.635	13.735	10.8	2	3	2
hsa00230 Purine metabolism	0.912276	3	0.57	P00813	Adenosine deaminase OS=Homo sapiens OX=9606 GN=ADA PE=1 SV=3	0.499	Down	0.000144328	ADA	40.764	20.536	6.1	2	2	2
hsa00230 Purine metabolism	0.912276	3	0.57	Q8WVQ1	Soluble calcium-activated nucleotidase 1 OS=Homo sapiens OX=9606 GN=CANT1 PE=1 SV=1	1.53	Up	0.00211541	CANT1	44.839	10.693	3.5	2	2	2
hsa00510 N-Glycan biosynthesis	0.712004	2	0.83	Q09328	"Alpha-1,6-mannosylglycoprotein 6-beta-N-acetylglucosaminyltransferase A OS=Homo sapiens OX=9606 GN=MGAT5 PE=2 SV=1"	1.593	Up	0.000191528	MGAT5	84.542	17.09	4	3	3	3
hsa00510 N-Glycan biosynthesis	0.712004	2	0.83	P15291	"Beta-1,4-galactosyltransferase 1 OS=Homo sapiens OX=9606 GN=B4GALT1 PE=1 SV=5"	1.52	Up	0.041665	B4GALT1	43.92	23.551	15.1	3	3	3
hsa04910 Insulin signaling pathway	0.951318	2	0.44	P06737	"Glycogen phosphorylase, liver form OS=Homo sapiens OX=9606 GN=PYGL PE=1 SV=4"	0.643	Down	0.000451733	PYGL	97.147	167.79	20.4	16	19	14
hsa04910 Insulin signaling pathway	0.951318	2	0.44	P0DP25	Calmodulin-3 OS=Homo sapiens OX=9606 GN=CALM3 PE=1 SV=1	0.578	Down	0.000143218	CALM3	16.837	91.732	36.9	5	15	3
hsa00072 Synthesis and degradation of ketone bodies	0.386446	1	2.15	Q9BUT1	3-hydroxybutyrate dehydrogenase type 2 OS=Homo sapiens OX=9606 GN=BDH2 PE=1 SV=2	0.653	Down	0.000150583	BDH2	26.724	18.591	9	2	3	2
hsa04510 Focal adhesion	0.273846	10	1.25	Q9Y4G6	Talin-2 OS=Homo sapiens OX=9606 GN=TLN2 PE=1 SV=4	0.437	Down	0.000451733	TLN2	271.61	-2	3.3	8	11	1
hsa04510 Focal adhesion	0.273846	10	1.25	P24821	Tenascin OS=Homo sapiens OX=9606 GN=TNC PE=1 SV=3	3.453	Up	0.000143218	TNC	240.85	210.8	10.7	17	18	17
hsa04510 Focal adhesion	0.273846	10	1.25	P09619	Platelet-derived growth factor receptor beta OS=Homo sapiens OX=9606 GN=PDGFRB PE=1 SV=1	0.571	Down	0.00177519	PDGFRB	123.97	121.39	11.8	11	15	11
hsa04510 Focal adhesion	0.273846	10	1.25	P07996	Thrombospondin-1 OS=Homo sapiens OX=9606 GN=THBS1 PE=1 SV=2	0.622	Down	0.00179613	THBS1	129.38	323.31	38.4	38	23	11
hsa04510 Focal adhesion	0.273846	10	1.25	P12110	Collagen alpha-2(VI) chain OS=Homo sapiens OX=9606 GN=COL6A2 PE=1 SV=4	1.617	Up	0.000451733	COL6A2	108.58	131.38	16.3	11	15	11
hsa04510 Focal adhesion	0.273846	10	1.25	P61224	Ras-related protein Rap-1b OS=Homo sapiens OX=9606 GN=RAP1B PE=1 SV=1	0.556	Down	0.000973161	RAP1B	20.825	81.577	31.5	6	11	4
hsa04510 Focal adhesion	0.273846	10	1.25	P02458	Collagen alpha-1(II) chain OS=Homo sapiens OX=9606 GN=COL2A1 PE=1 SV=3	2.032	Up	0.000779304	COL2A1	141.78	6.5407	5.5	7	10	1
hsa04510 Focal adhesion	0.273846	10	1.25	P12111	Collagen alpha-3(VI) chain OS=Homo sapiens OX=9606 GN=COL6A3 PE=1 SV=5	1.903	Up	0.000143218	COL6A3	343.67	323.31	16.8	46	59	46
hsa04510 Focal adhesion	0.273846	10	1.25	P35442	Thrombospondin-2 OS=Homo sapiens OX=9606 GN=THBS2 PE=1 SV=2	0.422	Down	0.000170232	THBS2	129.99	24.174	4.9	5	5	3
hsa04510 Focal adhesion	0.273846	10	1.25	P61586	Transforming protein RhoA OS=Homo sapiens OX=9606 GN=RHOA PE=1 SV=1	0.655	Down	0.000167054	RHOA	21.768	88.521	37.3	6	8	2
hsa04913 Ovarian steroidogenesis	0.100515	2	3.58	P63092	Guanine nucleotide-binding protein G(s) subunit alpha isoforms short OS=Homo sapiens OX=9606 GN=GNAS PE=1 SV=1	0.639	Down	0.0010571	GNAS	45.664	40.563	18.3	7	14	6
hsa04913 Ovarian steroidogenesis	0.100515	2	3.58	P35354	Prostaglandin G/H synthase 2 OS=Homo sapiens OX=9606 GN=PTGS2 PE=1 SV=2	7.606	Up	0.00788647	PTGS2	68.995	101.98	21.2	9	12	9
hsa04713 Circadian entrainment	0.00274807	7	3.42	P62879	Guanine nucleotide-binding protein G(I)/G(S)/G(T) subunit beta-2 OS=Homo sapiens OX=9606 GN=GNB2 PE=1 SV=3	0.631	Down	0.000175419	GNB2	37.331	102.54	25.6	8	14	3
hsa04713 Circadian entrainment	0.00274807	7	3.42	P63092	Guanine nucleotide-binding protein G(s) subunit alpha isoforms short OS=Homo sapiens OX=9606 GN=GNAS PE=1 SV=1	0.639	Down	0.0010571	GNAS	45.664	40.563	18.3	7	14	6
hsa04713 Circadian entrainment	0.00274807	7	3.42	P63096	Guanine nucleotide-binding protein G(i) subunit alpha-1 OS=Homo sapiens OX=9606 GN=GNAI1 PE=1 SV=2	0.56	Down	0.00186684	GNAI1	40.361	25.929	18.9	6	11	3
hsa04713 Circadian entrainment	0.00274807	7	3.42	P0DP25	Calmodulin-3 OS=Homo sapiens OX=9606 GN=CALM3 PE=1 SV=1	0.578	Down	0.000143218	CALM3	16.837	91.732	36.9	5	15	3
hsa04713 Circadian entrainment	0.00274807	7	3.42	Q13557	Calcium/calmodulin-dependent protein kinase type II subunit delta OS=Homo sapiens OX=9606 GN=CAMK2D PE=1 SV=3	0.607	Down	0.000143218	CAMK2D	56.369	44.798	13.8	6	8	5
hsa04713 Circadian entrainment	0.00274807	7	3.42	Q9UBI6	Guanine nucleotide-binding protein G(I)/G(S)/G(O) subunit gamma-12 OS=Homo sapiens OX=9606 GN=GNG12 PE=1 SV=3	0.533	Down	0.00112649	GNG12	8.0061	192.96	56.9	3	7	3
hsa04713 Circadian entrainment	0.00274807	7	3.42	Q12879	"Glutamate receptor ionotropic, NMDA 2A OS=Homo sapiens OX=9606 GN=GRIN2A PE=1 SV=1"	1.827	Up	0.0191224	GRIN2A	165.28	6.0968	0.7	1	1	1
hsa04970 Salivary secretion	0.283023	3	1.61	P63092	Guanine nucleotide-binding protein G(s) subunit alpha isoforms short OS=Homo sapiens OX=9606 GN=GNAS PE=1 SV=1	0.639	Down	0.0010571	GNAS	45.664	40.563	18.3	7	14	6
hsa04970 Salivary secretion	0.283023	3	1.61	P0DP25	Calmodulin-3 OS=Homo sapiens OX=9606 GN=CALM3 PE=1 SV=1	0.578	Down	0.000143218	CALM3	16.837	91.732	36.9	5	15	3
hsa04970 Salivary secretion	0.283023	3	1.61	P23634	Plasma membrane calcium-transporting ATPase 4 OS=Homo sapiens OX=9606 GN=ATP2B4 PE=1 SV=2	0.611	Down	0.00112649	ATP2B4	137.92	215.23	18.2	18	30	10
hsa04978 Mineral absorption	0.074737	3	2.93	Q9BXS9	Solute carrier family 26 member 6 OS=Homo sapiens OX=9606 GN=SLC26A6 PE=1 SV=1	1.702	Up	0.0130816	SLC26A6	82.966	10.964	1.8	2	2	2
hsa04978 Mineral absorption	0.074737	3	2.93	Q53TN4	Cytochrome b reductase 1 OS=Homo sapiens OX=9606 GN=CYBRD1 PE=1 SV=1	0.621	Down	0.00593848	CYBRD1	31.641	8.4825	4.5	1	1	1
hsa04978 Mineral absorption	0.074737	3	2.93	P02795	Metallothionein-2 OS=Homo sapiens OX=9606 GN=MT2A PE=1 SV=1	3.189	Up	0.000451733	MT2A	6.0422	28.785	67.2	4	3	2
hsa04110 Cell cycle	0.839768	2	0.63	Q9Y6D9	Mitotic spindle assembly checkpoint protein MAD1 OS=Homo sapiens OX=9606 GN=MAD1L1 PE=1 SV=2	1.564	Up	0.015557	MAD1L1	83.066	6.9361	1.1	1	1	1
hsa04110 Cell cycle	0.839768	2	0.63	P25205	DNA replication licensing factor MCM3 OS=Homo sapiens OX=9606 GN=MCM3 PE=1 SV=3	2.084	Up	0.000633665	MCM3	90.98	23.713	4.6	3	3	3
hsa05144 Malaria	1.30012e-05	7	6.84	P07996	Thrombospondin-1 OS=Homo sapiens OX=9606 GN=THBS1 PE=1 SV=2	0.622	Down	0.00179613	THBS1	129.38	323.31	38.4	38	23	11
hsa05144 Malaria	1.30012e-05	7	6.84	P05362	Intercellular adhesion molecule 1 OS=Homo sapiens OX=9606 GN=ICAM1 PE=1 SV=2	1.96	Up	0.000143218	ICAM1	57.825	39.355	3.4	2	3	2
hsa05144 Malaria	1.30012e-05	7	6.84	P60033	CD81 antigen OS=Homo sapiens OX=9606 GN=CD81 PE=1 SV=1	0.56	Down	0.0128421	CD81	25.809	76.312	17.8	3	7	3
hsa05144 Malaria	1.30012e-05	7	6.84	P34741	Syndecan-2 OS=Homo sapiens OX=9606 GN=SDC2 PE=1 SV=2	0.418	Down	0.000878145	SDC2	22.16	6.5886	7.5	1	1	1
hsa05144 Malaria	1.30012e-05	7	6.84	P16671	Platelet glycoprotein 4 OS=Homo sapiens OX=9606 GN=CD36 PE=1 SV=2	0.613	Down	0.000191528	CD36	53.053	40.227	13.8	6	7	6
hsa05144 Malaria	1.30012e-05	7	6.84	P35442	Thrombospondin-2 OS=Homo sapiens OX=9606 GN=THBS2 PE=1 SV=2	0.422	Down	0.000170232	THBS2	129.99	24.174	4.9	5	5	3
hsa05144 Malaria	1.30012e-05	7	6.84	P05107	Integrin beta-2 OS=Homo sapiens OX=9606 GN=ITGB2 PE=1 SV=2	6.009	Up	0.000629811	ITGB2	84.781	31.175	4.7	3	4	3
hsa01522 Endocrine resistance	0.922158	1	0.41	P63092	Guanine nucleotide-binding protein G(s) subunit alpha isoforms short OS=Homo sapiens OX=9606 GN=GNAS PE=1 SV=1	0.639	Down	0.0010571	GNAS	45.664	40.563	18.3	7	14	6
hsa04062 Chemokine signaling pathway	0.177152	7	1.51	P09769	Tyrosine-protein kinase Fgr OS=Homo sapiens OX=9606 GN=FGR PE=1 SV=2	2.913	Up	0.0110415	FGR	59.478	6.0256	1.9	1	1	1
hsa04062 Chemokine signaling pathway	0.177152	7	1.51	P62879	Guanine nucleotide-binding protein G(I)/G(S)/G(T) subunit beta-2 OS=Homo sapiens OX=9606 GN=GNB2 PE=1 SV=3	0.631	Down	0.000175419	GNB2	37.331	102.54	25.6	8	14	3
hsa04062 Chemokine signaling pathway	0.177152	7	1.51	P63096	Guanine nucleotide-binding protein G(i) subunit alpha-1 OS=Homo sapiens OX=9606 GN=GNAI1 PE=1 SV=2	0.56	Down	0.00186684	GNAI1	40.361	25.929	18.9	6	11	3
hsa04062 Chemokine signaling pathway	0.177152	7	1.51	P61224	Ras-related protein Rap-1b OS=Homo sapiens OX=9606 GN=RAP1B PE=1 SV=1	0.556	Down	0.000973161	RAP1B	20.825	81.577	31.5	6	11	4
hsa04062 Chemokine signaling pathway	0.177152	7	1.51	P42768	Wiskott-Aldrich syndrome protein OS=Homo sapiens OX=9606 GN=WAS PE=1 SV=4	2.237	Up	0.00128244	WAS	52.912	6.6004	2.6	1	1	1
hsa04062 Chemokine signaling pathway	0.177152	7	1.51	Q9UBI6	Guanine nucleotide-binding protein G(I)/G(S)/G(O) subunit gamma-12 OS=Homo sapiens OX=9606 GN=GNG12 PE=1 SV=3	0.533	Down	0.00112649	GNG12	8.0061	192.96	56.9	3	7	3
hsa04062 Chemokine signaling pathway	0.177152	7	1.51	P61586	Transforming protein RhoA OS=Homo sapiens OX=9606 GN=RHOA PE=1 SV=1	0.655	Down	0.000167054	RHOA	21.768	88.521	37.3	6	8	2
hsa04150 mTOR signaling pathway	0.947145	2	0.45	P41221	Protein Wnt-5a OS=Homo sapiens OX=9606 GN=WNT5A PE=1 SV=2	0.481	Down	0.000765643	WNT5A	42.339	19.297	7.6	3	4	3
hsa04150 mTOR signaling pathway	0.947145	2	0.45	P61586	Transforming protein RhoA OS=Homo sapiens OX=9606 GN=RHOA PE=1 SV=1	0.655	Down	0.000167054	RHOA	21.768	88.521	37.3	6	8	2
hsa04115 p53 signaling pathway	0.00973002	4	4.3	P07996	Thrombospondin-1 OS=Homo sapiens OX=9606 GN=THBS1 PE=1 SV=2	0.622	Down	0.00179613	THBS1	129.38	323.31	38.4	38	23	11
hsa04115 p53 signaling pathway	0.00973002	4	4.3	P99999	Cytochrome c OS=Homo sapiens OX=9606 GN=CYCS PE=1 SV=2	1.548	Up	0.00320135	CYCS	11.749	39.906	14.3	2	5	2
hsa04115 p53 signaling pathway	0.00973002	4	4.3	P25445	Tumor necrosis factor receptor superfamily member 6 OS=Homo sapiens OX=9606 GN=FAS PE=1 SV=1	0.654	Down	0.00145612	FAS	37.732	34.577	10.1	4	4	4
hsa04115 p53 signaling pathway	0.00973002	4	4.3	O14763	Tumor necrosis factor receptor superfamily member 10B OS=Homo sapiens OX=9606 GN=TNFRSF10B PE=1 SV=2	0.613	Down	0.000878145	TNFRSF10B	47.878	13.673	6.1	2	2	2
hsa05218 Melanoma	0.810937	1	0.63	P09619	Platelet-derived growth factor receptor beta OS=Homo sapiens OX=9606 GN=PDGFRB PE=1 SV=1	0.571	Down	0.00177519	PDGFRB	123.97	121.39	11.8	11	15	11
hsa03015 mRNA surveillance pathway	0.942634	2	0.46	Q13838	Spliceosome RNA helicase DDX39B OS=Homo sapiens OX=9606 GN=DDX39B PE=1 SV=1	0.603	Down	0.00431148	DDX39B	48.991	32.387	9.6	4	7	2
hsa03015 mRNA surveillance pathway	0.942634	2	0.46	Q92797	Symplekin OS=Homo sapiens OX=9606 GN=SYMPK PE=1 SV=2	1.562	Up	0.00287702	SYMPK	141.15	44.203	7	7	8	7
hsa00052 Galactose metabolism	0.74608	1	0.77	P15291	"Beta-1,4-galactosyltransferase 1 OS=Homo sapiens OX=9606 GN=B4GALT1 PE=1 SV=5"	1.52	Up	0.041665	B4GALT1	43.92	23.551	15.1	3	3	3
hsa04270 Vascular smooth muscle contraction	0.0892988	6	1.9	P29992	Guanine nucleotide-binding protein subunit alpha-11 OS=Homo sapiens OX=9606 GN=GNA11 PE=1 SV=2	0.574	Down	0.000878145	GNA11	42.123	23.359	20.1	6	8	3
hsa04270 Vascular smooth muscle contraction	0.0892988	6	1.9	P63092	Guanine nucleotide-binding protein G(s) subunit alpha isoforms short OS=Homo sapiens OX=9606 GN=GNAS PE=1 SV=1	0.639	Down	0.0010571	GNAS	45.664	40.563	18.3	7	14	6
hsa04270 Vascular smooth muscle contraction	0.0892988	6	1.9	P0DP25	Calmodulin-3 OS=Homo sapiens OX=9606 GN=CALM3 PE=1 SV=1	0.578	Down	0.000143218	CALM3	16.837	91.732	36.9	5	15	3
hsa04270 Vascular smooth muscle contraction	0.0892988	6	1.9	Q05682	Caldesmon OS=Homo sapiens OX=9606 GN=CALD1 PE=1 SV=3	0.666	Down	0.00809843	CALD1	93.23	248.9	28	20	33	19
hsa04270 Vascular smooth muscle contraction	0.0892988	6	1.9	Q9Y6F6	Protein MRVI1 OS=Homo sapiens OX=9606 GN=MRVI1 PE=1 SV=3	0.622	Down	0.000451733	MRVI1	97.929	64.318	10.7	8	9	8
hsa04270 Vascular smooth muscle contraction	0.0892988	6	1.9	P61586	Transforming protein RhoA OS=Homo sapiens OX=9606 GN=RHOA PE=1 SV=1	0.655	Down	0.000167054	RHOA	21.768	88.521	37.3	6	8	2
hsa01521 EGFR tyrosine kinase inhibitor resistance	0.942141	1	0.37	P09619	Platelet-derived growth factor receptor beta OS=Homo sapiens OX=9606 GN=PDGFRB PE=1 SV=1	0.571	Down	0.00177519	PDGFRB	123.97	121.39	11.8	11	15	11
hsa05203 Viral carcinogenesis	0.541177	7	1.02	P23497	Nuclear autoantigen Sp-100 OS=Homo sapiens OX=9606 GN=SP100 PE=1 SV=3	0.665	Down	0.00014898	SP100	100.42	20.645	3.2	3	4	3
hsa05203 Viral carcinogenesis	0.541177	7	1.02	Q00653	Nuclear factor NF-kappa-B p100 subunit OS=Homo sapiens OX=9606 GN=NFKB2 PE=1 SV=4	1.721	Up	0.000971938	NFKB2	96.748	6.5644	1.2	1	2	1
hsa05203 Viral carcinogenesis	0.541177	7	1.02	Q9Y6D9	Mitotic spindle assembly checkpoint protein MAD1 OS=Homo sapiens OX=9606 GN=MAD1L1 PE=1 SV=2	1.564	Up	0.015557	MAD1L1	83.066	6.9361	1.1	1	1	1
hsa05203 Viral carcinogenesis	0.541177	7	1.02	Q13077	TNF receptor-associated factor 1 OS=Homo sapiens OX=9606 GN=TRAF1 PE=1 SV=1	3.256	Up	0.000451733	TRAF1	46.163	12.975	4.3	2	2	2
hsa05203 Viral carcinogenesis	0.541177	7	1.02	Q15283	Ras GTPase-activating protein 2 OS=Homo sapiens OX=9606 GN=RASA2 PE=1 SV=3	2.753	Up	0.0178775	RASA2	96.613	13.993	4.1	2	2	2
hsa05203 Viral carcinogenesis	0.541177	7	1.02	P01024	Complement C3 OS=Homo sapiens OX=9606 GN=C3 PE=1 SV=2	4.837	Up	0.00145904	C3	187.15	6.9985	1.5	3	1	1
hsa05203 Viral carcinogenesis	0.541177	7	1.02	P61586	Transforming protein RhoA OS=Homo sapiens OX=9606 GN=RHOA PE=1 SV=1	0.655	Down	0.000167054	RHOA	21.768	88.521	37.3	6	8	2
hsa04621 NOD-like receptor signaling pathway	0.0698899	9	1.73	P13498	Cytochrome b-245 light chain OS=Homo sapiens OX=9606 GN=CYBA PE=1 SV=3	1.626	Up	0.000973161	CYBA	21.012	13.089	12.8	2	2	2
hsa04621 NOD-like receptor signaling pathway	0.0698899	9	1.73	P04839	Cytochrome b-245 heavy chain OS=Homo sapiens OX=9606 GN=CYBB PE=1 SV=2	1.868	Up	0.011039	CYBB	65.335	47.187	9.3	5	7	5
hsa04621 NOD-like receptor signaling pathway	0.0698899	9	1.73	Q7Z434	Mitochondrial antiviral-signaling protein OS=Homo sapiens OX=9606 GN=MAVS PE=1 SV=2	0.647	Down	0.00713379	MAVS	56.527	24.456	6.7	3	3	3
hsa04621 NOD-like receptor signaling pathway	0.0698899	9	1.73	Q9H6X2	Anthrax toxin receptor 1 OS=Homo sapiens OX=9606 GN=ANTXR1 PE=1 SV=2	0.557	Down	0.000779304	ANTXR1	62.788	13.326	4.1	2	2	2
hsa04621 NOD-like receptor signaling pathway	0.0698899	9	1.73	O43586	Proline-serine-threonine phosphatase-interacting protein 1 OS=Homo sapiens OX=9606 GN=PSTPIP1 PE=1 SV=1	2.162	Up	0.00415374	PSTPIP1	47.591	12.595	3.1	1	1	1
hsa04621 NOD-like receptor signaling pathway	0.0698899	9	1.73	Q16666	Gamma-interferon-inducible protein 16 OS=Homo sapiens OX=9606 GN=IFI16 PE=1 SV=3	0.495	Down	0.00371989	IFI16	88.255	28.23	5.4	3	4	3
hsa04621 NOD-like receptor signaling pathway	0.0698899	9	1.73	P07858	Cathepsin B OS=Homo sapiens OX=9606 GN=CTSB PE=1 SV=3	0.604	Down	0.000626613	CTSB	37.821	84.055	35.7	9	19	9
hsa04621 NOD-like receptor signaling pathway	0.0698899	9	1.73	Q9ULZ3	Apoptosis-associated speck-like protein containing a CARD OS=Homo sapiens OX=9606 GN=PYCARD PE=1 SV=2	0.37	Down	0.0374604	PYCARD	21.627	10.579	12.3	2	2	2
hsa04621 NOD-like receptor signaling pathway	0.0698899	9	1.73	P61586	Transforming protein RhoA OS=Homo sapiens OX=9606 GN=RHOA PE=1 SV=1	0.655	Down	0.000167054	RHOA	21.768	88.521	37.3	6	8	2
hsa00051 Fructose and mannose metabolism	0.791396	1	0.67	Q00796	Sorbitol dehydrogenase OS=Homo sapiens OX=9606 GN=SORD PE=1 SV=4	0.606	Down	0.000878145	SORD	38.324	7.1941	2.5	1	1	1
hsa05226 Gastric cancer	0.961069	1	0.33	P41221	Protein Wnt-5a OS=Homo sapiens OX=9606 GN=WNT5A PE=1 SV=2	0.481	Down	0.000765643	WNT5A	42.339	19.297	7.6	3	4	3
hsa05206 MicroRNAs in cancer	0.0241679	10	1.99	P26358	DNA (cytosine-5)-methyltransferase 1 OS=Homo sapiens OX=9606 GN=DNMT1 PE=1 SV=2	1.937	Up	0.000878145	DNMT1	183.16	13.251	1.5	2	2	2
hsa05206 MicroRNAs in cancer	0.0241679	10	1.99	Q9NS23	Ras association domain-containing protein 1 OS=Homo sapiens OX=9606 GN=RASSF1 PE=1 SV=1	2.173	Up	0.00014794	RASSF1	39.219	12.037	5.5	2	2	2
hsa05206 MicroRNAs in cancer	0.0241679	10	1.99	P24821	Tenascin OS=Homo sapiens OX=9606 GN=TNC PE=1 SV=3	3.453	Up	0.000143218	TNC	240.85	210.8	10.7	17	18	17
hsa05206 MicroRNAs in cancer	0.0241679	10	1.99	P09493	Tropomyosin alpha-1 chain OS=Homo sapiens OX=9606 GN=TPM1 PE=1 SV=2	0.666	Down	0.000626613	TPM1	32.708	154.76	40.8	13	14	6
hsa05206 MicroRNAs in cancer	0.0241679	10	1.99	P09619	Platelet-derived growth factor receptor beta OS=Homo sapiens OX=9606 GN=PDGFRB PE=1 SV=1	0.571	Down	0.00177519	PDGFRB	123.97	121.39	11.8	11	15	11
hsa05206 MicroRNAs in cancer	0.0241679	10	1.99	P29966	Myristoylated alanine-rich C-kinase substrate OS=Homo sapiens OX=9606 GN=MARCKS PE=1 SV=4	0.625	Down	0.000143218	MARCKS	31.554	58.427	22.6	5	10	5
hsa05206 MicroRNAs in cancer	0.0241679	10	1.99	P07996	Thrombospondin-1 OS=Homo sapiens OX=9606 GN=THBS1 PE=1 SV=2	0.622	Down	0.00179613	THBS1	129.38	323.31	38.4	38	23	11
hsa05206 MicroRNAs in cancer	0.0241679	10	1.99	O95980	Reversion-inducing cysteine-rich protein with Kazal motifs OS=Homo sapiens OX=9606 GN=RECK PE=1 SV=1	0.54	Down	0.000451733	RECK	106.46	172.1	27.1	19	25	19
hsa05206 MicroRNAs in cancer	0.0241679	10	1.99	P35354	Prostaglandin G/H synthase 2 OS=Homo sapiens OX=9606 GN=PTGS2 PE=1 SV=2	7.606	Up	0.00788647	PTGS2	68.995	101.98	21.2	9	12	9
hsa05206 MicroRNAs in cancer	0.0241679	10	1.99	P61586	Transforming protein RhoA OS=Homo sapiens OX=9606 GN=RHOA PE=1 SV=1	0.655	Down	0.000167054	RHOA	21.768	88.521	37.3	6	8	2
hsa04072 Phospholipase D signaling pathway	0.135171	6	1.7	P25116	Proteinase-activated receptor 1 OS=Homo sapiens OX=9606 GN=F2R PE=1 SV=2	0.64	Down	0.0030031	F2R	47.44	6.3708	3.3	1	1	1
hsa04072 Phospholipase D signaling pathway	0.135171	6	1.7	P63092	Guanine nucleotide-binding protein G(s) subunit alpha isoforms short OS=Homo sapiens OX=9606 GN=GNAS PE=1 SV=1	0.639	Down	0.0010571	GNAS	45.664	40.563	18.3	7	14	6
hsa04072 Phospholipase D signaling pathway	0.135171	6	1.7	P62070	Ras-related protein R-Ras2 OS=Homo sapiens OX=9606 GN=RRAS2 PE=1 SV=1	0.571	Down	0.000451733	RRAS2	23.399	58.936	36.3	6	8	4
hsa04072 Phospholipase D signaling pathway	0.135171	6	1.7	O14807	Ras-related protein M-Ras OS=Homo sapiens OX=9606 GN=MRAS PE=1 SV=2	0.636	Down	0.00226608	MRAS	23.846	40.49	19.7	4	4	4
hsa04072 Phospholipase D signaling pathway	0.135171	6	1.7	P09619	Platelet-derived growth factor receptor beta OS=Homo sapiens OX=9606 GN=PDGFRB PE=1 SV=1	0.571	Down	0.00177519	PDGFRB	123.97	121.39	11.8	11	15	11
hsa04072 Phospholipase D signaling pathway	0.135171	6	1.7	P61586	Transforming protein RhoA OS=Homo sapiens OX=9606 GN=RHOA PE=1 SV=1	0.655	Down	0.000167054	RHOA	21.768	88.521	37.3	6	8	2
hsa04668 TNF signaling pathway	0.159324	4	1.87	P05362	Intercellular adhesion molecule 1 OS=Homo sapiens OX=9606 GN=ICAM1 PE=1 SV=2	1.96	Up	0.000143218	ICAM1	57.825	39.355	3.4	2	3	2
hsa04668 TNF signaling pathway	0.159324	4	1.87	P25445	Tumor necrosis factor receptor superfamily member 6 OS=Homo sapiens OX=9606 GN=FAS PE=1 SV=1	0.654	Down	0.00145612	FAS	37.732	34.577	10.1	4	4	4
hsa04668 TNF signaling pathway	0.159324	4	1.87	P35354	Prostaglandin G/H synthase 2 OS=Homo sapiens OX=9606 GN=PTGS2 PE=1 SV=2	7.606	Up	0.00788647	PTGS2	68.995	101.98	21.2	9	12	9
hsa04668 TNF signaling pathway	0.159324	4	1.87	Q13077	TNF receptor-associated factor 1 OS=Homo sapiens OX=9606 GN=TRAF1 PE=1 SV=1	3.256	Up	0.000451733	TRAF1	46.163	12.975	4.3	2	2	2
hsa03420 Nucleotide excision repair	0.256765	3	1.7	Q13620	Cullin-4B OS=Homo sapiens OX=9606 GN=CUL4B PE=1 SV=4	0.583	Down	0.000143218	CUL4B	103.98	105.89	15.1	16	17	11
hsa03420 Nucleotide excision repair	0.256765	3	1.7	P35249	Replication factor C subunit 4 OS=Homo sapiens OX=9606 GN=RFC4 PE=1 SV=2	1.583	Up	0.00120265	RFC4	39.681	17.105	8.5	3	3	3
hsa03420 Nucleotide excision repair	0.256765	3	1.7	P35250	Replication factor C subunit 2 OS=Homo sapiens OX=9606 GN=RFC2 PE=1 SV=3	1.544	Up	0.00955452	RFC2	39.157	19.679	5.4	1	1	1
hsa04722 Neurotrophin signaling pathway	0.275357	5	1.41	P61224	Ras-related protein Rap-1b OS=Homo sapiens OX=9606 GN=RAP1B PE=1 SV=1	0.556	Down	0.000973161	RAP1B	20.825	81.577	31.5	6	11	4
hsa04722 Neurotrophin signaling pathway	0.275357	5	1.41	P0DP25	Calmodulin-3 OS=Homo sapiens OX=9606 GN=CALM3 PE=1 SV=1	0.578	Down	0.000143218	CALM3	16.837	91.732	36.9	5	15	3
hsa04722 Neurotrophin signaling pathway	0.275357	5	1.41	Q13557	Calcium/calmodulin-dependent protein kinase type II subunit delta OS=Homo sapiens OX=9606 GN=CAMK2D PE=1 SV=3	0.607	Down	0.000143218	CAMK2D	56.369	44.798	13.8	6	8	5
hsa04722 Neurotrophin signaling pathway	0.275357	5	1.41	P52566	Rho GDP-dissociation inhibitor 2 OS=Homo sapiens OX=9606 GN=ARHGDIB PE=1 SV=3	1.755	Up	0.0390007	ARHGDIB	22.988	11.771	8	2	3	2
hsa04722 Neurotrophin signaling pathway	0.275357	5	1.41	P61586	Transforming protein RhoA OS=Homo sapiens OX=9606 GN=RHOA PE=1 SV=1	0.655	Down	0.000167054	RHOA	21.768	88.521	37.3	6	8	2
hsa04218 Cellular senescence	0.767978	4	0.78	P62070	Ras-related protein R-Ras2 OS=Homo sapiens OX=9606 GN=RRAS2 PE=1 SV=1	0.571	Down	0.000451733	RRAS2	23.399	58.936	36.3	6	8	4
hsa04218 Cellular senescence	0.767978	4	0.78	P0DP25	Calmodulin-3 OS=Homo sapiens OX=9606 GN=CALM3 PE=1 SV=1	0.578	Down	0.000143218	CALM3	16.837	91.732	36.9	5	15	3
hsa04218 Cellular senescence	0.767978	4	0.78	O14807	Ras-related protein M-Ras OS=Homo sapiens OX=9606 GN=MRAS PE=1 SV=2	0.636	Down	0.00226608	MRAS	23.846	40.49	19.7	4	4	4
hsa04218 Cellular senescence	0.767978	4	0.78	Q07352	mRNA decay activator protein ZFP36L1 OS=Homo sapiens OX=9606 GN=ZFP36L1 PE=1 SV=1	2.065	Up	0.00325283	ZFP36L1	36.313	10.872	6.2	2	2	2
hsa04728 Dopaminergic synapse	0.0568027	7	1.98	P62879	Guanine nucleotide-binding protein G(I)/G(S)/G(T) subunit beta-2 OS=Homo sapiens OX=9606 GN=GNB2 PE=1 SV=3	0.631	Down	0.000175419	GNB2	37.331	102.54	25.6	8	14	3
hsa04728 Dopaminergic synapse	0.0568027	7	1.98	P63092	Guanine nucleotide-binding protein G(s) subunit alpha isoforms short OS=Homo sapiens OX=9606 GN=GNAS PE=1 SV=1	0.639	Down	0.0010571	GNAS	45.664	40.563	18.3	7	14	6
hsa04728 Dopaminergic synapse	0.0568027	7	1.98	P63096	Guanine nucleotide-binding protein G(i) subunit alpha-1 OS=Homo sapiens OX=9606 GN=GNAI1 PE=1 SV=2	0.56	Down	0.00186684	GNAI1	40.361	25.929	18.9	6	11	3
hsa04728 Dopaminergic synapse	0.0568027	7	1.98	P0DP25	Calmodulin-3 OS=Homo sapiens OX=9606 GN=CALM3 PE=1 SV=1	0.578	Down	0.000143218	CALM3	16.837	91.732	36.9	5	15	3
hsa04728 Dopaminergic synapse	0.0568027	7	1.98	Q13557	Calcium/calmodulin-dependent protein kinase type II subunit delta OS=Homo sapiens OX=9606 GN=CAMK2D PE=1 SV=3	0.607	Down	0.000143218	CAMK2D	56.369	44.798	13.8	6	8	5
hsa04728 Dopaminergic synapse	0.0568027	7	1.98	Q9UBI6	Guanine nucleotide-binding protein G(I)/G(S)/G(O) subunit gamma-12 OS=Homo sapiens OX=9606 GN=GNG12 PE=1 SV=3	0.533	Down	0.00112649	GNG12	8.0061	192.96	56.9	3	7	3
hsa04728 Dopaminergic synapse	0.0568027	7	1.98	Q12879	"Glutamate receptor ionotropic, NMDA 2A OS=Homo sapiens OX=9606 GN=GRIN2A PE=1 SV=1"	1.827	Up	0.0191224	GRIN2A	165.28	6.0968	0.7	1	1	1
hsa04933 AGE-RAGE signaling pathway in diabetic complications	0.851515	2	0.61	P05362	Intercellular adhesion molecule 1 OS=Homo sapiens OX=9606 GN=ICAM1 PE=1 SV=2	1.96	Up	0.000143218	ICAM1	57.825	39.355	3.4	2	3	2
hsa04933 AGE-RAGE signaling pathway in diabetic complications	0.851515	2	0.61	P04839	Cytochrome b-245 heavy chain OS=Homo sapiens OX=9606 GN=CYBB PE=1 SV=2	1.868	Up	0.011039	CYBB	65.335	47.187	9.3	5	7	5
hsa04725 Cholinergic synapse	0.0868888	5	2.07	P29992	Guanine nucleotide-binding protein subunit alpha-11 OS=Homo sapiens OX=9606 GN=GNA11 PE=1 SV=2	0.574	Down	0.000878145	GNA11	42.123	23.359	20.1	6	8	3
hsa04725 Cholinergic synapse	0.0868888	5	2.07	P62879	Guanine nucleotide-binding protein G(I)/G(S)/G(T) subunit beta-2 OS=Homo sapiens OX=9606 GN=GNB2 PE=1 SV=3	0.631	Down	0.000175419	GNB2	37.331	102.54	25.6	8	14	3
hsa04725 Cholinergic synapse	0.0868888	5	2.07	P63096	Guanine nucleotide-binding protein G(i) subunit alpha-1 OS=Homo sapiens OX=9606 GN=GNAI1 PE=1 SV=2	0.56	Down	0.00186684	GNAI1	40.361	25.929	18.9	6	11	3
hsa04725 Cholinergic synapse	0.0868888	5	2.07	Q13557	Calcium/calmodulin-dependent protein kinase type II subunit delta OS=Homo sapiens OX=9606 GN=CAMK2D PE=1 SV=3	0.607	Down	0.000143218	CAMK2D	56.369	44.798	13.8	6	8	5
hsa04725 Cholinergic synapse	0.0868888	5	2.07	Q9UBI6	Guanine nucleotide-binding protein G(I)/G(S)/G(O) subunit gamma-12 OS=Homo sapiens OX=9606 GN=GNG12 PE=1 SV=3	0.533	Down	0.00112649	GNG12	8.0061	192.96	56.9	3	7	3
hsa04514 Cell adhesion molecules (CAMs)	0.00719742	8	2.69	Q7Z3B1	Neuronal growth regulator 1 OS=Homo sapiens OX=9606 GN=NEGR1 PE=1 SV=3	0.607	Down	0.00703221	NEGR1	38.719	13.946	5.4	2	2	2
hsa04514 Cell adhesion molecules (CAMs)	0.00719742	8	2.69	P05362	Intercellular adhesion molecule 1 OS=Homo sapiens OX=9606 GN=ICAM1 PE=1 SV=2	1.96	Up	0.000143218	ICAM1	57.825	39.355	3.4	2	3	2
hsa04514 Cell adhesion molecules (CAMs)	0.00719742	8	2.69	P34741	Syndecan-2 OS=Homo sapiens OX=9606 GN=SDC2 PE=1 SV=2	0.418	Down	0.000878145	SDC2	22.16	6.5886	7.5	1	1	1
hsa04514 Cell adhesion molecules (CAMs)	0.00719742	8	2.69	Q9NZQ7	Programmed cell death 1 ligand 1 OS=Homo sapiens OX=9606 GN=CD274 PE=1 SV=1	2.027	Up	0.00338953	CD274	33.275	12.193	10	2	2	2
hsa04514 Cell adhesion molecules (CAMs)	0.00719742	8	2.69	P32004	Neural cell adhesion molecule L1 OS=Homo sapiens OX=9606 GN=L1CAM PE=1 SV=2	0.489	Down	0.000115127	L1CAM	140	209.59	14.2	14	17	14
hsa04514 Cell adhesion molecules (CAMs)	0.00719742	8	2.69	P08575	Receptor-type tyrosine-protein phosphatase C OS=Homo sapiens OX=9606 GN=PTPRC PE=1 SV=3	3.803	Up	0.00505349	PTPRC	147.48	23.501	2.4	3	3	3
hsa04514 Cell adhesion molecules (CAMs)	0.00719742	8	2.69	Q9BX67	Junctional adhesion molecule C OS=Homo sapiens OX=9606 GN=JAM3 PE=1 SV=1	0.626	Down	0.00884413	JAM3	35.02	11.93	9	2	2	2
hsa04514 Cell adhesion molecules (CAMs)	0.00719742	8	2.69	P05107	Integrin beta-2 OS=Homo sapiens OX=9606 GN=ITGB2 PE=1 SV=2	6.009	Up	0.000629811	ITGB2	84.781	31.175	4.7	3	4	3
hsa05010 Alzheimer disease	0.981082	4	0.46	P99999	Cytochrome c OS=Homo sapiens OX=9606 GN=CYCS PE=1 SV=2	1.548	Up	0.00320135	CYCS	11.749	39.906	14.3	2	5	2
hsa05010 Alzheimer disease	0.981082	4	0.46	P25445	Tumor necrosis factor receptor superfamily member 6 OS=Homo sapiens OX=9606 GN=FAS PE=1 SV=1	0.654	Down	0.00145612	FAS	37.732	34.577	10.1	4	4	4
hsa05010 Alzheimer disease	0.981082	4	0.46	P0DP25	Calmodulin-3 OS=Homo sapiens OX=9606 GN=CALM3 PE=1 SV=1	0.578	Down	0.000143218	CALM3	16.837	91.732	36.9	5	15	3
hsa05010 Alzheimer disease	0.981082	4	0.46	Q12879	"Glutamate receptor ionotropic, NMDA 2A OS=Homo sapiens OX=9606 GN=GRIN2A PE=1 SV=1"	1.827	Up	0.0191224	GRIN2A	165.28	6.0968	0.7	1	1	1
hsa05418 Fluid shear stress and atherosclerosis	0.0198993	9	2.15	P05362	Intercellular adhesion molecule 1 OS=Homo sapiens OX=9606 GN=ICAM1 PE=1 SV=2	1.96	Up	0.000143218	ICAM1	57.825	39.355	3.4	2	3	2
hsa05418 Fluid shear stress and atherosclerosis	0.0198993	9	2.15	P13498	Cytochrome b-245 light chain OS=Homo sapiens OX=9606 GN=CYBA PE=1 SV=3	1.626	Up	0.000973161	CYBA	21.012	13.089	12.8	2	2	2
hsa05418 Fluid shear stress and atherosclerosis	0.0198993	9	2.15	P34741	Syndecan-2 OS=Homo sapiens OX=9606 GN=SDC2 PE=1 SV=2	0.418	Down	0.000878145	SDC2	22.16	6.5886	7.5	1	1	1
hsa05418 Fluid shear stress and atherosclerosis	0.0198993	9	2.15	P35052	Glypican-1 OS=Homo sapiens OX=9606 GN=GPC1 PE=1 SV=2	0.625	Down	0.000164527	GPC1	61.68	164.94	30.3	12	15	12
hsa05418 Fluid shear stress and atherosclerosis	0.0198993	9	2.15	P0DP25	Calmodulin-3 OS=Homo sapiens OX=9606 GN=CALM3 PE=1 SV=1	0.578	Down	0.000143218	CALM3	16.837	91.732	36.9	5	15	3
hsa05418 Fluid shear stress and atherosclerosis	0.0198993	9	2.15	P28161	Glutathione S-transferase Mu 2 OS=Homo sapiens OX=9606 GN=GSTM2 PE=1 SV=2	0.62	Down	0.00331445	GSTM2	25.744	44.738	28.4	4	5	4
hsa05418 Fluid shear stress and atherosclerosis	0.0198993	9	2.15	P00750	Tissue-type plasminogen activator OS=Homo sapiens OX=9606 GN=PLAT PE=1 SV=1	1.868	Up	0.000451733	PLAT	62.916	18.308	6.6	3	3	3
hsa05418 Fluid shear stress and atherosclerosis	0.0198993	9	2.15	Q6EEV6	Small ubiquitin-related modifier 4 OS=Homo sapiens OX=9606 GN=SUMO4 PE=1 SV=2	0.602	Down	0.000973161	SUMO4	10.685	8.325	12.6	1	2	1
hsa05418 Fluid shear stress and atherosclerosis	0.0198993	9	2.15	P61586	Transforming protein RhoA OS=Homo sapiens OX=9606 GN=RHOA PE=1 SV=1	0.655	Down	0.000167054	RHOA	21.768	88.521	37.3	6	8	2
hsa05132 Salmonella infection	0.851515	2	0.61	P42768	Wiskott-Aldrich syndrome protein OS=Homo sapiens OX=9606 GN=WAS PE=1 SV=4	2.237	Up	0.00128244	WAS	52.912	6.6004	2.6	1	1	1
hsa05132 Salmonella infection	0.851515	2	0.61	Q9ULZ3	Apoptosis-associated speck-like protein containing a CARD OS=Homo sapiens OX=9606 GN=PYCARD PE=1 SV=2	0.37	Down	0.0374604	PYCARD	21.627	10.579	12.3	2	2	2
hsa05165 Human papillomavirus infection	0.521559	11	1.02	P63092	Guanine nucleotide-binding protein G(s) subunit alpha isoforms short OS=Homo sapiens OX=9606 GN=GNAS PE=1 SV=1	0.639	Down	0.0010571	GNAS	45.664	40.563	18.3	7	14	6
hsa05165 Human papillomavirus infection	0.521559	11	1.02	P25445	Tumor necrosis factor receptor superfamily member 6 OS=Homo sapiens OX=9606 GN=FAS PE=1 SV=1	0.654	Down	0.00145612	FAS	37.732	34.577	10.1	4	4	4
hsa05165 Human papillomavirus infection	0.521559	11	1.02	P24821	Tenascin OS=Homo sapiens OX=9606 GN=TNC PE=1 SV=3	3.453	Up	0.000143218	TNC	240.85	210.8	10.7	17	18	17
hsa05165 Human papillomavirus infection	0.521559	11	1.02	P41221	Protein Wnt-5a OS=Homo sapiens OX=9606 GN=WNT5A PE=1 SV=2	0.481	Down	0.000765643	WNT5A	42.339	19.297	7.6	3	4	3
hsa05165 Human papillomavirus infection	0.521559	11	1.02	P09619	Platelet-derived growth factor receptor beta OS=Homo sapiens OX=9606 GN=PDGFRB PE=1 SV=1	0.571	Down	0.00177519	PDGFRB	123.97	121.39	11.8	11	15	11
hsa05165 Human papillomavirus infection	0.521559	11	1.02	P07996	Thrombospondin-1 OS=Homo sapiens OX=9606 GN=THBS1 PE=1 SV=2	0.622	Down	0.00179613	THBS1	129.38	323.31	38.4	38	23	11
hsa05165 Human papillomavirus infection	0.521559	11	1.02	P12110	Collagen alpha-2(VI) chain OS=Homo sapiens OX=9606 GN=COL6A2 PE=1 SV=4	1.617	Up	0.000451733	COL6A2	108.58	131.38	16.3	11	15	11
hsa05165 Human papillomavirus infection	0.521559	11	1.02	P35354	Prostaglandin G/H synthase 2 OS=Homo sapiens OX=9606 GN=PTGS2 PE=1 SV=2	7.606	Up	0.00788647	PTGS2	68.995	101.98	21.2	9	12	9
hsa05165 Human papillomavirus infection	0.521559	11	1.02	P02458	Collagen alpha-1(II) chain OS=Homo sapiens OX=9606 GN=COL2A1 PE=1 SV=3	2.032	Up	0.000779304	COL2A1	141.78	6.5407	5.5	7	10	1
hsa05165 Human papillomavirus infection	0.521559	11	1.02	P12111	Collagen alpha-3(VI) chain OS=Homo sapiens OX=9606 GN=COL6A3 PE=1 SV=5	1.903	Up	0.000143218	COL6A3	343.67	323.31	16.8	46	59	46
hsa05165 Human papillomavirus infection	0.521559	11	1.02	P35442	Thrombospondin-2 OS=Homo sapiens OX=9606 GN=THBS2 PE=1 SV=2	0.422	Down	0.000170232	THBS2	129.99	24.174	4.9	5	5	3
hsa00340 Histidine metabolism	0.495512	1	1.54	P05091	"Aldehyde dehydrogenase, mitochondrial OS=Homo sapiens OX=9606 GN=ALDH2 PE=1 SV=2"	1.523	Up	0.000971938	ALDH2	56.381	65.223	17.2	8	13	7
hsa00270 Cysteine and methionine metabolism	0.914075	1	0.43	P26358	DNA (cytosine-5)-methyltransferase 1 OS=Homo sapiens OX=9606 GN=DNMT1 PE=1 SV=2	1.937	Up	0.000878145	DNMT1	183.16	13.251	1.5	2	2	2
hsa04977 Vitamin digestion and absorption	0.386446	1	2.15	P04114	Apolipoprotein B-100 OS=Homo sapiens OX=9606 GN=APOB PE=1 SV=2	0.658	Down	0.00128244	APOB	515.6	21.597	1.2	5	4	3
hsa05030 Cocaine addiction	0.0582251	3	3.23	P63092	Guanine nucleotide-binding protein G(s) subunit alpha isoforms short OS=Homo sapiens OX=9606 GN=GNAS PE=1 SV=1	0.639	Down	0.0010571	GNAS	45.664	40.563	18.3	7	14	6
hsa05030 Cocaine addiction	0.0582251	3	3.23	P63096	Guanine nucleotide-binding protein G(i) subunit alpha-1 OS=Homo sapiens OX=9606 GN=GNAI1 PE=1 SV=2	0.56	Down	0.00186684	GNAI1	40.361	25.929	18.9	6	11	3
hsa05030 Cocaine addiction	0.0582251	3	3.23	Q12879	"Glutamate receptor ionotropic, NMDA 2A OS=Homo sapiens OX=9606 GN=GRIN2A PE=1 SV=1"	1.827	Up	0.0191224	GRIN2A	165.28	6.0968	0.7	1	1	1
hsa05163 Human cytomegalovirus infection	0.151275	11	1.41	P62879	Guanine nucleotide-binding protein G(I)/G(S)/G(T) subunit beta-2 OS=Homo sapiens OX=9606 GN=GNB2 PE=1 SV=3	0.631	Down	0.000175419	GNB2	37.331	102.54	25.6	8	14	3
hsa05163 Human cytomegalovirus infection	0.151275	11	1.41	P63092	Guanine nucleotide-binding protein G(s) subunit alpha isoforms short OS=Homo sapiens OX=9606 GN=GNAS PE=1 SV=1	0.639	Down	0.0010571	GNAS	45.664	40.563	18.3	7	14	6
hsa05163 Human cytomegalovirus infection	0.151275	11	1.41	P25445	Tumor necrosis factor receptor superfamily member 6 OS=Homo sapiens OX=9606 GN=FAS PE=1 SV=1	0.654	Down	0.00145612	FAS	37.732	34.577	10.1	4	4	4
hsa05163 Human cytomegalovirus infection	0.151275	11	1.41	P63096	Guanine nucleotide-binding protein G(i) subunit alpha-1 OS=Homo sapiens OX=9606 GN=GNAI1 PE=1 SV=2	0.56	Down	0.00186684	GNAI1	40.361	25.929	18.9	6	11	3
hsa05163 Human cytomegalovirus infection	0.151275	11	1.41	P0DP25	Calmodulin-3 OS=Homo sapiens OX=9606 GN=CALM3 PE=1 SV=1	0.578	Down	0.000143218	CALM3	16.837	91.732	36.9	5	15	3
hsa05163 Human cytomegalovirus infection	0.151275	11	1.41	Q9UBI6	Guanine nucleotide-binding protein G(I)/G(S)/G(O) subunit gamma-12 OS=Homo sapiens OX=9606 GN=GNG12 PE=1 SV=3	0.533	Down	0.00112649	GNG12	8.0061	192.96	56.9	3	7	3
hsa05163 Human cytomegalovirus infection	0.151275	11	1.41	Q08334	Interleukin-10 receptor subunit beta OS=Homo sapiens OX=9606 GN=IL10RB PE=1 SV=2	0.573	Down	0.00465365	IL10RB	36.995	6.6321	4	1	1	1
hsa05163 Human cytomegalovirus infection	0.151275	11	1.41	P29992	Guanine nucleotide-binding protein subunit alpha-11 OS=Homo sapiens OX=9606 GN=GNA11 PE=1 SV=2	0.574	Down	0.000878145	GNA11	42.123	23.359	20.1	6	8	3
hsa05163 Human cytomegalovirus infection	0.151275	11	1.41	P99999	Cytochrome c OS=Homo sapiens OX=9606 GN=CYCS PE=1 SV=2	1.548	Up	0.00320135	CYCS	11.749	39.906	14.3	2	5	2
hsa05163 Human cytomegalovirus infection	0.151275	11	1.41	P35354	Prostaglandin G/H synthase 2 OS=Homo sapiens OX=9606 GN=PTGS2 PE=1 SV=2	7.606	Up	0.00788647	PTGS2	68.995	101.98	21.2	9	12	9
hsa05163 Human cytomegalovirus infection	0.151275	11	1.41	P61586	Transforming protein RhoA OS=Homo sapiens OX=9606 GN=RHOA PE=1 SV=1	0.655	Down	0.000167054	RHOA	21.768	88.521	37.3	6	8	2
hsa04723 Retrograde endocannabinoid signaling	0.741709	4	0.81	P62879	Guanine nucleotide-binding protein G(I)/G(S)/G(T) subunit beta-2 OS=Homo sapiens OX=9606 GN=GNB2 PE=1 SV=3	0.631	Down	0.000175419	GNB2	37.331	102.54	25.6	8	14	3
hsa04723 Retrograde endocannabinoid signaling	0.741709	4	0.81	P63096	Guanine nucleotide-binding protein G(i) subunit alpha-1 OS=Homo sapiens OX=9606 GN=GNAI1 PE=1 SV=2	0.56	Down	0.00186684	GNAI1	40.361	25.929	18.9	6	11	3
hsa04723 Retrograde endocannabinoid signaling	0.741709	4	0.81	P35354	Prostaglandin G/H synthase 2 OS=Homo sapiens OX=9606 GN=PTGS2 PE=1 SV=2	7.606	Up	0.00788647	PTGS2	68.995	101.98	21.2	9	12	9
hsa04723 Retrograde endocannabinoid signaling	0.741709	4	0.81	Q9UBI6	Guanine nucleotide-binding protein G(I)/G(S)/G(O) subunit gamma-12 OS=Homo sapiens OX=9606 GN=GNG12 PE=1 SV=3	0.533	Down	0.00112649	GNG12	8.0061	192.96	56.9	3	7	3
hsa05133 Pertussis	0.00146826	7	3.76	P63096	Guanine nucleotide-binding protein G(i) subunit alpha-1 OS=Homo sapiens OX=9606 GN=GNAI1 PE=1 SV=2	0.56	Down	0.00186684	GNAI1	40.361	25.929	18.9	6	11	3
hsa05133 Pertussis	0.00146826	7	3.76	P0DP25	Calmodulin-3 OS=Homo sapiens OX=9606 GN=CALM3 PE=1 SV=1	0.578	Down	0.000143218	CALM3	16.837	91.732	36.9	5	15	3
hsa05133 Pertussis	0.00146826	7	3.76	P0C0L5	Complement C4-B OS=Homo sapiens OX=9606 GN=C4B PE=1 SV=2	1.776	Up	0.00468753	C4B	192.75	6.2198	1.4	3	2	1
hsa05133 Pertussis	0.00146826	7	3.76	P01024	Complement C3 OS=Homo sapiens OX=9606 GN=C3 PE=1 SV=2	4.837	Up	0.00145904	C3	187.15	6.9985	1.5	3	1	1
hsa05133 Pertussis	0.00146826	7	3.76	P61586	Transforming protein RhoA OS=Homo sapiens OX=9606 GN=RHOA PE=1 SV=1	0.655	Down	0.000167054	RHOA	21.768	88.521	37.3	6	8	2
hsa05133 Pertussis	0.00146826	7	3.76	P05107	Integrin beta-2 OS=Homo sapiens OX=9606 GN=ITGB2 PE=1 SV=2	6.009	Up	0.000629811	ITGB2	84.781	31.175	4.7	3	4	3
hsa05133 Pertussis	0.00146826	7	3.76	Q9ULZ3	Apoptosis-associated speck-like protein containing a CARD OS=Homo sapiens OX=9606 GN=PYCARD PE=1 SV=2	0.37	Down	0.0374604	PYCARD	21.627	10.579	12.3	2	2	2
hsa05410 Hypertrophic cardiomyopathy (HCM)	0.139858	5	1.79	Q14118	Dystroglycan OS=Homo sapiens OX=9606 GN=DAG1 PE=1 SV=2	0.518	Down	0.000451733	DAG1	97.44	80.899	10.4	8	10	8
hsa05410 Hypertrophic cardiomyopathy (HCM)	0.139858	5	1.79	P67936	Tropomyosin alpha-4 chain OS=Homo sapiens OX=9606 GN=TPM4 PE=1 SV=3	0.574	Down	0.000451733	TPM4	28.521	49.154	31.5	10	10	4
hsa05410 Hypertrophic cardiomyopathy (HCM)	0.139858	5	1.79	P17661	Desmin OS=Homo sapiens OX=9606 GN=DES PE=1 SV=3	2.058	Up	0.000451733	DES	53.535	8.3677	7.7	4	6	1
hsa05410 Hypertrophic cardiomyopathy (HCM)	0.139858	5	1.79	Q92629	Delta-sarcoglycan OS=Homo sapiens OX=9606 GN=SGCD PE=1 SV=2	0.63	Down	0.00162999	SGCD	32.071	18.882	11.4	3	3	3
hsa05410 Hypertrophic cardiomyopathy (HCM)	0.139858	5	1.79	P09493	Tropomyosin alpha-1 chain OS=Homo sapiens OX=9606 GN=TPM1 PE=1 SV=2	0.666	Down	0.000626613	TPM1	32.708	154.76	40.8	13	14	6
hsa04260 Cardiac muscle contraction	0.784007	2	0.72	P67936	Tropomyosin alpha-4 chain OS=Homo sapiens OX=9606 GN=TPM4 PE=1 SV=3	0.574	Down	0.000451733	TPM4	28.521	49.154	31.5	10	10	4
hsa04260 Cardiac muscle contraction	0.784007	2	0.72	P09493	Tropomyosin alpha-1 chain OS=Homo sapiens OX=9606 GN=TPM1 PE=1 SV=2	0.666	Down	0.000626613	TPM1	32.708	154.76	40.8	13	14	6
hsa00980 Metabolism of xenobiotics by cytochrome P450	0.413374	2	1.43	P28845	Corticosteroid 11-beta-dehydrogenase isozyme 1 OS=Homo sapiens OX=9606 GN=HSD11B1 PE=1 SV=3	1.733	Up	0.0145753	HSD11B1	32.401	6.4565	3.1	1	1	1
hsa00980 Metabolism of xenobiotics by cytochrome P450	0.413374	2	1.43	P28161	Glutathione S-transferase Mu 2 OS=Homo sapiens OX=9606 GN=GSTM2 PE=1 SV=2	0.62	Down	0.00331445	GSTM2	25.744	44.738	28.4	4	5	4
hsa04940 Type I diabetes mellitus	0.623995	1	1.08	P25445	Tumor necrosis factor receptor superfamily member 6 OS=Homo sapiens OX=9606 GN=FAS PE=1 SV=1	0.654	Down	0.00145612	FAS	37.732	34.577	10.1	4	4	4
hsa04915 Estrogen signaling pathway	0.734496	3	0.81	P63092	Guanine nucleotide-binding protein G(s) subunit alpha isoforms short OS=Homo sapiens OX=9606 GN=GNAS PE=1 SV=1	0.639	Down	0.0010571	GNAS	45.664	40.563	18.3	7	14	6
hsa04915 Estrogen signaling pathway	0.734496	3	0.81	P63096	Guanine nucleotide-binding protein G(i) subunit alpha-1 OS=Homo sapiens OX=9606 GN=GNAI1 PE=1 SV=2	0.56	Down	0.00186684	GNAI1	40.361	25.929	18.9	6	11	3
hsa04915 Estrogen signaling pathway	0.734496	3	0.81	P0DP25	Calmodulin-3 OS=Homo sapiens OX=9606 GN=CALM3 PE=1 SV=1	0.578	Down	0.000143218	CALM3	16.837	91.732	36.9	5	15	3
hsa04931 Insulin resistance	0.799355	2	0.69	P06737	"Glycogen phosphorylase, liver form OS=Homo sapiens OX=9606 GN=PYGL PE=1 SV=4"	0.643	Down	0.000451733	PYGL	97.147	167.79	20.4	16	19	14
hsa04931 Insulin resistance	0.799355	2	0.69	P16671	Platelet glycoprotein 4 OS=Homo sapiens OX=9606 GN=CD36 PE=1 SV=2	0.613	Down	0.000191528	CD36	53.053	40.227	13.8	6	7	6
hsa05152 Tuberculosis	0.00794925	10	2.34	P0DP25	Calmodulin-3 OS=Homo sapiens OX=9606 GN=CALM3 PE=1 SV=1	0.578	Down	0.000143218	CALM3	16.837	91.732	36.9	5	15	3
hsa05152 Tuberculosis	0.00794925	10	2.34	Q15075	Early endosome antigen 1 OS=Homo sapiens OX=9606 GN=EEA1 PE=1 SV=2	0.665	Down	0.000451733	EEA1	162.46	256.24	24.7	29	35	29
hsa05152 Tuberculosis	0.00794925	10	2.34	Q13557	Calcium/calmodulin-dependent protein kinase type II subunit delta OS=Homo sapiens OX=9606 GN=CAMK2D PE=1 SV=3	0.607	Down	0.000143218	CAMK2D	56.369	44.798	13.8	6	8	5
hsa05152 Tuberculosis	0.00794925	10	2.34	P11279	Lysosome-associated membrane glycoprotein 1 OS=Homo sapiens OX=9606 GN=LAMP1 PE=1 SV=3	1.681	Up	0.00703221	LAMP1	44.882	12.935	4.6	2	3	2
hsa05152 Tuberculosis	0.00794925	10	2.34	P01024	Complement C3 OS=Homo sapiens OX=9606 GN=C3 PE=1 SV=2	4.837	Up	0.00145904	C3	187.15	6.9985	1.5	3	1	1
hsa05152 Tuberculosis	0.00794925	10	2.34	Q08334	Interleukin-10 receptor subunit beta OS=Homo sapiens OX=9606 GN=IL10RB PE=1 SV=2	0.573	Down	0.00465365	IL10RB	36.995	6.6321	4	1	1	1
hsa05152 Tuberculosis	0.00794925	10	2.34	P99999	Cytochrome c OS=Homo sapiens OX=9606 GN=CYCS PE=1 SV=2	1.548	Up	0.00320135	CYCS	11.749	39.906	14.3	2	5	2
hsa05152 Tuberculosis	0.00794925	10	2.34	P31146	Coronin-1A OS=Homo sapiens OX=9606 GN=CORO1A PE=1 SV=4	1.756	Up	0.0276921	CORO1A	51.026	67.084	12.8	6	11	5
hsa05152 Tuberculosis	0.00794925	10	2.34	P05107	Integrin beta-2 OS=Homo sapiens OX=9606 GN=ITGB2 PE=1 SV=2	6.009	Up	0.000629811	ITGB2	84.781	31.175	4.7	3	4	3
hsa05152 Tuberculosis	0.00794925	10	2.34	P61586	Transforming protein RhoA OS=Homo sapiens OX=9606 GN=RHOA PE=1 SV=1	0.655	Down	0.000167054	RHOA	21.768	88.521	37.3	6	8	2
hsa04610 Complement and coagulation cascades	1.51272e-05	10	4.68	Q03405	Urokinase plasminogen activator surface receptor OS=Homo sapiens OX=9606 GN=PLAUR PE=1 SV=1	1.609	Up	0.00194826	PLAUR	36.978	39.243	25.1	5	5	5
hsa04610 Complement and coagulation cascades	1.51272e-05	10	4.68	P25116	Proteinase-activated receptor 1 OS=Homo sapiens OX=9606 GN=F2R PE=1 SV=2	0.64	Down	0.0030031	F2R	47.44	6.3708	3.3	1	1	1
hsa04610 Complement and coagulation cascades	1.51272e-05	10	4.68	P02675	Fibrinogen beta chain OS=Homo sapiens OX=9606 GN=FGB PE=1 SV=2	3.082	Up	0.00435295	FGB	55.928	12.014	8.4	4	3	2
hsa04610 Complement and coagulation cascades	1.51272e-05	10	4.68	P00750	Tissue-type plasminogen activator OS=Homo sapiens OX=9606 GN=PLAT PE=1 SV=1	1.868	Up	0.000451733	PLAT	62.916	18.308	6.6	3	3	3
hsa04610 Complement and coagulation cascades	1.51272e-05	10	4.68	P00488	Coagulation factor XIII A chain OS=Homo sapiens OX=9606 GN=F13A1 PE=1 SV=4	0.51	Down	0.000451733	F13A1	83.266	13.597	2.2	1	2	1
hsa04610 Complement and coagulation cascades	1.51272e-05	10	4.68	P0C0L5	Complement C4-B OS=Homo sapiens OX=9606 GN=C4B PE=1 SV=2	1.776	Up	0.00468753	C4B	192.75	6.2198	1.4	3	2	1
hsa04610 Complement and coagulation cascades	1.51272e-05	10	4.68	P00742	Coagulation factor X OS=Homo sapiens OX=9606 GN=F10 PE=1 SV=2	1.744	Up	0.00727545	F10	54.731	7.2012	2.3	1	1	1
hsa04610 Complement and coagulation cascades	1.51272e-05	10	4.68	P01024	Complement C3 OS=Homo sapiens OX=9606 GN=C3 PE=1 SV=2	4.837	Up	0.00145904	C3	187.15	6.9985	1.5	3	1	1
hsa04610 Complement and coagulation cascades	1.51272e-05	10	4.68	P05107	Integrin beta-2 OS=Homo sapiens OX=9606 GN=ITGB2 PE=1 SV=2	6.009	Up	0.000629811	ITGB2	84.781	31.175	4.7	3	4	3
hsa04610 Complement and coagulation cascades	1.51272e-05	10	4.68	P05120	Plasminogen activator inhibitor 2 OS=Homo sapiens OX=9606 GN=SERPINB2 PE=1 SV=2	1.786	Up	0.0010625	SERPINB2	46.596	19.354	9.2	3	3	3
hsa03320 PPAR signaling pathway	0.414997	3	1.29	O95864	Fatty acid desaturase 2 OS=Homo sapiens OX=9606 GN=FADS2 PE=1 SV=1	1.583	Up	0.000878145	FADS2	52.259	40.656	11	5	7	5
hsa03320 PPAR signaling pathway	0.414997	3	1.29	P28330	"Long-chain specific acyl-CoA dehydrogenase, mitochondrial OS=Homo sapiens OX=9606 GN=ACADL PE=1 SV=2"	2.081	Up	0.0168534	ACADL	47.655	14.052	5.6	2	3	2
hsa03320 PPAR signaling pathway	0.414997	3	1.29	P16671	Platelet glycoprotein 4 OS=Homo sapiens OX=9606 GN=CD36 PE=1 SV=2	0.613	Down	0.000191528	CD36	53.053	40.227	13.8	6	7	6
hsa04020 Calcium signaling pathway	0.020591	8	2.26	P63092	Guanine nucleotide-binding protein G(s) subunit alpha isoforms short OS=Homo sapiens OX=9606 GN=GNAS PE=1 SV=1	0.639	Down	0.0010571	GNAS	45.664	40.563	18.3	7	14	6
hsa04020 Calcium signaling pathway	0.020591	8	2.26	P0DP25	Calmodulin-3 OS=Homo sapiens OX=9606 GN=CALM3 PE=1 SV=1	0.578	Down	0.000143218	CALM3	16.837	91.732	36.9	5	15	3
hsa04020 Calcium signaling pathway	0.020591	8	2.26	Q13557	Calcium/calmodulin-dependent protein kinase type II subunit delta OS=Homo sapiens OX=9606 GN=CAMK2D PE=1 SV=3	0.607	Down	0.000143218	CAMK2D	56.369	44.798	13.8	6	8	5
hsa04020 Calcium signaling pathway	0.020591	8	2.26	P09619	Platelet-derived growth factor receptor beta OS=Homo sapiens OX=9606 GN=PDGFRB PE=1 SV=1	0.571	Down	0.00177519	PDGFRB	123.97	121.39	11.8	11	15	11
hsa04020 Calcium signaling pathway	0.020591	8	2.26	P29992	Guanine nucleotide-binding protein subunit alpha-11 OS=Homo sapiens OX=9606 GN=GNA11 PE=1 SV=2	0.574	Down	0.000878145	GNA11	42.123	23.359	20.1	6	8	3
hsa04020 Calcium signaling pathway	0.020591	8	2.26	P25116	Proteinase-activated receptor 1 OS=Homo sapiens OX=9606 GN=F2R PE=1 SV=2	0.64	Down	0.0030031	F2R	47.44	6.3708	3.3	1	1	1
hsa04020 Calcium signaling pathway	0.020591	8	2.26	P23634	Plasma membrane calcium-transporting ATPase 4 OS=Homo sapiens OX=9606 GN=ATP2B4 PE=1 SV=2	0.611	Down	0.00112649	ATP2B4	137.92	215.23	18.2	18	30	10
hsa04020 Calcium signaling pathway	0.020591	8	2.26	Q12879	"Glutamate receptor ionotropic, NMDA 2A OS=Homo sapiens OX=9606 GN=GRIN2A PE=1 SV=1"	1.827	Up	0.0191224	GRIN2A	165.28	6.0968	0.7	1	1	1
hsa00860 Porphyrin and chlorophyll metabolism	0.659121	1	0.98	P00450	Ceruloplasmin OS=Homo sapiens OX=9606 GN=CP PE=1 SV=1	3.202	Up	0.000765643	CP	122.2	33.17	4.2	3	4	3
hsa05100 Bacterial invasion of epithelial cells	0.828112	3	0.69	A1A4S6	Rho GTPase-activating protein 10 OS=Homo sapiens OX=9606 GN=ARHGAP10 PE=1 SV=1	3.975	Up	0.00737487	ARHGAP10	89.374	17.357	3.3	3	3	3
hsa05100 Bacterial invasion of epithelial cells	0.828112	3	0.69	P42768	Wiskott-Aldrich syndrome protein OS=Homo sapiens OX=9606 GN=WAS PE=1 SV=4	2.237	Up	0.00128244	WAS	52.912	6.6004	2.6	1	1	1
hsa05100 Bacterial invasion of epithelial cells	0.828112	3	0.69	P61586	Transforming protein RhoA OS=Homo sapiens OX=9606 GN=RHOA PE=1 SV=1	0.655	Down	0.000167054	RHOA	21.768	88.521	37.3	6	8	2
hsa05020 Prion diseases	0.236734	2	2.15	P00441	Superoxide dismutase [Cu-Zn] OS=Homo sapiens OX=9606 GN=SOD1 PE=1 SV=2	0.54	Down	0.00218079	SOD1	15.936	5.9125	4.5	1	1	1
hsa05020 Prion diseases	0.236734	2	2.15	P04156	Major prion protein OS=Homo sapiens OX=9606 GN=PRNP PE=1 SV=1	0.488	Down	0.000143218	PRNP	27.661	27.422	12.6	3	5	3
hsa00520 Amino sugar and nucleotide sugar metabolism	0.905158	1	0.45	P07686	Beta-hexosaminidase subunit beta OS=Homo sapiens OX=9606 GN=HEXB PE=1 SV=3	0.65	Down	0.00390494	HEXB	63.111	116.76	20.1	10	16	10
hsa05340 Primary immunodeficiency	0.0455237	2	5.38	P00813	Adenosine deaminase OS=Homo sapiens OX=9606 GN=ADA PE=1 SV=3	0.499	Down	0.000144328	ADA	40.764	20.536	6.1	2	2	2
hsa05340 Primary immunodeficiency	0.0455237	2	5.38	P08575	Receptor-type tyrosine-protein phosphatase C OS=Homo sapiens OX=9606 GN=PTPRC PE=1 SV=3	3.803	Up	0.00505349	PTPRC	147.48	23.501	2.4	3	3	3
hsa04216 Ferroptosis	0.362571	3	1.4	P04839	Cytochrome b-245 heavy chain OS=Homo sapiens OX=9606 GN=CYBB PE=1 SV=2	1.868	Up	0.011039	CYBB	65.335	47.187	9.3	5	7	5
hsa04216 Ferroptosis	0.362571	3	1.4	P00450	Ceruloplasmin OS=Homo sapiens OX=9606 GN=CP PE=1 SV=1	3.202	Up	0.000765643	CP	122.2	33.17	4.2	3	4	3
hsa04216 Ferroptosis	0.362571	3	1.4	P04156	Major prion protein OS=Homo sapiens OX=9606 GN=PRNP PE=1 SV=1	0.488	Down	0.000143218	PRNP	27.661	27.422	12.6	3	5	3
hsa05414 Dilated cardiomyopathy (DCM)	0.0536325	6	2.15	Q14118	Dystroglycan OS=Homo sapiens OX=9606 GN=DAG1 PE=1 SV=2	0.518	Down	0.000451733	DAG1	97.44	80.899	10.4	8	10	8
hsa05414 Dilated cardiomyopathy (DCM)	0.0536325	6	2.15	P67936	Tropomyosin alpha-4 chain OS=Homo sapiens OX=9606 GN=TPM4 PE=1 SV=3	0.574	Down	0.000451733	TPM4	28.521	49.154	31.5	10	10	4
hsa05414 Dilated cardiomyopathy (DCM)	0.0536325	6	2.15	P63092	Guanine nucleotide-binding protein G(s) subunit alpha isoforms short OS=Homo sapiens OX=9606 GN=GNAS PE=1 SV=1	0.639	Down	0.0010571	GNAS	45.664	40.563	18.3	7	14	6
hsa05414 Dilated cardiomyopathy (DCM)	0.0536325	6	2.15	P17661	Desmin OS=Homo sapiens OX=9606 GN=DES PE=1 SV=3	2.058	Up	0.000451733	DES	53.535	8.3677	7.7	4	6	1
hsa05414 Dilated cardiomyopathy (DCM)	0.0536325	6	2.15	Q92629	Delta-sarcoglycan OS=Homo sapiens OX=9606 GN=SGCD PE=1 SV=2	0.63	Down	0.00162999	SGCD	32.071	18.882	11.4	3	3	3
hsa05414 Dilated cardiomyopathy (DCM)	0.0536325	6	2.15	P09493	Tropomyosin alpha-1 chain OS=Homo sapiens OX=9606 GN=TPM1 PE=1 SV=2	0.666	Down	0.000626613	TPM1	32.708	154.76	40.8	13	14	6
hsa04911 Insulin secretion	0.180879	3	2.02	P29992	Guanine nucleotide-binding protein subunit alpha-11 OS=Homo sapiens OX=9606 GN=GNA11 PE=1 SV=2	0.574	Down	0.000878145	GNA11	42.123	23.359	20.1	6	8	3
hsa04911 Insulin secretion	0.180879	3	2.02	P63092	Guanine nucleotide-binding protein G(s) subunit alpha isoforms short OS=Homo sapiens OX=9606 GN=GNAS PE=1 SV=1	0.639	Down	0.0010571	GNAS	45.664	40.563	18.3	7	14	6
hsa04911 Insulin secretion	0.180879	3	2.02	Q13557	Calcium/calmodulin-dependent protein kinase type II subunit delta OS=Homo sapiens OX=9606 GN=CAMK2D PE=1 SV=3	0.607	Down	0.000143218	CAMK2D	56.369	44.798	13.8	6	8	5
hsa05131 Shigellosis	0.978544	1	0.28	P42768	Wiskott-Aldrich syndrome protein OS=Homo sapiens OX=9606 GN=WAS PE=1 SV=4	2.237	Up	0.00128244	WAS	52.912	6.6004	2.6	1	1	1
hsa04070 Phosphatidylinositol signaling system	0.813734	2	0.67	Q14642	"Type I inositol 1,4,5-trisphosphate 5-phosphatase OS=Homo sapiens OX=9606 GN=INPP5A PE=1 SV=1"	0.591	Down	0.000188814	INPP5A	47.819	24.703	8.3	4	4	4
hsa04070 Phosphatidylinositol signaling system	0.813734	2	0.67	P0DP25	Calmodulin-3 OS=Homo sapiens OX=9606 GN=CALM3 PE=1 SV=1	0.578	Down	0.000143218	CALM3	16.837	91.732	36.9	5	15	3
hsa05210 Colorectal cancer	0.465997	3	1.19	P99999	Cytochrome c OS=Homo sapiens OX=9606 GN=CYCS PE=1 SV=2	1.548	Up	0.00320135	CYCS	11.749	39.906	14.3	2	5	2
hsa05210 Colorectal cancer	0.465997	3	1.19	P52701	DNA mismatch repair protein Msh6 OS=Homo sapiens OX=9606 GN=MSH6 PE=1 SV=2	2.582	Up	0.000143218	MSH6	152.78	25.511	3.8	4	4	4
hsa05210 Colorectal cancer	0.465997	3	1.19	P61586	Transforming protein RhoA OS=Homo sapiens OX=9606 GN=RHOA PE=1 SV=1	0.655	Down	0.000167054	RHOA	21.768	88.521	37.3	6	8	2
hsa04015 Rap1 signaling pathway	0.0066043	12	2.19	Q9Y4G6	Talin-2 OS=Homo sapiens OX=9606 GN=TLN2 PE=1 SV=4	0.437	Down	0.000451733	TLN2	271.61	-2	3.3	8	11	1
hsa04015 Rap1 signaling pathway	0.0066043	12	2.19	P63092	Guanine nucleotide-binding protein G(s) subunit alpha isoforms short OS=Homo sapiens OX=9606 GN=GNAS PE=1 SV=1	0.639	Down	0.0010571	GNAS	45.664	40.563	18.3	7	14	6
hsa04015 Rap1 signaling pathway	0.0066043	12	2.19	P63096	Guanine nucleotide-binding protein G(i) subunit alpha-1 OS=Homo sapiens OX=9606 GN=GNAI1 PE=1 SV=2	0.56	Down	0.00186684	GNAI1	40.361	25.929	18.9	6	11	3
hsa04015 Rap1 signaling pathway	0.0066043	12	2.19	P0DP25	Calmodulin-3 OS=Homo sapiens OX=9606 GN=CALM3 PE=1 SV=1	0.578	Down	0.000143218	CALM3	16.837	91.732	36.9	5	15	3
hsa04015 Rap1 signaling pathway	0.0066043	12	2.19	O14807	Ras-related protein M-Ras OS=Homo sapiens OX=9606 GN=MRAS PE=1 SV=2	0.636	Down	0.00226608	MRAS	23.846	40.49	19.7	4	4	4
hsa04015 Rap1 signaling pathway	0.0066043	12	2.19	P09619	Platelet-derived growth factor receptor beta OS=Homo sapiens OX=9606 GN=PDGFRB PE=1 SV=1	0.571	Down	0.00177519	PDGFRB	123.97	121.39	11.8	11	15	11
hsa04015 Rap1 signaling pathway	0.0066043	12	2.19	P07996	Thrombospondin-1 OS=Homo sapiens OX=9606 GN=THBS1 PE=1 SV=2	0.622	Down	0.00179613	THBS1	129.38	323.31	38.4	38	23	11
hsa04015 Rap1 signaling pathway	0.0066043	12	2.19	P25116	Proteinase-activated receptor 1 OS=Homo sapiens OX=9606 GN=F2R PE=1 SV=2	0.64	Down	0.0030031	F2R	47.44	6.3708	3.3	1	1	1
hsa04015 Rap1 signaling pathway	0.0066043	12	2.19	P61224	Ras-related protein Rap-1b OS=Homo sapiens OX=9606 GN=RAP1B PE=1 SV=1	0.556	Down	0.000973161	RAP1B	20.825	81.577	31.5	6	11	4
hsa04015 Rap1 signaling pathway	0.0066043	12	2.19	P61586	Transforming protein RhoA OS=Homo sapiens OX=9606 GN=RHOA PE=1 SV=1	0.655	Down	0.000167054	RHOA	21.768	88.521	37.3	6	8	2
hsa04015 Rap1 signaling pathway	0.0066043	12	2.19	P05107	Integrin beta-2 OS=Homo sapiens OX=9606 GN=ITGB2 PE=1 SV=2	6.009	Up	0.000629811	ITGB2	84.781	31.175	4.7	3	4	3
hsa04015 Rap1 signaling pathway	0.0066043	12	2.19	Q12879	"Glutamate receptor ionotropic, NMDA 2A OS=Homo sapiens OX=9606 GN=GRIN2A PE=1 SV=1"	1.827	Up	0.0191224	GRIN2A	165.28	6.0968	0.7	1	1	1
hsa05142 Chagas disease (American trypanosomiasis)	0.0868888	5	2.07	P29992	Guanine nucleotide-binding protein subunit alpha-11 OS=Homo sapiens OX=9606 GN=GNA11 PE=1 SV=2	0.574	Down	0.000878145	GNA11	42.123	23.359	20.1	6	8	3
hsa05142 Chagas disease (American trypanosomiasis)	0.0868888	5	2.07	P63092	Guanine nucleotide-binding protein G(s) subunit alpha isoforms short OS=Homo sapiens OX=9606 GN=GNAS PE=1 SV=1	0.639	Down	0.0010571	GNAS	45.664	40.563	18.3	7	14	6
hsa05142 Chagas disease (American trypanosomiasis)	0.0868888	5	2.07	P25445	Tumor necrosis factor receptor superfamily member 6 OS=Homo sapiens OX=9606 GN=FAS PE=1 SV=1	0.654	Down	0.00145612	FAS	37.732	34.577	10.1	4	4	4
hsa05142 Chagas disease (American trypanosomiasis)	0.0868888	5	2.07	P63096	Guanine nucleotide-binding protein G(i) subunit alpha-1 OS=Homo sapiens OX=9606 GN=GNAI1 PE=1 SV=2	0.56	Down	0.00186684	GNAI1	40.361	25.929	18.9	6	11	3
hsa05142 Chagas disease (American trypanosomiasis)	0.0868888	5	2.07	P01024	Complement C3 OS=Homo sapiens OX=9606 GN=C3 PE=1 SV=2	4.837	Up	0.00145904	C3	187.15	6.9985	1.5	3	1	1
hsa00760 Nicotinate and nicotinamide metabolism	0.719875	1	0.83	Q15274	Nicotinate-nucleotide pyrophosphorylase [carboxylating] OS=Homo sapiens OX=9606 GN=QPRT PE=1 SV=3	0.521	Down	0.00240889	QPRT	30.845	22.153	9.4	2	2	2
hsa04926 Relaxin signaling pathway	0.434322	4	1.19	P62879	Guanine nucleotide-binding protein G(I)/G(S)/G(T) subunit beta-2 OS=Homo sapiens OX=9606 GN=GNB2 PE=1 SV=3	0.631	Down	0.000175419	GNB2	37.331	102.54	25.6	8	14	3
hsa04926 Relaxin signaling pathway	0.434322	4	1.19	P63092	Guanine nucleotide-binding protein G(s) subunit alpha isoforms short OS=Homo sapiens OX=9606 GN=GNAS PE=1 SV=1	0.639	Down	0.0010571	GNAS	45.664	40.563	18.3	7	14	6
hsa04926 Relaxin signaling pathway	0.434322	4	1.19	P63096	Guanine nucleotide-binding protein G(i) subunit alpha-1 OS=Homo sapiens OX=9606 GN=GNAI1 PE=1 SV=2	0.56	Down	0.00186684	GNAI1	40.361	25.929	18.9	6	11	3
hsa04926 Relaxin signaling pathway	0.434322	4	1.19	Q9UBI6	Guanine nucleotide-binding protein G(I)/G(S)/G(O) subunit gamma-12 OS=Homo sapiens OX=9606 GN=GNG12 PE=1 SV=3	0.533	Down	0.00112649	GNG12	8.0061	192.96	56.9	3	7	3
hsa03060 Protein export	0.828656	1	0.6	Q9BY50	Signal peptidase complex catalytic subunit SEC11C OS=Homo sapiens OX=9606 GN=SEC11C PE=1 SV=3	2.024	Up	0.00657759	SEC11C	21.542	12.506	8.9	2	2	2
hsa04974 Protein digestion and absorption	0.0117803	7	2.69	P12110	Collagen alpha-2(VI) chain OS=Homo sapiens OX=9606 GN=COL6A2 PE=1 SV=4	1.617	Up	0.000451733	COL6A2	108.58	131.38	16.3	11	15	11
hsa04974 Protein digestion and absorption	0.0117803	7	2.69	P27487	Dipeptidyl peptidase 4 OS=Homo sapiens OX=9606 GN=DPP4 PE=1 SV=2	0.549	Down	0.018606	DPP4	88.278	22.51	4.3	4	4	4
hsa04974 Protein digestion and absorption	0.0117803	7	2.69	Q99715	Collagen alpha-1(XII) chain OS=Homo sapiens OX=9606 GN=COL12A1 PE=1 SV=2	0.518	Down	0.000143218	COL12A1	333.14	323.31	28.5	63	90	63
hsa04974 Protein digestion and absorption	0.0117803	7	2.69	P15502	Elastin OS=Homo sapiens OX=9606 GN=ELN PE=1 SV=4	1.888	Up	0.000626613	ELN	68.397	45.193	4.2	2	2	2
hsa04974 Protein digestion and absorption	0.0117803	7	2.69	Q96QD8	Sodium-coupled neutral amino acid transporter 2 OS=Homo sapiens OX=9606 GN=SLC38A2 PE=1 SV=2	0.647	Down	0.00145904	SLC38A2	56.025	66.534	4.2	1	2	1
hsa04974 Protein digestion and absorption	0.0117803	7	2.69	P02458	Collagen alpha-1(II) chain OS=Homo sapiens OX=9606 GN=COL2A1 PE=1 SV=3	2.032	Up	0.000779304	COL2A1	141.78	6.5407	5.5	7	10	1
hsa04974 Protein digestion and absorption	0.0117803	7	2.69	P12111	Collagen alpha-3(VI) chain OS=Homo sapiens OX=9606 GN=COL6A3 PE=1 SV=5	1.903	Up	0.000143218	COL6A3	343.67	323.31	16.8	46	59	46
hsa05150 Staphylococcus aureus infection	0.0037667	4	5.38	P05362	Intercellular adhesion molecule 1 OS=Homo sapiens OX=9606 GN=ICAM1 PE=1 SV=2	1.96	Up	0.000143218	ICAM1	57.825	39.355	3.4	2	3	2
hsa05150 Staphylococcus aureus infection	0.0037667	4	5.38	P0C0L5	Complement C4-B OS=Homo sapiens OX=9606 GN=C4B PE=1 SV=2	1.776	Up	0.00468753	C4B	192.75	6.2198	1.4	3	2	1
hsa05150 Staphylococcus aureus infection	0.0037667	4	5.38	P01024	Complement C3 OS=Homo sapiens OX=9606 GN=C3 PE=1 SV=2	4.837	Up	0.00145904	C3	187.15	6.9985	1.5	3	1	1
hsa05150 Staphylococcus aureus infection	0.0037667	4	5.38	P05107	Integrin beta-2 OS=Homo sapiens OX=9606 GN=ITGB2 PE=1 SV=2	6.009	Up	0.000629811	ITGB2	84.781	31.175	4.7	3	4	3
hsa05140 Leishmaniasis	9.42021e-05	8	4.78	P13498	Cytochrome b-245 light chain OS=Homo sapiens OX=9606 GN=CYBA PE=1 SV=3	1.626	Up	0.000973161	CYBA	21.012	13.089	12.8	2	2	2
hsa05140 Leishmaniasis	9.42021e-05	8	4.78	P04839	Cytochrome b-245 heavy chain OS=Homo sapiens OX=9606 GN=CYBB PE=1 SV=2	1.868	Up	0.011039	CYBB	65.335	47.187	9.3	5	7	5
hsa05140 Leishmaniasis	9.42021e-05	8	4.78	P29350	Tyrosine-protein phosphatase non-receptor type 6 OS=Homo sapiens OX=9606 GN=PTPN6 PE=1 SV=1	2.207	Up	0.00753624	PTPN6	67.56	12.869	4.5	2	2	2
hsa05140 Leishmaniasis	9.42021e-05	8	4.78	Q15080	Neutrophil cytosol factor 4 OS=Homo sapiens OX=9606 GN=NCF4 PE=1 SV=2	2.023	Up	0.021306	NCF4	39.031	7.6552	3.5	1	2	1
hsa05140 Leishmaniasis	9.42021e-05	8	4.78	P35354	Prostaglandin G/H synthase 2 OS=Homo sapiens OX=9606 GN=PTGS2 PE=1 SV=2	7.606	Up	0.00788647	PTGS2	68.995	101.98	21.2	9	12	9
hsa05140 Leishmaniasis	9.42021e-05	8	4.78	P01024	Complement C3 OS=Homo sapiens OX=9606 GN=C3 PE=1 SV=2	4.837	Up	0.00145904	C3	187.15	6.9985	1.5	3	1	1
hsa05140 Leishmaniasis	9.42021e-05	8	4.78	P49006	MARCKS-related protein OS=Homo sapiens OX=9606 GN=MARCKSL1 PE=1 SV=2	1.597	Up	0.00622311	MARCKSL1	19.529	8.1397	6.7	1	2	1
hsa05140 Leishmaniasis	9.42021e-05	8	4.78	P05107	Integrin beta-2 OS=Homo sapiens OX=9606 GN=ITGB2 PE=1 SV=2	6.009	Up	0.000629811	ITGB2	84.781	31.175	4.7	3	4	3
hsa04810 Regulation of actin cytoskeleton	0.683877	8	0.9	P25116	Proteinase-activated receptor 1 OS=Homo sapiens OX=9606 GN=F2R PE=1 SV=2	0.64	Down	0.0030031	F2R	47.44	6.3708	3.3	1	1	1
hsa04810 Regulation of actin cytoskeleton	0.683877	8	0.9	P62070	Ras-related protein R-Ras2 OS=Homo sapiens OX=9606 GN=RRAS2 PE=1 SV=1	0.571	Down	0.000451733	RRAS2	23.399	58.936	36.3	6	8	4
hsa04810 Regulation of actin cytoskeleton	0.683877	8	0.9	P42768	Wiskott-Aldrich syndrome protein OS=Homo sapiens OX=9606 GN=WAS PE=1 SV=4	2.237	Up	0.00128244	WAS	52.912	6.6004	2.6	1	1	1
hsa04810 Regulation of actin cytoskeleton	0.683877	8	0.9	O14807	Ras-related protein M-Ras OS=Homo sapiens OX=9606 GN=MRAS PE=1 SV=2	0.636	Down	0.00226608	MRAS	23.846	40.49	19.7	4	4	4
hsa04810 Regulation of actin cytoskeleton	0.683877	8	0.9	P09619	Platelet-derived growth factor receptor beta OS=Homo sapiens OX=9606 GN=PDGFRB PE=1 SV=1	0.571	Down	0.00177519	PDGFRB	123.97	121.39	11.8	11	15	11
hsa04810 Regulation of actin cytoskeleton	0.683877	8	0.9	Q9UBI6	Guanine nucleotide-binding protein G(I)/G(S)/G(O) subunit gamma-12 OS=Homo sapiens OX=9606 GN=GNG12 PE=1 SV=3	0.533	Down	0.00112649	GNG12	8.0061	192.96	56.9	3	7	3
hsa04810 Regulation of actin cytoskeleton	0.683877	8	0.9	P61586	Transforming protein RhoA OS=Homo sapiens OX=9606 GN=RHOA PE=1 SV=1	0.655	Down	0.000167054	RHOA	21.768	88.521	37.3	6	8	2
hsa04810 Regulation of actin cytoskeleton	0.683877	8	0.9	P05107	Integrin beta-2 OS=Homo sapiens OX=9606 GN=ITGB2 PE=1 SV=2	6.009	Up	0.000629811	ITGB2	84.781	31.175	4.7	3	4	3
hsa04550 Signaling pathways regulating pluripotency of stem cells	0.914075	1	0.43	P41221	Protein Wnt-5a OS=Homo sapiens OX=9606 GN=WNT5A PE=1 SV=2	0.481	Down	0.000765643	WNT5A	42.339	19.297	7.6	3	4	3
hsa04912 GnRH signaling pathway	0.281039	4	1.48	P29992	Guanine nucleotide-binding protein subunit alpha-11 OS=Homo sapiens OX=9606 GN=GNA11 PE=1 SV=2	0.574	Down	0.000878145	GNA11	42.123	23.359	20.1	6	8	3
hsa04912 GnRH signaling pathway	0.281039	4	1.48	P63092	Guanine nucleotide-binding protein G(s) subunit alpha isoforms short OS=Homo sapiens OX=9606 GN=GNAS PE=1 SV=1	0.639	Down	0.0010571	GNAS	45.664	40.563	18.3	7	14	6
hsa04912 GnRH signaling pathway	0.281039	4	1.48	P0DP25	Calmodulin-3 OS=Homo sapiens OX=9606 GN=CALM3 PE=1 SV=1	0.578	Down	0.000143218	CALM3	16.837	91.732	36.9	5	15	3
hsa04912 GnRH signaling pathway	0.281039	4	1.48	Q13557	Calcium/calmodulin-dependent protein kinase type II subunit delta OS=Homo sapiens OX=9606 GN=CAMK2D PE=1 SV=3	0.607	Down	0.000143218	CAMK2D	56.369	44.798	13.8	6	8	5
hsa04024 cAMP signaling pathway	0.00330604	10	2.62	P63092	Guanine nucleotide-binding protein G(s) subunit alpha isoforms short OS=Homo sapiens OX=9606 GN=GNAS PE=1 SV=1	0.639	Down	0.0010571	GNAS	45.664	40.563	18.3	7	14	6
hsa04024 cAMP signaling pathway	0.00330604	10	2.62	P63096	Guanine nucleotide-binding protein G(i) subunit alpha-1 OS=Homo sapiens OX=9606 GN=GNAI1 PE=1 SV=2	0.56	Down	0.00186684	GNAI1	40.361	25.929	18.9	6	11	3
hsa04024 cAMP signaling pathway	0.00330604	10	2.62	P0DP25	Calmodulin-3 OS=Homo sapiens OX=9606 GN=CALM3 PE=1 SV=1	0.578	Down	0.000143218	CALM3	16.837	91.732	36.9	5	15	3
hsa04024 cAMP signaling pathway	0.00330604	10	2.62	Q13557	Calcium/calmodulin-dependent protein kinase type II subunit delta OS=Homo sapiens OX=9606 GN=CAMK2D PE=1 SV=3	0.607	Down	0.000143218	CAMK2D	56.369	44.798	13.8	6	8	5
hsa04024 cAMP signaling pathway	0.00330604	10	2.62	P25116	Proteinase-activated receptor 1 OS=Homo sapiens OX=9606 GN=F2R PE=1 SV=2	0.64	Down	0.0030031	F2R	47.44	6.3708	3.3	1	1	1
hsa04024 cAMP signaling pathway	0.00330604	10	2.62	P62070	Ras-related protein R-Ras2 OS=Homo sapiens OX=9606 GN=RRAS2 PE=1 SV=1	0.571	Down	0.000451733	RRAS2	23.399	58.936	36.3	6	8	4
hsa04024 cAMP signaling pathway	0.00330604	10	2.62	P61224	Ras-related protein Rap-1b OS=Homo sapiens OX=9606 GN=RAP1B PE=1 SV=1	0.556	Down	0.000973161	RAP1B	20.825	81.577	31.5	6	11	4
hsa04024 cAMP signaling pathway	0.00330604	10	2.62	P23634	Plasma membrane calcium-transporting ATPase 4 OS=Homo sapiens OX=9606 GN=ATP2B4 PE=1 SV=2	0.611	Down	0.00112649	ATP2B4	137.92	215.23	18.2	18	30	10
hsa04024 cAMP signaling pathway	0.00330604	10	2.62	Q12879	"Glutamate receptor ionotropic, NMDA 2A OS=Homo sapiens OX=9606 GN=GRIN2A PE=1 SV=1"	1.827	Up	0.0191224	GRIN2A	165.28	6.0968	0.7	1	1	1
hsa04024 cAMP signaling pathway	0.00330604	10	2.62	P61586	Transforming protein RhoA OS=Homo sapiens OX=9606 GN=RHOA PE=1 SV=1	0.655	Down	0.000167054	RHOA	21.768	88.521	37.3	6	8	2
hsa00010 Glycolysis / Gluconeogenesis	0.862476	2	0.6	Q8N0Y7	Probable phosphoglycerate mutase 4 OS=Homo sapiens OX=9606 GN=PGAM4 PE=3 SV=1	1.54	Up	0.0053386	PGAM4	28.777	-2	24	4	10	1
hsa00010 Glycolysis / Gluconeogenesis	0.862476	2	0.6	P05091	"Aldehyde dehydrogenase, mitochondrial OS=Homo sapiens OX=9606 GN=ALDH2 PE=1 SV=2"	1.523	Up	0.000971938	ALDH2	56.381	65.223	17.2	8	13	7
hsa00040 Pentose and glucuronate interconversions	0.495512	1	1.54	Q00796	Sorbitol dehydrogenase OS=Homo sapiens OX=9606 GN=SORD PE=1 SV=4	0.606	Down	0.000878145	SORD	38.324	7.1941	2.5	1	1	1
hsa04217 Necroptosis	0.246065	7	1.37	P04839	Cytochrome b-245 heavy chain OS=Homo sapiens OX=9606 GN=CYBB PE=1 SV=2	1.868	Up	0.011039	CYBB	65.335	47.187	9.3	5	7	5
hsa04217 Necroptosis	0.246065	7	1.37	P25445	Tumor necrosis factor receptor superfamily member 6 OS=Homo sapiens OX=9606 GN=FAS PE=1 SV=1	0.654	Down	0.00145612	FAS	37.732	34.577	10.1	4	4	4
hsa04217 Necroptosis	0.246065	7	1.37	Q8IUE6	Histone H2A type 2-B OS=Homo sapiens OX=9606 GN=HIST2H2AB PE=1 SV=3	2.237	Up	0.0229777	HIST2H2AB	13.995	13.254	17.7	3	6	1
hsa04217 Necroptosis	0.246065	7	1.37	P06737	"Glycogen phosphorylase, liver form OS=Homo sapiens OX=9606 GN=PYGL PE=1 SV=4"	0.643	Down	0.000451733	PYGL	97.147	167.79	20.4	16	19	14
hsa04217 Necroptosis	0.246065	7	1.37	O14763	Tumor necrosis factor receptor superfamily member 10B OS=Homo sapiens OX=9606 GN=TNFRSF10B PE=1 SV=2	0.613	Down	0.000878145	TNFRSF10B	47.878	13.673	6.1	2	2	2
hsa04217 Necroptosis	0.246065	7	1.37	Q13557	Calcium/calmodulin-dependent protein kinase type II subunit delta OS=Homo sapiens OX=9606 GN=CAMK2D PE=1 SV=3	0.607	Down	0.000143218	CAMK2D	56.369	44.798	13.8	6	8	5
hsa04217 Necroptosis	0.246065	7	1.37	Q9ULZ3	Apoptosis-associated speck-like protein containing a CARD OS=Homo sapiens OX=9606 GN=PYCARD PE=1 SV=2	0.37	Down	0.0374604	PYCARD	21.627	10.579	12.3	2	2	2
hsa05230 Central carbon metabolism in cancer	0.827189	2	0.65	Q8N0Y7	Probable phosphoglycerate mutase 4 OS=Homo sapiens OX=9606 GN=PGAM4 PE=3 SV=1	1.54	Up	0.0053386	PGAM4	28.777	-2	24	4	10	1
hsa05230 Central carbon metabolism in cancer	0.827189	2	0.65	P09619	Platelet-derived growth factor receptor beta OS=Homo sapiens OX=9606 GN=PDGFRB PE=1 SV=1	0.571	Down	0.00177519	PDGFRB	123.97	121.39	11.8	11	15	11
hsa04014 Ras signaling pathway	0.0119727	11	2.11	P62879	Guanine nucleotide-binding protein G(I)/G(S)/G(T) subunit beta-2 OS=Homo sapiens OX=9606 GN=GNB2 PE=1 SV=3	0.631	Down	0.000175419	GNB2	37.331	102.54	25.6	8	14	3
hsa04014 Ras signaling pathway	0.0119727	11	2.11	Q9NS23	Ras association domain-containing protein 1 OS=Homo sapiens OX=9606 GN=RASSF1 PE=1 SV=1	2.173	Up	0.00014794	RASSF1	39.219	12.037	5.5	2	2	2
hsa04014 Ras signaling pathway	0.0119727	11	2.11	P0DP25	Calmodulin-3 OS=Homo sapiens OX=9606 GN=CALM3 PE=1 SV=1	0.578	Down	0.000143218	CALM3	16.837	91.732	36.9	5	15	3
hsa04014 Ras signaling pathway	0.0119727	11	2.11	O14807	Ras-related protein M-Ras OS=Homo sapiens OX=9606 GN=MRAS PE=1 SV=2	0.636	Down	0.00226608	MRAS	23.846	40.49	19.7	4	4	4
hsa04014 Ras signaling pathway	0.0119727	11	2.11	P09619	Platelet-derived growth factor receptor beta OS=Homo sapiens OX=9606 GN=PDGFRB PE=1 SV=1	0.571	Down	0.00177519	PDGFRB	123.97	121.39	11.8	11	15	11
hsa04014 Ras signaling pathway	0.0119727	11	2.11	Q15283	Ras GTPase-activating protein 2 OS=Homo sapiens OX=9606 GN=RASA2 PE=1 SV=3	2.753	Up	0.0178775	RASA2	96.613	13.993	4.1	2	2	2
hsa04014 Ras signaling pathway	0.0119727	11	2.11	Q9UBI6	Guanine nucleotide-binding protein G(I)/G(S)/G(O) subunit gamma-12 OS=Homo sapiens OX=9606 GN=GNG12 PE=1 SV=3	0.533	Down	0.00112649	GNG12	8.0061	192.96	56.9	3	7	3
hsa04014 Ras signaling pathway	0.0119727	11	2.11	P62070	Ras-related protein R-Ras2 OS=Homo sapiens OX=9606 GN=RRAS2 PE=1 SV=1	0.571	Down	0.000451733	RRAS2	23.399	58.936	36.3	6	8	4
hsa04014 Ras signaling pathway	0.0119727	11	2.11	P61224	Ras-related protein Rap-1b OS=Homo sapiens OX=9606 GN=RAP1B PE=1 SV=1	0.556	Down	0.000973161	RAP1B	20.825	81.577	31.5	6	11	4
hsa04014 Ras signaling pathway	0.0119727	11	2.11	Q12879	"Glutamate receptor ionotropic, NMDA 2A OS=Homo sapiens OX=9606 GN=GRIN2A PE=1 SV=1"	1.827	Up	0.0191224	GRIN2A	165.28	6.0968	0.7	1	1	1
hsa04014 Ras signaling pathway	0.0119727	11	2.11	P61586	Transforming protein RhoA OS=Homo sapiens OX=9606 GN=RHOA PE=1 SV=1	0.655	Down	0.000167054	RHOA	21.768	88.521	37.3	6	8	2
hsa04923 Regulation of lipolysis in adipocytes	0.0582251	3	3.23	P63092	Guanine nucleotide-binding protein G(s) subunit alpha isoforms short OS=Homo sapiens OX=9606 GN=GNAS PE=1 SV=1	0.639	Down	0.0010571	GNAS	45.664	40.563	18.3	7	14	6
hsa04923 Regulation of lipolysis in adipocytes	0.0582251	3	3.23	P63096	Guanine nucleotide-binding protein G(i) subunit alpha-1 OS=Homo sapiens OX=9606 GN=GNAI1 PE=1 SV=2	0.56	Down	0.00186684	GNAI1	40.361	25.929	18.9	6	11	3
hsa04923 Regulation of lipolysis in adipocytes	0.0582251	3	3.23	P35354	Prostaglandin G/H synthase 2 OS=Homo sapiens OX=9606 GN=PTGS2 PE=1 SV=2	7.606	Up	0.00788647	PTGS2	68.995	101.98	21.2	9	12	9
hsa05166 Human T-cell leukemia virus 1 infection	0.239684	8	1.34	Q9Y4G6	Talin-2 OS=Homo sapiens OX=9606 GN=TLN2 PE=1 SV=4	0.437	Down	0.000451733	TLN2	271.61	-2	3.3	8	11	1
hsa05166 Human T-cell leukemia virus 1 infection	0.239684	8	1.34	P05362	Intercellular adhesion molecule 1 OS=Homo sapiens OX=9606 GN=ICAM1 PE=1 SV=2	1.96	Up	0.000143218	ICAM1	57.825	39.355	3.4	2	3	2
hsa05166 Human T-cell leukemia virus 1 infection	0.239684	8	1.34	P41221	Protein Wnt-5a OS=Homo sapiens OX=9606 GN=WNT5A PE=1 SV=2	0.481	Down	0.000765643	WNT5A	42.339	19.297	7.6	3	4	3
hsa05166 Human T-cell leukemia virus 1 infection	0.239684	8	1.34	O14807	Ras-related protein M-Ras OS=Homo sapiens OX=9606 GN=MRAS PE=1 SV=2	0.636	Down	0.00226608	MRAS	23.846	40.49	19.7	4	4	4
hsa05166 Human T-cell leukemia virus 1 infection	0.239684	8	1.34	P09619	Platelet-derived growth factor receptor beta OS=Homo sapiens OX=9606 GN=PDGFRB PE=1 SV=1	0.571	Down	0.00177519	PDGFRB	123.97	121.39	11.8	11	15	11
hsa05166 Human T-cell leukemia virus 1 infection	0.239684	8	1.34	P62070	Ras-related protein R-Ras2 OS=Homo sapiens OX=9606 GN=RRAS2 PE=1 SV=1	0.571	Down	0.000451733	RRAS2	23.399	58.936	36.3	6	8	4
hsa05166 Human T-cell leukemia virus 1 infection	0.239684	8	1.34	Q00653	Nuclear factor NF-kappa-B p100 subunit OS=Homo sapiens OX=9606 GN=NFKB2 PE=1 SV=4	1.721	Up	0.000971938	NFKB2	96.748	6.5644	1.2	1	2	1
hsa05166 Human T-cell leukemia virus 1 infection	0.239684	8	1.34	P05107	Integrin beta-2 OS=Homo sapiens OX=9606 GN=ITGB2 PE=1 SV=2	6.009	Up	0.000629811	ITGB2	84.781	31.175	4.7	3	4	3
hsa05014 Amyotrophic lateral sclerosis (ALS)	0.0930599	3	2.69	P99999	Cytochrome c OS=Homo sapiens OX=9606 GN=CYCS PE=1 SV=2	1.548	Up	0.00320135	CYCS	11.749	39.906	14.3	2	5	2
hsa05014 Amyotrophic lateral sclerosis (ALS)	0.0930599	3	2.69	P00441	Superoxide dismutase [Cu-Zn] OS=Homo sapiens OX=9606 GN=SOD1 PE=1 SV=2	0.54	Down	0.00218079	SOD1	15.936	5.9125	4.5	1	1	1
hsa05014 Amyotrophic lateral sclerosis (ALS)	0.0930599	3	2.69	Q12879	"Glutamate receptor ionotropic, NMDA 2A OS=Homo sapiens OX=9606 GN=GRIN2A PE=1 SV=1"	1.827	Up	0.0191224	GRIN2A	165.28	6.0968	0.7	1	1	1
hsa05416 Viral myocarditis	0.0756355	5	2.15	Q14118	Dystroglycan OS=Homo sapiens OX=9606 GN=DAG1 PE=1 SV=2	0.518	Down	0.000451733	DAG1	97.44	80.899	10.4	8	10	8
hsa05416 Viral myocarditis	0.0756355	5	2.15	P05362	Intercellular adhesion molecule 1 OS=Homo sapiens OX=9606 GN=ICAM1 PE=1 SV=2	1.96	Up	0.000143218	ICAM1	57.825	39.355	3.4	2	3	2
hsa05416 Viral myocarditis	0.0756355	5	2.15	P99999	Cytochrome c OS=Homo sapiens OX=9606 GN=CYCS PE=1 SV=2	1.548	Up	0.00320135	CYCS	11.749	39.906	14.3	2	5	2
hsa05416 Viral myocarditis	0.0756355	5	2.15	Q92629	Delta-sarcoglycan OS=Homo sapiens OX=9606 GN=SGCD PE=1 SV=2	0.63	Down	0.00162999	SGCD	32.071	18.882	11.4	3	3	3
hsa05416 Viral myocarditis	0.0756355	5	2.15	P05107	Integrin beta-2 OS=Homo sapiens OX=9606 GN=ITGB2 PE=1 SV=2	6.009	Up	0.000629811	ITGB2	84.781	31.175	4.7	3	4	3
hsa00983 Drug metabolism - other enzymes	0.750217	2	0.77	P05164	Myeloperoxidase OS=Homo sapiens OX=9606 GN=MPO PE=1 SV=1	1.973	Up	0.0364784	MPO	83.868	67.932	6	4	10	3
hsa00983 Drug metabolism - other enzymes	0.750217	2	0.77	P28161	Glutathione S-transferase Mu 2 OS=Homo sapiens OX=9606 GN=GSTM2 PE=1 SV=2	0.62	Down	0.00331445	GSTM2	25.744	44.738	28.4	4	5	4
hsa05332 Graft-versus-host disease	0.585269	1	1.19	P25445	Tumor necrosis factor receptor superfamily member 6 OS=Homo sapiens OX=9606 GN=FAS PE=1 SV=1	0.654	Down	0.00145612	FAS	37.732	34.577	10.1	4	4	4
hsa05310 Asthma	0.0929913	1	10.75	P11678	Eosinophil peroxidase OS=Homo sapiens OX=9606 GN=EPX PE=1 SV=2	3.08	Up	0.000765643	EPX	81.04	16.85	4.5	4	4	3
hsa04210 Apoptosis	0.0866739	8	1.72	P99999	Cytochrome c OS=Homo sapiens OX=9606 GN=CYCS PE=1 SV=2	1.548	Up	0.00320135	CYCS	11.749	39.906	14.3	2	5	2
hsa04210 Apoptosis	0.0866739	8	1.72	P25445	Tumor necrosis factor receptor superfamily member 6 OS=Homo sapiens OX=9606 GN=FAS PE=1 SV=1	0.654	Down	0.00145612	FAS	37.732	34.577	10.1	4	4	4
hsa04210 Apoptosis	0.0866739	8	1.72	P68366	Tubulin alpha-4A chain OS=Homo sapiens OX=9606 GN=TUBA4A PE=1 SV=1	0.595	Down	0.00120629	TUBA4A	49.924	6.9972	32.8	12	32	1
hsa04210 Apoptosis	0.0866739	8	1.72	O14763	Tumor necrosis factor receptor superfamily member 10B OS=Homo sapiens OX=9606 GN=TNFRSF10B PE=1 SV=2	0.613	Down	0.000878145	TNFRSF10B	47.878	13.673	6.1	2	2	2
hsa04210 Apoptosis	0.0866739	8	1.72	Q13077	TNF receptor-associated factor 1 OS=Homo sapiens OX=9606 GN=TRAF1 PE=1 SV=1	3.256	Up	0.000451733	TRAF1	46.163	12.975	4.3	2	2	2
hsa04210 Apoptosis	0.0866739	8	1.72	Q9BQE3	Tubulin alpha-1C chain OS=Homo sapiens OX=9606 GN=TUBA1C PE=1 SV=1	0.625	Down	0.000143218	TUBA1C	49.895	40.148	39.2	14	37	2
hsa04210 Apoptosis	0.0866739	8	1.72	P43235	Cathepsin K OS=Homo sapiens OX=9606 GN=CTSK PE=1 SV=1	0.499	Down	0.00530026	CTSK	36.966	6.2208	9.4	2	2	1
hsa04210 Apoptosis	0.0866739	8	1.72	P07858	Cathepsin B OS=Homo sapiens OX=9606 GN=CTSB PE=1 SV=3	0.604	Down	0.000626613	CTSB	37.821	84.055	35.7	9	19	9
hsa00053 Ascorbate and aldarate metabolism	0.132352	2	3.07	P05091	"Aldehyde dehydrogenase, mitochondrial OS=Homo sapiens OX=9606 GN=ALDH2 PE=1 SV=2"	1.523	Up	0.000971938	ALDH2	56.381	65.223	17.2	8	13	7
hsa00053 Ascorbate and aldarate metabolism	0.132352	2	3.07	Q15493	Regucalcin OS=Homo sapiens OX=9606 GN=RGN PE=1 SV=1	0.299	Down	0.000150583	RGN	33.252	6.0691	3	1	1	1
hsa04370 VEGF signaling pathway	0.859289	1	0.54	P35354	Prostaglandin G/H synthase 2 OS=Homo sapiens OX=9606 GN=PTGS2 PE=1 SV=2	7.606	Up	0.00788647	PTGS2	68.995	101.98	21.2	9	12	9
hsa04071 Sphingolipid signaling pathway	0.906976	2	0.52	P63096	Guanine nucleotide-binding protein G(i) subunit alpha-1 OS=Homo sapiens OX=9606 GN=GNAI1 PE=1 SV=2	0.56	Down	0.00186684	GNAI1	40.361	25.929	18.9	6	11	3
hsa04071 Sphingolipid signaling pathway	0.906976	2	0.52	P61586	Transforming protein RhoA OS=Homo sapiens OX=9606 GN=RHOA PE=1 SV=1	0.655	Down	0.000167054	RHOA	21.768	88.521	37.3	6	8	2
hsa04012 ErbB signaling pathway	0.942141	1	0.37	Q13557	Calcium/calmodulin-dependent protein kinase type II subunit delta OS=Homo sapiens OX=9606 GN=CAMK2D PE=1 SV=3	0.607	Down	0.000143218	CAMK2D	56.369	44.798	13.8	6	8	5
hsa04152 AMPK signaling pathway	0.968075	1	0.31	P16671	Platelet glycoprotein 4 OS=Homo sapiens OX=9606 GN=CD36 PE=1 SV=2	0.613	Down	0.000191528	CD36	53.053	40.227	13.8	6	7	6
hsa03030 DNA replication	0.134439	3	2.3	P35249	Replication factor C subunit 4 OS=Homo sapiens OX=9606 GN=RFC4 PE=1 SV=2	1.583	Up	0.00120265	RFC4	39.681	17.105	8.5	3	3	3
hsa03030 DNA replication	0.134439	3	2.3	P25205	DNA replication licensing factor MCM3 OS=Homo sapiens OX=9606 GN=MCM3 PE=1 SV=3	2.084	Up	0.000633665	MCM3	90.98	23.713	4.6	3	3	3
hsa03030 DNA replication	0.134439	3	2.3	P35250	Replication factor C subunit 2 OS=Homo sapiens OX=9606 GN=RFC2 PE=1 SV=3	1.544	Up	0.00955452	RFC2	39.157	19.679	5.4	1	1	1
hsa00061 Fatty acid biosynthesis	0.443632	1	1.79	Q8IVS2	"Malonyl-CoA-acyl carrier protein transacylase, mitochondrial OS=Homo sapiens OX=9606 GN=MCAT PE=1 SV=2"	7.94	Up	0.00685819	MCAT	42.961	11.136	5.4	2	3	2
hsa04662 B cell receptor signaling pathway	0.59517	2	1.02	P29350	Tyrosine-protein phosphatase non-receptor type 6 OS=Homo sapiens OX=9606 GN=PTPN6 PE=1 SV=1	2.207	Up	0.00753624	PTPN6	67.56	12.869	4.5	2	2	2
hsa04662 B cell receptor signaling pathway	0.59517	2	1.02	P60033	CD81 antigen OS=Homo sapiens OX=9606 GN=CD81 PE=1 SV=1	0.56	Down	0.0128421	CD81	25.809	76.312	17.8	3	7	3
hsa05162 Measles	0.605178	3	0.98	P25445	Tumor necrosis factor receptor superfamily member 6 OS=Homo sapiens OX=9606 GN=FAS PE=1 SV=1	0.654	Down	0.00145612	FAS	37.732	34.577	10.1	4	4	4
hsa05162 Measles	0.605178	3	0.98	Q7Z434	Mitochondrial antiviral-signaling protein OS=Homo sapiens OX=9606 GN=MAVS PE=1 SV=2	0.647	Down	0.00713379	MAVS	56.527	24.456	6.7	3	3	3
hsa05162 Measles	0.605178	3	0.98	O14763	Tumor necrosis factor receptor superfamily member 10B OS=Homo sapiens OX=9606 GN=TNFRSF10B PE=1 SV=2	0.613	Down	0.000878145	TNFRSF10B	47.878	13.673	6.1	2	2	2
hsa04975 Fat digestion and absorption	0.201032	2	2.39	P16671	Platelet glycoprotein 4 OS=Homo sapiens OX=9606 GN=CD36 PE=1 SV=2	0.613	Down	0.000191528	CD36	53.053	40.227	13.8	6	7	6
hsa04975 Fat digestion and absorption	0.201032	2	2.39	P04114	Apolipoprotein B-100 OS=Homo sapiens OX=9606 GN=APOB PE=1 SV=2	0.658	Down	0.00128244	APOB	515.6	21.597	1.2	5	4	3
hsa05033 Nicotine addiction	0.0929913	1	10.75	Q12879	"Glutamate receptor ionotropic, NMDA 2A OS=Homo sapiens OX=9606 GN=GRIN2A PE=1 SV=1"	1.827	Up	0.0191224	GRIN2A	165.28	6.0968	0.7	1	1	1
hsa04066 HIF-1 signaling pathway	0.718298	3	0.83	P04839	Cytochrome b-245 heavy chain OS=Homo sapiens OX=9606 GN=CYBB PE=1 SV=2	1.868	Up	0.011039	CYBB	65.335	47.187	9.3	5	7	5
hsa04066 HIF-1 signaling pathway	0.718298	3	0.83	P01033	Metalloproteinase inhibitor 1 OS=Homo sapiens OX=9606 GN=TIMP1 PE=1 SV=1	1.84	Up	0.00112649	TIMP1	23.171	37.648	23.2	4	5	4
hsa04066 HIF-1 signaling pathway	0.718298	3	0.83	Q13557	Calcium/calmodulin-dependent protein kinase type II subunit delta OS=Homo sapiens OX=9606 GN=CAMK2D PE=1 SV=3	0.607	Down	0.000143218	CAMK2D	56.369	44.798	13.8	6	8	5
hsa04520 Adherens junction	0.412596	4	1.23	Q8WWI1	LIM domain only protein 7 OS=Homo sapiens OX=9606 GN=LMO7 PE=1 SV=3	0.559	Down	0.000188814	LMO7	192.69	323.31	24.7	33	49	33
hsa04520 Adherens junction	0.412596	4	1.23	P29350	Tyrosine-protein phosphatase non-receptor type 6 OS=Homo sapiens OX=9606 GN=PTPN6 PE=1 SV=1	2.207	Up	0.00753624	PTPN6	67.56	12.869	4.5	2	2	2
hsa04520 Adherens junction	0.412596	4	1.23	P42768	Wiskott-Aldrich syndrome protein OS=Homo sapiens OX=9606 GN=WAS PE=1 SV=4	2.237	Up	0.00128244	WAS	52.912	6.6004	2.6	1	1	1
hsa04520 Adherens junction	0.412596	4	1.23	P61586	Transforming protein RhoA OS=Homo sapiens OX=9606 GN=RHOA PE=1 SV=1	0.655	Down	0.000167054	RHOA	21.768	88.521	37.3	6	8	2
hsa04726 Serotonergic synapse	0.125487	5	1.85	P62879	Guanine nucleotide-binding protein G(I)/G(S)/G(T) subunit beta-2 OS=Homo sapiens OX=9606 GN=GNB2 PE=1 SV=3	0.631	Down	0.000175419	GNB2	37.331	102.54	25.6	8	14	3
hsa04726 Serotonergic synapse	0.125487	5	1.85	P63092	Guanine nucleotide-binding protein G(s) subunit alpha isoforms short OS=Homo sapiens OX=9606 GN=GNAS PE=1 SV=1	0.639	Down	0.0010571	GNAS	45.664	40.563	18.3	7	14	6
hsa04726 Serotonergic synapse	0.125487	5	1.85	P63096	Guanine nucleotide-binding protein G(i) subunit alpha-1 OS=Homo sapiens OX=9606 GN=GNAI1 PE=1 SV=2	0.56	Down	0.00186684	GNAI1	40.361	25.929	18.9	6	11	3
hsa04726 Serotonergic synapse	0.125487	5	1.85	P35354	Prostaglandin G/H synthase 2 OS=Homo sapiens OX=9606 GN=PTGS2 PE=1 SV=2	7.606	Up	0.00788647	PTGS2	68.995	101.98	21.2	9	12	9
hsa04726 Serotonergic synapse	0.125487	5	1.85	Q9UBI6	Guanine nucleotide-binding protein G(I)/G(S)/G(O) subunit gamma-12 OS=Homo sapiens OX=9606 GN=GNG12 PE=1 SV=3	0.533	Down	0.00112649	GNG12	8.0061	192.96	56.9	3	7	3
hsa01524 Platinum drug resistance	0.0391732	5	2.56	P99999	Cytochrome c OS=Homo sapiens OX=9606 GN=CYCS PE=1 SV=2	1.548	Up	0.00320135	CYCS	11.749	39.906	14.3	2	5	2
hsa01524 Platinum drug resistance	0.0391732	5	2.56	P52701	DNA mismatch repair protein Msh6 OS=Homo sapiens OX=9606 GN=MSH6 PE=1 SV=2	2.582	Up	0.000143218	MSH6	152.78	25.511	3.8	4	4	4
hsa01524 Platinum drug resistance	0.0391732	5	2.56	P25445	Tumor necrosis factor receptor superfamily member 6 OS=Homo sapiens OX=9606 GN=FAS PE=1 SV=1	0.654	Down	0.00145612	FAS	37.732	34.577	10.1	4	4	4
hsa01524 Platinum drug resistance	0.0391732	5	2.56	P11388	DNA topoisomerase 2-alpha OS=Homo sapiens OX=9606 GN=TOP2A PE=1 SV=3	2.341	Up	0.000765643	TOP2A	174.38	13.579	3.7	5	6	2
hsa01524 Platinum drug resistance	0.0391732	5	2.56	P28161	Glutathione S-transferase Mu 2 OS=Homo sapiens OX=9606 GN=GSTM2 PE=1 SV=2	0.62	Down	0.00331445	GSTM2	25.744	44.738	28.4	4	5	4
hsa00030 Pentose phosphate pathway	0.53947	2	1.13	P37837	Transaldolase OS=Homo sapiens OX=9606 GN=TALDO1 PE=1 SV=2	0.562	Down	0.0017209	TALDO1	37.54	84.588	30	10	17	10
hsa00030 Pentose phosphate pathway	0.53947	2	1.13	Q15493	Regucalcin OS=Homo sapiens OX=9606 GN=RGN PE=1 SV=1	0.299	Down	0.000150583	RGN	33.252	6.0691	3	1	1	1
hsa04380 Osteoclast differentiation	0.0868888	5	2.07	P13498	Cytochrome b-245 light chain OS=Homo sapiens OX=9606 GN=CYBA PE=1 SV=3	1.626	Up	0.000973161	CYBA	21.012	13.089	12.8	2	2	2
hsa04380 Osteoclast differentiation	0.0868888	5	2.07	Q15080	Neutrophil cytosol factor 4 OS=Homo sapiens OX=9606 GN=NCF4 PE=1 SV=2	2.023	Up	0.021306	NCF4	39.031	7.6552	3.5	1	2	1
hsa04380 Osteoclast differentiation	0.0868888	5	2.07	Q14192	Four and a half LIM domains protein 2 OS=Homo sapiens OX=9606 GN=FHL2 PE=1 SV=3	0.589	Down	0.000451733	FHL2	32.193	89.059	29	8	15	8
hsa04380 Osteoclast differentiation	0.0868888	5	2.07	Q00653	Nuclear factor NF-kappa-B p100 subunit OS=Homo sapiens OX=9606 GN=NFKB2 PE=1 SV=4	1.721	Up	0.000971938	NFKB2	96.748	6.5644	1.2	1	2	1
hsa04380 Osteoclast differentiation	0.0868888	5	2.07	P43235	Cathepsin K OS=Homo sapiens OX=9606 GN=CTSK PE=1 SV=1	0.499	Down	0.00530026	CTSK	36.966	6.2208	9.4	2	2	1
hsa04727 GABAergic synapse	0.0658654	4	2.53	P62879	Guanine nucleotide-binding protein G(I)/G(S)/G(T) subunit beta-2 OS=Homo sapiens OX=9606 GN=GNB2 PE=1 SV=3	0.631	Down	0.000175419	GNB2	37.331	102.54	25.6	8	14	3
hsa04727 GABAergic synapse	0.0658654	4	2.53	P63096	Guanine nucleotide-binding protein G(i) subunit alpha-1 OS=Homo sapiens OX=9606 GN=GNAI1 PE=1 SV=2	0.56	Down	0.00186684	GNAI1	40.361	25.929	18.9	6	11	3
hsa04727 GABAergic synapse	0.0658654	4	2.53	Q96QD8	Sodium-coupled neutral amino acid transporter 2 OS=Homo sapiens OX=9606 GN=SLC38A2 PE=1 SV=2	0.647	Down	0.00145904	SLC38A2	56.025	66.534	4.2	1	2	1
hsa04727 GABAergic synapse	0.0658654	4	2.53	Q9UBI6	Guanine nucleotide-binding protein G(I)/G(S)/G(O) subunit gamma-12 OS=Homo sapiens OX=9606 GN=GNG12 PE=1 SV=3	0.533	Down	0.00112649	GNG12	8.0061	192.96	56.9	3	7	3
hsa05322 Systemic lupus erythematosus	0.0161644	5	3.16	Q8IUE6	Histone H2A type 2-B OS=Homo sapiens OX=9606 GN=HIST2H2AB PE=1 SV=3	2.237	Up	0.0229777	HIST2H2AB	13.995	13.254	17.7	3	6	1
hsa05322 Systemic lupus erythematosus	0.0161644	5	3.16	P05455	Lupus La protein OS=Homo sapiens OX=9606 GN=SSB PE=1 SV=2	0.453	Down	0.000451733	SSB	46.836	57.447	20.8	7	9	7
hsa05322 Systemic lupus erythematosus	0.0161644	5	3.16	P0C0L5	Complement C4-B OS=Homo sapiens OX=9606 GN=C4B PE=1 SV=2	1.776	Up	0.00468753	C4B	192.75	6.2198	1.4	3	2	1
hsa05322 Systemic lupus erythematosus	0.0161644	5	3.16	P01024	Complement C3 OS=Homo sapiens OX=9606 GN=C3 PE=1 SV=2	4.837	Up	0.00145904	C3	187.15	6.9985	1.5	3	1	1
hsa05322 Systemic lupus erythematosus	0.0161644	5	3.16	Q12879	"Glutamate receptor ionotropic, NMDA 2A OS=Homo sapiens OX=9606 GN=GRIN2A PE=1 SV=1"	1.827	Up	0.0191224	GRIN2A	165.28	6.0968	0.7	1	1	1
hsa05323 Rheumatoid arthritis	0.230878	3	1.79	P05362	Intercellular adhesion molecule 1 OS=Homo sapiens OX=9606 GN=ICAM1 PE=1 SV=2	1.96	Up	0.000143218	ICAM1	57.825	39.355	3.4	2	3	2
hsa05323 Rheumatoid arthritis	0.230878	3	1.79	P43235	Cathepsin K OS=Homo sapiens OX=9606 GN=CTSK PE=1 SV=1	0.499	Down	0.00530026	CTSK	36.966	6.2208	9.4	2	2	1
hsa05323 Rheumatoid arthritis	0.230878	3	1.79	P05107	Integrin beta-2 OS=Homo sapiens OX=9606 GN=ITGB2 PE=1 SV=2	6.009	Up	0.000629811	ITGB2	84.781	31.175	4.7	3	4	3
hsa04640 Hematopoietic cell lineage	0.446588	2	1.34	P21926	CD9 antigen OS=Homo sapiens OX=9606 GN=CD9 PE=1 SV=4	0.567	Down	0.000451733	CD9	25.416	12.088	7.5	2	2	2
hsa04640 Hematopoietic cell lineage	0.446588	2	1.34	P16671	Platelet glycoprotein 4 OS=Homo sapiens OX=9606 GN=CD36 PE=1 SV=2	0.613	Down	0.000191528	CD36	53.053	40.227	13.8	6	7	6
hsa05219 Bladder cancer	0.47873	2	1.27	P07996	Thrombospondin-1 OS=Homo sapiens OX=9606 GN=THBS1 PE=1 SV=2	0.622	Down	0.00179613	THBS1	129.38	323.31	38.4	38	23	11
hsa05219 Bladder cancer	0.47873	2	1.27	Q9NS23	Ras association domain-containing protein 1 OS=Homo sapiens OX=9606 GN=RASSF1 PE=1 SV=1	2.173	Up	0.00014794	RASSF1	39.219	12.037	5.5	2	2	2
hsa00515 Mannose type O-glycan biosynthesis	0.177374	1	5.38	P15291	"Beta-1,4-galactosyltransferase 1 OS=Homo sapiens OX=9606 GN=B4GALT1 PE=1 SV=5"	1.52	Up	0.041665	B4GALT1	43.92	23.551	15.1	3	3	3
hsa00920 Sulfur metabolism	0.495512	1	1.54	O95861	"3'(2'),5'-bisphosphate nucleotidase 1 OS=Homo sapiens OX=9606 GN=BPNT1 PE=1 SV=1"	0.61	Down	0.0010571	BPNT1	33.392	29.598	16.2	4	4	4
hsa00601 Glycosphingolipid biosynthesis - lacto and neolacto series	0.0929913	1	10.75	P15291	"Beta-1,4-galactosyltransferase 1 OS=Homo sapiens OX=9606 GN=B4GALT1 PE=1 SV=5"	1.52	Up	0.041665	B4GALT1	43.92	23.551	15.1	3	3	3
hsa04750 Inflammatory mediator regulation of TRP channels	0.309502	3	1.54	P63092	Guanine nucleotide-binding protein G(s) subunit alpha isoforms short OS=Homo sapiens OX=9606 GN=GNAS PE=1 SV=1	0.639	Down	0.0010571	GNAS	45.664	40.563	18.3	7	14	6
hsa04750 Inflammatory mediator regulation of TRP channels	0.309502	3	1.54	P0DP25	Calmodulin-3 OS=Homo sapiens OX=9606 GN=CALM3 PE=1 SV=1	0.578	Down	0.000143218	CALM3	16.837	91.732	36.9	5	15	3
hsa04750 Inflammatory mediator regulation of TRP channels	0.309502	3	1.54	Q13557	Calcium/calmodulin-dependent protein kinase type II subunit delta OS=Homo sapiens OX=9606 GN=CAMK2D PE=1 SV=3	0.607	Down	0.000143218	CAMK2D	56.369	44.798	13.8	6	8	5
hsa00532 Glycosaminoglycan biosynthesis - chondroitin sulfate / dermatan sulfate	0.542576	1	1.34	Q86X52	Chondroitin sulfate synthase 1 OS=Homo sapiens OX=9606 GN=CHSY1 PE=1 SV=3	1.601	Up	0.000451733	CHSY1	91.783	18.196	2.1	1	1	1
hsa04114 Oocyte meiosis	0.882215	2	0.57	P0DP25	Calmodulin-3 OS=Homo sapiens OX=9606 GN=CALM3 PE=1 SV=1	0.578	Down	0.000143218	CALM3	16.837	91.732	36.9	5	15	3
hsa04114 Oocyte meiosis	0.882215	2	0.57	Q13557	Calcium/calmodulin-dependent protein kinase type II subunit delta OS=Homo sapiens OX=9606 GN=CAMK2D PE=1 SV=3	0.607	Down	0.000143218	CAMK2D	56.369	44.798	13.8	6	8	5
hsa05211 Renal cell carcinoma	0.922158	1	0.41	P61224	Ras-related protein Rap-1b OS=Homo sapiens OX=9606 GN=RAP1B PE=1 SV=1	0.556	Down	0.000973161	RAP1B	20.825	81.577	31.5	6	11	4
hsa04962 Vasopressin-regulated water reabsorption	0.567964	2	1.08	P63092	Guanine nucleotide-binding protein G(s) subunit alpha isoforms short OS=Homo sapiens OX=9606 GN=GNAS PE=1 SV=1	0.639	Down	0.0010571	GNAS	45.664	40.563	18.3	7	14	6
hsa04962 Vasopressin-regulated water reabsorption	0.567964	2	1.08	P52566	Rho GDP-dissociation inhibitor 2 OS=Homo sapiens OX=9606 GN=ARHGDIB PE=1 SV=3	1.755	Up	0.0390007	ARHGDIB	22.988	11.771	8	2	3	2
hsa00020 Citrate cycle (TCA cycle)	0.922158	1	0.41	P11498	"Pyruvate carboxylase, mitochondrial OS=Homo sapiens OX=9606 GN=PC PE=1 SV=2"	2.212	Up	0.000878145	PC	129.63	23.764	4.2	3	3	3
hsa04371 Apelin signaling pathway	0.0461035	8	1.96	P62879	Guanine nucleotide-binding protein G(I)/G(S)/G(T) subunit beta-2 OS=Homo sapiens OX=9606 GN=GNB2 PE=1 SV=3	0.631	Down	0.000175419	GNB2	37.331	102.54	25.6	8	14	3
hsa04371 Apelin signaling pathway	0.0461035	8	1.96	P62070	Ras-related protein R-Ras2 OS=Homo sapiens OX=9606 GN=RRAS2 PE=1 SV=1	0.571	Down	0.000451733	RRAS2	23.399	58.936	36.3	6	8	4
hsa04371 Apelin signaling pathway	0.0461035	8	1.96	P63096	Guanine nucleotide-binding protein G(i) subunit alpha-1 OS=Homo sapiens OX=9606 GN=GNAI1 PE=1 SV=2	0.56	Down	0.00186684	GNAI1	40.361	25.929	18.9	6	11	3
hsa04371 Apelin signaling pathway	0.0461035	8	1.96	P29279	Connective tissue growth factor OS=Homo sapiens OX=9606 GN=CTGF PE=1 SV=2	0.431	Down	0.0078726	CTGF	38.091	74.228	40.7	10	11	10
hsa04371 Apelin signaling pathway	0.0461035	8	1.96	P0DP25	Calmodulin-3 OS=Homo sapiens OX=9606 GN=CALM3 PE=1 SV=1	0.578	Down	0.000143218	CALM3	16.837	91.732	36.9	5	15	3
hsa04371 Apelin signaling pathway	0.0461035	8	1.96	P00750	Tissue-type plasminogen activator OS=Homo sapiens OX=9606 GN=PLAT PE=1 SV=1	1.868	Up	0.000451733	PLAT	62.916	18.308	6.6	3	3	3
hsa04371 Apelin signaling pathway	0.0461035	8	1.96	O14807	Ras-related protein M-Ras OS=Homo sapiens OX=9606 GN=MRAS PE=1 SV=2	0.636	Down	0.00226608	MRAS	23.846	40.49	19.7	4	4	4
hsa04371 Apelin signaling pathway	0.0461035	8	1.96	Q9UBI6	Guanine nucleotide-binding protein G(I)/G(S)/G(O) subunit gamma-12 OS=Homo sapiens OX=9606 GN=GNG12 PE=1 SV=3	0.533	Down	0.00112649	GNG12	8.0061	192.96	56.9	3	7	3
hsa04310 Wnt signaling pathway	0.455826	4	1.16	O94907	Dickkopf-related protein 1 OS=Homo sapiens OX=9606 GN=DKK1 PE=1 SV=1	0.642	Down	0.000971938	DKK1	28.671	7.5352	4.1	1	2	1
hsa04310 Wnt signaling pathway	0.455826	4	1.16	P41221	Protein Wnt-5a OS=Homo sapiens OX=9606 GN=WNT5A PE=1 SV=2	0.481	Down	0.000765643	WNT5A	42.339	19.297	7.6	3	4	3
hsa04310 Wnt signaling pathway	0.455826	4	1.16	Q13557	Calcium/calmodulin-dependent protein kinase type II subunit delta OS=Homo sapiens OX=9606 GN=CAMK2D PE=1 SV=3	0.607	Down	0.000143218	CAMK2D	56.369	44.798	13.8	6	8	5
hsa04310 Wnt signaling pathway	0.455826	4	1.16	P61586	Transforming protein RhoA OS=Homo sapiens OX=9606 GN=RHOA PE=1 SV=1	0.655	Down	0.000167054	RHOA	21.768	88.521	37.3	6	8	2
hsa00620 Pyruvate metabolism	0.750217	2	0.77	P11498	"Pyruvate carboxylase, mitochondrial OS=Homo sapiens OX=9606 GN=PC PE=1 SV=2"	2.212	Up	0.000878145	PC	129.63	23.764	4.2	3	3	3
hsa00620 Pyruvate metabolism	0.750217	2	0.77	P05091	"Aldehyde dehydrogenase, mitochondrial OS=Homo sapiens OX=9606 GN=ALDH2 PE=1 SV=2"	1.523	Up	0.000971938	ALDH2	56.381	65.223	17.2	8	13	7
hsa00561 Glycerolipid metabolism	0.844722	1	0.57	P05091	"Aldehyde dehydrogenase, mitochondrial OS=Homo sapiens OX=9606 GN=ALDH2 PE=1 SV=2"	1.523	Up	0.000971938	ALDH2	56.381	65.223	17.2	8	13	7
hsa04660 T cell receptor signaling pathway	0.388918	3	1.34	P29350	Tyrosine-protein phosphatase non-receptor type 6 OS=Homo sapiens OX=9606 GN=PTPN6 PE=1 SV=1	2.207	Up	0.00753624	PTPN6	67.56	12.869	4.5	2	2	2
hsa04660 T cell receptor signaling pathway	0.388918	3	1.34	P08575	Receptor-type tyrosine-protein phosphatase C OS=Homo sapiens OX=9606 GN=PTPRC PE=1 SV=3	3.803	Up	0.00505349	PTPRC	147.48	23.501	2.4	3	3	3
hsa04660 T cell receptor signaling pathway	0.388918	3	1.34	P61586	Transforming protein RhoA OS=Homo sapiens OX=9606 GN=RHOA PE=1 SV=1	0.655	Down	0.000167054	RHOA	21.768	88.521	37.3	6	8	2
hsa04744 Phototransduction	0.177374	1	5.38	P0DP25	Calmodulin-3 OS=Homo sapiens OX=9606 GN=CALM3 PE=1 SV=1	0.578	Down	0.000143218	CALM3	16.837	91.732	36.9	5	15	3
hsa05217 Basal cell carcinoma	0.623995	1	1.08	P41221	Protein Wnt-5a OS=Homo sapiens OX=9606 GN=WNT5A PE=1 SV=2	0.481	Down	0.000765643	WNT5A	42.339	19.297	7.6	3	4	3
hsa05146 Amoebiasis	0.390704	4	1.27	P29992	Guanine nucleotide-binding protein subunit alpha-11 OS=Homo sapiens OX=9606 GN=GNA11 PE=1 SV=2	0.574	Down	0.000878145	GNA11	42.123	23.359	20.1	6	8	3
hsa05146 Amoebiasis	0.390704	4	1.27	P63092	Guanine nucleotide-binding protein G(s) subunit alpha isoforms short OS=Homo sapiens OX=9606 GN=GNAS PE=1 SV=1	0.639	Down	0.0010571	GNAS	45.664	40.563	18.3	7	14	6
hsa05146 Amoebiasis	0.390704	4	1.27	P05089	Arginase-1 OS=Homo sapiens OX=9606 GN=ARG1 PE=1 SV=2	2.868	Up	0.00235229	ARG1	34.735	6.3285	3.4	1	1	1
hsa05146 Amoebiasis	0.390704	4	1.27	P05107	Integrin beta-2 OS=Homo sapiens OX=9606 GN=ITGB2 PE=1 SV=2	6.009	Up	0.000629811	ITGB2	84.781	31.175	4.7	3	4	3
hsa04612 Antigen processing and presentation	0.799355	2	0.69	Q9UL46	Proteasome activator complex subunit 2 OS=Homo sapiens OX=9606 GN=PSME2 PE=1 SV=4	0.663	Down	0.000971938	PSME2	27.401	18.553	16.3	3	3	3
hsa04612 Antigen processing and presentation	0.799355	2	0.69	P07858	Cathepsin B OS=Homo sapiens OX=9606 GN=CTSB PE=1 SV=3	0.604	Down	0.000626613	CTSB	37.821	84.055	35.7	9	19	9
hsa05016 Huntington disease	0.986856	4	0.43	P99999	Cytochrome c OS=Homo sapiens OX=9606 GN=CYCS PE=1 SV=2	1.548	Up	0.00320135	CYCS	11.749	39.906	14.3	2	5	2
hsa05016 Huntington disease	0.986856	4	0.43	P21980	Protein-glutamine gamma-glutamyltransferase 2 OS=Homo sapiens OX=9606 GN=TGM2 PE=1 SV=2	1.683	Up	0.000626613	TGM2	77.328	182.95	33.2	17	29	17
hsa05016 Huntington disease	0.986856	4	0.43	O00291	Huntingtin-interacting protein 1 OS=Homo sapiens OX=9606 GN=HIP1 PE=1 SV=5	5.527	Up	0.00351365	HIP1	116.22	22.871	4.1	4	4	4
hsa05016 Huntington disease	0.986856	4	0.43	P00441	Superoxide dismutase [Cu-Zn] OS=Homo sapiens OX=9606 GN=SOD1 PE=1 SV=2	0.54	Down	0.00218079	SOD1	15.936	5.9125	4.5	1	1	1
hsa04146 Peroxisome	0.891075	2	0.55	Q8WVX9	Fatty acyl-CoA reductase 1 OS=Homo sapiens OX=9606 GN=FAR1 PE=1 SV=1	1.9	Up	0.000878145	FAR1	59.356	47.632	10.1	4	5	4
hsa04146 Peroxisome	0.891075	2	0.55	P00441	Superoxide dismutase [Cu-Zn] OS=Homo sapiens OX=9606 GN=SOD1 PE=1 SV=2	0.54	Down	0.00218079	SOD1	15.936	5.9125	4.5	1	1	1
hsa00511 Other glycan degradation	0.00629065	4	4.78	O00462	Beta-mannosidase OS=Homo sapiens OX=9606 GN=MANBA PE=2 SV=3	0.657	Down	0.0010571	MANBA	100.89	59.062	9.9	7	9	7
hsa00511 Other glycan degradation	0.00629065	4	4.78	P07686	Beta-hexosaminidase subunit beta OS=Homo sapiens OX=9606 GN=HEXB PE=1 SV=3	0.65	Down	0.00390494	HEXB	63.111	116.76	20.1	10	16	10
hsa00511 Other glycan degradation	0.00629065	4	4.78	Q9Y2E5	Epididymis-specific alpha-mannosidase OS=Homo sapiens OX=9606 GN=MAN2B2 PE=1 SV=4	0.646	Down	0.00152846	MAN2B2	113.98	134.54	11	8	9	8
hsa00511 Other glycan degradation	0.00629065	4	4.78	P04066	Tissue alpha-L-fucosidase OS=Homo sapiens OX=9606 GN=FUCA1 PE=1 SV=4	0.647	Down	0.00164102	FUCA1	53.688	36.567	8.4	3	3	3
hsa04390 Hippo signaling pathway	0.577677	4	1	P29279	Connective tissue growth factor OS=Homo sapiens OX=9606 GN=CTGF PE=1 SV=2	0.431	Down	0.0078726	CTGF	38.091	74.228	40.7	10	11	10
hsa04390 Hippo signaling pathway	0.577677	4	1	Q9NS23	Ras association domain-containing protein 1 OS=Homo sapiens OX=9606 GN=RASSF1 PE=1 SV=1	2.173	Up	0.00014794	RASSF1	39.219	12.037	5.5	2	2	2
hsa04390 Hippo signaling pathway	0.577677	4	1	P41221	Protein Wnt-5a OS=Homo sapiens OX=9606 GN=WNT5A PE=1 SV=2	0.481	Down	0.000765643	WNT5A	42.339	19.297	7.6	3	4	3
hsa04390 Hippo signaling pathway	0.577677	4	1	P05107	Integrin beta-2 OS=Homo sapiens OX=9606 GN=ITGB2 PE=1 SV=2	6.009	Up	0.000629811	ITGB2	84.781	31.175	4.7	3	4	3
hsa00500 Starch and sucrose metabolism	0.74608	1	0.77	P06737	"Glycogen phosphorylase, liver form OS=Homo sapiens OX=9606 GN=PYGL PE=1 SV=4"	0.643	Down	0.000451733	PYGL	97.147	167.79	20.4	16	19	14
hsa00830 Retinol metabolism	0.166064	2	2.69	O75911	Short-chain dehydrogenase/reductase 3 OS=Homo sapiens OX=9606 GN=DHRS3 PE=1 SV=2	0.526	Down	0.00163631	DHRS3	33.548	73.103	15.2	5	7	5
hsa00830 Retinol metabolism	0.166064	2	2.69	P00352	Retinal dehydrogenase 1 OS=Homo sapiens OX=9606 GN=ALDH1A1 PE=1 SV=2	0.658	Down	0.000451733	ALDH1A1	54.861	315.09	35.7	15	43	14
hsa00982 Drug metabolism - cytochrome P450	0.659121	1	0.98	P28161	Glutathione S-transferase Mu 2 OS=Homo sapiens OX=9606 GN=GSTM2 PE=1 SV=2	0.62	Down	0.00331445	GSTM2	25.744	44.738	28.4	4	5	4
hsa04961 Endocrine and other factor-regulated calcium reabsorption	0.810937	1	0.63	P63092	Guanine nucleotide-binding protein G(s) subunit alpha isoforms short OS=Homo sapiens OX=9606 GN=GNAS PE=1 SV=1	0.639	Down	0.0010571	GNAS	45.664	40.563	18.3	7	14	6
hsa05145 Toxoplasmosis	0.538545	3	1.08	P99999	Cytochrome c OS=Homo sapiens OX=9606 GN=CYCS PE=1 SV=2	1.548	Up	0.00320135	CYCS	11.749	39.906	14.3	2	5	2
hsa05145 Toxoplasmosis	0.538545	3	1.08	P63096	Guanine nucleotide-binding protein G(i) subunit alpha-1 OS=Homo sapiens OX=9606 GN=GNAI1 PE=1 SV=2	0.56	Down	0.00186684	GNAI1	40.361	25.929	18.9	6	11	3
hsa05145 Toxoplasmosis	0.538545	3	1.08	Q08334	Interleukin-10 receptor subunit beta OS=Homo sapiens OX=9606 GN=IL10RB PE=1 SV=2	0.573	Down	0.00465365	IL10RB	36.995	6.6321	4	1	1	1
hsa04720 Long-term potentiation	0.259584	4	1.54	P61224	Ras-related protein Rap-1b OS=Homo sapiens OX=9606 GN=RAP1B PE=1 SV=1	0.556	Down	0.000973161	RAP1B	20.825	81.577	31.5	6	11	4
hsa04720 Long-term potentiation	0.259584	4	1.54	P0DP25	Calmodulin-3 OS=Homo sapiens OX=9606 GN=CALM3 PE=1 SV=1	0.578	Down	0.000143218	CALM3	16.837	91.732	36.9	5	15	3
hsa04720 Long-term potentiation	0.259584	4	1.54	Q13557	Calcium/calmodulin-dependent protein kinase type II subunit delta OS=Homo sapiens OX=9606 GN=CAMK2D PE=1 SV=3	0.607	Down	0.000143218	CAMK2D	56.369	44.798	13.8	6	8	5
hsa04720 Long-term potentiation	0.259584	4	1.54	Q12879	"Glutamate receptor ionotropic, NMDA 2A OS=Homo sapiens OX=9606 GN=GRIN2A PE=1 SV=1"	1.827	Up	0.0191224	GRIN2A	165.28	6.0968	0.7	1	1	1
hsa04630 JAK-STAT signaling pathway	0.107966	4	2.15	P29350	Tyrosine-protein phosphatase non-receptor type 6 OS=Homo sapiens OX=9606 GN=PTPN6 PE=1 SV=1	2.207	Up	0.00753624	PTPN6	67.56	12.869	4.5	2	2	2
hsa04630 JAK-STAT signaling pathway	0.107966	4	2.15	Q13642	Four and a half LIM domains protein 1 OS=Homo sapiens OX=9606 GN=FHL1 PE=1 SV=4	0.463	Down	0.000632814	FHL1	36.263	118.49	35.6	10	14	10
hsa04630 JAK-STAT signaling pathway	0.107966	4	2.15	P09619	Platelet-derived growth factor receptor beta OS=Homo sapiens OX=9606 GN=PDGFRB PE=1 SV=1	0.571	Down	0.00177519	PDGFRB	123.97	121.39	11.8	11	15	11
hsa04630 JAK-STAT signaling pathway	0.107966	4	2.15	Q08334	Interleukin-10 receptor subunit beta OS=Homo sapiens OX=9606 GN=IL10RB PE=1 SV=2	0.573	Down	0.00465365	IL10RB	36.995	6.6321	4	1	1	1
hsa04623 Cytosolic DNA-sensing pathway	0.272734	2	1.96	Q7Z434	Mitochondrial antiviral-signaling protein OS=Homo sapiens OX=9606 GN=MAVS PE=1 SV=2	0.647	Down	0.00713379	MAVS	56.527	24.456	6.7	3	3	3
hsa04623 Cytosolic DNA-sensing pathway	0.272734	2	1.96	Q9ULZ3	Apoptosis-associated speck-like protein containing a CARD OS=Homo sapiens OX=9606 GN=PYCARD PE=1 SV=2	0.37	Down	0.0374604	PYCARD	21.627	10.579	12.3	2	2	2
hsa05134 Legionellosis	0.0756355	5	2.15	P99999	Cytochrome c OS=Homo sapiens OX=9606 GN=CYCS PE=1 SV=2	1.548	Up	0.00320135	CYCS	11.749	39.906	14.3	2	5	2
hsa05134 Legionellosis	0.0756355	5	2.15	Q00653	Nuclear factor NF-kappa-B p100 subunit OS=Homo sapiens OX=9606 GN=NFKB2 PE=1 SV=4	1.721	Up	0.000971938	NFKB2	96.748	6.5644	1.2	1	2	1
hsa05134 Legionellosis	0.0756355	5	2.15	P01024	Complement C3 OS=Homo sapiens OX=9606 GN=C3 PE=1 SV=2	4.837	Up	0.00145904	C3	187.15	6.9985	1.5	3	1	1
hsa05134 Legionellosis	0.0756355	5	2.15	P05107	Integrin beta-2 OS=Homo sapiens OX=9606 GN=ITGB2 PE=1 SV=2	6.009	Up	0.000629811	ITGB2	84.781	31.175	4.7	3	4	3
hsa05134 Legionellosis	0.0756355	5	2.15	Q9ULZ3	Apoptosis-associated speck-like protein containing a CARD OS=Homo sapiens OX=9606 GN=PYCARD PE=1 SV=2	0.37	Down	0.0374604	PYCARD	21.627	10.579	12.3	2	2	2
hsa05231 Choline metabolism in cancer	0.21781	4	1.65	Q8WWI5	Choline transporter-like protein 1 OS=Homo sapiens OX=9606 GN=SLC44A1 PE=1 SV=1	0.471	Down	0.00871824	SLC44A1	73.301	12.078	2.9	2	2	2
hsa05231 Choline metabolism in cancer	0.21781	4	1.65	P42768	Wiskott-Aldrich syndrome protein OS=Homo sapiens OX=9606 GN=WAS PE=1 SV=4	2.237	Up	0.00128244	WAS	52.912	6.6004	2.6	1	1	1
hsa05231 Choline metabolism in cancer	0.21781	4	1.65	P09619	Platelet-derived growth factor receptor beta OS=Homo sapiens OX=9606 GN=PDGFRB PE=1 SV=1	0.571	Down	0.00177519	PDGFRB	123.97	121.39	11.8	11	15	11
hsa05231 Choline metabolism in cancer	0.21781	4	1.65	Q8IWA5	Choline transporter-like protein 2 OS=Homo sapiens OX=9606 GN=SLC44A2 PE=1 SV=3	0.642	Down	0.00867916	SLC44A2	80.123	31.611	7.4	4	5	4
hsa04979 Cholesterol metabolism	0.283023	3	1.61	P16671	Platelet glycoprotein 4 OS=Homo sapiens OX=9606 GN=CD36 PE=1 SV=2	0.613	Down	0.000191528	CD36	53.053	40.227	13.8	6	7	6
hsa04979 Cholesterol metabolism	0.283023	3	1.61	P61916	NPC intracellular cholesterol transporter 2 OS=Homo sapiens OX=9606 GN=NPC2 PE=1 SV=1	0.532	Down	0.000765643	NPC2	16.57	58.765	36.4	4	10	4
hsa04979 Cholesterol metabolism	0.283023	3	1.61	P04114	Apolipoprotein B-100 OS=Homo sapiens OX=9606 GN=APOB PE=1 SV=2	0.658	Down	0.00128244	APOB	515.6	21.597	1.2	5	4	3
hsa04916 Melanogenesis	0.0989673	5	1.99	P63092	Guanine nucleotide-binding protein G(s) subunit alpha isoforms short OS=Homo sapiens OX=9606 GN=GNAS PE=1 SV=1	0.639	Down	0.0010571	GNAS	45.664	40.563	18.3	7	14	6
hsa04916 Melanogenesis	0.0989673	5	1.99	P63096	Guanine nucleotide-binding protein G(i) subunit alpha-1 OS=Homo sapiens OX=9606 GN=GNAI1 PE=1 SV=2	0.56	Down	0.00186684	GNAI1	40.361	25.929	18.9	6	11	3
hsa04916 Melanogenesis	0.0989673	5	1.99	P0DP25	Calmodulin-3 OS=Homo sapiens OX=9606 GN=CALM3 PE=1 SV=1	0.578	Down	0.000143218	CALM3	16.837	91.732	36.9	5	15	3
hsa04916 Melanogenesis	0.0989673	5	1.99	P41221	Protein Wnt-5a OS=Homo sapiens OX=9606 GN=WNT5A PE=1 SV=2	0.481	Down	0.000765643	WNT5A	42.339	19.297	7.6	3	4	3
hsa04916 Melanogenesis	0.0989673	5	1.99	Q13557	Calcium/calmodulin-dependent protein kinase type II subunit delta OS=Homo sapiens OX=9606 GN=CAMK2D PE=1 SV=3	0.607	Down	0.000143218	CAMK2D	56.369	44.798	13.8	6	8	5
hsa04924 Renin secretion	0.0437086	4	2.87	P63092	Guanine nucleotide-binding protein G(s) subunit alpha isoforms short OS=Homo sapiens OX=9606 GN=GNAS PE=1 SV=1	0.639	Down	0.0010571	GNAS	45.664	40.563	18.3	7	14	6
hsa04924 Renin secretion	0.0437086	4	2.87	P63096	Guanine nucleotide-binding protein G(i) subunit alpha-1 OS=Homo sapiens OX=9606 GN=GNAI1 PE=1 SV=2	0.56	Down	0.00186684	GNAI1	40.361	25.929	18.9	6	11	3
hsa04924 Renin secretion	0.0437086	4	2.87	P0DP25	Calmodulin-3 OS=Homo sapiens OX=9606 GN=CALM3 PE=1 SV=1	0.578	Down	0.000143218	CALM3	16.837	91.732	36.9	5	15	3
hsa04924 Renin secretion	0.0437086	4	2.87	P07858	Cathepsin B OS=Homo sapiens OX=9606 GN=CTSB PE=1 SV=3	0.604	Down	0.000626613	CTSB	37.821	84.055	35.7	9	19	9
hsa05167 Kaposi sarcoma-associated herpesvirus infection	0.176733	8	1.46	P62879	Guanine nucleotide-binding protein G(I)/G(S)/G(T) subunit beta-2 OS=Homo sapiens OX=9606 GN=GNB2 PE=1 SV=3	0.631	Down	0.000175419	GNB2	37.331	102.54	25.6	8	14	3
hsa05167 Kaposi sarcoma-associated herpesvirus infection	0.176733	8	1.46	P05362	Intercellular adhesion molecule 1 OS=Homo sapiens OX=9606 GN=ICAM1 PE=1 SV=2	1.96	Up	0.000143218	ICAM1	57.825	39.355	3.4	2	3	2
hsa05167 Kaposi sarcoma-associated herpesvirus infection	0.176733	8	1.46	P99999	Cytochrome c OS=Homo sapiens OX=9606 GN=CYCS PE=1 SV=2	1.548	Up	0.00320135	CYCS	11.749	39.906	14.3	2	5	2
hsa05167 Kaposi sarcoma-associated herpesvirus infection	0.176733	8	1.46	P25445	Tumor necrosis factor receptor superfamily member 6 OS=Homo sapiens OX=9606 GN=FAS PE=1 SV=1	0.654	Down	0.00145612	FAS	37.732	34.577	10.1	4	4	4
hsa05167 Kaposi sarcoma-associated herpesvirus infection	0.176733	8	1.46	P0DP25	Calmodulin-3 OS=Homo sapiens OX=9606 GN=CALM3 PE=1 SV=1	0.578	Down	0.000143218	CALM3	16.837	91.732	36.9	5	15	3
hsa05167 Kaposi sarcoma-associated herpesvirus infection	0.176733	8	1.46	P35354	Prostaglandin G/H synthase 2 OS=Homo sapiens OX=9606 GN=PTGS2 PE=1 SV=2	7.606	Up	0.00788647	PTGS2	68.995	101.98	21.2	9	12	9
hsa05167 Kaposi sarcoma-associated herpesvirus infection	0.176733	8	1.46	P01024	Complement C3 OS=Homo sapiens OX=9606 GN=C3 PE=1 SV=2	4.837	Up	0.00145904	C3	187.15	6.9985	1.5	3	1	1
hsa05167 Kaposi sarcoma-associated herpesvirus infection	0.176733	8	1.46	Q9UBI6	Guanine nucleotide-binding protein G(I)/G(S)/G(O) subunit gamma-12 OS=Homo sapiens OX=9606 GN=GNG12 PE=1 SV=3	0.533	Down	0.00112649	GNG12	8.0061	192.96	56.9	3	7	3
hsa04022 cGMP-PKG signaling pathway	0.284898	6	1.34	P29992	Guanine nucleotide-binding protein subunit alpha-11 OS=Homo sapiens OX=9606 GN=GNA11 PE=1 SV=2	0.574	Down	0.000878145	GNA11	42.123	23.359	20.1	6	8	3
hsa04022 cGMP-PKG signaling pathway	0.284898	6	1.34	P63096	Guanine nucleotide-binding protein G(i) subunit alpha-1 OS=Homo sapiens OX=9606 GN=GNAI1 PE=1 SV=2	0.56	Down	0.00186684	GNAI1	40.361	25.929	18.9	6	11	3
hsa04022 cGMP-PKG signaling pathway	0.284898	6	1.34	P0DP25	Calmodulin-3 OS=Homo sapiens OX=9606 GN=CALM3 PE=1 SV=1	0.578	Down	0.000143218	CALM3	16.837	91.732	36.9	5	15	3
hsa04022 cGMP-PKG signaling pathway	0.284898	6	1.34	Q9Y6F6	Protein MRVI1 OS=Homo sapiens OX=9606 GN=MRVI1 PE=1 SV=3	0.622	Down	0.000451733	MRVI1	97.929	64.318	10.7	8	9	8
hsa04022 cGMP-PKG signaling pathway	0.284898	6	1.34	P23634	Plasma membrane calcium-transporting ATPase 4 OS=Homo sapiens OX=9606 GN=ATP2B4 PE=1 SV=2	0.611	Down	0.00112649	ATP2B4	137.92	215.23	18.2	18	30	10
hsa04022 cGMP-PKG signaling pathway	0.284898	6	1.34	P61586	Transforming protein RhoA OS=Homo sapiens OX=9606 GN=RHOA PE=1 SV=1	0.655	Down	0.000167054	RHOA	21.768	88.521	37.3	6	8	2
hsa05160 Hepatitis C	0.839768	2	0.63	P60033	CD81 antigen OS=Homo sapiens OX=9606 GN=CD81 PE=1 SV=1	0.56	Down	0.0128421	CD81	25.809	76.312	17.8	3	7	3
hsa05160 Hepatitis C	0.839768	2	0.63	Q7Z434	Mitochondrial antiviral-signaling protein OS=Homo sapiens OX=9606 GN=MAVS PE=1 SV=2	0.647	Down	0.00713379	MAVS	56.527	24.456	6.7	3	3	3
hsa04666 Fc gamma R-mediated phagocytosis	0.497971	4	1.1	P08575	Receptor-type tyrosine-protein phosphatase C OS=Homo sapiens OX=9606 GN=PTPRC PE=1 SV=3	3.803	Up	0.00505349	PTPRC	147.48	23.501	2.4	3	3	3
hsa04666 Fc gamma R-mediated phagocytosis	0.497971	4	1.1	P42768	Wiskott-Aldrich syndrome protein OS=Homo sapiens OX=9606 GN=WAS PE=1 SV=4	2.237	Up	0.00128244	WAS	52.912	6.6004	2.6	1	1	1
hsa04666 Fc gamma R-mediated phagocytosis	0.497971	4	1.1	P29966	Myristoylated alanine-rich C-kinase substrate OS=Homo sapiens OX=9606 GN=MARCKS PE=1 SV=4	0.625	Down	0.000143218	MARCKS	31.554	58.427	22.6	5	10	5
hsa04666 Fc gamma R-mediated phagocytosis	0.497971	4	1.1	P49006	MARCKS-related protein OS=Homo sapiens OX=9606 GN=MARCKSL1 PE=1 SV=2	1.597	Up	0.00622311	MARCKSL1	19.529	8.1397	6.7	1	2	1
hsa04650 Natural killer cell mediated cytotoxicity	0.1869	5	1.63	P05362	Intercellular adhesion molecule 1 OS=Homo sapiens OX=9606 GN=ICAM1 PE=1 SV=2	1.96	Up	0.000143218	ICAM1	57.825	39.355	3.4	2	3	2
hsa04650 Natural killer cell mediated cytotoxicity	0.1869	5	1.63	P29350	Tyrosine-protein phosphatase non-receptor type 6 OS=Homo sapiens OX=9606 GN=PTPN6 PE=1 SV=1	2.207	Up	0.00753624	PTPN6	67.56	12.869	4.5	2	2	2
hsa04650 Natural killer cell mediated cytotoxicity	0.1869	5	1.63	P25445	Tumor necrosis factor receptor superfamily member 6 OS=Homo sapiens OX=9606 GN=FAS PE=1 SV=1	0.654	Down	0.00145612	FAS	37.732	34.577	10.1	4	4	4
hsa04650 Natural killer cell mediated cytotoxicity	0.1869	5	1.63	O14763	Tumor necrosis factor receptor superfamily member 10B OS=Homo sapiens OX=9606 GN=TNFRSF10B PE=1 SV=2	0.613	Down	0.000878145	TNFRSF10B	47.878	13.673	6.1	2	2	2
hsa04650 Natural killer cell mediated cytotoxicity	0.1869	5	1.63	P05107	Integrin beta-2 OS=Homo sapiens OX=9606 GN=ITGB2 PE=1 SV=2	6.009	Up	0.000629811	ITGB2	84.781	31.175	4.7	3	4	3
hsa05200 Pathways in cancer	0.0734339	19	1.41	P62879	Guanine nucleotide-binding protein G(I)/G(S)/G(T) subunit beta-2 OS=Homo sapiens OX=9606 GN=GNB2 PE=1 SV=3	0.631	Down	0.000175419	GNB2	37.331	102.54	25.6	8	14	3
hsa05200 Pathways in cancer	0.0734339	19	1.41	P63096	Guanine nucleotide-binding protein G(i) subunit alpha-1 OS=Homo sapiens OX=9606 GN=GNAI1 PE=1 SV=2	0.56	Down	0.00186684	GNAI1	40.361	25.929	18.9	6	11	3
hsa05200 Pathways in cancer	0.0734339	19	1.41	P0DP25	Calmodulin-3 OS=Homo sapiens OX=9606 GN=CALM3 PE=1 SV=1	0.578	Down	0.000143218	CALM3	16.837	91.732	36.9	5	15	3
hsa05200 Pathways in cancer	0.0734339	19	1.41	P41221	Protein Wnt-5a OS=Homo sapiens OX=9606 GN=WNT5A PE=1 SV=2	0.481	Down	0.000765643	WNT5A	42.339	19.297	7.6	3	4	3
hsa05200 Pathways in cancer	0.0734339	19	1.41	P28161	Glutathione S-transferase Mu 2 OS=Homo sapiens OX=9606 GN=GSTM2 PE=1 SV=2	0.62	Down	0.00331445	GSTM2	25.744	44.738	28.4	4	5	4
hsa05200 Pathways in cancer	0.0734339	19	1.41	Q9UBI6	Guanine nucleotide-binding protein G(I)/G(S)/G(O) subunit gamma-12 OS=Homo sapiens OX=9606 GN=GNG12 PE=1 SV=3	0.533	Down	0.00112649	GNG12	8.0061	192.96	56.9	3	7	3
hsa05200 Pathways in cancer	0.0734339	19	1.41	P29992	Guanine nucleotide-binding protein subunit alpha-11 OS=Homo sapiens OX=9606 GN=GNA11 PE=1 SV=2	0.574	Down	0.000878145	GNA11	42.123	23.359	20.1	6	8	3
hsa05200 Pathways in cancer	0.0734339	19	1.41	P52701	DNA mismatch repair protein Msh6 OS=Homo sapiens OX=9606 GN=MSH6 PE=1 SV=2	2.582	Up	0.000143218	MSH6	152.78	25.511	3.8	4	4	4
hsa05200 Pathways in cancer	0.0734339	19	1.41	P63092	Guanine nucleotide-binding protein G(s) subunit alpha isoforms short OS=Homo sapiens OX=9606 GN=GNAS PE=1 SV=1	0.639	Down	0.0010571	GNAS	45.664	40.563	18.3	7	14	6
hsa05200 Pathways in cancer	0.0734339	19	1.41	P25445	Tumor necrosis factor receptor superfamily member 6 OS=Homo sapiens OX=9606 GN=FAS PE=1 SV=1	0.654	Down	0.00145612	FAS	37.732	34.577	10.1	4	4	4
hsa05200 Pathways in cancer	0.0734339	19	1.41	Q9NS23	Ras association domain-containing protein 1 OS=Homo sapiens OX=9606 GN=RASSF1 PE=1 SV=1	2.173	Up	0.00014794	RASSF1	39.219	12.037	5.5	2	2	2
hsa05200 Pathways in cancer	0.0734339	19	1.41	Q13557	Calcium/calmodulin-dependent protein kinase type II subunit delta OS=Homo sapiens OX=9606 GN=CAMK2D PE=1 SV=3	0.607	Down	0.000143218	CAMK2D	56.369	44.798	13.8	6	8	5
hsa05200 Pathways in cancer	0.0734339	19	1.41	Q13077	TNF receptor-associated factor 1 OS=Homo sapiens OX=9606 GN=TRAF1 PE=1 SV=1	3.256	Up	0.000451733	TRAF1	46.163	12.975	4.3	2	2	2
hsa05200 Pathways in cancer	0.0734339	19	1.41	P09619	Platelet-derived growth factor receptor beta OS=Homo sapiens OX=9606 GN=PDGFRB PE=1 SV=1	0.571	Down	0.00177519	PDGFRB	123.97	121.39	11.8	11	15	11
hsa05200 Pathways in cancer	0.0734339	19	1.41	P99999	Cytochrome c OS=Homo sapiens OX=9606 GN=CYCS PE=1 SV=2	1.548	Up	0.00320135	CYCS	11.749	39.906	14.3	2	5	2
hsa05200 Pathways in cancer	0.0734339	19	1.41	P25116	Proteinase-activated receptor 1 OS=Homo sapiens OX=9606 GN=F2R PE=1 SV=2	0.64	Down	0.0030031	F2R	47.44	6.3708	3.3	1	1	1
hsa05200 Pathways in cancer	0.0734339	19	1.41	Q00653	Nuclear factor NF-kappa-B p100 subunit OS=Homo sapiens OX=9606 GN=NFKB2 PE=1 SV=4	1.721	Up	0.000971938	NFKB2	96.748	6.5644	1.2	1	2	1
hsa05200 Pathways in cancer	0.0734339	19	1.41	P35354	Prostaglandin G/H synthase 2 OS=Homo sapiens OX=9606 GN=PTGS2 PE=1 SV=2	7.606	Up	0.00788647	PTGS2	68.995	101.98	21.2	9	12	9
hsa05200 Pathways in cancer	0.0734339	19	1.41	P61586	Transforming protein RhoA OS=Homo sapiens OX=9606 GN=RHOA PE=1 SV=1	0.655	Down	0.000167054	RHOA	21.768	88.521	37.3	6	8	2
hsa03430 Mismatch repair	0.074737	3	2.93	P52701	DNA mismatch repair protein Msh6 OS=Homo sapiens OX=9606 GN=MSH6 PE=1 SV=2	2.582	Up	0.000143218	MSH6	152.78	25.511	3.8	4	4	4
hsa03430 Mismatch repair	0.074737	3	2.93	P35249	Replication factor C subunit 4 OS=Homo sapiens OX=9606 GN=RFC4 PE=1 SV=2	1.583	Up	0.00120265	RFC4	39.681	17.105	8.5	3	3	3
hsa03430 Mismatch repair	0.074737	3	2.93	P35250	Replication factor C subunit 2 OS=Homo sapiens OX=9606 GN=RFC2 PE=1 SV=3	1.544	Up	0.00955452	RFC2	39.157	19.679	5.4	1	1	1
hsa04261 Adrenergic signaling in cardiomyocytes	0.0568027	7	1.98	P67936	Tropomyosin alpha-4 chain OS=Homo sapiens OX=9606 GN=TPM4 PE=1 SV=3	0.574	Down	0.000451733	TPM4	28.521	49.154	31.5	10	10	4
hsa04261 Adrenergic signaling in cardiomyocytes	0.0568027	7	1.98	P63092	Guanine nucleotide-binding protein G(s) subunit alpha isoforms short OS=Homo sapiens OX=9606 GN=GNAS PE=1 SV=1	0.639	Down	0.0010571	GNAS	45.664	40.563	18.3	7	14	6
hsa04261 Adrenergic signaling in cardiomyocytes	0.0568027	7	1.98	P63096	Guanine nucleotide-binding protein G(i) subunit alpha-1 OS=Homo sapiens OX=9606 GN=GNAI1 PE=1 SV=2	0.56	Down	0.00186684	GNAI1	40.361	25.929	18.9	6	11	3
hsa04261 Adrenergic signaling in cardiomyocytes	0.0568027	7	1.98	P0DP25	Calmodulin-3 OS=Homo sapiens OX=9606 GN=CALM3 PE=1 SV=1	0.578	Down	0.000143218	CALM3	16.837	91.732	36.9	5	15	3
hsa04261 Adrenergic signaling in cardiomyocytes	0.0568027	7	1.98	Q13557	Calcium/calmodulin-dependent protein kinase type II subunit delta OS=Homo sapiens OX=9606 GN=CAMK2D PE=1 SV=3	0.607	Down	0.000143218	CAMK2D	56.369	44.798	13.8	6	8	5
hsa04261 Adrenergic signaling in cardiomyocytes	0.0568027	7	1.98	P09493	Tropomyosin alpha-1 chain OS=Homo sapiens OX=9606 GN=TPM1 PE=1 SV=2	0.666	Down	0.000626613	TPM1	32.708	154.76	40.8	13	14	6
hsa04261 Adrenergic signaling in cardiomyocytes	0.0568027	7	1.98	P23634	Plasma membrane calcium-transporting ATPase 4 OS=Homo sapiens OX=9606 GN=ATP2B4 PE=1 SV=2	0.611	Down	0.00112649	ATP2B4	137.92	215.23	18.2	18	30	10
hsa05012 Parkinson disease	0.997459	2	0.26	P99999	Cytochrome c OS=Homo sapiens OX=9606 GN=CYCS PE=1 SV=2	1.548	Up	0.00320135	CYCS	11.749	39.906	14.3	2	5	2
hsa05012 Parkinson disease	0.997459	2	0.26	P63096	Guanine nucleotide-binding protein G(i) subunit alpha-1 OS=Homo sapiens OX=9606 GN=GNAI1 PE=1 SV=2	0.56	Down	0.00186684	GNAI1	40.361	25.929	18.9	6	11	3
hsa00531 Glycosaminoglycan degradation	0.272734	2	1.96	P15586	N-acetylglucosamine-6-sulfatase OS=Homo sapiens OX=9606 GN=GNS PE=1 SV=3	0.651	Down	0.000143218	GNS	62.081	82.099	17.6	8	14	8
hsa00531 Glycosaminoglycan degradation	0.272734	2	1.96	P07686	Beta-hexosaminidase subunit beta OS=Homo sapiens OX=9606 GN=HEXB PE=1 SV=3	0.65	Down	0.00390494	HEXB	63.111	116.76	20.1	10	16	10
hsa00592 alpha-Linolenic acid metabolism	0.323414	1	2.69	O95864	Fatty acid desaturase 2 OS=Homo sapiens OX=9606 GN=FADS2 PE=1 SV=1	1.583	Up	0.000878145	FADS2	52.259	40.656	11	5	7	5
hsa04714 Thermogenesis	0.976016	5	0.51	P63092	Guanine nucleotide-binding protein G(s) subunit alpha isoforms short OS=Homo sapiens OX=9606 GN=GNAS PE=1 SV=1	0.639	Down	0.0010571	GNAS	45.664	40.563	18.3	7	14	6
hsa04714 Thermogenesis	0.976016	5	0.51	Q7L592	"Protein arginine methyltransferase NDUFAF7, mitochondrial OS=Homo sapiens OX=9606 GN=NDUFAF7 PE=1 SV=1"	2.964	Up	0.00127576	NDUFAF7	49.237	34.117	6.3	2	2	2
hsa04714 Thermogenesis	0.976016	5	0.51	Q92922	SWI/SNF complex subunit SMARCC1 OS=Homo sapiens OX=9606 GN=SMARCC1 PE=1 SV=3	1.507	Up	0.000150583	SMARCC1	122.87	13.896	5.1	5	6	2
hsa04714 Thermogenesis	0.976016	5	0.51	P51532	Transcription activator BRG1 OS=Homo sapiens OX=9606 GN=SMARCA4 PE=1 SV=2	1.574	Up	0.00293402	SMARCA4	184.64	80.8	7	10	10	5
hsa04714 Thermogenesis	0.976016	5	0.51	O14497	AT-rich interactive domain-containing protein 1A OS=Homo sapiens OX=9606 GN=ARID1A PE=1 SV=3	2.505	Up	0.000150583	ARID1A	242.04	26.789	1.8	4	4	4
hsa05205 Proteoglycans in cancer	0.125058	12	1.43	P29350	Tyrosine-protein phosphatase non-receptor type 6 OS=Homo sapiens OX=9606 GN=PTPN6 PE=1 SV=1	2.207	Up	0.00753624	PTPN6	67.56	12.869	4.5	2	2	2
hsa05205 Proteoglycans in cancer	0.125058	12	1.43	P25445	Tumor necrosis factor receptor superfamily member 6 OS=Homo sapiens OX=9606 GN=FAS PE=1 SV=1	0.654	Down	0.00145612	FAS	37.732	34.577	10.1	4	4	4
hsa05205 Proteoglycans in cancer	0.125058	12	1.43	P34741	Syndecan-2 OS=Homo sapiens OX=9606 GN=SDC2 PE=1 SV=2	0.418	Down	0.000878145	SDC2	22.16	6.5886	7.5	1	1	1
hsa05205 Proteoglycans in cancer	0.125058	12	1.43	P35052	Glypican-1 OS=Homo sapiens OX=9606 GN=GPC1 PE=1 SV=2	0.625	Down	0.000164527	GPC1	61.68	164.94	30.3	12	15	12
hsa05205 Proteoglycans in cancer	0.125058	12	1.43	P41221	Protein Wnt-5a OS=Homo sapiens OX=9606 GN=WNT5A PE=1 SV=2	0.481	Down	0.000765643	WNT5A	42.339	19.297	7.6	3	4	3
hsa05205 Proteoglycans in cancer	0.125058	12	1.43	Q13557	Calcium/calmodulin-dependent protein kinase type II subunit delta OS=Homo sapiens OX=9606 GN=CAMK2D PE=1 SV=3	0.607	Down	0.000143218	CAMK2D	56.369	44.798	13.8	6	8	5
hsa05205 Proteoglycans in cancer	0.125058	12	1.43	O14807	Ras-related protein M-Ras OS=Homo sapiens OX=9606 GN=MRAS PE=1 SV=2	0.636	Down	0.00226608	MRAS	23.846	40.49	19.7	4	4	4
hsa05205 Proteoglycans in cancer	0.125058	12	1.43	P17844	Probable ATP-dependent RNA helicase DDX5 OS=Homo sapiens OX=9606 GN=DDX5 PE=1 SV=1	1.508	Up	0.000144328	DDX5	69.147	121.57	35	20	28	14
hsa05205 Proteoglycans in cancer	0.125058	12	1.43	P07996	Thrombospondin-1 OS=Homo sapiens OX=9606 GN=THBS1 PE=1 SV=2	0.622	Down	0.00179613	THBS1	129.38	323.31	38.4	38	23	11
hsa05205 Proteoglycans in cancer	0.125058	12	1.43	Q03405	Urokinase plasminogen activator surface receptor OS=Homo sapiens OX=9606 GN=PLAUR PE=1 SV=1	1.609	Up	0.00194826	PLAUR	36.978	39.243	25.1	5	5	5
hsa05205 Proteoglycans in cancer	0.125058	12	1.43	P62070	Ras-related protein R-Ras2 OS=Homo sapiens OX=9606 GN=RRAS2 PE=1 SV=1	0.571	Down	0.000451733	RRAS2	23.399	58.936	36.3	6	8	4
hsa05205 Proteoglycans in cancer	0.125058	12	1.43	P61586	Transforming protein RhoA OS=Homo sapiens OX=9606 GN=RHOA PE=1 SV=1	0.655	Down	0.000167054	RHOA	21.768	88.521	37.3	6	8	2
hsa04934 Cushing syndrome	0.148112	6	1.65	P29992	Guanine nucleotide-binding protein subunit alpha-11 OS=Homo sapiens OX=9606 GN=GNA11 PE=1 SV=2	0.574	Down	0.000878145	GNA11	42.123	23.359	20.1	6	8	3
hsa04934 Cushing syndrome	0.148112	6	1.65	P63092	Guanine nucleotide-binding protein G(s) subunit alpha isoforms short OS=Homo sapiens OX=9606 GN=GNAS PE=1 SV=1	0.639	Down	0.0010571	GNAS	45.664	40.563	18.3	7	14	6
hsa04934 Cushing syndrome	0.148112	6	1.65	P63096	Guanine nucleotide-binding protein G(i) subunit alpha-1 OS=Homo sapiens OX=9606 GN=GNAI1 PE=1 SV=2	0.56	Down	0.00186684	GNAI1	40.361	25.929	18.9	6	11	3
hsa04934 Cushing syndrome	0.148112	6	1.65	P61224	Ras-related protein Rap-1b OS=Homo sapiens OX=9606 GN=RAP1B PE=1 SV=1	0.556	Down	0.000973161	RAP1B	20.825	81.577	31.5	6	11	4
hsa04934 Cushing syndrome	0.148112	6	1.65	P41221	Protein Wnt-5a OS=Homo sapiens OX=9606 GN=WNT5A PE=1 SV=2	0.481	Down	0.000765643	WNT5A	42.339	19.297	7.6	3	4	3
hsa04934 Cushing syndrome	0.148112	6	1.65	Q13557	Calcium/calmodulin-dependent protein kinase type II subunit delta OS=Homo sapiens OX=9606 GN=CAMK2D PE=1 SV=3	0.607	Down	0.000143218	CAMK2D	56.369	44.798	13.8	6	8	5
hsa04914 Progesterone-mediated oocyte maturation	0.621081	2	0.98	P63096	Guanine nucleotide-binding protein G(i) subunit alpha-1 OS=Homo sapiens OX=9606 GN=GNAI1 PE=1 SV=2	0.56	Down	0.00186684	GNAI1	40.361	25.929	18.9	6	11	3
hsa04914 Progesterone-mediated oocyte maturation	0.621081	2	0.98	Q9Y6D9	Mitotic spindle assembly checkpoint protein MAD1 OS=Homo sapiens OX=9606 GN=MAD1L1 PE=1 SV=2	1.564	Up	0.015557	MAD1L1	83.066	6.9361	1.1	1	1	1
hsa04925 Aldosterone synthesis and secretion	0.046995	5	2.44	P29992	Guanine nucleotide-binding protein subunit alpha-11 OS=Homo sapiens OX=9606 GN=GNA11 PE=1 SV=2	0.574	Down	0.000878145	GNA11	42.123	23.359	20.1	6	8	3
hsa04925 Aldosterone synthesis and secretion	0.046995	5	2.44	P63092	Guanine nucleotide-binding protein G(s) subunit alpha isoforms short OS=Homo sapiens OX=9606 GN=GNAS PE=1 SV=1	0.639	Down	0.0010571	GNAS	45.664	40.563	18.3	7	14	6
hsa04925 Aldosterone synthesis and secretion	0.046995	5	2.44	P0DP25	Calmodulin-3 OS=Homo sapiens OX=9606 GN=CALM3 PE=1 SV=1	0.578	Down	0.000143218	CALM3	16.837	91.732	36.9	5	15	3
hsa04925 Aldosterone synthesis and secretion	0.046995	5	2.44	Q13557	Calcium/calmodulin-dependent protein kinase type II subunit delta OS=Homo sapiens OX=9606 GN=CAMK2D PE=1 SV=3	0.607	Down	0.000143218	CAMK2D	56.369	44.798	13.8	6	8	5
hsa04925 Aldosterone synthesis and secretion	0.046995	5	2.44	P23634	Plasma membrane calcium-transporting ATPase 4 OS=Homo sapiens OX=9606 GN=ATP2B4 PE=1 SV=2	0.611	Down	0.00112649	ATP2B4	137.92	215.23	18.2	18	30	10
hsa04392 Hippo signaling pathway - multiple species	0.542576	1	1.34	Q9NS23	Ras association domain-containing protein 1 OS=Homo sapiens OX=9606 GN=RASSF1 PE=1 SV=1	2.173	Up	0.00014794	RASSF1	39.219	12.037	5.5	2	2	2
hsa05032 Morphine addiction	0.0265202	4	3.31	P62879	Guanine nucleotide-binding protein G(I)/G(S)/G(T) subunit beta-2 OS=Homo sapiens OX=9606 GN=GNB2 PE=1 SV=3	0.631	Down	0.000175419	GNB2	37.331	102.54	25.6	8	14	3
hsa05032 Morphine addiction	0.0265202	4	3.31	P63092	Guanine nucleotide-binding protein G(s) subunit alpha isoforms short OS=Homo sapiens OX=9606 GN=GNAS PE=1 SV=1	0.639	Down	0.0010571	GNAS	45.664	40.563	18.3	7	14	6
hsa05032 Morphine addiction	0.0265202	4	3.31	P63096	Guanine nucleotide-binding protein G(i) subunit alpha-1 OS=Homo sapiens OX=9606 GN=GNAI1 PE=1 SV=2	0.56	Down	0.00186684	GNAI1	40.361	25.929	18.9	6	11	3
hsa05032 Morphine addiction	0.0265202	4	3.31	Q9UBI6	Guanine nucleotide-binding protein G(I)/G(S)/G(O) subunit gamma-12 OS=Homo sapiens OX=9606 GN=GNG12 PE=1 SV=3	0.533	Down	0.00112649	GNG12	8.0061	192.96	56.9	3	7	3
hsa00071 Fatty acid degradation	0.784007	2	0.72	P28330	"Long-chain specific acyl-CoA dehydrogenase, mitochondrial OS=Homo sapiens OX=9606 GN=ACADL PE=1 SV=2"	2.081	Up	0.0168534	ACADL	47.655	14.052	5.6	2	3	2
hsa00071 Fatty acid degradation	0.784007	2	0.72	P05091	"Aldehyde dehydrogenase, mitochondrial OS=Homo sapiens OX=9606 GN=ALDH2 PE=1 SV=2"	1.523	Up	0.000971938	ALDH2	56.381	65.223	17.2	8	13	7
hsa03050 Proteasome	0.980576	1	0.27	Q9UL46	Proteasome activator complex subunit 2 OS=Homo sapiens OX=9606 GN=PSME2 PE=1 SV=4	0.663	Down	0.000971938	PSME2	27.401	18.553	16.3	3	3	3
hsa04740 Olfactory transduction	0.0582251	3	3.23	P0DP25	Calmodulin-3 OS=Homo sapiens OX=9606 GN=CALM3 PE=1 SV=1	0.578	Down	0.000143218	CALM3	16.837	91.732	36.9	5	15	3
hsa04740 Olfactory transduction	0.0582251	3	3.23	Q13557	Calcium/calmodulin-dependent protein kinase type II subunit delta OS=Homo sapiens OX=9606 GN=CAMK2D PE=1 SV=3	0.607	Down	0.000143218	CAMK2D	56.369	44.798	13.8	6	8	5
hsa04740 Olfactory transduction	0.0582251	3	3.23	Q96R09	Olfactory receptor 5B2 OS=Homo sapiens OX=9606 GN=OR5B2 PE=2 SV=3	8.512	Up	0.00152846	OR5B2	34.568	5.9475	2.6	1	1	1
hsa04922 Glucagon signaling pathway	0.238788	5	1.49	P63092	Guanine nucleotide-binding protein G(s) subunit alpha isoforms short OS=Homo sapiens OX=9606 GN=GNAS PE=1 SV=1	0.639	Down	0.0010571	GNAS	45.664	40.563	18.3	7	14	6
hsa04922 Glucagon signaling pathway	0.238788	5	1.49	Q8N0Y7	Probable phosphoglycerate mutase 4 OS=Homo sapiens OX=9606 GN=PGAM4 PE=3 SV=1	1.54	Up	0.0053386	PGAM4	28.777	-2	24	4	10	1
hsa04922 Glucagon signaling pathway	0.238788	5	1.49	P06737	"Glycogen phosphorylase, liver form OS=Homo sapiens OX=9606 GN=PYGL PE=1 SV=4"	0.643	Down	0.000451733	PYGL	97.147	167.79	20.4	16	19	14
hsa04922 Glucagon signaling pathway	0.238788	5	1.49	P0DP25	Calmodulin-3 OS=Homo sapiens OX=9606 GN=CALM3 PE=1 SV=1	0.578	Down	0.000143218	CALM3	16.837	91.732	36.9	5	15	3
hsa04922 Glucagon signaling pathway	0.238788	5	1.49	Q13557	Calcium/calmodulin-dependent protein kinase type II subunit delta OS=Homo sapiens OX=9606 GN=CAMK2D PE=1 SV=3	0.607	Down	0.000143218	CAMK2D	56.369	44.798	13.8	6	8	5
hsa04144 Endocytosis	0.972553	7	0.57	Q2M389	WASH complex subunit 4 OS=Homo sapiens OX=9606 GN=WASHC4 PE=1 SV=2	1.625	Up	0.0242813	WASHC4	136.4	30.72	3.9	5	5	5
hsa04144 Endocytosis	0.972553	7	0.57	Q9NZN4	EH domain-containing protein 2 OS=Homo sapiens OX=9606 GN=EHD2 PE=1 SV=2	0.55	Down	0.000143218	EHD2	61.161	128.38	36.5	12	15	11
hsa04144 Endocytosis	0.972553	7	0.57	Q15075	Early endosome antigen 1 OS=Homo sapiens OX=9606 GN=EEA1 PE=1 SV=2	0.665	Down	0.000451733	EEA1	162.46	256.24	24.7	29	35	29
hsa04144 Endocytosis	0.972553	7	0.57	O60493	Sorting nexin-3 OS=Homo sapiens OX=9606 GN=SNX3 PE=1 SV=3	0.602	Down	0.00355522	SNX3	18.762	17.11	26.5	5	6	3
hsa04144 Endocytosis	0.972553	7	0.57	P42768	Wiskott-Aldrich syndrome protein OS=Homo sapiens OX=9606 GN=WAS PE=1 SV=4	2.237	Up	0.00128244	WAS	52.912	6.6004	2.6	1	1	1
hsa04144 Endocytosis	0.972553	7	0.57	Q99962	Endophilin-A1 OS=Homo sapiens OX=9606 GN=SH3GL2 PE=1 SV=1	0.59	Down	0.00145904	SH3GL2	39.962	15.099	11.6	3	3	2
hsa04144 Endocytosis	0.972553	7	0.57	P61586	Transforming protein RhoA OS=Homo sapiens OX=9606 GN=RHOA PE=1 SV=1	0.655	Down	0.000167054	RHOA	21.768	88.521	37.3	6	8	2
hsa00330 Arginine and proline metabolism	0.388918	3	1.34	P50440	"Glycine amidinotransferase, mitochondrial OS=Homo sapiens OX=9606 GN=GATM PE=1 SV=1"	1.885	Up	0.00763394	GATM	48.455	26.387	9.9	3	3	3
hsa00330 Arginine and proline metabolism	0.388918	3	1.34	P05089	Arginase-1 OS=Homo sapiens OX=9606 GN=ARG1 PE=1 SV=2	2.868	Up	0.00235229	ARG1	34.735	6.3285	3.4	1	1	1
hsa00330 Arginine and proline metabolism	0.388918	3	1.34	P05091	"Aldehyde dehydrogenase, mitochondrial OS=Homo sapiens OX=9606 GN=ALDH2 PE=1 SV=2"	1.523	Up	0.000971938	ALDH2	56.381	65.223	17.2	8	13	7
hsa04921 Oxytocin signaling pathway	0.251993	6	1.4	P63092	Guanine nucleotide-binding protein G(s) subunit alpha isoforms short OS=Homo sapiens OX=9606 GN=GNAS PE=1 SV=1	0.639	Down	0.0010571	GNAS	45.664	40.563	18.3	7	14	6
hsa04921 Oxytocin signaling pathway	0.251993	6	1.4	P63096	Guanine nucleotide-binding protein G(i) subunit alpha-1 OS=Homo sapiens OX=9606 GN=GNAI1 PE=1 SV=2	0.56	Down	0.00186684	GNAI1	40.361	25.929	18.9	6	11	3
hsa04921 Oxytocin signaling pathway	0.251993	6	1.4	P0DP25	Calmodulin-3 OS=Homo sapiens OX=9606 GN=CALM3 PE=1 SV=1	0.578	Down	0.000143218	CALM3	16.837	91.732	36.9	5	15	3
hsa04921 Oxytocin signaling pathway	0.251993	6	1.4	Q13557	Calcium/calmodulin-dependent protein kinase type II subunit delta OS=Homo sapiens OX=9606 GN=CAMK2D PE=1 SV=3	0.607	Down	0.000143218	CAMK2D	56.369	44.798	13.8	6	8	5
hsa04921 Oxytocin signaling pathway	0.251993	6	1.4	P35354	Prostaglandin G/H synthase 2 OS=Homo sapiens OX=9606 GN=PTGS2 PE=1 SV=2	7.606	Up	0.00788647	PTGS2	68.995	101.98	21.2	9	12	9
hsa04921 Oxytocin signaling pathway	0.251993	6	1.4	P61586	Transforming protein RhoA OS=Homo sapiens OX=9606 GN=RHOA PE=1 SV=1	0.655	Down	0.000167054	RHOA	21.768	88.521	37.3	6	8	2
hsa00590 Arachidonic acid metabolism	0.74608	1	0.77	P35354	Prostaglandin G/H synthase 2 OS=Homo sapiens OX=9606 GN=PTGS2 PE=1 SV=2	7.606	Up	0.00788647	PTGS2	68.995	101.98	21.2	9	12	9
hsa05221 Acute myeloid leukemia	0.872495	1	0.51	P05164	Myeloperoxidase OS=Homo sapiens OX=9606 GN=MPO PE=1 SV=1	1.973	Up	0.0364784	MPO	83.868	67.932	6	4	10	3
hsa00260 Glycine, serine and threonine metabolism	0.379207	2	1.54	P50440	"Glycine amidinotransferase, mitochondrial OS=Homo sapiens OX=9606 GN=GATM PE=1 SV=1"	1.885	Up	0.00763394	GATM	48.455	26.387	9.9	3	3	3
hsa00260 Glycine, serine and threonine metabolism	0.379207	2	1.54	Q8N0Y7	Probable phosphoglycerate mutase 4 OS=Homo sapiens OX=9606 GN=PGAM4 PE=3 SV=1	1.54	Up	0.0053386	PGAM4	28.777	-2	24	4	10	1
hsa04512 ECM-receptor interaction	0.0149736	8	2.39	Q14118	Dystroglycan OS=Homo sapiens OX=9606 GN=DAG1 PE=1 SV=2	0.518	Down	0.000451733	DAG1	97.44	80.899	10.4	8	10	8
hsa04512 ECM-receptor interaction	0.0149736	8	2.39	P07996	Thrombospondin-1 OS=Homo sapiens OX=9606 GN=THBS1 PE=1 SV=2	0.622	Down	0.00179613	THBS1	129.38	323.31	38.4	38	23	11
hsa04512 ECM-receptor interaction	0.0149736	8	2.39	P12110	Collagen alpha-2(VI) chain OS=Homo sapiens OX=9606 GN=COL6A2 PE=1 SV=4	1.617	Up	0.000451733	COL6A2	108.58	131.38	16.3	11	15	11
hsa04512 ECM-receptor interaction	0.0149736	8	2.39	P24821	Tenascin OS=Homo sapiens OX=9606 GN=TNC PE=1 SV=3	3.453	Up	0.000143218	TNC	240.85	210.8	10.7	17	18	17
hsa04512 ECM-receptor interaction	0.0149736	8	2.39	P16671	Platelet glycoprotein 4 OS=Homo sapiens OX=9606 GN=CD36 PE=1 SV=2	0.613	Down	0.000191528	CD36	53.053	40.227	13.8	6	7	6
hsa04512 ECM-receptor interaction	0.0149736	8	2.39	P02458	Collagen alpha-1(II) chain OS=Homo sapiens OX=9606 GN=COL2A1 PE=1 SV=3	2.032	Up	0.000779304	COL2A1	141.78	6.5407	5.5	7	10	1
hsa04512 ECM-receptor interaction	0.0149736	8	2.39	P12111	Collagen alpha-3(VI) chain OS=Homo sapiens OX=9606 GN=COL6A3 PE=1 SV=5	1.903	Up	0.000143218	COL6A3	343.67	323.31	16.8	46	59	46
hsa04512 ECM-receptor interaction	0.0149736	8	2.39	P35442	Thrombospondin-2 OS=Homo sapiens OX=9606 GN=THBS2 PE=1 SV=2	0.422	Down	0.000170232	THBS2	129.99	24.174	4.9	5	5	3
hsa04670 Leukocyte transendothelial migration	0.022806	9	2.1	P05362	Intercellular adhesion molecule 1 OS=Homo sapiens OX=9606 GN=ICAM1 PE=1 SV=2	1.96	Up	0.000143218	ICAM1	57.825	39.355	3.4	2	3	2
hsa04670 Leukocyte transendothelial migration	0.022806	9	2.1	P13498	Cytochrome b-245 light chain OS=Homo sapiens OX=9606 GN=CYBA PE=1 SV=3	1.626	Up	0.000973161	CYBA	21.012	13.089	12.8	2	2	2
hsa04670 Leukocyte transendothelial migration	0.022806	9	2.1	P04839	Cytochrome b-245 heavy chain OS=Homo sapiens OX=9606 GN=CYBB PE=1 SV=2	1.868	Up	0.011039	CYBB	65.335	47.187	9.3	5	7	5
hsa04670 Leukocyte transendothelial migration	0.022806	9	2.1	P63096	Guanine nucleotide-binding protein G(i) subunit alpha-1 OS=Homo sapiens OX=9606 GN=GNAI1 PE=1 SV=2	0.56	Down	0.00186684	GNAI1	40.361	25.929	18.9	6	11	3
hsa04670 Leukocyte transendothelial migration	0.022806	9	2.1	Q9BX67	Junctional adhesion molecule C OS=Homo sapiens OX=9606 GN=JAM3 PE=1 SV=1	0.626	Down	0.00884413	JAM3	35.02	11.93	9	2	2	2
hsa04670 Leukocyte transendothelial migration	0.022806	9	2.1	Q15080	Neutrophil cytosol factor 4 OS=Homo sapiens OX=9606 GN=NCF4 PE=1 SV=2	2.023	Up	0.021306	NCF4	39.031	7.6552	3.5	1	2	1
hsa04670 Leukocyte transendothelial migration	0.022806	9	2.1	P61224	Ras-related protein Rap-1b OS=Homo sapiens OX=9606 GN=RAP1B PE=1 SV=1	0.556	Down	0.000973161	RAP1B	20.825	81.577	31.5	6	11	4
hsa04670 Leukocyte transendothelial migration	0.022806	9	2.1	P05107	Integrin beta-2 OS=Homo sapiens OX=9606 GN=ITGB2 PE=1 SV=2	6.009	Up	0.000629811	ITGB2	84.781	31.175	4.7	3	4	3
hsa04670 Leukocyte transendothelial migration	0.022806	9	2.1	P61586	Transforming protein RhoA OS=Homo sapiens OX=9606 GN=RHOA PE=1 SV=1	0.655	Down	0.000167054	RHOA	21.768	88.521	37.3	6	8	2
hsa04137 Mitophagy - animal	0.750217	2	0.77	P62070	Ras-related protein R-Ras2 OS=Homo sapiens OX=9606 GN=RRAS2 PE=1 SV=1	0.571	Down	0.000451733	RRAS2	23.399	58.936	36.3	6	8	4
hsa04137 Mitophagy - animal	0.750217	2	0.77	O14807	Ras-related protein M-Ras OS=Homo sapiens OX=9606 GN=MRAS PE=1 SV=2	0.636	Down	0.00226608	MRAS	23.846	40.49	19.7	4	4	4
hsa04927 Cortisol synthesis and secretion	0.34424	2	1.65	P29992	Guanine nucleotide-binding protein subunit alpha-11 OS=Homo sapiens OX=9606 GN=GNA11 PE=1 SV=2	0.574	Down	0.000878145	GNA11	42.123	23.359	20.1	6	8	3
hsa04927 Cortisol synthesis and secretion	0.34424	2	1.65	P63092	Guanine nucleotide-binding protein G(s) subunit alpha isoforms short OS=Homo sapiens OX=9606 GN=GNAS PE=1 SV=1	0.639	Down	0.0010571	GNAS	45.664	40.563	18.3	7	14	6
hsa00140 Steroid hormone biosynthesis	0.323414	1	2.69	P28845	Corticosteroid 11-beta-dehydrogenase isozyme 1 OS=Homo sapiens OX=9606 GN=HSD11B1 PE=1 SV=3	1.733	Up	0.0145753	HSD11B1	32.401	6.4565	3.1	1	1	1
hsa05320 Autoimmune thyroid disease	0.585269	1	1.19	P25445	Tumor necrosis factor receptor superfamily member 6 OS=Homo sapiens OX=9606 GN=FAS PE=1 SV=1	0.654	Down	0.00145612	FAS	37.732	34.577	10.1	4	4	4
hsa00730 Thiamine metabolism	0.443632	1	1.79	P00568	Adenylate kinase isoenzyme 1 OS=Homo sapiens OX=9606 GN=AK1 PE=1 SV=3	0.614	Down	0.0010571	AK1	21.635	13.735	10.8	2	3	2
hsa05164 Influenza A	0.217485	7	1.42	Q13838	Spliceosome RNA helicase DDX39B OS=Homo sapiens OX=9606 GN=DDX39B PE=1 SV=1	0.603	Down	0.00431148	DDX39B	48.991	32.387	9.6	4	7	2
hsa05164 Influenza A	0.217485	7	1.42	P05362	Intercellular adhesion molecule 1 OS=Homo sapiens OX=9606 GN=ICAM1 PE=1 SV=2	1.96	Up	0.000143218	ICAM1	57.825	39.355	3.4	2	3	2
hsa05164 Influenza A	0.217485	7	1.42	P99999	Cytochrome c OS=Homo sapiens OX=9606 GN=CYCS PE=1 SV=2	1.548	Up	0.00320135	CYCS	11.749	39.906	14.3	2	5	2
hsa05164 Influenza A	0.217485	7	1.42	P25445	Tumor necrosis factor receptor superfamily member 6 OS=Homo sapiens OX=9606 GN=FAS PE=1 SV=1	0.654	Down	0.00145612	FAS	37.732	34.577	10.1	4	4	4
hsa05164 Influenza A	0.217485	7	1.42	Q7Z434	Mitochondrial antiviral-signaling protein OS=Homo sapiens OX=9606 GN=MAVS PE=1 SV=2	0.647	Down	0.00713379	MAVS	56.527	24.456	6.7	3	3	3
hsa05164 Influenza A	0.217485	7	1.42	O14763	Tumor necrosis factor receptor superfamily member 10B OS=Homo sapiens OX=9606 GN=TNFRSF10B PE=1 SV=2	0.613	Down	0.000878145	TNFRSF10B	47.878	13.673	6.1	2	2	2
hsa05164 Influenza A	0.217485	7	1.42	Q9ULZ3	Apoptosis-associated speck-like protein containing a CARD OS=Homo sapiens OX=9606 GN=PYCARD PE=1 SV=2	0.37	Down	0.0374604	PYCARD	21.627	10.579	12.3	2	2	2
hsa04060 Cytokine-cytokine receptor interaction	0.00629065	4	4.78	P25445	Tumor necrosis factor receptor superfamily member 6 OS=Homo sapiens OX=9606 GN=FAS PE=1 SV=1	0.654	Down	0.00145612	FAS	37.732	34.577	10.1	4	4	4
hsa04060 Cytokine-cytokine receptor interaction	0.00629065	4	4.78	O14763	Tumor necrosis factor receptor superfamily member 10B OS=Homo sapiens OX=9606 GN=TNFRSF10B PE=1 SV=2	0.613	Down	0.000878145	TNFRSF10B	47.878	13.673	6.1	2	2	2
hsa04060 Cytokine-cytokine receptor interaction	0.00629065	4	4.78	Q99988	Growth/differentiation factor 15 OS=Homo sapiens OX=9606 GN=GDF15 PE=1 SV=3	4.693	Up	0.000143218	GDF15	34.14	-2	2.3	1	1	1
hsa04060 Cytokine-cytokine receptor interaction	0.00629065	4	4.78	Q08334	Interleukin-10 receptor subunit beta OS=Homo sapiens OX=9606 GN=IL10RB PE=1 SV=2	0.573	Down	0.00465365	IL10RB	36.995	6.6321	4	1	1	1
hsa04657 IL-17 signaling pathway	0.828656	1	0.6	P35354	Prostaglandin G/H synthase 2 OS=Homo sapiens OX=9606 GN=PTGS2 PE=1 SV=2	7.606	Up	0.00788647	PTGS2	68.995	101.98	21.2	9	12	9
hsa04064 NF-kappa B signaling pathway	0.124153	4	2.05	P05362	Intercellular adhesion molecule 1 OS=Homo sapiens OX=9606 GN=ICAM1 PE=1 SV=2	1.96	Up	0.000143218	ICAM1	57.825	39.355	3.4	2	3	2
hsa04064 NF-kappa B signaling pathway	0.124153	4	2.05	Q00653	Nuclear factor NF-kappa-B p100 subunit OS=Homo sapiens OX=9606 GN=NFKB2 PE=1 SV=4	1.721	Up	0.000971938	NFKB2	96.748	6.5644	1.2	1	2	1
hsa04064 NF-kappa B signaling pathway	0.124153	4	2.05	P35354	Prostaglandin G/H synthase 2 OS=Homo sapiens OX=9606 GN=PTGS2 PE=1 SV=2	7.606	Up	0.00788647	PTGS2	68.995	101.98	21.2	9	12	9
hsa04064 NF-kappa B signaling pathway	0.124153	4	2.05	Q13077	TNF receptor-associated factor 1 OS=Homo sapiens OX=9606 GN=TRAF1 PE=1 SV=1	3.256	Up	0.000451733	TRAF1	46.163	12.975	4.3	2	2	2
hsa04120 Ubiquitin mediated proteolysis	0.993517	1	0.21	Q13620	Cullin-4B OS=Homo sapiens OX=9606 GN=CUL4B PE=1 SV=4	0.583	Down	0.000143218	CUL4B	103.98	105.89	15.1	16	17	11
hsa00280 Valine, leucine and isoleucine degradation	0.971092	1	0.3	P05091	"Aldehyde dehydrogenase, mitochondrial OS=Homo sapiens OX=9606 GN=ALDH2 PE=1 SV=2"	1.523	Up	0.000971938	ALDH2	56.381	65.223	17.2	8	13	7
hsa04350 TGF-beta signaling pathway	0.413374	2	1.43	P07996	Thrombospondin-1 OS=Homo sapiens OX=9606 GN=THBS1 PE=1 SV=2	0.622	Down	0.00179613	THBS1	129.38	323.31	38.4	38	23	11
hsa04350 TGF-beta signaling pathway	0.413374	2	1.43	P61586	Transforming protein RhoA OS=Homo sapiens OX=9606 GN=RHOA PE=1 SV=1	0.655	Down	0.000167054	RHOA	21.768	88.521	37.3	6	8	2
hsa00533 Glycosaminoglycan biosynthesis - keratan sulfate	0.253941	1	3.58	P15291	"Beta-1,4-galactosyltransferase 1 OS=Homo sapiens OX=9606 GN=B4GALT1 PE=1 SV=5"	1.52	Up	0.041665	B4GALT1	43.92	23.551	15.1	3	3	3
hsa03410 Base excision repair	0.542576	1	1.34	P27695	DNA-(apurinic or apyrimidinic site) lyase OS=Homo sapiens OX=9606 GN=APEX1 PE=1 SV=2	0.452	Down	0.00888052	APEX1	35.554	19.157	10.7	3	4	3
hsa04971 Gastric acid secretion	0.141299	4	1.96	P63092	Guanine nucleotide-binding protein G(s) subunit alpha isoforms short OS=Homo sapiens OX=9606 GN=GNAS PE=1 SV=1	0.639	Down	0.0010571	GNAS	45.664	40.563	18.3	7	14	6
hsa04971 Gastric acid secretion	0.141299	4	1.96	P63096	Guanine nucleotide-binding protein G(i) subunit alpha-1 OS=Homo sapiens OX=9606 GN=GNAI1 PE=1 SV=2	0.56	Down	0.00186684	GNAI1	40.361	25.929	18.9	6	11	3
hsa04971 Gastric acid secretion	0.141299	4	1.96	P0DP25	Calmodulin-3 OS=Homo sapiens OX=9606 GN=CALM3 PE=1 SV=1	0.578	Down	0.000143218	CALM3	16.837	91.732	36.9	5	15	3
hsa04971 Gastric acid secretion	0.141299	4	1.96	Q13557	Calcium/calmodulin-dependent protein kinase type II subunit delta OS=Homo sapiens OX=9606 GN=CAMK2D PE=1 SV=3	0.607	Down	0.000143218	CAMK2D	56.369	44.798	13.8	6	8	5
hsa05214 Glioma	0.362571	3	1.4	P0DP25	Calmodulin-3 OS=Homo sapiens OX=9606 GN=CALM3 PE=1 SV=1	0.578	Down	0.000143218	CALM3	16.837	91.732	36.9	5	15	3
hsa05214 Glioma	0.362571	3	1.4	Q13557	Calcium/calmodulin-dependent protein kinase type II subunit delta OS=Homo sapiens OX=9606 GN=CAMK2D PE=1 SV=3	0.607	Down	0.000143218	CAMK2D	56.369	44.798	13.8	6	8	5
hsa05214 Glioma	0.362571	3	1.4	P09619	Platelet-derived growth factor receptor beta OS=Homo sapiens OX=9606 GN=PDGFRB PE=1 SV=1	0.571	Down	0.00177519	PDGFRB	123.97	121.39	11.8	11	15	11
hsa04080 Neuroactive ligand-receptor interaction	0.100515	2	3.58	P25116	Proteinase-activated receptor 1 OS=Homo sapiens OX=9606 GN=F2R PE=1 SV=2	0.64	Down	0.0030031	F2R	47.44	6.3708	3.3	1	1	1
hsa04080 Neuroactive ligand-receptor interaction	0.100515	2	3.58	Q12879	"Glutamate receptor ionotropic, NMDA 2A OS=Homo sapiens OX=9606 GN=GRIN2A PE=1 SV=1"	1.827	Up	0.0191224	GRIN2A	165.28	6.0968	0.7	1	1	1
hsa04215 Apoptosis - multiple species	0.495512	1	1.54	P99999	Cytochrome c OS=Homo sapiens OX=9606 GN=CYCS PE=1 SV=2	1.548	Up	0.00320135	CYCS	11.749	39.906	14.3	2	5	2
hsa04664 Fc epsilon RI signaling pathway	0.828656	1	0.6	P20292	Arachidonate 5-lipoxygenase-activating protein OS=Homo sapiens OX=9606 GN=ALOX5AP PE=1 SV=2	1.809	Up	0.00384208	ALOX5AP	18.157	6.5867	6.8	1	2	1
hsa04540 Gap junction	0.020591	8	2.26	P68371	Tubulin beta-4B chain OS=Homo sapiens OX=9606 GN=TUBB4B PE=1 SV=1	0.646	Down	0.00819374	TUBB4B	49.83	311.47	45.6	14	53	1
hsa04540 Gap junction	0.020591	8	2.26	P63092	Guanine nucleotide-binding protein G(s) subunit alpha isoforms short OS=Homo sapiens OX=9606 GN=GNAS PE=1 SV=1	0.639	Down	0.0010571	GNAS	45.664	40.563	18.3	7	14	6
hsa04540 Gap junction	0.020591	8	2.26	P63096	Guanine nucleotide-binding protein G(i) subunit alpha-1 OS=Homo sapiens OX=9606 GN=GNAI1 PE=1 SV=2	0.56	Down	0.00186684	GNAI1	40.361	25.929	18.9	6	11	3
hsa04540 Gap junction	0.020591	8	2.26	P17302	Gap junction alpha-1 protein OS=Homo sapiens OX=9606 GN=GJA1 PE=1 SV=2	0.482	Down	0.000451733	GJA1	43.008	30.529	12.8	4	5	4
hsa04540 Gap junction	0.020591	8	2.26	P68366	Tubulin alpha-4A chain OS=Homo sapiens OX=9606 GN=TUBA4A PE=1 SV=1	0.595	Down	0.00120629	TUBA4A	49.924	6.9972	32.8	12	32	1
hsa04540 Gap junction	0.020591	8	2.26	P09619	Platelet-derived growth factor receptor beta OS=Homo sapiens OX=9606 GN=PDGFRB PE=1 SV=1	0.571	Down	0.00177519	PDGFRB	123.97	121.39	11.8	11	15	11
hsa04540 Gap junction	0.020591	8	2.26	P29992	Guanine nucleotide-binding protein subunit alpha-11 OS=Homo sapiens OX=9606 GN=GNA11 PE=1 SV=2	0.574	Down	0.000878145	GNA11	42.123	23.359	20.1	6	8	3
hsa04540 Gap junction	0.020591	8	2.26	Q9BQE3	Tubulin alpha-1C chain OS=Homo sapiens OX=9606 GN=TUBA1C PE=1 SV=1	0.625	Down	0.000143218	TUBA1C	49.895	40.148	39.2	14	37	2
hsa05202 Transcriptional misregulation in cancer	0.281039	4	1.48	P00750	Tissue-type plasminogen activator OS=Homo sapiens OX=9606 GN=PLAT PE=1 SV=1	1.868	Up	0.000451733	PLAT	62.916	18.308	6.6	3	3	3
hsa05202 Transcriptional misregulation in cancer	0.281039	4	1.48	Q13077	TNF receptor-associated factor 1 OS=Homo sapiens OX=9606 GN=TRAF1 PE=1 SV=1	3.256	Up	0.000451733	TRAF1	46.163	12.975	4.3	2	2	2
hsa05202 Transcriptional misregulation in cancer	0.281039	4	1.48	P05164	Myeloperoxidase OS=Homo sapiens OX=9606 GN=MPO PE=1 SV=1	1.973	Up	0.0364784	MPO	83.868	67.932	6	4	10	3
hsa05202 Transcriptional misregulation in cancer	0.281039	4	1.48	P17844	Probable ATP-dependent RNA helicase DDX5 OS=Homo sapiens OX=9606 GN=DDX5 PE=1 SV=1	1.508	Up	0.000144328	DDX5	69.147	121.57	35	20	28	14
hsa03018 RNA degradation	0.971092	1	0.3	Q01780	Exosome component 10 OS=Homo sapiens OX=9606 GN=EXOSC10 PE=1 SV=2	1.733	Up	0.00266303	EXOSC10	100.83	9.293	1.5	1	1	1
hsa00220 Arginine biosynthesis	0.585269	1	1.19	P05089	Arginase-1 OS=Homo sapiens OX=9606 GN=ARG1 PE=1 SV=2	2.868	Up	0.00235229	ARG1	34.735	6.3285	3.4	1	1	1
hsa03010 Ribosome	0.964435	5	0.54	P42766	60S ribosomal protein L35 OS=Homo sapiens OX=9606 GN=RPL35 PE=1 SV=2	0.637	Down	0.0255553	RPL35	14.551	14.102	15.4	2	3	2
hsa03010 Ribosome	0.964435	5	0.54	P61353	60S ribosomal protein L27 OS=Homo sapiens OX=9606 GN=RPL27 PE=1 SV=2	0.658	Down	0.00162732	RPL27	15.798	49.667	36	5	6	5
hsa03010 Ribosome	0.964435	5	0.54	P84098	60S ribosomal protein L19 OS=Homo sapiens OX=9606 GN=RPL19 PE=1 SV=1	0.635	Down	0.00146151	RPL19	23.466	24.89	13.3	2	4	2
hsa03010 Ribosome	0.964435	5	0.54	P49207	60S ribosomal protein L34 OS=Homo sapiens OX=9606 GN=RPL34 PE=1 SV=3	0.605	Down	0.000451733	RPL34	13.293	26.031	29.9	4	4	4
hsa03010 Ribosome	0.964435	5	0.54	P46778	60S ribosomal protein L21 OS=Homo sapiens OX=9606 GN=RPL21 PE=1 SV=2	0.666	Down	0.00120265	RPL21	18.565	17.428	13.1	3	3	3
hsa00100 Steroid biosynthesis	0.0436766	3	3.58	Q16850	Lanosterol 14-alpha demethylase OS=Homo sapiens OX=9606 GN=CYP51A1 PE=1 SV=3	1.74	Up	0.000765643	CYP51A1	56.805	51.51	13.1	5	8	5
hsa00100 Steroid biosynthesis	0.0436766	3	3.58	Q14534	Squalene monooxygenase OS=Homo sapiens OX=9606 GN=SQLE PE=1 SV=3	2.76	Up	0.00721532	SQLE	63.922	28.765	11.7	4	5	4
hsa00100 Steroid biosynthesis	0.0436766	3	3.58	P37268	Squalene synthase OS=Homo sapiens OX=9606 GN=FDFT1 PE=1 SV=1	2.153	Up	0.000878145	FDFT1	48.115	39.967	17	6	7	6
hsa05170 Human immunodeficiency virus 1 infection	0.455908	8	1.09	P29992	Guanine nucleotide-binding protein subunit alpha-11 OS=Homo sapiens OX=9606 GN=GNA11 PE=1 SV=2	0.574	Down	0.000878145	GNA11	42.123	23.359	20.1	6	8	3
hsa05170 Human immunodeficiency virus 1 infection	0.455908	8	1.09	P62879	Guanine nucleotide-binding protein G(I)/G(S)/G(T) subunit beta-2 OS=Homo sapiens OX=9606 GN=GNB2 PE=1 SV=3	0.631	Down	0.000175419	GNB2	37.331	102.54	25.6	8	14	3
hsa05170 Human immunodeficiency virus 1 infection	0.455908	8	1.09	P99999	Cytochrome c OS=Homo sapiens OX=9606 GN=CYCS PE=1 SV=2	1.548	Up	0.00320135	CYCS	11.749	39.906	14.3	2	5	2
hsa05170 Human immunodeficiency virus 1 infection	0.455908	8	1.09	Q13620	Cullin-4B OS=Homo sapiens OX=9606 GN=CUL4B PE=1 SV=4	0.583	Down	0.000143218	CUL4B	103.98	105.89	15.1	16	17	11
hsa05170 Human immunodeficiency virus 1 infection	0.455908	8	1.09	P25445	Tumor necrosis factor receptor superfamily member 6 OS=Homo sapiens OX=9606 GN=FAS PE=1 SV=1	0.654	Down	0.00145612	FAS	37.732	34.577	10.1	4	4	4
hsa05170 Human immunodeficiency virus 1 infection	0.455908	8	1.09	P63096	Guanine nucleotide-binding protein G(i) subunit alpha-1 OS=Homo sapiens OX=9606 GN=GNAI1 PE=1 SV=2	0.56	Down	0.00186684	GNAI1	40.361	25.929	18.9	6	11	3
hsa05170 Human immunodeficiency virus 1 infection	0.455908	8	1.09	P0DP25	Calmodulin-3 OS=Homo sapiens OX=9606 GN=CALM3 PE=1 SV=1	0.578	Down	0.000143218	CALM3	16.837	91.732	36.9	5	15	3
hsa05170 Human immunodeficiency virus 1 infection	0.455908	8	1.09	Q9UBI6	Guanine nucleotide-binding protein G(I)/G(S)/G(O) subunit gamma-12 OS=Homo sapiens OX=9606 GN=GNG12 PE=1 SV=3	0.533	Down	0.00112649	GNG12	8.0061	192.96	56.9	3	7	3
hsa00380 Tryptophan metabolism	0.791396	1	0.67	P05091	"Aldehyde dehydrogenase, mitochondrial OS=Homo sapiens OX=9606 GN=ALDH2 PE=1 SV=2"	1.523	Up	0.000971938	ALDH2	56.381	65.223	17.2	8	13	7
hsa04213 Longevity regulating pathway - multiple species	0.859289	1	0.54	P00441	Superoxide dismutase [Cu-Zn] OS=Homo sapiens OX=9606 GN=SOD1 PE=1 SV=2	0.54	Down	0.00218079	SOD1	15.936	5.9125	4.5	1	1	1
hsa04141 Protein processing in endoplasmic reticulum	0.999631	2	0.21	Q9P2E9	Ribosome-binding protein 1 OS=Homo sapiens OX=9606 GN=RRBP1 PE=1 SV=5	0.631	Down	0.000451733	RRBP1	152.45	323.31	46.8	40	65	40
hsa04141 Protein processing in endoplasmic reticulum	0.999631	2	0.21	Q9H3Z4	DnaJ homolog subfamily C member 5 OS=Homo sapiens OX=9606 GN=DNAJC5 PE=1 SV=1	0.666	Down	0.00459208	DNAJC5	22.149	24.093	7.6	1	2	1
hsa04010 MAPK signaling pathway	0.109269	10	1.54	P51452	Dual specificity protein phosphatase 3 OS=Homo sapiens OX=9606 GN=DUSP3 PE=1 SV=1	0.616	Down	0.000878145	DUSP3	20.478	46.156	27	4	6	4
hsa04010 MAPK signaling pathway	0.109269	10	1.54	P25445	Tumor necrosis factor receptor superfamily member 6 OS=Homo sapiens OX=9606 GN=FAS PE=1 SV=1	0.654	Down	0.00145612	FAS	37.732	34.577	10.1	4	4	4
hsa04010 MAPK signaling pathway	0.109269	10	1.54	O14807	Ras-related protein M-Ras OS=Homo sapiens OX=9606 GN=MRAS PE=1 SV=2	0.636	Down	0.00226608	MRAS	23.846	40.49	19.7	4	4	4
hsa04010 MAPK signaling pathway	0.109269	10	1.54	P09619	Platelet-derived growth factor receptor beta OS=Homo sapiens OX=9606 GN=PDGFRB PE=1 SV=1	0.571	Down	0.00177519	PDGFRB	123.97	121.39	11.8	11	15	11
hsa04010 MAPK signaling pathway	0.109269	10	1.54	Q15283	Ras GTPase-activating protein 2 OS=Homo sapiens OX=9606 GN=RASA2 PE=1 SV=3	2.753	Up	0.0178775	RASA2	96.613	13.993	4.1	2	2	2
hsa04010 MAPK signaling pathway	0.109269	10	1.54	Q9UBI6	Guanine nucleotide-binding protein G(I)/G(S)/G(O) subunit gamma-12 OS=Homo sapiens OX=9606 GN=GNG12 PE=1 SV=3	0.533	Down	0.00112649	GNG12	8.0061	192.96	56.9	3	7	3
hsa04010 MAPK signaling pathway	0.109269	10	1.54	Q7L7X3	Serine/threonine-protein kinase TAO1 OS=Homo sapiens OX=9606 GN=TAOK1 PE=1 SV=1	0.634	Down	0.000626613	TAOK1	116.07	6.7647	1.2	1	1	1
hsa04010 MAPK signaling pathway	0.109269	10	1.54	P62070	Ras-related protein R-Ras2 OS=Homo sapiens OX=9606 GN=RRAS2 PE=1 SV=1	0.571	Down	0.000451733	RRAS2	23.399	58.936	36.3	6	8	4
hsa04010 MAPK signaling pathway	0.109269	10	1.54	P61224	Ras-related protein Rap-1b OS=Homo sapiens OX=9606 GN=RAP1B PE=1 SV=1	0.556	Down	0.000973161	RAP1B	20.825	81.577	31.5	6	11	4
hsa04010 MAPK signaling pathway	0.109269	10	1.54	Q00653	Nuclear factor NF-kappa-B p100 subunit OS=Homo sapiens OX=9606 GN=NFKB2 PE=1 SV=4	1.721	Up	0.000971938	NFKB2	96.748	6.5644	1.2	1	2	1
hsa00603 Glycosphingolipid biosynthesis - globo and isoglobo series	0.386446	1	2.15	P07686	Beta-hexosaminidase subunit beta OS=Homo sapiens OX=9606 GN=HEXB PE=1 SV=3	0.65	Down	0.00390494	HEXB	63.111	116.76	20.1	10	16	10
hsa00670 One carbon pool by folate	0.201032	2	2.39	P13995	"Bifunctional methylenetetrahydrofolate dehydrogenase/cyclohydrolase, mitochondrial OS=Homo sapiens OX=9606 GN=MTHFD2 PE=1 SV=2"	1.708	Up	0.00254339	MTHFD2	37.895	59.948	16	4	5	4
hsa00670 One carbon pool by folate	0.201032	2	2.39	Q6UB35	"Monofunctional C1-tetrahydrofolate synthase, mitochondrial OS=Homo sapiens OX=9606 GN=MTHFD1L PE=1 SV=1"	1.579	Up	0.000878145	MTHFD1L	105.79	107.65	14.9	12	15	12
hsa00514 Other types of O-glycan biosynthesis	0.0582251	3	3.23	Q9H488	GDP-fucose protein O-fucosyltransferase 1 OS=Homo sapiens OX=9606 GN=POFUT1 PE=1 SV=1	0.652	Down	0.0136943	POFUT1	43.955	50.735	19.6	6	8	6
hsa00514 Other types of O-glycan biosynthesis	0.0582251	3	3.23	P15291	"Beta-1,4-galactosyltransferase 1 OS=Homo sapiens OX=9606 GN=B4GALT1 PE=1 SV=5"	1.52	Up	0.041665	B4GALT1	43.92	23.551	15.1	3	3	3
hsa00514 Other types of O-glycan biosynthesis	0.0582251	3	3.23	Q9Y2G5	GDP-fucose protein O-fucosyltransferase 2 OS=Homo sapiens OX=9606 GN=POFUT2 PE=1 SV=3	0.618	Down	0.00355304	POFUT2	49.975	52.589	19.8	8	10	8
hsa04140 Autophagy - animal	0.558407	4	1.02	P62070	Ras-related protein R-Ras2 OS=Homo sapiens OX=9606 GN=RRAS2 PE=1 SV=1	0.571	Down	0.000451733	RRAS2	23.399	58.936	36.3	6	8	4
hsa04140 Autophagy - animal	0.558407	4	1.02	O14807	Ras-related protein M-Ras OS=Homo sapiens OX=9606 GN=MRAS PE=1 SV=2	0.636	Down	0.00226608	MRAS	23.846	40.49	19.7	4	4	4
hsa04140 Autophagy - animal	0.558407	4	1.02	P11279	Lysosome-associated membrane glycoprotein 1 OS=Homo sapiens OX=9606 GN=LAMP1 PE=1 SV=3	1.681	Up	0.00703221	LAMP1	44.882	12.935	4.6	2	3	2
hsa04140 Autophagy - animal	0.558407	4	1.02	P07858	Cathepsin B OS=Homo sapiens OX=9606 GN=CTSB PE=1 SV=3	0.604	Down	0.000626613	CTSB	37.821	84.055	35.7	9	19	9
hsa04918 Thyroid hormone synthesis	0.59517	2	1.02	P63092	Guanine nucleotide-binding protein G(s) subunit alpha isoforms short OS=Homo sapiens OX=9606 GN=GNAS PE=1 SV=1	0.639	Down	0.0010571	GNAS	45.664	40.563	18.3	7	14	6
hsa04918 Thyroid hormone synthesis	0.59517	2	1.02	P00390	"Glutathione reductase, mitochondrial OS=Homo sapiens OX=9606 GN=GSR PE=1 SV=2"	0.571	Down	0.000878145	GSR	56.256	12.163	2.9	2	2	2
hsa05412 Arrhythmogenic right ventricular cardiomyopathy (ARVC)	0.139858	5	1.79	Q14118	Dystroglycan OS=Homo sapiens OX=9606 GN=DAG1 PE=1 SV=2	0.518	Down	0.000451733	DAG1	97.44	80.899	10.4	8	10	8
hsa05412 Arrhythmogenic right ventricular cardiomyopathy (ARVC)	0.139858	5	1.79	P15924	Desmoplakin OS=Homo sapiens OX=9606 GN=DSP PE=1 SV=3	1.585	Up	0.000451733	DSP	331.77	248.02	9.2	23	24	23
hsa05412 Arrhythmogenic right ventricular cardiomyopathy (ARVC)	0.139858	5	1.79	P17661	Desmin OS=Homo sapiens OX=9606 GN=DES PE=1 SV=3	2.058	Up	0.000451733	DES	53.535	8.3677	7.7	4	6	1
hsa05412 Arrhythmogenic right ventricular cardiomyopathy (ARVC)	0.139858	5	1.79	P17302	Gap junction alpha-1 protein OS=Homo sapiens OX=9606 GN=GJA1 PE=1 SV=2	0.482	Down	0.000451733	GJA1	43.008	30.529	12.8	4	5	4
hsa05412 Arrhythmogenic right ventricular cardiomyopathy (ARVC)	0.139858	5	1.79	Q92629	Delta-sarcoglycan OS=Homo sapiens OX=9606 GN=SGCD PE=1 SV=2	0.63	Down	0.00162999	SGCD	32.071	18.882	11.4	3	3	3
hsa04530 Tight junction	0.448556	7	1.11	Q92797	Symplekin OS=Homo sapiens OX=9606 GN=SYMPK PE=1 SV=2	1.562	Up	0.00287702	SYMPK	141.15	44.203	7	7	8	7
hsa04530 Tight junction	0.448556	7	1.11	P68366	Tubulin alpha-4A chain OS=Homo sapiens OX=9606 GN=TUBA4A PE=1 SV=1	0.595	Down	0.00120629	TUBA4A	49.924	6.9972	32.8	12	32	1
hsa04530 Tight junction	0.448556	7	1.11	P42768	Wiskott-Aldrich syndrome protein OS=Homo sapiens OX=9606 GN=WAS PE=1 SV=4	2.237	Up	0.00128244	WAS	52.912	6.6004	2.6	1	1	1
hsa04530 Tight junction	0.448556	7	1.11	Q9BQE3	Tubulin alpha-1C chain OS=Homo sapiens OX=9606 GN=TUBA1C PE=1 SV=1	0.625	Down	0.000143218	TUBA1C	49.895	40.148	39.2	14	37	2
hsa04530 Tight junction	0.448556	7	1.11	Q9BX67	Junctional adhesion molecule C OS=Homo sapiens OX=9606 GN=JAM3 PE=1 SV=1	0.626	Down	0.00884413	JAM3	35.02	11.93	9	2	2	2
hsa04530 Tight junction	0.448556	7	1.11	P61586	Transforming protein RhoA OS=Homo sapiens OX=9606 GN=RHOA PE=1 SV=1	0.655	Down	0.000167054	RHOA	21.768	88.521	37.3	6	8	2
hsa04530 Tight junction	0.448556	7	1.11	Q8N3V7	Synaptopodin OS=Homo sapiens OX=9606 GN=SYNPO PE=1 SV=2	0.604	Down	0.00172145	SYNPO	99.462	20.642	3.2	2	3	2
hsa00310 Lysine degradation	0.859289	1	0.54	P05091	"Aldehyde dehydrogenase, mitochondrial OS=Homo sapiens OX=9606 GN=ALDH2 PE=1 SV=2"	1.523	Up	0.000971938	ALDH2	56.381	65.223	17.2	8	13	7
hsa05130 Pathogenic Escherichia coli infection	0.275357	5	1.41	P68371	Tubulin beta-4B chain OS=Homo sapiens OX=9606 GN=TUBB4B PE=1 SV=1	0.646	Down	0.00819374	TUBB4B	49.83	311.47	45.6	14	53	1
hsa05130 Pathogenic Escherichia coli infection	0.275357	5	1.41	P68366	Tubulin alpha-4A chain OS=Homo sapiens OX=9606 GN=TUBA4A PE=1 SV=1	0.595	Down	0.00120629	TUBA4A	49.924	6.9972	32.8	12	32	1
hsa05130 Pathogenic Escherichia coli infection	0.275357	5	1.41	P42768	Wiskott-Aldrich syndrome protein OS=Homo sapiens OX=9606 GN=WAS PE=1 SV=4	2.237	Up	0.00128244	WAS	52.912	6.6004	2.6	1	1	1
hsa05130 Pathogenic Escherichia coli infection	0.275357	5	1.41	Q9BQE3	Tubulin alpha-1C chain OS=Homo sapiens OX=9606 GN=TUBA1C PE=1 SV=1	0.625	Down	0.000143218	TUBA1C	49.895	40.148	39.2	14	37	2
hsa05130 Pathogenic Escherichia coli infection	0.275357	5	1.41	P61586	Transforming protein RhoA OS=Homo sapiens OX=9606 GN=RHOA PE=1 SV=1	0.655	Down	0.000167054	RHOA	21.768	88.521	37.3	6	8	2
hsa04730 Long-term depression	0.414997	3	1.29	P29992	Guanine nucleotide-binding protein subunit alpha-11 OS=Homo sapiens OX=9606 GN=GNA11 PE=1 SV=2	0.574	Down	0.000878145	GNA11	42.123	23.359	20.1	6	8	3
hsa04730 Long-term depression	0.414997	3	1.29	P63092	Guanine nucleotide-binding protein G(s) subunit alpha isoforms short OS=Homo sapiens OX=9606 GN=GNAS PE=1 SV=1	0.639	Down	0.0010571	GNAS	45.664	40.563	18.3	7	14	6
hsa04730 Long-term depression	0.414997	3	1.29	P63096	Guanine nucleotide-binding protein G(i) subunit alpha-1 OS=Homo sapiens OX=9606 GN=GNAI1 PE=1 SV=2	0.56	Down	0.00186684	GNAI1	40.361	25.929	18.9	6	11	3
hsa04151 PI3K-Akt signaling pathway	0.311153	10	1.21	P62879	Guanine nucleotide-binding protein G(I)/G(S)/G(T) subunit beta-2 OS=Homo sapiens OX=9606 GN=GNB2 PE=1 SV=3	0.631	Down	0.000175419	GNB2	37.331	102.54	25.6	8	14	3
hsa04151 PI3K-Akt signaling pathway	0.311153	10	1.21	P24821	Tenascin OS=Homo sapiens OX=9606 GN=TNC PE=1 SV=3	3.453	Up	0.000143218	TNC	240.85	210.8	10.7	17	18	17
hsa04151 PI3K-Akt signaling pathway	0.311153	10	1.21	P09619	Platelet-derived growth factor receptor beta OS=Homo sapiens OX=9606 GN=PDGFRB PE=1 SV=1	0.571	Down	0.00177519	PDGFRB	123.97	121.39	11.8	11	15	11
hsa04151 PI3K-Akt signaling pathway	0.311153	10	1.21	Q9UBI6	Guanine nucleotide-binding protein G(I)/G(S)/G(O) subunit gamma-12 OS=Homo sapiens OX=9606 GN=GNG12 PE=1 SV=3	0.533	Down	0.00112649	GNG12	8.0061	192.96	56.9	3	7	3
hsa04151 PI3K-Akt signaling pathway	0.311153	10	1.21	P07996	Thrombospondin-1 OS=Homo sapiens OX=9606 GN=THBS1 PE=1 SV=2	0.622	Down	0.00179613	THBS1	129.38	323.31	38.4	38	23	11
hsa04151 PI3K-Akt signaling pathway	0.311153	10	1.21	P12110	Collagen alpha-2(VI) chain OS=Homo sapiens OX=9606 GN=COL6A2 PE=1 SV=4	1.617	Up	0.000451733	COL6A2	108.58	131.38	16.3	11	15	11
hsa04151 PI3K-Akt signaling pathway	0.311153	10	1.21	P25116	Proteinase-activated receptor 1 OS=Homo sapiens OX=9606 GN=F2R PE=1 SV=2	0.64	Down	0.0030031	F2R	47.44	6.3708	3.3	1	1	1
hsa04151 PI3K-Akt signaling pathway	0.311153	10	1.21	P02458	Collagen alpha-1(II) chain OS=Homo sapiens OX=9606 GN=COL2A1 PE=1 SV=3	2.032	Up	0.000779304	COL2A1	141.78	6.5407	5.5	7	10	1
hsa04151 PI3K-Akt signaling pathway	0.311153	10	1.21	P12111	Collagen alpha-3(VI) chain OS=Homo sapiens OX=9606 GN=COL6A3 PE=1 SV=5	1.903	Up	0.000143218	COL6A3	343.67	323.31	16.8	46	59	46
hsa04151 PI3K-Akt signaling pathway	0.311153	10	1.21	P35442	Thrombospondin-2 OS=Homo sapiens OX=9606 GN=THBS2 PE=1 SV=2	0.422	Down	0.000170232	THBS2	129.99	24.174	4.9	5	5	3
hsa05031 Amphetamine addiction	0.0265202	4	3.31	P63092	Guanine nucleotide-binding protein G(s) subunit alpha isoforms short OS=Homo sapiens OX=9606 GN=GNAS PE=1 SV=1	0.639	Down	0.0010571	GNAS	45.664	40.563	18.3	7	14	6
hsa05031 Amphetamine addiction	0.0265202	4	3.31	P0DP25	Calmodulin-3 OS=Homo sapiens OX=9606 GN=CALM3 PE=1 SV=1	0.578	Down	0.000143218	CALM3	16.837	91.732	36.9	5	15	3
hsa05031 Amphetamine addiction	0.0265202	4	3.31	Q13557	Calcium/calmodulin-dependent protein kinase type II subunit delta OS=Homo sapiens OX=9606 GN=CAMK2D PE=1 SV=3	0.607	Down	0.000143218	CAMK2D	56.369	44.798	13.8	6	8	5
hsa05031 Amphetamine addiction	0.0265202	4	3.31	Q12879	"Glutamate receptor ionotropic, NMDA 2A OS=Homo sapiens OX=9606 GN=GRIN2A PE=1 SV=1"	1.827	Up	0.0191224	GRIN2A	165.28	6.0968	0.7	1	1	1
