# Supplementary material for: Comparative Proteomics Analysis for Elucidating the Interaction Between Host Cells and Toxoplasma gondii
Source: Front Cell Infect Microbiol. 2021 May 13;11:643001. doi: 10.3389/fcimb.2021.643001 (PMC8158437; doi:10.3389/fcimb.2021.643001)
Supplement: Supplementary file 5 [file Table_5.xlsx]

## Sheet: Table A
Table A GO enrichment of upregulated DEPs in HT Vs. T group.
GO Terms Level 1	GO Terms ID	GO Terms Level	GO Terms Description	Fisher's exact test P value	Protein accession	Protein description	Ratio	Regulated Type	P value	Gene name	MW [kDa]	Score	Coverage [%]	Peptides	PSMs	Unique peptides	H1	H2	H3	HT1	HT2	HT3	T1	T2	T3
Cellular Component	GO:0019012	2	virion	0.18579	B9PJJ4	Small nuclear ribonucleoprotein Sm D3 OS=Toxoplasma gondii (strain ATCC 50861 / VEG) OX=432359 GN=BN1205_093790 PE=3 SV=1	8.379	Up	0.0317927	BN1205_093790	14.411	12.597	14.5	2	2	2	0.089	0.118		2.141	2.14	2.171	0.104	0.306	0.36
Cellular Component	GO:0019012	2	virion	0.18579	A0A0F7UPB4	Small nuclear ribonucleoprotein OS=Toxoplasma gondii (strain ATCC 50861 / VEG) OX=432359 GN=BN1205_038880 PE=4 SV=1	2.441	Up	0.000424137	BN1205_038880	24.897	5.809	4.7	1	1	1	0.419	0.431	0.346	1.826	1.937	1.77	0.658	0.797	0.812
Cellular Component	GO:0043228	3	non-membrane-bounded organelle	0.000865171	B6KLD4	"Ribosomal protein L32, putative OS=Toxoplasma gondii (strain ATCC 50861 / VEG) OX=432359 GN=BN1205_108820 PE=4 SV=1"	1.734	Up	0.0121415	BN1205_108820	15.617	15.181	13.4	2	2	2	0.286	0.278	0.236	1.597	2.284	1.693	1.141	1.083	0.991
Cellular Component	GO:0043228	3	non-membrane-bounded organelle	0.000865171	B9PJK2	"Ribosomal protein L11, putative OS=Toxoplasma gondii (strain ATCC 50861 / VEG) OX=432359 GN=BN1205_093880 PE=3 SV=1"	1.52	Up	0.00169319	BN1205_093880	20.199	69.208	11.4	2	4	2	0.375	0.334	0.289	1.704	1.875	1.685	1.204	1.068	1.191
Cellular Component	GO:0043228	3	non-membrane-bounded organelle	0.000865171	B9PIA9	H/ACA ribonucleoprotein complex subunit OS=Toxoplasma gondii (strain ATCC 50861 / VEG) OX=432359 GN=BN1205_019480 PE=3 SV=1	1.68	Up	0.000781942	BN1205_019480	20.931	18.562	6.2	1	2	1	0.445	0.44	0.4	1.723	1.638	1.741	1.088	1.023	0.926
Cellular Component	GO:0043228	3	non-membrane-bounded organelle	0.000865171	B9PNQ2	60S ribosomal protein L36 OS=Toxoplasma gondii (strain ATCC 50861 / VEG) OX=432359 GN=BN1205_036110 PE=3 SV=1	1.581	Up	0.00345773	BN1205_036110	11.407	8.4679	10.9	1	1	1	0.161	0.182	0.105	1.952	1.879	1.968	1.067	1.342	1.258
Cellular Component	GO:0043228	3	non-membrane-bounded organelle	0.000865171	B9PTX0	"60S ribosomal protein L10, putative OS=Toxoplasma gondii (strain ATCC 50861 / VEG) OX=432359 GN=BN1205_082480 PE=4 SV=1"	1.528	Up	0.00272037	BN1205_082480	24.801	25.111	14.5	3	4	3	0.284	0.256	0.204	1.875	1.712	1.774	1.222	1.239	1.048
Cellular Component	GO:0043228	3	non-membrane-bounded organelle	0.000865171	B9Q1A7	"60s ribosomal protein L31, putative OS=Toxoplasma gondii (strain ATCC 50861 / VEG) OX=432359 GN=BN1205_080490 PE=4 SV=1"	3.933	Up	2.79e-05	BN1205_080490	14.355	21.163	20.8	2	4	2	0.257	0.24	0.187	2.174	2.103	2.118	0.508	0.592	0.526
Cellular Component	GO:0043228	3	non-membrane-bounded organelle	0.000865171	B9PJR5	"Ribosomal protein L22, putative OS=Toxoplasma gondii (strain ATCC 50861 / VEG) OX=432359 GN=BN1205_094570 PE=3 SV=1"	1.544	Up	0.00310365	BN1205_094570	16.344	43.512	27.9	4	7	4	0.225	0.168	0.143	1.815	1.966	1.807	1.074	1.299	1.245
Cellular Component	GO:0043228	3	non-membrane-bounded organelle	0.000865171	B9PNK6	Histone H4 OS=Toxoplasma gondii (strain ATCC 50861 / VEG) OX=432359 GN=BN1205_092350 PE=3 SV=1	3.224	Up	2.52e-05	BN1205_092350	11.439	44.899	50.5	6	11	4	0.175	0.172	0.103	2.035	2.109	2.079	0.615	0.633	0.682
Cellular Component	GO:0043228	3	non-membrane-bounded organelle	0.000865171	A0A125YKH1	40S ribosomal protein S24 OS=Toxoplasma gondii (strain ATCC 50861 / VEG) OX=432359 GN=TGVEG_215460 PE=1 SV=1	2.413	Up	7.85e-05	TGVEG_215460	30.375	30.543	14.2	3	4	3	0.218	0.235	0.157	2.049	2.067	1.928	0.821	0.881	0.803
Cellular Component	GO:0043228	3	non-membrane-bounded organelle	0.000865171	B9PVB9	Eukaryotic translation initiation factor 6 OS=Toxoplasma gondii (strain ATCC 50861 / VEG) OX=432359 GN=EIF6 PE=3 SV=3	1.791	Up	0.00864921	EIF6	28.573	21.513	10.2	2	2	2	0.478	0.531	0.395	1.673	1.67	1.711	0.89	0.897	1.035
Cellular Component	GO:0043228	3	non-membrane-bounded organelle	0.000865171	B9PP49	40S ribosomal protein S26 OS=Toxoplasma gondii (strain ATCC 50861 / VEG) OX=432359 GN=BN1205_103450 PE=1 SV=1	7.37	Up	0.000153356	BN1205_103450	12.725	38.089	10.7	1	2	1	0.187	0.149	0.102	2.359	2.49	2.145	0.259	0.315	0.375
Cellular Component	GO:0043228	3	non-membrane-bounded organelle	0.000865171	A0A125YSG6	"40S ribosomal protein S13, putative OS=Toxoplasma gondii (strain ATCC 50861 / VEG) OX=432359 GN=BN1205_017665 PE=1 SV=1"	1.954	Up	0.00199879	BN1205_017665	17.176	25.417	17.9	4	4	4	0.246	0.239	0.184	2.038	1.871	1.933	1.104	1.045	0.841
Cellular Component	GO:0043228	3	non-membrane-bounded organelle	0.000865171	A0A125YS49	Structural maintenance of chromosomes protein OS=Toxoplasma gondii (strain ATCC 50861 / VEG) OX=432359 GN=TGVEG_231170 PE=3 SV=1	3.762	Up	0.000114808	TGVEG_231170	170.44	5.8238	0.5	1	1	1	0.265	0.195	0.138	2.247	2.124	2.103	0.504	0.599	0.618
Cellular Component	GO:0043228	3	non-membrane-bounded organelle	0.000865171	B9PN66	Ribosomal protein L15 OS=Toxoplasma gondii (strain ATCC 50861 / VEG) OX=432359 GN=BN1205_069230 PE=3 SV=1	2.369	Up	7.85e-05	BN1205_069230	24.325	26.257	21	4	7	4	0.231	0.226	0.168	2.042	2.175	2.024	0.84	0.9	0.895
Cellular Component	GO:0043228	3	non-membrane-bounded organelle	0.000865171	A0A125YRD7	Ribosomal protein RPS25 OS=Toxoplasma gondii (strain ATCC 50861 / VEG) OX=432359 GN=TGVEG_231140 PE=4 SV=1	4.51	Up	0.0135932	TGVEG_231140	18.682	11.198	9.9	2	2	2	0.103	0.11		1.999	2.116	2.064	0.328	0.581	0.461
Cellular Component	GO:0043228	3	non-membrane-bounded organelle	0.000865171	B9PRM0	Histone H2B OS=Toxoplasma gondii (strain ATCC 50861 / VEG) OX=432359 GN=BN1205_000470 PE=3 SV=1	2.791	Up	0.000153356	BN1205_000470	12.575	26.055	33	5	12	4	0.278	0.345	0.224	2.064	2.133	1.84	0.705	0.776	0.682
Cellular Component	GO:0044815	3	DNA packaging complex	0.0445677	B9PRM0	Histone H2B OS=Toxoplasma gondii (strain ATCC 50861 / VEG) OX=432359 GN=BN1205_000470 PE=3 SV=1	2.791	Up	0.000153356	BN1205_000470	12.575	26.055	33	5	12	4	0.278	0.345	0.224	2.064	2.133	1.84	0.705	0.776	0.682
Cellular Component	GO:0044815	3	DNA packaging complex	0.0445677	B9PNK6	Histone H4 OS=Toxoplasma gondii (strain ATCC 50861 / VEG) OX=432359 GN=BN1205_092350 PE=3 SV=1	3.224	Up	2.52e-05	BN1205_092350	11.439	44.899	50.5	6	11	4	0.175	0.172	0.103	2.035	2.109	2.079	0.615	0.633	0.682
Cellular Component	GO:0043233	4	organelle lumen	0.351713	B9PVB9	Eukaryotic translation initiation factor 6 OS=Toxoplasma gondii (strain ATCC 50861 / VEG) OX=432359 GN=EIF6 PE=3 SV=3	1.791	Up	0.00864921	EIF6	28.573	21.513	10.2	2	2	2	0.478	0.531	0.395	1.673	1.67	1.711	0.89	0.897	1.035
Cellular Component	GO:0043233	4	organelle lumen	0.351713	B9PIA9	H/ACA ribonucleoprotein complex subunit OS=Toxoplasma gondii (strain ATCC 50861 / VEG) OX=432359 GN=BN1205_019480 PE=3 SV=1	1.68	Up	0.000781942	BN1205_019480	20.931	18.562	6.2	1	2	1	0.445	0.44	0.4	1.723	1.638	1.741	1.088	1.023	0.926
Cellular Component	GO:0005840	8	ribosome	0.0108604	B6KLD4	"Ribosomal protein L32, putative OS=Toxoplasma gondii (strain ATCC 50861 / VEG) OX=432359 GN=BN1205_108820 PE=4 SV=1"	1.734	Up	0.0121415	BN1205_108820	15.617	15.181	13.4	2	2	2	0.286	0.278	0.236	1.597	2.284	1.693	1.141	1.083	0.991
Cellular Component	GO:0005840	8	ribosome	0.0108604	B9PJK2	"Ribosomal protein L11, putative OS=Toxoplasma gondii (strain ATCC 50861 / VEG) OX=432359 GN=BN1205_093880 PE=3 SV=1"	1.52	Up	0.00169319	BN1205_093880	20.199	69.208	11.4	2	4	2	0.375	0.334	0.289	1.704	1.875	1.685	1.204	1.068	1.191
Cellular Component	GO:0005840	8	ribosome	0.0108604	B9PNQ2	60S ribosomal protein L36 OS=Toxoplasma gondii (strain ATCC 50861 / VEG) OX=432359 GN=BN1205_036110 PE=3 SV=1	1.581	Up	0.00345773	BN1205_036110	11.407	8.4679	10.9	1	1	1	0.161	0.182	0.105	1.952	1.879	1.968	1.067	1.342	1.258
Cellular Component	GO:0005840	8	ribosome	0.0108604	B9PTX0	"60S ribosomal protein L10, putative OS=Toxoplasma gondii (strain ATCC 50861 / VEG) OX=432359 GN=BN1205_082480 PE=4 SV=1"	1.528	Up	0.00272037	BN1205_082480	24.801	25.111	14.5	3	4	3	0.284	0.256	0.204	1.875	1.712	1.774	1.222	1.239	1.048
Cellular Component	GO:0005840	8	ribosome	0.0108604	B9Q1A7	"60s ribosomal protein L31, putative OS=Toxoplasma gondii (strain ATCC 50861 / VEG) OX=432359 GN=BN1205_080490 PE=4 SV=1"	3.933	Up	2.79e-05	BN1205_080490	14.355	21.163	20.8	2	4	2	0.257	0.24	0.187	2.174	2.103	2.118	0.508	0.592	0.526
Cellular Component	GO:0005840	8	ribosome	0.0108604	B9PJR5	"Ribosomal protein L22, putative OS=Toxoplasma gondii (strain ATCC 50861 / VEG) OX=432359 GN=BN1205_094570 PE=3 SV=1"	1.544	Up	0.00310365	BN1205_094570	16.344	43.512	27.9	4	7	4	0.225	0.168	0.143	1.815	1.966	1.807	1.074	1.299	1.245
Cellular Component	GO:0005840	8	ribosome	0.0108604	A0A125YKH1	40S ribosomal protein S24 OS=Toxoplasma gondii (strain ATCC 50861 / VEG) OX=432359 GN=TGVEG_215460 PE=1 SV=1	2.413	Up	7.85e-05	TGVEG_215460	30.375	30.543	14.2	3	4	3	0.218	0.235	0.157	2.049	2.067	1.928	0.821	0.881	0.803
Cellular Component	GO:0005840	8	ribosome	0.0108604	B9PP49	40S ribosomal protein S26 OS=Toxoplasma gondii (strain ATCC 50861 / VEG) OX=432359 GN=BN1205_103450 PE=1 SV=1	7.37	Up	0.000153356	BN1205_103450	12.725	38.089	10.7	1	2	1	0.187	0.149	0.102	2.359	2.49	2.145	0.259	0.315	0.375
Cellular Component	GO:0005840	8	ribosome	0.0108604	A0A125YSG6	"40S ribosomal protein S13, putative OS=Toxoplasma gondii (strain ATCC 50861 / VEG) OX=432359 GN=BN1205_017665 PE=1 SV=1"	1.954	Up	0.00199879	BN1205_017665	17.176	25.417	17.9	4	4	4	0.246	0.239	0.184	2.038	1.871	1.933	1.104	1.045	0.841
Cellular Component	GO:0005840	8	ribosome	0.0108604	B9PN66	Ribosomal protein L15 OS=Toxoplasma gondii (strain ATCC 50861 / VEG) OX=432359 GN=BN1205_069230 PE=3 SV=1	2.369	Up	7.85e-05	BN1205_069230	24.325	26.257	21	4	7	4	0.231	0.226	0.168	2.042	2.175	2.024	0.84	0.9	0.895
Cellular Component	GO:0005840	8	ribosome	0.0108604	A0A125YRD7	Ribosomal protein RPS25 OS=Toxoplasma gondii (strain ATCC 50861 / VEG) OX=432359 GN=TGVEG_231140 PE=4 SV=1	4.51	Up	0.0135932	TGVEG_231140	18.682	11.198	9.9	2	2	2	0.103	0.11		1.999	2.116	2.064	0.328	0.581	0.461
Cellular Component	GO:0031981	10	nuclear lumen	0.268616	B9PVB9	Eukaryotic translation initiation factor 6 OS=Toxoplasma gondii (strain ATCC 50861 / VEG) OX=432359 GN=EIF6 PE=3 SV=3	1.791	Up	0.00864921	EIF6	28.573	21.513	10.2	2	2	2	0.478	0.531	0.395	1.673	1.67	1.711	0.89	0.897	1.035
Cellular Component	GO:0031981	10	nuclear lumen	0.268616	B9PIA9	H/ACA ribonucleoprotein complex subunit OS=Toxoplasma gondii (strain ATCC 50861 / VEG) OX=432359 GN=BN1205_019480 PE=3 SV=1	1.68	Up	0.000781942	BN1205_019480	20.931	18.562	6.2	1	2	1	0.445	0.44	0.4	1.723	1.638	1.741	1.088	1.023	0.926
Cellular Component	GO:0005730	11	nucleolus	0.133234	B9PVB9	Eukaryotic translation initiation factor 6 OS=Toxoplasma gondii (strain ATCC 50861 / VEG) OX=432359 GN=EIF6 PE=3 SV=3	1.791	Up	0.00864921	EIF6	28.573	21.513	10.2	2	2	2	0.478	0.531	0.395	1.673	1.67	1.711	0.89	0.897	1.035
Cellular Component	GO:0005730	11	nucleolus	0.133234	B9PIA9	H/ACA ribonucleoprotein complex subunit OS=Toxoplasma gondii (strain ATCC 50861 / VEG) OX=432359 GN=BN1205_019480 PE=3 SV=1	1.68	Up	0.000781942	BN1205_019480	20.931	18.562	6.2	1	2	1	0.445	0.44	0.4	1.723	1.638	1.741	1.088	1.023	0.926
Cellular Component	GO:0000786	11	nucleosome	0.0445677	B9PRM0	Histone H2B OS=Toxoplasma gondii (strain ATCC 50861 / VEG) OX=432359 GN=BN1205_000470 PE=3 SV=1	2.791	Up	0.000153356	BN1205_000470	12.575	26.055	33	5	12	4	0.278	0.345	0.224	2.064	2.133	1.84	0.705	0.776	0.682
Cellular Component	GO:0000786	11	nucleosome	0.0445677	B9PNK6	Histone H4 OS=Toxoplasma gondii (strain ATCC 50861 / VEG) OX=432359 GN=BN1205_092350 PE=3 SV=1	3.224	Up	2.52e-05	BN1205_092350	11.439	44.899	50.5	6	11	4	0.175	0.172	0.103	2.035	2.109	2.079	0.615	0.633	0.682
Cellular Component	GO:0000785	10	chromatin	0.0445677	B9PRM0	Histone H2B OS=Toxoplasma gondii (strain ATCC 50861 / VEG) OX=432359 GN=BN1205_000470 PE=3 SV=1	2.791	Up	0.000153356	BN1205_000470	12.575	26.055	33	5	12	4	0.278	0.345	0.224	2.064	2.133	1.84	0.705	0.776	0.682
Cellular Component	GO:0000785	10	chromatin	0.0445677	B9PNK6	Histone H4 OS=Toxoplasma gondii (strain ATCC 50861 / VEG) OX=432359 GN=BN1205_092350 PE=3 SV=1	3.224	Up	2.52e-05	BN1205_092350	11.439	44.899	50.5	6	11	4	0.175	0.172	0.103	2.035	2.109	2.079	0.615	0.633	0.682
Cellular Component	GO:1990904	3	ribonucleoprotein complex	0.0258681	B6KLD4	"Ribosomal protein L32, putative OS=Toxoplasma gondii (strain ATCC 50861 / VEG) OX=432359 GN=BN1205_108820 PE=4 SV=1"	1.734	Up	0.0121415	BN1205_108820	15.617	15.181	13.4	2	2	2	0.286	0.278	0.236	1.597	2.284	1.693	1.141	1.083	0.991
Cellular Component	GO:1990904	3	ribonucleoprotein complex	0.0258681	B9PJK2	"Ribosomal protein L11, putative OS=Toxoplasma gondii (strain ATCC 50861 / VEG) OX=432359 GN=BN1205_093880 PE=3 SV=1"	1.52	Up	0.00169319	BN1205_093880	20.199	69.208	11.4	2	4	2	0.375	0.334	0.289	1.704	1.875	1.685	1.204	1.068	1.191
Cellular Component	GO:1990904	3	ribonucleoprotein complex	0.0258681	B9PJJ4	Small nuclear ribonucleoprotein Sm D3 OS=Toxoplasma gondii (strain ATCC 50861 / VEG) OX=432359 GN=BN1205_093790 PE=3 SV=1	8.379	Up	0.0317927	BN1205_093790	14.411	12.597	14.5	2	2	2	0.089	0.118		2.141	2.14	2.171	0.104	0.306	0.36
Cellular Component	GO:1990904	3	ribonucleoprotein complex	0.0258681	B9PIA9	H/ACA ribonucleoprotein complex subunit OS=Toxoplasma gondii (strain ATCC 50861 / VEG) OX=432359 GN=BN1205_019480 PE=3 SV=1	1.68	Up	0.000781942	BN1205_019480	20.931	18.562	6.2	1	2	1	0.445	0.44	0.4	1.723	1.638	1.741	1.088	1.023	0.926
Cellular Component	GO:1990904	3	ribonucleoprotein complex	0.0258681	B9PNQ2	60S ribosomal protein L36 OS=Toxoplasma gondii (strain ATCC 50861 / VEG) OX=432359 GN=BN1205_036110 PE=3 SV=1	1.581	Up	0.00345773	BN1205_036110	11.407	8.4679	10.9	1	1	1	0.161	0.182	0.105	1.952	1.879	1.968	1.067	1.342	1.258
Cellular Component	GO:1990904	3	ribonucleoprotein complex	0.0258681	B9PTX0	"60S ribosomal protein L10, putative OS=Toxoplasma gondii (strain ATCC 50861 / VEG) OX=432359 GN=BN1205_082480 PE=4 SV=1"	1.528	Up	0.00272037	BN1205_082480	24.801	25.111	14.5	3	4	3	0.284	0.256	0.204	1.875	1.712	1.774	1.222	1.239	1.048
Cellular Component	GO:1990904	3	ribonucleoprotein complex	0.0258681	B9Q1A7	"60s ribosomal protein L31, putative OS=Toxoplasma gondii (strain ATCC 50861 / VEG) OX=432359 GN=BN1205_080490 PE=4 SV=1"	3.933	Up	2.79e-05	BN1205_080490	14.355	21.163	20.8	2	4	2	0.257	0.24	0.187	2.174	2.103	2.118	0.508	0.592	0.526
Cellular Component	GO:1990904	3	ribonucleoprotein complex	0.0258681	B9PJR5	"Ribosomal protein L22, putative OS=Toxoplasma gondii (strain ATCC 50861 / VEG) OX=432359 GN=BN1205_094570 PE=3 SV=1"	1.544	Up	0.00310365	BN1205_094570	16.344	43.512	27.9	4	7	4	0.225	0.168	0.143	1.815	1.966	1.807	1.074	1.299	1.245
Cellular Component	GO:1990904	3	ribonucleoprotein complex	0.0258681	A0A0F7UPB4	Small nuclear ribonucleoprotein OS=Toxoplasma gondii (strain ATCC 50861 / VEG) OX=432359 GN=BN1205_038880 PE=4 SV=1	2.441	Up	0.000424137	BN1205_038880	24.897	5.809	4.7	1	1	1	0.419	0.431	0.346	1.826	1.937	1.77	0.658	0.797	0.812
Cellular Component	GO:1990904	3	ribonucleoprotein complex	0.0258681	A0A125YKH1	40S ribosomal protein S24 OS=Toxoplasma gondii (strain ATCC 50861 / VEG) OX=432359 GN=TGVEG_215460 PE=1 SV=1	2.413	Up	7.85e-05	TGVEG_215460	30.375	30.543	14.2	3	4	3	0.218	0.235	0.157	2.049	2.067	1.928	0.821	0.881	0.803
Cellular Component	GO:1990904	3	ribonucleoprotein complex	0.0258681	B9PP49	40S ribosomal protein S26 OS=Toxoplasma gondii (strain ATCC 50861 / VEG) OX=432359 GN=BN1205_103450 PE=1 SV=1	7.37	Up	0.000153356	BN1205_103450	12.725	38.089	10.7	1	2	1	0.187	0.149	0.102	2.359	2.49	2.145	0.259	0.315	0.375
Cellular Component	GO:1990904	3	ribonucleoprotein complex	0.0258681	A0A125YSG6	"40S ribosomal protein S13, putative OS=Toxoplasma gondii (strain ATCC 50861 / VEG) OX=432359 GN=BN1205_017665 PE=1 SV=1"	1.954	Up	0.00199879	BN1205_017665	17.176	25.417	17.9	4	4	4	0.246	0.239	0.184	2.038	1.871	1.933	1.104	1.045	0.841
Cellular Component	GO:1990904	3	ribonucleoprotein complex	0.0258681	B9PN66	Ribosomal protein L15 OS=Toxoplasma gondii (strain ATCC 50861 / VEG) OX=432359 GN=BN1205_069230 PE=3 SV=1	2.369	Up	7.85e-05	BN1205_069230	24.325	26.257	21	4	7	4	0.231	0.226	0.168	2.042	2.175	2.024	0.84	0.9	0.895
Cellular Component	GO:1990904	3	ribonucleoprotein complex	0.0258681	A0A125YRD7	Ribosomal protein RPS25 OS=Toxoplasma gondii (strain ATCC 50861 / VEG) OX=432359 GN=TGVEG_231140 PE=4 SV=1	4.51	Up	0.0135932	TGVEG_231140	18.682	11.198	9.9	2	2	2	0.103	0.11		1.999	2.116	2.064	0.328	0.581	0.461
Cellular Component	GO:0030529	6	intracellular ribonucleoprotein complex	0.0258681	B6KLD4	"Ribosomal protein L32, putative OS=Toxoplasma gondii (strain ATCC 50861 / VEG) OX=432359 GN=BN1205_108820 PE=4 SV=1"	1.734	Up	0.0121415	BN1205_108820	15.617	15.181	13.4	2	2	2	0.286	0.278	0.236	1.597	2.284	1.693	1.141	1.083	0.991
Cellular Component	GO:0030529	6	intracellular ribonucleoprotein complex	0.0258681	B9PJK2	"Ribosomal protein L11, putative OS=Toxoplasma gondii (strain ATCC 50861 / VEG) OX=432359 GN=BN1205_093880 PE=3 SV=1"	1.52	Up	0.00169319	BN1205_093880	20.199	69.208	11.4	2	4	2	0.375	0.334	0.289	1.704	1.875	1.685	1.204	1.068	1.191
Cellular Component	GO:0030529	6	intracellular ribonucleoprotein complex	0.0258681	B9PJJ4	Small nuclear ribonucleoprotein Sm D3 OS=Toxoplasma gondii (strain ATCC 50861 / VEG) OX=432359 GN=BN1205_093790 PE=3 SV=1	8.379	Up	0.0317927	BN1205_093790	14.411	12.597	14.5	2	2	2	0.089	0.118		2.141	2.14	2.171	0.104	0.306	0.36
Cellular Component	GO:0030529	6	intracellular ribonucleoprotein complex	0.0258681	B9PIA9	H/ACA ribonucleoprotein complex subunit OS=Toxoplasma gondii (strain ATCC 50861 / VEG) OX=432359 GN=BN1205_019480 PE=3 SV=1	1.68	Up	0.000781942	BN1205_019480	20.931	18.562	6.2	1	2	1	0.445	0.44	0.4	1.723	1.638	1.741	1.088	1.023	0.926
Cellular Component	GO:0030529	6	intracellular ribonucleoprotein complex	0.0258681	B9PNQ2	60S ribosomal protein L36 OS=Toxoplasma gondii (strain ATCC 50861 / VEG) OX=432359 GN=BN1205_036110 PE=3 SV=1	1.581	Up	0.00345773	BN1205_036110	11.407	8.4679	10.9	1	1	1	0.161	0.182	0.105	1.952	1.879	1.968	1.067	1.342	1.258
Cellular Component	GO:0030529	6	intracellular ribonucleoprotein complex	0.0258681	B9PTX0	"60S ribosomal protein L10, putative OS=Toxoplasma gondii (strain ATCC 50861 / VEG) OX=432359 GN=BN1205_082480 PE=4 SV=1"	1.528	Up	0.00272037	BN1205_082480	24.801	25.111	14.5	3	4	3	0.284	0.256	0.204	1.875	1.712	1.774	1.222	1.239	1.048
Cellular Component	GO:0030529	6	intracellular ribonucleoprotein complex	0.0258681	B9Q1A7	"60s ribosomal protein L31, putative OS=Toxoplasma gondii (strain ATCC 50861 / VEG) OX=432359 GN=BN1205_080490 PE=4 SV=1"	3.933	Up	2.79e-05	BN1205_080490	14.355	21.163	20.8	2	4	2	0.257	0.24	0.187	2.174	2.103	2.118	0.508	0.592	0.526
Cellular Component	GO:0030529	6	intracellular ribonucleoprotein complex	0.0258681	B9PJR5	"Ribosomal protein L22, putative OS=Toxoplasma gondii (strain ATCC 50861 / VEG) OX=432359 GN=BN1205_094570 PE=3 SV=1"	1.544	Up	0.00310365	BN1205_094570	16.344	43.512	27.9	4	7	4	0.225	0.168	0.143	1.815	1.966	1.807	1.074	1.299	1.245
Cellular Component	GO:0030529	6	intracellular ribonucleoprotein complex	0.0258681	A0A0F7UPB4	Small nuclear ribonucleoprotein OS=Toxoplasma gondii (strain ATCC 50861 / VEG) OX=432359 GN=BN1205_038880 PE=4 SV=1	2.441	Up	0.000424137	BN1205_038880	24.897	5.809	4.7	1	1	1	0.419	0.431	0.346	1.826	1.937	1.77	0.658	0.797	0.812
Cellular Component	GO:0030529	6	intracellular ribonucleoprotein complex	0.0258681	A0A125YKH1	40S ribosomal protein S24 OS=Toxoplasma gondii (strain ATCC 50861 / VEG) OX=432359 GN=TGVEG_215460 PE=1 SV=1	2.413	Up	7.85e-05	TGVEG_215460	30.375	30.543	14.2	3	4	3	0.218	0.235	0.157	2.049	2.067	1.928	0.821	0.881	0.803
Cellular Component	GO:0030529	6	intracellular ribonucleoprotein complex	0.0258681	B9PP49	40S ribosomal protein S26 OS=Toxoplasma gondii (strain ATCC 50861 / VEG) OX=432359 GN=BN1205_103450 PE=1 SV=1	7.37	Up	0.000153356	BN1205_103450	12.725	38.089	10.7	1	2	1	0.187	0.149	0.102	2.359	2.49	2.145	0.259	0.315	0.375
Cellular Component	GO:0030529	6	intracellular ribonucleoprotein complex	0.0258681	A0A125YSG6	"40S ribosomal protein S13, putative OS=Toxoplasma gondii (strain ATCC 50861 / VEG) OX=432359 GN=BN1205_017665 PE=1 SV=1"	1.954	Up	0.00199879	BN1205_017665	17.176	25.417	17.9	4	4	4	0.246	0.239	0.184	2.038	1.871	1.933	1.104	1.045	0.841
Cellular Component	GO:0030529	6	intracellular ribonucleoprotein complex	0.0258681	B9PN66	Ribosomal protein L15 OS=Toxoplasma gondii (strain ATCC 50861 / VEG) OX=432359 GN=BN1205_069230 PE=3 SV=1	2.369	Up	7.85e-05	BN1205_069230	24.325	26.257	21	4	7	4	0.231	0.226	0.168	2.042	2.175	2.024	0.84	0.9	0.895
Cellular Component	GO:0030529	6	intracellular ribonucleoprotein complex	0.0258681	A0A125YRD7	Ribosomal protein RPS25 OS=Toxoplasma gondii (strain ATCC 50861 / VEG) OX=432359 GN=TGVEG_231140 PE=4 SV=1	4.51	Up	0.0135932	TGVEG_231140	18.682	11.198	9.9	2	2	2	0.103	0.11		1.999	2.116	2.064	0.328	0.581	0.461
Cellular Component	GO:0019028	4	viral capsid	0.18579	B9PJJ4	Small nuclear ribonucleoprotein Sm D3 OS=Toxoplasma gondii (strain ATCC 50861 / VEG) OX=432359 GN=BN1205_093790 PE=3 SV=1	8.379	Up	0.0317927	BN1205_093790	14.411	12.597	14.5	2	2	2	0.089	0.118		2.141	2.14	2.171	0.104	0.306	0.36
Cellular Component	GO:0019028	4	viral capsid	0.18579	A0A0F7UPB4	Small nuclear ribonucleoprotein OS=Toxoplasma gondii (strain ATCC 50861 / VEG) OX=432359 GN=BN1205_038880 PE=4 SV=1	2.441	Up	0.000424137	BN1205_038880	24.897	5.809	4.7	1	1	1	0.419	0.431	0.346	1.826	1.937	1.77	0.658	0.797	0.812
Cellular Component	GO:0042555	4	MCM complex	0.0280304	A0A125YWU4	DNA helicase OS=Toxoplasma gondii (strain ATCC 50861 / VEG) OX=432359 GN=BN1205_030920 PE=3 SV=1	3.726	Up	0.0173004	BN1205_030920	117.27	18.319	3.3	3	3	3	0.319	0.289	0.271	2.382	1.881	1.922	0.257	0.656	0.747
Cellular Component	GO:0042555	4	MCM complex	0.0280304	V4ZAT4	DNA replication licensing factor MCM7 OS=Toxoplasma gondii (strain ATCC 50861 / VEG) OX=432359 GN=MCM7 PE=3 SV=1	2.889	Up	0.003356	MCM7	96.758	14.96	2.9	2	3	2	0.201	0.197	0.124	2.221	2.197	1.935	0.528	0.879	0.792
Cellular Component	GO:0044427	9	chromosomal part	0.0445677	B9PRM0	Histone H2B OS=Toxoplasma gondii (strain ATCC 50861 / VEG) OX=432359 GN=BN1205_000470 PE=3 SV=1	2.791	Up	0.000153356	BN1205_000470	12.575	26.055	33	5	12	4	0.278	0.345	0.224	2.064	2.133	1.84	0.705	0.776	0.682
Cellular Component	GO:0044427	9	chromosomal part	0.0445677	B9PNK6	Histone H4 OS=Toxoplasma gondii (strain ATCC 50861 / VEG) OX=432359 GN=BN1205_092350 PE=3 SV=1	3.224	Up	2.52e-05	BN1205_092350	11.439	44.899	50.5	6	11	4	0.175	0.172	0.103	2.035	2.109	2.079	0.615	0.633	0.682
Cellular Component	GO:0031974	2	membrane-enclosed lumen	0.351713	B9PVB9	Eukaryotic translation initiation factor 6 OS=Toxoplasma gondii (strain ATCC 50861 / VEG) OX=432359 GN=EIF6 PE=3 SV=3	1.791	Up	0.00864921	EIF6	28.573	21.513	10.2	2	2	2	0.478	0.531	0.395	1.673	1.67	1.711	0.89	0.897	1.035
Cellular Component	GO:0031974	2	membrane-enclosed lumen	0.351713	B9PIA9	H/ACA ribonucleoprotein complex subunit OS=Toxoplasma gondii (strain ATCC 50861 / VEG) OX=432359 GN=BN1205_019480 PE=3 SV=1	1.68	Up	0.000781942	BN1205_019480	20.931	18.562	6.2	1	2	1	0.445	0.44	0.4	1.723	1.638	1.741	1.088	1.023	0.926
Cellular Component	GO:0070013	7	intracellular organelle lumen	0.351713	B9PVB9	Eukaryotic translation initiation factor 6 OS=Toxoplasma gondii (strain ATCC 50861 / VEG) OX=432359 GN=EIF6 PE=3 SV=3	1.791	Up	0.00864921	EIF6	28.573	21.513	10.2	2	2	2	0.478	0.531	0.395	1.673	1.67	1.711	0.89	0.897	1.035
Cellular Component	GO:0070013	7	intracellular organelle lumen	0.351713	B9PIA9	H/ACA ribonucleoprotein complex subunit OS=Toxoplasma gondii (strain ATCC 50861 / VEG) OX=432359 GN=BN1205_019480 PE=3 SV=1	1.68	Up	0.000781942	BN1205_019480	20.931	18.562	6.2	1	2	1	0.445	0.44	0.4	1.723	1.638	1.741	1.088	1.023	0.926
Cellular Component	GO:0005694	8	chromosome	0.00611969	A0A125YS49	Structural maintenance of chromosomes protein OS=Toxoplasma gondii (strain ATCC 50861 / VEG) OX=432359 GN=TGVEG_231170 PE=3 SV=1	3.762	Up	0.000114808	TGVEG_231170	170.44	5.8238	0.5	1	1	1	0.265	0.195	0.138	2.247	2.124	2.103	0.504	0.599	0.618
Cellular Component	GO:0005694	8	chromosome	0.00611969	B9PRM0	Histone H2B OS=Toxoplasma gondii (strain ATCC 50861 / VEG) OX=432359 GN=BN1205_000470 PE=3 SV=1	2.791	Up	0.000153356	BN1205_000470	12.575	26.055	33	5	12	4	0.278	0.345	0.224	2.064	2.133	1.84	0.705	0.776	0.682
Cellular Component	GO:0005694	8	chromosome	0.00611969	B9PNK6	Histone H4 OS=Toxoplasma gondii (strain ATCC 50861 / VEG) OX=432359 GN=BN1205_092350 PE=3 SV=1	3.224	Up	2.52e-05	BN1205_092350	11.439	44.899	50.5	6	11	4	0.175	0.172	0.103	2.035	2.109	2.079	0.615	0.633	0.682
Cellular Component	GO:0044423	3	virion part	0.18579	B9PJJ4	Small nuclear ribonucleoprotein Sm D3 OS=Toxoplasma gondii (strain ATCC 50861 / VEG) OX=432359 GN=BN1205_093790 PE=3 SV=1	8.379	Up	0.0317927	BN1205_093790	14.411	12.597	14.5	2	2	2	0.089	0.118		2.141	2.14	2.171	0.104	0.306	0.36
Cellular Component	GO:0044423	3	virion part	0.18579	A0A0F7UPB4	Small nuclear ribonucleoprotein OS=Toxoplasma gondii (strain ATCC 50861 / VEG) OX=432359 GN=BN1205_038880 PE=4 SV=1	2.441	Up	0.000424137	BN1205_038880	24.897	5.809	4.7	1	1	1	0.419	0.431	0.346	1.826	1.937	1.77	0.658	0.797	0.812
Cellular Component	GO:0032993	3	protein-DNA complex	0.0445677	B9PRM0	Histone H2B OS=Toxoplasma gondii (strain ATCC 50861 / VEG) OX=432359 GN=BN1205_000470 PE=3 SV=1	2.791	Up	0.000153356	BN1205_000470	12.575	26.055	33	5	12	4	0.278	0.345	0.224	2.064	2.133	1.84	0.705	0.776	0.682
Cellular Component	GO:0032993	3	protein-DNA complex	0.0445677	B9PNK6	Histone H4 OS=Toxoplasma gondii (strain ATCC 50861 / VEG) OX=432359 GN=BN1205_092350 PE=3 SV=1	3.224	Up	2.52e-05	BN1205_092350	11.439	44.899	50.5	6	11	4	0.175	0.172	0.103	2.035	2.109	2.079	0.615	0.633	0.682
Cellular Component	GO:0043232	7	intracellular non-membrane-bounded organelle	0.000865171	B6KLD4	"Ribosomal protein L32, putative OS=Toxoplasma gondii (strain ATCC 50861 / VEG) OX=432359 GN=BN1205_108820 PE=4 SV=1"	1.734	Up	0.0121415	BN1205_108820	15.617	15.181	13.4	2	2	2	0.286	0.278	0.236	1.597	2.284	1.693	1.141	1.083	0.991
Cellular Component	GO:0043232	7	intracellular non-membrane-bounded organelle	0.000865171	B9PJK2	"Ribosomal protein L11, putative OS=Toxoplasma gondii (strain ATCC 50861 / VEG) OX=432359 GN=BN1205_093880 PE=3 SV=1"	1.52	Up	0.00169319	BN1205_093880	20.199	69.208	11.4	2	4	2	0.375	0.334	0.289	1.704	1.875	1.685	1.204	1.068	1.191
Cellular Component	GO:0043232	7	intracellular non-membrane-bounded organelle	0.000865171	B9PIA9	H/ACA ribonucleoprotein complex subunit OS=Toxoplasma gondii (strain ATCC 50861 / VEG) OX=432359 GN=BN1205_019480 PE=3 SV=1	1.68	Up	0.000781942	BN1205_019480	20.931	18.562	6.2	1	2	1	0.445	0.44	0.4	1.723	1.638	1.741	1.088	1.023	0.926
Cellular Component	GO:0043232	7	intracellular non-membrane-bounded organelle	0.000865171	B9PNQ2	60S ribosomal protein L36 OS=Toxoplasma gondii (strain ATCC 50861 / VEG) OX=432359 GN=BN1205_036110 PE=3 SV=1	1.581	Up	0.00345773	BN1205_036110	11.407	8.4679	10.9	1	1	1	0.161	0.182	0.105	1.952	1.879	1.968	1.067	1.342	1.258
Cellular Component	GO:0043232	7	intracellular non-membrane-bounded organelle	0.000865171	B9PTX0	"60S ribosomal protein L10, putative OS=Toxoplasma gondii (strain ATCC 50861 / VEG) OX=432359 GN=BN1205_082480 PE=4 SV=1"	1.528	Up	0.00272037	BN1205_082480	24.801	25.111	14.5	3	4	3	0.284	0.256	0.204	1.875	1.712	1.774	1.222	1.239	1.048
Cellular Component	GO:0043232	7	intracellular non-membrane-bounded organelle	0.000865171	B9Q1A7	"60s ribosomal protein L31, putative OS=Toxoplasma gondii (strain ATCC 50861 / VEG) OX=432359 GN=BN1205_080490 PE=4 SV=1"	3.933	Up	2.79e-05	BN1205_080490	14.355	21.163	20.8	2	4	2	0.257	0.24	0.187	2.174	2.103	2.118	0.508	0.592	0.526
Cellular Component	GO:0043232	7	intracellular non-membrane-bounded organelle	0.000865171	B9PJR5	"Ribosomal protein L22, putative OS=Toxoplasma gondii (strain ATCC 50861 / VEG) OX=432359 GN=BN1205_094570 PE=3 SV=1"	1.544	Up	0.00310365	BN1205_094570	16.344	43.512	27.9	4	7	4	0.225	0.168	0.143	1.815	1.966	1.807	1.074	1.299	1.245
Cellular Component	GO:0043232	7	intracellular non-membrane-bounded organelle	0.000865171	B9PNK6	Histone H4 OS=Toxoplasma gondii (strain ATCC 50861 / VEG) OX=432359 GN=BN1205_092350 PE=3 SV=1	3.224	Up	2.52e-05	BN1205_092350	11.439	44.899	50.5	6	11	4	0.175	0.172	0.103	2.035	2.109	2.079	0.615	0.633	0.682
Cellular Component	GO:0043232	7	intracellular non-membrane-bounded organelle	0.000865171	A0A125YKH1	40S ribosomal protein S24 OS=Toxoplasma gondii (strain ATCC 50861 / VEG) OX=432359 GN=TGVEG_215460 PE=1 SV=1	2.413	Up	7.85e-05	TGVEG_215460	30.375	30.543	14.2	3	4	3	0.218	0.235	0.157	2.049	2.067	1.928	0.821	0.881	0.803
Cellular Component	GO:0043232	7	intracellular non-membrane-bounded organelle	0.000865171	B9PVB9	Eukaryotic translation initiation factor 6 OS=Toxoplasma gondii (strain ATCC 50861 / VEG) OX=432359 GN=EIF6 PE=3 SV=3	1.791	Up	0.00864921	EIF6	28.573	21.513	10.2	2	2	2	0.478	0.531	0.395	1.673	1.67	1.711	0.89	0.897	1.035
Cellular Component	GO:0043232	7	intracellular non-membrane-bounded organelle	0.000865171	B9PP49	40S ribosomal protein S26 OS=Toxoplasma gondii (strain ATCC 50861 / VEG) OX=432359 GN=BN1205_103450 PE=1 SV=1	7.37	Up	0.000153356	BN1205_103450	12.725	38.089	10.7	1	2	1	0.187	0.149	0.102	2.359	2.49	2.145	0.259	0.315	0.375
Cellular Component	GO:0043232	7	intracellular non-membrane-bounded organelle	0.000865171	A0A125YSG6	"40S ribosomal protein S13, putative OS=Toxoplasma gondii (strain ATCC 50861 / VEG) OX=432359 GN=BN1205_017665 PE=1 SV=1"	1.954	Up	0.00199879	BN1205_017665	17.176	25.417	17.9	4	4	4	0.246	0.239	0.184	2.038	1.871	1.933	1.104	1.045	0.841
Cellular Component	GO:0043232	7	intracellular non-membrane-bounded organelle	0.000865171	A0A125YS49	Structural maintenance of chromosomes protein OS=Toxoplasma gondii (strain ATCC 50861 / VEG) OX=432359 GN=TGVEG_231170 PE=3 SV=1	3.762	Up	0.000114808	TGVEG_231170	170.44	5.8238	0.5	1	1	1	0.265	0.195	0.138	2.247	2.124	2.103	0.504	0.599	0.618
Cellular Component	GO:0043232	7	intracellular non-membrane-bounded organelle	0.000865171	B9PN66	Ribosomal protein L15 OS=Toxoplasma gondii (strain ATCC 50861 / VEG) OX=432359 GN=BN1205_069230 PE=3 SV=1	2.369	Up	7.85e-05	BN1205_069230	24.325	26.257	21	4	7	4	0.231	0.226	0.168	2.042	2.175	2.024	0.84	0.9	0.895
Cellular Component	GO:0043232	7	intracellular non-membrane-bounded organelle	0.000865171	A0A125YRD7	Ribosomal protein RPS25 OS=Toxoplasma gondii (strain ATCC 50861 / VEG) OX=432359 GN=TGVEG_231140 PE=4 SV=1	4.51	Up	0.0135932	TGVEG_231140	18.682	11.198	9.9	2	2	2	0.103	0.11		1.999	2.116	2.064	0.328	0.581	0.461
Cellular Component	GO:0043232	7	intracellular non-membrane-bounded organelle	0.000865171	B9PRM0	Histone H2B OS=Toxoplasma gondii (strain ATCC 50861 / VEG) OX=432359 GN=BN1205_000470 PE=3 SV=1	2.791	Up	0.000153356	BN1205_000470	12.575	26.055	33	5	12	4	0.278	0.345	0.224	2.064	2.133	1.84	0.705	0.776	0.682
Cellular Component	GO:0005634	8	nucleus	0.0596835	B9PJJ4	Small nuclear ribonucleoprotein Sm D3 OS=Toxoplasma gondii (strain ATCC 50861 / VEG) OX=432359 GN=BN1205_093790 PE=3 SV=1	8.379	Up	0.0317927	BN1205_093790	14.411	12.597	14.5	2	2	2	0.089	0.118		2.141	2.14	2.171	0.104	0.306	0.36
Cellular Component	GO:0005634	8	nucleus	0.0596835	B9PIA9	H/ACA ribonucleoprotein complex subunit OS=Toxoplasma gondii (strain ATCC 50861 / VEG) OX=432359 GN=BN1205_019480 PE=3 SV=1	1.68	Up	0.000781942	BN1205_019480	20.931	18.562	6.2	1	2	1	0.445	0.44	0.4	1.723	1.638	1.741	1.088	1.023	0.926
Cellular Component	GO:0005634	8	nucleus	0.0596835	V4ZAT4	DNA replication licensing factor MCM7 OS=Toxoplasma gondii (strain ATCC 50861 / VEG) OX=432359 GN=MCM7 PE=3 SV=1	2.889	Up	0.003356	MCM7	96.758	14.96	2.9	2	3	2	0.201	0.197	0.124	2.221	2.197	1.935	0.528	0.879	0.792
Cellular Component	GO:0005634	8	nucleus	0.0596835	V4ZHJ8	HMG (High mobility group) box domain-containing protein OS=Toxoplasma gondii (strain ATCC 50861 / VEG) OX=432359 GN=TGVEG_263720 PE=4 SV=1	2.58	Up	0.00014887	TGVEG_263720	16.573	11.423	13.1	2	2	2	0.377	0.372	0.296	1.966	1.8	1.967	0.762	0.78	0.68
Cellular Component	GO:0005634	8	nucleus	0.0596835	B9PNK6	Histone H4 OS=Toxoplasma gondii (strain ATCC 50861 / VEG) OX=432359 GN=BN1205_092350 PE=3 SV=1	3.224	Up	2.52e-05	BN1205_092350	11.439	44.899	50.5	6	11	4	0.175	0.172	0.103	2.035	2.109	2.079	0.615	0.633	0.682
Cellular Component	GO:0005634	8	nucleus	0.0596835	B9PVB9	Eukaryotic translation initiation factor 6 OS=Toxoplasma gondii (strain ATCC 50861 / VEG) OX=432359 GN=EIF6 PE=3 SV=3	1.791	Up	0.00864921	EIF6	28.573	21.513	10.2	2	2	2	0.478	0.531	0.395	1.673	1.67	1.711	0.89	0.897	1.035
Cellular Component	GO:0005634	8	nucleus	0.0596835	A0A125YWU4	DNA helicase OS=Toxoplasma gondii (strain ATCC 50861 / VEG) OX=432359 GN=BN1205_030920 PE=3 SV=1	3.726	Up	0.0173004	BN1205_030920	117.27	18.319	3.3	3	3	3	0.319	0.289	0.271	2.382	1.881	1.922	0.257	0.656	0.747
Cellular Component	GO:0005634	8	nucleus	0.0596835	A0A125YS49	Structural maintenance of chromosomes protein OS=Toxoplasma gondii (strain ATCC 50861 / VEG) OX=432359 GN=TGVEG_231170 PE=3 SV=1	3.762	Up	0.000114808	TGVEG_231170	170.44	5.8238	0.5	1	1	1	0.265	0.195	0.138	2.247	2.124	2.103	0.504	0.599	0.618
Cellular Component	GO:0005634	8	nucleus	0.0596835	V4ZJA3	Proteasome subunit OS=Toxoplasma gondii (strain ATCC 50861 / VEG) OX=432359 GN=TGVEG_223590 PE=4 SV=1	2.154	Up	0.000310265	TGVEG_223590	39.396	24.731	13.6	4	4	4	0.198	0.176	0.099	2.112	2.013	2.016	1.001	0.852	0.998
Cellular Component	GO:0005634	8	nucleus	0.0596835	B9PRM0	Histone H2B OS=Toxoplasma gondii (strain ATCC 50861 / VEG) OX=432359 GN=BN1205_000470 PE=3 SV=1	2.791	Up	0.000153356	BN1205_000470	12.575	26.055	33	5	12	4	0.278	0.345	0.224	2.064	2.133	1.84	0.705	0.776	0.682
Cellular Component	GO:0019013	5	viral nucleocapsid	0.18579	B9PJJ4	Small nuclear ribonucleoprotein Sm D3 OS=Toxoplasma gondii (strain ATCC 50861 / VEG) OX=432359 GN=BN1205_093790 PE=3 SV=1	8.379	Up	0.0317927	BN1205_093790	14.411	12.597	14.5	2	2	2	0.089	0.118		2.141	2.14	2.171	0.104	0.306	0.36
Cellular Component	GO:0019013	5	viral nucleocapsid	0.18579	A0A0F7UPB4	Small nuclear ribonucleoprotein OS=Toxoplasma gondii (strain ATCC 50861 / VEG) OX=432359 GN=BN1205_038880 PE=4 SV=1	2.441	Up	0.000424137	BN1205_038880	24.897	5.809	4.7	1	1	1	0.419	0.431	0.346	1.826	1.937	1.77	0.658	0.797	0.812
Molecular Function	GO:0016773	5	phosphotransferase activity, alcohol group as acceptor	0.107629	B9PPN2	Casein kinase I OS=Toxoplasma gondii (strain ATCC 50861 / VEG) OX=432359 GN=BN1205_090660 PE=3 SV=1	2.738	Up	0.000116795	BN1205_090660	37.959	27.714	13.6	4	4	4	0.324	0.352	0.263	1.934	1.845	1.817	0.629	0.743	0.672
Molecular Function	GO:0016773	5	phosphotransferase activity, alcohol group as acceptor	0.107629	B6KB88	Rhoptry kinase family protein ROP17 OS=Toxoplasma gondii (strain ATCC 50861 / VEG) OX=432359 GN=BN1205_075890 PE=4 SV=1	1.781	Up	0.00431239	BN1205_075890	69.087	101.18	10.7	4	4	4	0.218	0.191	0.158	1.708	1.938	1.666	0.845	1.109	1.028
Molecular Function	GO:0016773	5	phosphotransferase activity, alcohol group as acceptor	0.107629	V4Z6U4	Rhoptry protein ROP5 OS=Toxoplasma gondii (strain ATCC 50861 / VEG) OX=432359 GN=TGVEG_308090 PE=4 SV=1	1.59	Up	0.0483494	TGVEG_308090	60.775	142.69	26.6	11	15	11	0.326	0.373	0.297	1.54	1.498	1.495	0.848	1.154	0.849
Molecular Function	GO:0016773	5	phosphotransferase activity, alcohol group as acceptor	0.107629	V4ZGI1	Calcium-dependent protein kinase OS=Toxoplasma gondii (strain ATCC 50861 / VEG) OX=432359 GN=TGVEG_240390 PE=4 SV=1	4.779	Up	2.52e-05	TGVEG_240390	241.45	5.886	0.7	2	3	1	1.303	1.246	1.277	1.047	1.025	1.082	0.202	0.225	0.233
Molecular Function	GO:0016773	5	phosphotransferase activity, alcohol group as acceptor	0.107629	V4ZUB4	Protein kinase OS=Toxoplasma gondii (strain ATCC 50861 / VEG) OX=432359 GN=TGVEG_231070 PE=4 SV=1	2.348	Up	2.52e-05	TGVEG_231070	141.47	14.7	1.6	2	2	2	0.361	0.33	0.246	1.902	1.936	1.92	0.794	0.802	0.856
Molecular Function	GO:0004672	6	protein kinase activity	0.0480451	B9PPN2	Casein kinase I OS=Toxoplasma gondii (strain ATCC 50861 / VEG) OX=432359 GN=BN1205_090660 PE=3 SV=1	2.738	Up	0.000116795	BN1205_090660	37.959	27.714	13.6	4	4	4	0.324	0.352	0.263	1.934	1.845	1.817	0.629	0.743	0.672
Molecular Function	GO:0004672	6	protein kinase activity	0.0480451	B6KB88	Rhoptry kinase family protein ROP17 OS=Toxoplasma gondii (strain ATCC 50861 / VEG) OX=432359 GN=BN1205_075890 PE=4 SV=1	1.781	Up	0.00431239	BN1205_075890	69.087	101.18	10.7	4	4	4	0.218	0.191	0.158	1.708	1.938	1.666	0.845	1.109	1.028
Molecular Function	GO:0004672	6	protein kinase activity	0.0480451	V4Z6U4	Rhoptry protein ROP5 OS=Toxoplasma gondii (strain ATCC 50861 / VEG) OX=432359 GN=TGVEG_308090 PE=4 SV=1	1.59	Up	0.0483494	TGVEG_308090	60.775	142.69	26.6	11	15	11	0.326	0.373	0.297	1.54	1.498	1.495	0.848	1.154	0.849
Molecular Function	GO:0004672	6	protein kinase activity	0.0480451	V4ZGI1	Calcium-dependent protein kinase OS=Toxoplasma gondii (strain ATCC 50861 / VEG) OX=432359 GN=TGVEG_240390 PE=4 SV=1	4.779	Up	2.52e-05	TGVEG_240390	241.45	5.886	0.7	2	3	1	1.303	1.246	1.277	1.047	1.025	1.082	0.202	0.225	0.233
Molecular Function	GO:0004672	6	protein kinase activity	0.0480451	V4ZUB4	Protein kinase OS=Toxoplasma gondii (strain ATCC 50861 / VEG) OX=432359 GN=TGVEG_231070 PE=4 SV=1	2.348	Up	2.52e-05	TGVEG_231070	141.47	14.7	1.6	2	2	2	0.361	0.33	0.246	1.902	1.936	1.92	0.794	0.802	0.856
Molecular Function	GO:0003735	3	structural constituent of ribosome	0.00345734	B6KLD4	"Ribosomal protein L32, putative OS=Toxoplasma gondii (strain ATCC 50861 / VEG) OX=432359 GN=BN1205_108820 PE=4 SV=1"	1.734	Up	0.0121415	BN1205_108820	15.617	15.181	13.4	2	2	2	0.286	0.278	0.236	1.597	2.284	1.693	1.141	1.083	0.991
Molecular Function	GO:0003735	3	structural constituent of ribosome	0.00345734	B9PJK2	"Ribosomal protein L11, putative OS=Toxoplasma gondii (strain ATCC 50861 / VEG) OX=432359 GN=BN1205_093880 PE=3 SV=1"	1.52	Up	0.00169319	BN1205_093880	20.199	69.208	11.4	2	4	2	0.375	0.334	0.289	1.704	1.875	1.685	1.204	1.068	1.191
Molecular Function	GO:0003735	3	structural constituent of ribosome	0.00345734	B9PNQ2	60S ribosomal protein L36 OS=Toxoplasma gondii (strain ATCC 50861 / VEG) OX=432359 GN=BN1205_036110 PE=3 SV=1	1.581	Up	0.00345773	BN1205_036110	11.407	8.4679	10.9	1	1	1	0.161	0.182	0.105	1.952	1.879	1.968	1.067	1.342	1.258
Molecular Function	GO:0003735	3	structural constituent of ribosome	0.00345734	B9PTX0	"60S ribosomal protein L10, putative OS=Toxoplasma gondii (strain ATCC 50861 / VEG) OX=432359 GN=BN1205_082480 PE=4 SV=1"	1.528	Up	0.00272037	BN1205_082480	24.801	25.111	14.5	3	4	3	0.284	0.256	0.204	1.875	1.712	1.774	1.222	1.239	1.048
Molecular Function	GO:0003735	3	structural constituent of ribosome	0.00345734	B9Q1A7	"60s ribosomal protein L31, putative OS=Toxoplasma gondii (strain ATCC 50861 / VEG) OX=432359 GN=BN1205_080490 PE=4 SV=1"	3.933	Up	2.79e-05	BN1205_080490	14.355	21.163	20.8	2	4	2	0.257	0.24	0.187	2.174	2.103	2.118	0.508	0.592	0.526
Molecular Function	GO:0003735	3	structural constituent of ribosome	0.00345734	B9PJR5	"Ribosomal protein L22, putative OS=Toxoplasma gondii (strain ATCC 50861 / VEG) OX=432359 GN=BN1205_094570 PE=3 SV=1"	1.544	Up	0.00310365	BN1205_094570	16.344	43.512	27.9	4	7	4	0.225	0.168	0.143	1.815	1.966	1.807	1.074	1.299	1.245
Molecular Function	GO:0003735	3	structural constituent of ribosome	0.00345734	A0A125YKH1	40S ribosomal protein S24 OS=Toxoplasma gondii (strain ATCC 50861 / VEG) OX=432359 GN=TGVEG_215460 PE=1 SV=1	2.413	Up	7.85e-05	TGVEG_215460	30.375	30.543	14.2	3	4	3	0.218	0.235	0.157	2.049	2.067	1.928	0.821	0.881	0.803
Molecular Function	GO:0003735	3	structural constituent of ribosome	0.00345734	B9PP49	40S ribosomal protein S26 OS=Toxoplasma gondii (strain ATCC 50861 / VEG) OX=432359 GN=BN1205_103450 PE=1 SV=1	7.37	Up	0.000153356	BN1205_103450	12.725	38.089	10.7	1	2	1	0.187	0.149	0.102	2.359	2.49	2.145	0.259	0.315	0.375
Molecular Function	GO:0003735	3	structural constituent of ribosome	0.00345734	A0A125YSG6	"40S ribosomal protein S13, putative OS=Toxoplasma gondii (strain ATCC 50861 / VEG) OX=432359 GN=BN1205_017665 PE=1 SV=1"	1.954	Up	0.00199879	BN1205_017665	17.176	25.417	17.9	4	4	4	0.246	0.239	0.184	2.038	1.871	1.933	1.104	1.045	0.841
Molecular Function	GO:0003735	3	structural constituent of ribosome	0.00345734	B9PN66	Ribosomal protein L15 OS=Toxoplasma gondii (strain ATCC 50861 / VEG) OX=432359 GN=BN1205_069230 PE=3 SV=1	2.369	Up	7.85e-05	BN1205_069230	24.325	26.257	21	4	7	4	0.231	0.226	0.168	2.042	2.175	2.024	0.84	0.9	0.895
Molecular Function	GO:0003677	5	DNA binding	0.0143519	V4ZFL5	RNA helicase (UPF2 interacting domain) protein OS=Toxoplasma gondii (strain ATCC 50861 / VEG) OX=432359 GN=TGVEG_291820 PE=4 SV=1	1.765	Up	0.000426133	TGVEG_291820	163.5	6.9794	0.7	1	1	1	1.176	1.085	1.058	1.055	1.17	1.016	0.594	0.61	0.632
Molecular Function	GO:0003677	5	DNA binding	0.0143519	B9Q8C4	"DNA-binding protein HU, putative OS=Toxoplasma gondii (strain ATCC 50861 / VEG) OX=432359 GN=BN1205_068750 PE=3 SV=1"	2.092	Up	0.0003431	BN1205_068750	25.14	11.834	11.9	2	2	2	0.378	0.363	0.356	1.902	1.766	1.828	0.807	0.961	0.859
Molecular Function	GO:0003677	5	DNA binding	0.0143519	A0A125YWU4	DNA helicase OS=Toxoplasma gondii (strain ATCC 50861 / VEG) OX=432359 GN=BN1205_030920 PE=3 SV=1	3.726	Up	0.0173004	BN1205_030920	117.27	18.319	3.3	3	3	3	0.319	0.289	0.271	2.382	1.881	1.922	0.257	0.656	0.747
Molecular Function	GO:0003677	5	DNA binding	0.0143519	V4ZAT4	DNA replication licensing factor MCM7 OS=Toxoplasma gondii (strain ATCC 50861 / VEG) OX=432359 GN=MCM7 PE=3 SV=1	2.889	Up	0.003356	MCM7	96.758	14.96	2.9	2	3	2	0.201	0.197	0.124	2.221	2.197	1.935	0.528	0.879	0.792
Molecular Function	GO:0003677	5	DNA binding	0.0143519	B9PRM0	Histone H2B OS=Toxoplasma gondii (strain ATCC 50861 / VEG) OX=432359 GN=BN1205_000470 PE=3 SV=1	2.791	Up	0.000153356	BN1205_000470	12.575	26.055	33	5	12	4	0.278	0.345	0.224	2.064	2.133	1.84	0.705	0.776	0.682
Molecular Function	GO:0003677	5	DNA binding	0.0143519	V4ZHJ8	HMG (High mobility group) box domain-containing protein OS=Toxoplasma gondii (strain ATCC 50861 / VEG) OX=432359 GN=TGVEG_263720 PE=4 SV=1	2.58	Up	0.00014887	TGVEG_263720	16.573	11.423	13.1	2	2	2	0.377	0.372	0.296	1.966	1.8	1.967	0.762	0.78	0.68
Molecular Function	GO:0003677	5	DNA binding	0.0143519	B9PNK6	Histone H4 OS=Toxoplasma gondii (strain ATCC 50861 / VEG) OX=432359 GN=BN1205_092350 PE=3 SV=1	3.224	Up	2.52e-05	BN1205_092350	11.439	44.899	50.5	6	11	4	0.175	0.172	0.103	2.035	2.109	2.079	0.615	0.633	0.682
Molecular Function	GO:0004674	7	protein serine/threonine kinase activity	0.349706	B9PPN2	Casein kinase I OS=Toxoplasma gondii (strain ATCC 50861 / VEG) OX=432359 GN=BN1205_090660 PE=3 SV=1	2.738	Up	0.000116795	BN1205_090660	37.959	27.714	13.6	4	4	4	0.324	0.352	0.263	1.934	1.845	1.817	0.629	0.743	0.672
Molecular Function	GO:0004674	7	protein serine/threonine kinase activity	0.349706	V4ZGI1	Calcium-dependent protein kinase OS=Toxoplasma gondii (strain ATCC 50861 / VEG) OX=432359 GN=TGVEG_240390 PE=4 SV=1	4.779	Up	2.52e-05	TGVEG_240390	241.45	5.886	0.7	2	3	1	1.303	1.246	1.277	1.047	1.025	1.082	0.202	0.225	0.233
Molecular Function	GO:0046983	4	protein dimerization activity	0.058228	B9PRM0	Histone H2B OS=Toxoplasma gondii (strain ATCC 50861 / VEG) OX=432359 GN=BN1205_000470 PE=3 SV=1	2.791	Up	0.000153356	BN1205_000470	12.575	26.055	33	5	12	4	0.278	0.345	0.224	2.064	2.133	1.84	0.705	0.776	0.682
Molecular Function	GO:0046983	4	protein dimerization activity	0.058228	B9PNK6	Histone H4 OS=Toxoplasma gondii (strain ATCC 50861 / VEG) OX=432359 GN=BN1205_092350 PE=3 SV=1	3.224	Up	2.52e-05	BN1205_092350	11.439	44.899	50.5	6	11	4	0.175	0.172	0.103	2.035	2.109	2.079	0.615	0.633	0.682
Molecular Function	GO:0003678	9	DNA helicase activity	0.058228	A0A125YWU4	DNA helicase OS=Toxoplasma gondii (strain ATCC 50861 / VEG) OX=432359 GN=BN1205_030920 PE=3 SV=1	3.726	Up	0.0173004	BN1205_030920	117.27	18.319	3.3	3	3	3	0.319	0.289	0.271	2.382	1.881	1.922	0.257	0.656	0.747
Molecular Function	GO:0003678	9	DNA helicase activity	0.058228	V4ZAT4	DNA replication licensing factor MCM7 OS=Toxoplasma gondii (strain ATCC 50861 / VEG) OX=432359 GN=MCM7 PE=3 SV=1	2.889	Up	0.003356	MCM7	96.758	14.96	2.9	2	3	2	0.201	0.197	0.124	2.221	2.197	1.935	0.528	0.879	0.792
Molecular Function	GO:0046982	5	protein heterodimerization activity	0.0299085	B9PRM0	Histone H2B OS=Toxoplasma gondii (strain ATCC 50861 / VEG) OX=432359 GN=BN1205_000470 PE=3 SV=1	2.791	Up	0.000153356	BN1205_000470	12.575	26.055	33	5	12	4	0.278	0.345	0.224	2.064	2.133	1.84	0.705	0.776	0.682
Molecular Function	GO:0046982	5	protein heterodimerization activity	0.0299085	B9PNK6	Histone H4 OS=Toxoplasma gondii (strain ATCC 50861 / VEG) OX=432359 GN=BN1205_092350 PE=3 SV=1	3.224	Up	2.52e-05	BN1205_092350	11.439	44.899	50.5	6	11	4	0.175	0.172	0.103	2.035	2.109	2.079	0.615	0.633	0.682
Molecular Function	GO:0004386	8	helicase activity	0.269236	V4ZFL5	RNA helicase (UPF2 interacting domain) protein OS=Toxoplasma gondii (strain ATCC 50861 / VEG) OX=432359 GN=TGVEG_291820 PE=4 SV=1	1.765	Up	0.000426133	TGVEG_291820	163.5	6.9794	0.7	1	1	1	1.176	1.085	1.058	1.055	1.17	1.016	0.594	0.61	0.632
Molecular Function	GO:0004386	8	helicase activity	0.269236	A0A125YWU4	DNA helicase OS=Toxoplasma gondii (strain ATCC 50861 / VEG) OX=432359 GN=BN1205_030920 PE=3 SV=1	3.726	Up	0.0173004	BN1205_030920	117.27	18.319	3.3	3	3	3	0.319	0.289	0.271	2.382	1.881	1.922	0.257	0.656	0.747
Molecular Function	GO:0004386	8	helicase activity	0.269236	V4ZAT4	DNA replication licensing factor MCM7 OS=Toxoplasma gondii (strain ATCC 50861 / VEG) OX=432359 GN=MCM7 PE=3 SV=1	2.889	Up	0.003356	MCM7	96.758	14.96	2.9	2	3	2	0.201	0.197	0.124	2.221	2.197	1.935	0.528	0.879	0.792
Molecular Function	GO:0042623	9	ATPase activity, coupled	0.30208	B9PN40	"26S proteasome regulatory ATPase subunit,putative OS=Toxoplasma gondii (strain ATCC 50861 / VEG) OX=432359 GN=BN1205_068990 PE=3 SV=1"	2.352	Up	0.000211337	BN1205_068990	44.425	51.35	20.6	6	8	5	0.348	0.332	0.3	2.021	1.949	1.904	0.848	0.753	0.896
Molecular Function	GO:0042623	9	ATPase activity, coupled	0.30208	A0A125YWH2	V-type proton ATPase subunit H OS=Toxoplasma gondii (strain ATCC 50861 / VEG) OX=432359 GN=BN1205_039780 PE=3 SV=1	1.98	Up	0.000704532	BN1205_039780	53.311	13.178	4.4	2	3	2	0.262	0.244	0.208	1.92	2.15	1.742	1.001	0.995	0.94
Molecular Function	GO:0042623	9	ATPase activity, coupled	0.30208	A0A125YWY4	"26S protease regulatory subunit 6a, putative OS=Toxoplasma gondii (strain ATCC 50861 / VEG) OX=432359 GN=BN1205_007470 PE=3 SV=1"	2.544	Up	2.79e-05	BN1205_007470	47.787	6.2818	8.2	3	5	1	0.354	0.459	0.359	1.768	1.967	1.854	0.735	0.722	0.74
Molecular Function	GO:0008568	10	microtubule-severing ATPase activity	0.0926045	B9PN40	"26S proteasome regulatory ATPase subunit,putative OS=Toxoplasma gondii (strain ATCC 50861 / VEG) OX=432359 GN=BN1205_068990 PE=3 SV=1"	2.352	Up	0.000211337	BN1205_068990	44.425	51.35	20.6	6	8	5	0.348	0.332	0.3	2.021	1.949	1.904	0.848	0.753	0.896
Molecular Function	GO:0008568	10	microtubule-severing ATPase activity	0.0926045	A0A125YWY4	"26S protease regulatory subunit 6a, putative OS=Toxoplasma gondii (strain ATCC 50861 / VEG) OX=432359 GN=BN1205_007470 PE=3 SV=1"	2.544	Up	2.79e-05	BN1205_007470	47.787	6.2818	8.2	3	5	1	0.354	0.459	0.359	1.768	1.967	1.854	0.735	0.722	0.74
Molecular Function	GO:0016853	3	isomerase activity	0.318606	B9PH35	"Peptidyl-prolyl cis-trans isomerase E, putative OS=Toxoplasma gondii (strain ATCC 50861 / VEG) OX=432359 GN=BN1205_015750 PE=4 SV=1"	1.689	Up	0.000153356	BN1205_015750	16.262	13.083	13.8	2	2	2	0.295	0.301	0.259	1.799	1.862	1.846	1.095	1.03	1.135
Molecular Function	GO:0016853	3	isomerase activity	0.318606	B9PZG9	"Centromere/microtubule binding protein,putative OS=Toxoplasma gondii (strain ATCC 50861 / VEG) OX=432359 GN=BN1205_031650 PE=4 SV=1"	1.991	Up	0.0220536	BN1205_031650	56.744	6.0475	1.8	1	2	1	0.183	0.138	0.043	2.087	2.033	2.028	1.076	1.169	0.843
Molecular Function	GO:0016853	3	isomerase activity	0.318606	A0A125YLU6	Peptidyl-prolyl cis-trans isomerase OS=Toxoplasma gondii (strain ATCC 50861 / VEG) OX=432359 GN=TGVEG_230520 PE=3 SV=1	2.372	Up	0.00250433	TGVEG_230520	26.224	43.001	25.7	6	10	5	0.25	0.216	0.161	1.815	1.834	1.815	0.725	0.756	0.823
Molecular Function	GO:0003676	4	nucleic acid binding	0.0150064	B9Q8C4	"DNA-binding protein HU, putative OS=Toxoplasma gondii (strain ATCC 50861 / VEG) OX=432359 GN=BN1205_068750 PE=3 SV=1"	2.092	Up	0.0003431	BN1205_068750	25.14	11.834	11.9	2	2	2	0.378	0.363	0.356	1.902	1.766	1.828	0.807	0.961	0.859
Molecular Function	GO:0003676	4	nucleic acid binding	0.0150064	B9PH35	"Peptidyl-prolyl cis-trans isomerase E, putative OS=Toxoplasma gondii (strain ATCC 50861 / VEG) OX=432359 GN=BN1205_015750 PE=4 SV=1"	1.689	Up	0.000153356	BN1205_015750	16.262	13.083	13.8	2	2	2	0.295	0.301	0.259	1.799	1.862	1.846	1.095	1.03	1.135
Molecular Function	GO:0003676	4	nucleic acid binding	0.0150064	V4ZAT4	DNA replication licensing factor MCM7 OS=Toxoplasma gondii (strain ATCC 50861 / VEG) OX=432359 GN=MCM7 PE=3 SV=1	2.889	Up	0.003356	MCM7	96.758	14.96	2.9	2	3	2	0.201	0.197	0.124	2.221	2.197	1.935	0.528	0.879	0.792
Molecular Function	GO:0003676	4	nucleic acid binding	0.0150064	B9QCY2	"Nuclear cap binding protein, putative OS=Toxoplasma gondii (strain ATCC 50861 / VEG) OX=432359 GN=BN1205_002230 PE=4 SV=1"	2.05	Up	0.00916457	BN1205_002230	135.97	21.353	2.5	3	3	3	0.452	0.482	0.387	1.797	1.796	1.662	0.636	1.046	0.881
Molecular Function	GO:0003676	4	nucleic acid binding	0.0150064	V4ZHJ8	HMG (High mobility group) box domain-containing protein OS=Toxoplasma gondii (strain ATCC 50861 / VEG) OX=432359 GN=TGVEG_263720 PE=4 SV=1	2.58	Up	0.00014887	TGVEG_263720	16.573	11.423	13.1	2	2	2	0.377	0.372	0.296	1.966	1.8	1.967	0.762	0.78	0.68
Molecular Function	GO:0003676	4	nucleic acid binding	0.0150064	A0A0F7UPB4	Small nuclear ribonucleoprotein OS=Toxoplasma gondii (strain ATCC 50861 / VEG) OX=432359 GN=BN1205_038880 PE=4 SV=1	2.441	Up	0.000424137	BN1205_038880	24.897	5.809	4.7	1	1	1	0.419	0.431	0.346	1.826	1.937	1.77	0.658	0.797	0.812
Molecular Function	GO:0003676	4	nucleic acid binding	0.0150064	B9PVB9	Eukaryotic translation initiation factor 6 OS=Toxoplasma gondii (strain ATCC 50861 / VEG) OX=432359 GN=EIF6 PE=3 SV=3	1.791	Up	0.00864921	EIF6	28.573	21.513	10.2	2	2	2	0.478	0.531	0.395	1.673	1.67	1.711	0.89	0.897	1.035
Molecular Function	GO:0003676	4	nucleic acid binding	0.0150064	A0A125YXD4	RNA recognition motif-containing protein OS=Toxoplasma gondii (strain ATCC 50861 / VEG) OX=432359 GN=TGVEG_211420 PE=4 SV=1	1.856	Up	0.000837407	TGVEG_211420	22.805	25.182	7.4	1	2	1	0.49	0.477	0.402	1.65	1.66	1.802	0.832	1.005	0.918
Molecular Function	GO:0003676	4	nucleic acid binding	0.0150064	B9PM23	"RNA recognition motif (A.K.A RRM, RBD, or RNP domain) protein OS=Toxoplasma gondii (strain ATCC 50861 / VEG) OX=432359 GN=BN1205_064880 PE=4 SV=1"	1.632	Up	0.00274731	BN1205_064880	16.631	6.6615	10.4	1	1	1	0.463	0.563	0.494	1.633	1.696	1.52	0.976	1.103	0.892
Molecular Function	GO:0003676	4	nucleic acid binding	0.0150064	V4YX16	EF-1 guanine nucleotide exchange domain-containing protein OS=Toxoplasma gondii (strain ATCC 50861 / VEG) OX=432359 GN=TGVEG_226410 PE=4 SV=1	1.926	Up	0.000185347	TGVEG_226410	38.411	85.96	15.5	5	6	5	0.226	0.248	0.146	1.864	1.889	1.785	0.892	0.974	1.009
Molecular Function	GO:0003676	4	nucleic acid binding	0.0150064	B9PHI3	Uncharacterized protein OS=Toxoplasma gondii (strain ATCC 50861 / VEG) OX=432359 GN=BN1205_025340 PE=4 SV=1	1.729	Up	0.000704532	BN1205_025340	15.845	20.304	33.8	3	4	3	0.278	0.332	0.255	1.965	1.696	1.868	1.107	1.082	1.008
Molecular Function	GO:0003676	4	nucleic acid binding	0.0150064	V5AWM3	Putative eukaryotic translation initiation factor 3 subunit 7 OS=Toxoplasma gondii (strain ATCC 50861 / VEG) OX=432359 GN=TGVEG_317720A PE=4 SV=1	1.583	Up	0.0116435	TGVEG_317720A	35.385	15.443	8.9	2	2	2	0.71	0.547	0.647	1.426	1.441	1.598	1.072	0.969	0.779
Molecular Function	GO:0003676	4	nucleic acid binding	0.0150064	B6KGY9	Uncharacterized protein OS=Toxoplasma gondii (strain ATCC 50861 / VEG) OX=432359 GN=BN1205_004550 PE=4 SV=1	1.543	Up	0.00324102	BN1205_004550	245.87	73.582	3.1	5	5	5	0.244	0.201	0.167	1.82	1.958	1.821	1.179	1.1	1.349
Molecular Function	GO:0003676	4	nucleic acid binding	0.0150064	B9PNK6	Histone H4 OS=Toxoplasma gondii (strain ATCC 50861 / VEG) OX=432359 GN=BN1205_092350 PE=3 SV=1	3.224	Up	2.52e-05	BN1205_092350	11.439	44.899	50.5	6	11	4	0.175	0.172	0.103	2.035	2.109	2.079	0.615	0.633	0.682
Molecular Function	GO:0003676	4	nucleic acid binding	0.0150064	B9QR13	"RNA binding protein, putative OS=Toxoplasma gondii (strain ATCC 50861 / VEG) OX=432359 GN=BN1205_041250 PE=4 SV=1"	1.557	Up	0.00166016	BN1205_041250	147.14	15.697	1.6	2	2	2	0.252	0.17	0.104	1.953	1.904	1.866	1.348	1.128	1.199
Molecular Function	GO:0003676	4	nucleic acid binding	0.0150064	V4ZFL5	RNA helicase (UPF2 interacting domain) protein OS=Toxoplasma gondii (strain ATCC 50861 / VEG) OX=432359 GN=TGVEG_291820 PE=4 SV=1	1.765	Up	0.000426133	TGVEG_291820	163.5	6.9794	0.7	1	1	1	1.176	1.085	1.058	1.055	1.17	1.016	0.594	0.61	0.632
Molecular Function	GO:0003676	4	nucleic acid binding	0.0150064	B9PQW9	"Pre-mRNA-splicing factor, putative OS=Toxoplasma gondii (strain ATCC 50861 / VEG) OX=432359 GN=BN1205_003640 PE=4 SV=1"	2.275	Up	0.000505079	BN1205_003640	12.567	40.802	17.9	2	3	2	0.929	0.961	0.859	1.302	1.296	1.354	0.624	0.503	0.61
Molecular Function	GO:0003676	4	nucleic acid binding	0.0150064	B6K8L1	"Fibrillarin, putative OS=Toxoplasma gondii (strain ATCC 50861 / VEG) OX=432359 GN=BN1205_095540 PE=3 SV=1"	1.951	Up	0.000252943	BN1205_095540	31.988	37.63	19.7	6	7	6	0.327	0.225	0.175	1.99	1.997	1.921	0.989	1.096	0.943
Molecular Function	GO:0003676	4	nucleic acid binding	0.0150064	B9PZG9	"Centromere/microtubule binding protein,putative OS=Toxoplasma gondii (strain ATCC 50861 / VEG) OX=432359 GN=BN1205_031650 PE=4 SV=1"	1.991	Up	0.0220536	BN1205_031650	56.744	6.0475	1.8	1	2	1	0.183	0.138	0.043	2.087	2.033	2.028	1.076	1.169	0.843
Molecular Function	GO:0003676	4	nucleic acid binding	0.0150064	A0A125YWU4	DNA helicase OS=Toxoplasma gondii (strain ATCC 50861 / VEG) OX=432359 GN=BN1205_030920 PE=3 SV=1	3.726	Up	0.0173004	BN1205_030920	117.27	18.319	3.3	3	3	3	0.319	0.289	0.271	2.382	1.881	1.922	0.257	0.656	0.747
Molecular Function	GO:0003676	4	nucleic acid binding	0.0150064	B9PRM0	Histone H2B OS=Toxoplasma gondii (strain ATCC 50861 / VEG) OX=432359 GN=BN1205_000470 PE=3 SV=1	2.791	Up	0.000153356	BN1205_000470	12.575	26.055	33	5	12	4	0.278	0.345	0.224	2.064	2.133	1.84	0.705	0.776	0.682
Molecular Function	GO:0005198	2	structural molecule activity	0.0128329	B6KLD4	"Ribosomal protein L32, putative OS=Toxoplasma gondii (strain ATCC 50861 / VEG) OX=432359 GN=BN1205_108820 PE=4 SV=1"	1.734	Up	0.0121415	BN1205_108820	15.617	15.181	13.4	2	2	2	0.286	0.278	0.236	1.597	2.284	1.693	1.141	1.083	0.991
Molecular Function	GO:0005198	2	structural molecule activity	0.0128329	B9PJK2	"Ribosomal protein L11, putative OS=Toxoplasma gondii (strain ATCC 50861 / VEG) OX=432359 GN=BN1205_093880 PE=3 SV=1"	1.52	Up	0.00169319	BN1205_093880	20.199	69.208	11.4	2	4	2	0.375	0.334	0.289	1.704	1.875	1.685	1.204	1.068	1.191
Molecular Function	GO:0005198	2	structural molecule activity	0.0128329	B9PNQ2	60S ribosomal protein L36 OS=Toxoplasma gondii (strain ATCC 50861 / VEG) OX=432359 GN=BN1205_036110 PE=3 SV=1	1.581	Up	0.00345773	BN1205_036110	11.407	8.4679	10.9	1	1	1	0.161	0.182	0.105	1.952	1.879	1.968	1.067	1.342	1.258
Molecular Function	GO:0005198	2	structural molecule activity	0.0128329	B9PTX0	"60S ribosomal protein L10, putative OS=Toxoplasma gondii (strain ATCC 50861 / VEG) OX=432359 GN=BN1205_082480 PE=4 SV=1"	1.528	Up	0.00272037	BN1205_082480	24.801	25.111	14.5	3	4	3	0.284	0.256	0.204	1.875	1.712	1.774	1.222	1.239	1.048
Molecular Function	GO:0005198	2	structural molecule activity	0.0128329	B9Q1A7	"60s ribosomal protein L31, putative OS=Toxoplasma gondii (strain ATCC 50861 / VEG) OX=432359 GN=BN1205_080490 PE=4 SV=1"	3.933	Up	2.79e-05	BN1205_080490	14.355	21.163	20.8	2	4	2	0.257	0.24	0.187	2.174	2.103	2.118	0.508	0.592	0.526
Molecular Function	GO:0005198	2	structural molecule activity	0.0128329	B9PJR5	"Ribosomal protein L22, putative OS=Toxoplasma gondii (strain ATCC 50861 / VEG) OX=432359 GN=BN1205_094570 PE=3 SV=1"	1.544	Up	0.00310365	BN1205_094570	16.344	43.512	27.9	4	7	4	0.225	0.168	0.143	1.815	1.966	1.807	1.074	1.299	1.245
Molecular Function	GO:0005198	2	structural molecule activity	0.0128329	A0A125YKH1	40S ribosomal protein S24 OS=Toxoplasma gondii (strain ATCC 50861 / VEG) OX=432359 GN=TGVEG_215460 PE=1 SV=1	2.413	Up	7.85e-05	TGVEG_215460	30.375	30.543	14.2	3	4	3	0.218	0.235	0.157	2.049	2.067	1.928	0.821	0.881	0.803
Molecular Function	GO:0005198	2	structural molecule activity	0.0128329	B9PP49	40S ribosomal protein S26 OS=Toxoplasma gondii (strain ATCC 50861 / VEG) OX=432359 GN=BN1205_103450 PE=1 SV=1	7.37	Up	0.000153356	BN1205_103450	12.725	38.089	10.7	1	2	1	0.187	0.149	0.102	2.359	2.49	2.145	0.259	0.315	0.375
Molecular Function	GO:0005198	2	structural molecule activity	0.0128329	A0A125YSG6	"40S ribosomal protein S13, putative OS=Toxoplasma gondii (strain ATCC 50861 / VEG) OX=432359 GN=BN1205_017665 PE=1 SV=1"	1.954	Up	0.00199879	BN1205_017665	17.176	25.417	17.9	4	4	4	0.246	0.239	0.184	2.038	1.871	1.933	1.104	1.045	0.841
Molecular Function	GO:0005198	2	structural molecule activity	0.0128329	B9PN66	Ribosomal protein L15 OS=Toxoplasma gondii (strain ATCC 50861 / VEG) OX=432359 GN=BN1205_069230 PE=3 SV=1	2.369	Up	7.85e-05	BN1205_069230	24.325	26.257	21	4	7	4	0.231	0.226	0.168	2.042	2.175	2.024	0.84	0.9	0.895
Molecular Function	GO:0016859	4	cis-trans isomerase activity	0.111523	B9PH35	"Peptidyl-prolyl cis-trans isomerase E, putative OS=Toxoplasma gondii (strain ATCC 50861 / VEG) OX=432359 GN=BN1205_015750 PE=4 SV=1"	1.689	Up	0.000153356	BN1205_015750	16.262	13.083	13.8	2	2	2	0.295	0.301	0.259	1.799	1.862	1.846	1.095	1.03	1.135
Molecular Function	GO:0016859	4	cis-trans isomerase activity	0.111523	A0A125YLU6	Peptidyl-prolyl cis-trans isomerase OS=Toxoplasma gondii (strain ATCC 50861 / VEG) OX=432359 GN=TGVEG_230520 PE=3 SV=1	2.372	Up	0.00250433	TGVEG_230520	26.224	43.001	25.7	6	10	5	0.25	0.216	0.161	1.815	1.834	1.815	0.725	0.756	0.823
Molecular Function	GO:0003755	5	peptidyl-prolyl cis-trans isomerase activity	0.111523	B9PH35	"Peptidyl-prolyl cis-trans isomerase E, putative OS=Toxoplasma gondii (strain ATCC 50861 / VEG) OX=432359 GN=BN1205_015750 PE=4 SV=1"	1.689	Up	0.000153356	BN1205_015750	16.262	13.083	13.8	2	2	2	0.295	0.301	0.259	1.799	1.862	1.846	1.095	1.03	1.135
Molecular Function	GO:0003755	5	peptidyl-prolyl cis-trans isomerase activity	0.111523	A0A125YLU6	Peptidyl-prolyl cis-trans isomerase OS=Toxoplasma gondii (strain ATCC 50861 / VEG) OX=432359 GN=TGVEG_230520 PE=3 SV=1	2.372	Up	0.00250433	TGVEG_230520	26.224	43.001	25.7	6	10	5	0.25	0.216	0.161	1.815	1.834	1.815	0.725	0.756	0.823
Biological Process	GO:0044085	3	cellular component biogenesis	0.0684359	B9PVB9	Eukaryotic translation initiation factor 6 OS=Toxoplasma gondii (strain ATCC 50861 / VEG) OX=432359 GN=EIF6 PE=3 SV=3	1.791	Up	0.00864921	EIF6	28.573	21.513	10.2	2	2	2	0.478	0.531	0.395	1.673	1.67	1.711	0.89	0.897	1.035
Biological Process	GO:0044085	3	cellular component biogenesis	0.0684359	B9PJJ4	Small nuclear ribonucleoprotein Sm D3 OS=Toxoplasma gondii (strain ATCC 50861 / VEG) OX=432359 GN=BN1205_093790 PE=3 SV=1	8.379	Up	0.0317927	BN1205_093790	14.411	12.597	14.5	2	2	2	0.089	0.118		2.141	2.14	2.171	0.104	0.306	0.36
Biological Process	GO:0044085	3	cellular component biogenesis	0.0684359	B6K8L1	"Fibrillarin, putative OS=Toxoplasma gondii (strain ATCC 50861 / VEG) OX=432359 GN=BN1205_095540 PE=3 SV=1"	1.951	Up	0.000252943	BN1205_095540	31.988	37.63	19.7	6	7	6	0.327	0.225	0.175	1.99	1.997	1.921	0.989	1.096	0.943
Biological Process	GO:0044085	3	cellular component biogenesis	0.0684359	B9PIA9	H/ACA ribonucleoprotein complex subunit OS=Toxoplasma gondii (strain ATCC 50861 / VEG) OX=432359 GN=BN1205_019480 PE=3 SV=1	1.68	Up	0.000781942	BN1205_019480	20.931	18.562	6.2	1	2	1	0.445	0.44	0.4	1.723	1.638	1.741	1.088	1.023	0.926
Biological Process	GO:0044085	3	cellular component biogenesis	0.0684359	B9PNK6	Histone H4 OS=Toxoplasma gondii (strain ATCC 50861 / VEG) OX=432359 GN=BN1205_092350 PE=3 SV=1	3.224	Up	2.52e-05	BN1205_092350	11.439	44.899	50.5	6	11	4	0.175	0.172	0.103	2.035	2.109	2.079	0.615	0.633	0.682
Biological Process	GO:0022613	4	ribonucleoprotein complex biogenesis	0.0749585	B9PVB9	Eukaryotic translation initiation factor 6 OS=Toxoplasma gondii (strain ATCC 50861 / VEG) OX=432359 GN=EIF6 PE=3 SV=3	1.791	Up	0.00864921	EIF6	28.573	21.513	10.2	2	2	2	0.478	0.531	0.395	1.673	1.67	1.711	0.89	0.897	1.035
Biological Process	GO:0022613	4	ribonucleoprotein complex biogenesis	0.0749585	B9PJJ4	Small nuclear ribonucleoprotein Sm D3 OS=Toxoplasma gondii (strain ATCC 50861 / VEG) OX=432359 GN=BN1205_093790 PE=3 SV=1	8.379	Up	0.0317927	BN1205_093790	14.411	12.597	14.5	2	2	2	0.089	0.118		2.141	2.14	2.171	0.104	0.306	0.36
Biological Process	GO:0022613	4	ribonucleoprotein complex biogenesis	0.0749585	B6K8L1	"Fibrillarin, putative OS=Toxoplasma gondii (strain ATCC 50861 / VEG) OX=432359 GN=BN1205_095540 PE=3 SV=1"	1.951	Up	0.000252943	BN1205_095540	31.988	37.63	19.7	6	7	6	0.327	0.225	0.175	1.99	1.997	1.921	0.989	1.096	0.943
Biological Process	GO:0022613	4	ribonucleoprotein complex biogenesis	0.0749585	B9PIA9	H/ACA ribonucleoprotein complex subunit OS=Toxoplasma gondii (strain ATCC 50861 / VEG) OX=432359 GN=BN1205_019480 PE=3 SV=1	1.68	Up	0.000781942	BN1205_019480	20.931	18.562	6.2	1	2	1	0.445	0.44	0.4	1.723	1.638	1.741	1.088	1.023	0.926
Biological Process	GO:0006518	6	peptide metabolic process	0.0136672	B6KLD4	"Ribosomal protein L32, putative OS=Toxoplasma gondii (strain ATCC 50861 / VEG) OX=432359 GN=BN1205_108820 PE=4 SV=1"	1.734	Up	0.0121415	BN1205_108820	15.617	15.181	13.4	2	2	2	0.286	0.278	0.236	1.597	2.284	1.693	1.141	1.083	0.991
Biological Process	GO:0006518	6	peptide metabolic process	0.0136672	B9PJK2	"Ribosomal protein L11, putative OS=Toxoplasma gondii (strain ATCC 50861 / VEG) OX=432359 GN=BN1205_093880 PE=3 SV=1"	1.52	Up	0.00169319	BN1205_093880	20.199	69.208	11.4	2	4	2	0.375	0.334	0.289	1.704	1.875	1.685	1.204	1.068	1.191
Biological Process	GO:0006518	6	peptide metabolic process	0.0136672	V4YX16	EF-1 guanine nucleotide exchange domain-containing protein OS=Toxoplasma gondii (strain ATCC 50861 / VEG) OX=432359 GN=TGVEG_226410 PE=4 SV=1	1.926	Up	0.000185347	TGVEG_226410	38.411	85.96	15.5	5	6	5	0.226	0.248	0.146	1.864	1.889	1.785	0.892	0.974	1.009
Biological Process	GO:0006518	6	peptide metabolic process	0.0136672	V5AWM3	Putative eukaryotic translation initiation factor 3 subunit 7 OS=Toxoplasma gondii (strain ATCC 50861 / VEG) OX=432359 GN=TGVEG_317720A PE=4 SV=1	1.583	Up	0.0116435	TGVEG_317720A	35.385	15.443	8.9	2	2	2	0.71	0.547	0.647	1.426	1.441	1.598	1.072	0.969	0.779
Biological Process	GO:0006518	6	peptide metabolic process	0.0136672	B9PNQ2	60S ribosomal protein L36 OS=Toxoplasma gondii (strain ATCC 50861 / VEG) OX=432359 GN=BN1205_036110 PE=3 SV=1	1.581	Up	0.00345773	BN1205_036110	11.407	8.4679	10.9	1	1	1	0.161	0.182	0.105	1.952	1.879	1.968	1.067	1.342	1.258
Biological Process	GO:0006518	6	peptide metabolic process	0.0136672	B9PTX0	"60S ribosomal protein L10, putative OS=Toxoplasma gondii (strain ATCC 50861 / VEG) OX=432359 GN=BN1205_082480 PE=4 SV=1"	1.528	Up	0.00272037	BN1205_082480	24.801	25.111	14.5	3	4	3	0.284	0.256	0.204	1.875	1.712	1.774	1.222	1.239	1.048
Biological Process	GO:0006518	6	peptide metabolic process	0.0136672	B9Q1A7	"60s ribosomal protein L31, putative OS=Toxoplasma gondii (strain ATCC 50861 / VEG) OX=432359 GN=BN1205_080490 PE=4 SV=1"	3.933	Up	2.79e-05	BN1205_080490	14.355	21.163	20.8	2	4	2	0.257	0.24	0.187	2.174	2.103	2.118	0.508	0.592	0.526
Biological Process	GO:0006518	6	peptide metabolic process	0.0136672	B9PJR5	"Ribosomal protein L22, putative OS=Toxoplasma gondii (strain ATCC 50861 / VEG) OX=432359 GN=BN1205_094570 PE=3 SV=1"	1.544	Up	0.00310365	BN1205_094570	16.344	43.512	27.9	4	7	4	0.225	0.168	0.143	1.815	1.966	1.807	1.074	1.299	1.245
Biological Process	GO:0006518	6	peptide metabolic process	0.0136672	A0A125YKH1	40S ribosomal protein S24 OS=Toxoplasma gondii (strain ATCC 50861 / VEG) OX=432359 GN=TGVEG_215460 PE=1 SV=1	2.413	Up	7.85e-05	TGVEG_215460	30.375	30.543	14.2	3	4	3	0.218	0.235	0.157	2.049	2.067	1.928	0.821	0.881	0.803
Biological Process	GO:0006518	6	peptide metabolic process	0.0136672	B9PVB9	Eukaryotic translation initiation factor 6 OS=Toxoplasma gondii (strain ATCC 50861 / VEG) OX=432359 GN=EIF6 PE=3 SV=3	1.791	Up	0.00864921	EIF6	28.573	21.513	10.2	2	2	2	0.478	0.531	0.395	1.673	1.67	1.711	0.89	0.897	1.035
Biological Process	GO:0006518	6	peptide metabolic process	0.0136672	B9PP49	40S ribosomal protein S26 OS=Toxoplasma gondii (strain ATCC 50861 / VEG) OX=432359 GN=BN1205_103450 PE=1 SV=1	7.37	Up	0.000153356	BN1205_103450	12.725	38.089	10.7	1	2	1	0.187	0.149	0.102	2.359	2.49	2.145	0.259	0.315	0.375
Biological Process	GO:0006518	6	peptide metabolic process	0.0136672	A0A125YSG6	"40S ribosomal protein S13, putative OS=Toxoplasma gondii (strain ATCC 50861 / VEG) OX=432359 GN=BN1205_017665 PE=1 SV=1"	1.954	Up	0.00199879	BN1205_017665	17.176	25.417	17.9	4	4	4	0.246	0.239	0.184	2.038	1.871	1.933	1.104	1.045	0.841
Biological Process	GO:0006518	6	peptide metabolic process	0.0136672	B9PQW9	"Pre-mRNA-splicing factor, putative OS=Toxoplasma gondii (strain ATCC 50861 / VEG) OX=432359 GN=BN1205_003640 PE=4 SV=1"	2.275	Up	0.000505079	BN1205_003640	12.567	40.802	17.9	2	3	2	0.929	0.961	0.859	1.302	1.296	1.354	0.624	0.503	0.61
Biological Process	GO:0006518	6	peptide metabolic process	0.0136672	B9PN66	Ribosomal protein L15 OS=Toxoplasma gondii (strain ATCC 50861 / VEG) OX=432359 GN=BN1205_069230 PE=3 SV=1	2.369	Up	7.85e-05	BN1205_069230	24.325	26.257	21	4	7	4	0.231	0.226	0.168	2.042	2.175	2.024	0.84	0.9	0.895
Biological Process	GO:0022618	7	ribonucleoprotein complex assembly	0.248851	B9PVB9	Eukaryotic translation initiation factor 6 OS=Toxoplasma gondii (strain ATCC 50861 / VEG) OX=432359 GN=EIF6 PE=3 SV=3	1.791	Up	0.00864921	EIF6	28.573	21.513	10.2	2	2	2	0.478	0.531	0.395	1.673	1.67	1.711	0.89	0.897	1.035
Biological Process	GO:0022618	7	ribonucleoprotein complex assembly	0.248851	B9PJJ4	Small nuclear ribonucleoprotein Sm D3 OS=Toxoplasma gondii (strain ATCC 50861 / VEG) OX=432359 GN=BN1205_093790 PE=3 SV=1	8.379	Up	0.0317927	BN1205_093790	14.411	12.597	14.5	2	2	2	0.089	0.118		2.141	2.14	2.171	0.104	0.306	0.36
Biological Process	GO:0009451	8	RNA modification	0.0703846	B9PZG9	"Centromere/microtubule binding protein,putative OS=Toxoplasma gondii (strain ATCC 50861 / VEG) OX=432359 GN=BN1205_031650 PE=4 SV=1"	1.991	Up	0.0220536	BN1205_031650	56.744	6.0475	1.8	1	2	1	0.183	0.138	0.043	2.087	2.033	2.028	1.076	1.169	0.843
Biological Process	GO:0009451	8	RNA modification	0.0703846	B9PIA9	H/ACA ribonucleoprotein complex subunit OS=Toxoplasma gondii (strain ATCC 50861 / VEG) OX=432359 GN=BN1205_019480 PE=3 SV=1	1.68	Up	0.000781942	BN1205_019480	20.931	18.562	6.2	1	2	1	0.445	0.44	0.4	1.723	1.638	1.741	1.088	1.023	0.926
Biological Process	GO:0065003	5	macromolecular complex assembly	0.162796	B9PVB9	Eukaryotic translation initiation factor 6 OS=Toxoplasma gondii (strain ATCC 50861 / VEG) OX=432359 GN=EIF6 PE=3 SV=3	1.791	Up	0.00864921	EIF6	28.573	21.513	10.2	2	2	2	0.478	0.531	0.395	1.673	1.67	1.711	0.89	0.897	1.035
Biological Process	GO:0065003	5	macromolecular complex assembly	0.162796	B9PJJ4	Small nuclear ribonucleoprotein Sm D3 OS=Toxoplasma gondii (strain ATCC 50861 / VEG) OX=432359 GN=BN1205_093790 PE=3 SV=1	8.379	Up	0.0317927	BN1205_093790	14.411	12.597	14.5	2	2	2	0.089	0.118		2.141	2.14	2.171	0.104	0.306	0.36
Biological Process	GO:0065003	5	macromolecular complex assembly	0.162796	B9PNK6	Histone H4 OS=Toxoplasma gondii (strain ATCC 50861 / VEG) OX=432359 GN=BN1205_092350 PE=3 SV=1	3.224	Up	2.52e-05	BN1205_092350	11.439	44.899	50.5	6	11	4	0.175	0.172	0.103	2.035	2.109	2.079	0.615	0.633	0.682
Biological Process	GO:0019538	5	protein metabolic process	0.00094679	B6KLD4	"Ribosomal protein L32, putative OS=Toxoplasma gondii (strain ATCC 50861 / VEG) OX=432359 GN=BN1205_108820 PE=4 SV=1"	1.734	Up	0.0121415	BN1205_108820	15.617	15.181	13.4	2	2	2	0.286	0.278	0.236	1.597	2.284	1.693	1.141	1.083	0.991
Biological Process	GO:0019538	5	protein metabolic process	0.00094679	B9PJK2	"Ribosomal protein L11, putative OS=Toxoplasma gondii (strain ATCC 50861 / VEG) OX=432359 GN=BN1205_093880 PE=3 SV=1"	1.52	Up	0.00169319	BN1205_093880	20.199	69.208	11.4	2	4	2	0.375	0.334	0.289	1.704	1.875	1.685	1.204	1.068	1.191
Biological Process	GO:0019538	5	protein metabolic process	0.00094679	B6KB88	Rhoptry kinase family protein ROP17 OS=Toxoplasma gondii (strain ATCC 50861 / VEG) OX=432359 GN=BN1205_075890 PE=4 SV=1	1.781	Up	0.00431239	BN1205_075890	69.087	101.18	10.7	4	4	4	0.218	0.191	0.158	1.708	1.938	1.666	0.845	1.109	1.028
Biological Process	GO:0019538	5	protein metabolic process	0.00094679	B9PH35	"Peptidyl-prolyl cis-trans isomerase E, putative OS=Toxoplasma gondii (strain ATCC 50861 / VEG) OX=432359 GN=BN1205_015750 PE=4 SV=1"	1.689	Up	0.000153356	BN1205_015750	16.262	13.083	13.8	2	2	2	0.295	0.301	0.259	1.799	1.862	1.846	1.095	1.03	1.135
Biological Process	GO:0019538	5	protein metabolic process	0.00094679	B9PNQ2	60S ribosomal protein L36 OS=Toxoplasma gondii (strain ATCC 50861 / VEG) OX=432359 GN=BN1205_036110 PE=3 SV=1	1.581	Up	0.00345773	BN1205_036110	11.407	8.4679	10.9	1	1	1	0.161	0.182	0.105	1.952	1.879	1.968	1.067	1.342	1.258
Biological Process	GO:0019538	5	protein metabolic process	0.00094679	V4ZGI1	Calcium-dependent protein kinase OS=Toxoplasma gondii (strain ATCC 50861 / VEG) OX=432359 GN=TGVEG_240390 PE=4 SV=1	4.779	Up	2.52e-05	TGVEG_240390	241.45	5.886	0.7	2	3	1	1.303	1.246	1.277	1.047	1.025	1.082	0.202	0.225	0.233
Biological Process	GO:0019538	5	protein metabolic process	0.00094679	B9PTX0	"60S ribosomal protein L10, putative OS=Toxoplasma gondii (strain ATCC 50861 / VEG) OX=432359 GN=BN1205_082480 PE=4 SV=1"	1.528	Up	0.00272037	BN1205_082480	24.801	25.111	14.5	3	4	3	0.284	0.256	0.204	1.875	1.712	1.774	1.222	1.239	1.048
Biological Process	GO:0019538	5	protein metabolic process	0.00094679	B9Q1A7	"60s ribosomal protein L31, putative OS=Toxoplasma gondii (strain ATCC 50861 / VEG) OX=432359 GN=BN1205_080490 PE=4 SV=1"	3.933	Up	2.79e-05	BN1205_080490	14.355	21.163	20.8	2	4	2	0.257	0.24	0.187	2.174	2.103	2.118	0.508	0.592	0.526
Biological Process	GO:0019538	5	protein metabolic process	0.00094679	B9PJR5	"Ribosomal protein L22, putative OS=Toxoplasma gondii (strain ATCC 50861 / VEG) OX=432359 GN=BN1205_094570 PE=3 SV=1"	1.544	Up	0.00310365	BN1205_094570	16.344	43.512	27.9	4	7	4	0.225	0.168	0.143	1.815	1.966	1.807	1.074	1.299	1.245
Biological Process	GO:0019538	5	protein metabolic process	0.00094679	B9PVB9	Eukaryotic translation initiation factor 6 OS=Toxoplasma gondii (strain ATCC 50861 / VEG) OX=432359 GN=EIF6 PE=3 SV=3	1.791	Up	0.00864921	EIF6	28.573	21.513	10.2	2	2	2	0.478	0.531	0.395	1.673	1.67	1.711	0.89	0.897	1.035
Biological Process	GO:0019538	5	protein metabolic process	0.00094679	B9PPN2	Casein kinase I OS=Toxoplasma gondii (strain ATCC 50861 / VEG) OX=432359 GN=BN1205_090660 PE=3 SV=1	2.738	Up	0.000116795	BN1205_090660	37.959	27.714	13.6	4	4	4	0.324	0.352	0.263	1.934	1.845	1.817	0.629	0.743	0.672
Biological Process	GO:0019538	5	protein metabolic process	0.00094679	B9PP49	40S ribosomal protein S26 OS=Toxoplasma gondii (strain ATCC 50861 / VEG) OX=432359 GN=BN1205_103450 PE=1 SV=1	7.37	Up	0.000153356	BN1205_103450	12.725	38.089	10.7	1	2	1	0.187	0.149	0.102	2.359	2.49	2.145	0.259	0.315	0.375
Biological Process	GO:0019538	5	protein metabolic process	0.00094679	A0A125YSG6	"40S ribosomal protein S13, putative OS=Toxoplasma gondii (strain ATCC 50861 / VEG) OX=432359 GN=BN1205_017665 PE=1 SV=1"	1.954	Up	0.00199879	BN1205_017665	17.176	25.417	17.9	4	4	4	0.246	0.239	0.184	2.038	1.871	1.933	1.104	1.045	0.841
Biological Process	GO:0019538	5	protein metabolic process	0.00094679	B9PN66	Ribosomal protein L15 OS=Toxoplasma gondii (strain ATCC 50861 / VEG) OX=432359 GN=BN1205_069230 PE=3 SV=1	2.369	Up	7.85e-05	BN1205_069230	24.325	26.257	21	4	7	4	0.231	0.226	0.168	2.042	2.175	2.024	0.84	0.9	0.895
Biological Process	GO:0019538	5	protein metabolic process	0.00094679	V4ZJA3	Proteasome subunit OS=Toxoplasma gondii (strain ATCC 50861 / VEG) OX=432359 GN=TGVEG_223590 PE=4 SV=1	2.154	Up	0.000310265	TGVEG_223590	39.396	24.731	13.6	4	4	4	0.198	0.176	0.099	2.112	2.013	2.016	1.001	0.852	0.998
Biological Process	GO:0019538	5	protein metabolic process	0.00094679	A0A125YWY4	"26S protease regulatory subunit 6a, putative OS=Toxoplasma gondii (strain ATCC 50861 / VEG) OX=432359 GN=BN1205_007470 PE=3 SV=1"	2.544	Up	2.79e-05	BN1205_007470	47.787	6.2818	8.2	3	5	1	0.354	0.459	0.359	1.768	1.967	1.854	0.735	0.722	0.74
Biological Process	GO:0019538	5	protein metabolic process	0.00094679	B9PN40	"26S proteasome regulatory ATPase subunit,putative OS=Toxoplasma gondii (strain ATCC 50861 / VEG) OX=432359 GN=BN1205_068990 PE=3 SV=1"	2.352	Up	0.000211337	BN1205_068990	44.425	51.35	20.6	6	8	5	0.348	0.332	0.3	2.021	1.949	1.904	0.848	0.753	0.896
Biological Process	GO:0019538	5	protein metabolic process	0.00094679	V4YX16	EF-1 guanine nucleotide exchange domain-containing protein OS=Toxoplasma gondii (strain ATCC 50861 / VEG) OX=432359 GN=TGVEG_226410 PE=4 SV=1	1.926	Up	0.000185347	TGVEG_226410	38.411	85.96	15.5	5	6	5	0.226	0.248	0.146	1.864	1.889	1.785	0.892	0.974	1.009
Biological Process	GO:0019538	5	protein metabolic process	0.00094679	V5AWM3	Putative eukaryotic translation initiation factor 3 subunit 7 OS=Toxoplasma gondii (strain ATCC 50861 / VEG) OX=432359 GN=TGVEG_317720A PE=4 SV=1	1.583	Up	0.0116435	TGVEG_317720A	35.385	15.443	8.9	2	2	2	0.71	0.547	0.647	1.426	1.441	1.598	1.072	0.969	0.779
Biological Process	GO:0019538	5	protein metabolic process	0.00094679	B9PUT7	"Sec 13, putative OS=Toxoplasma gondii (strain ATCC 50861 / VEG) OX=432359 GN=BN1205_047720 PE=3 SV=1"	1.88	Up	0.00995852	BN1205_047720	67.411	36.856	6.1	4	4	4	0.195	0.282	0.228	1.925	1.849	1.748	0.771	0.956	1.211
Biological Process	GO:0019538	5	protein metabolic process	0.00094679	A0A125YLU6	Peptidyl-prolyl cis-trans isomerase OS=Toxoplasma gondii (strain ATCC 50861 / VEG) OX=432359 GN=TGVEG_230520 PE=3 SV=1	2.372	Up	0.00250433	TGVEG_230520	26.224	43.001	25.7	6	10	5	0.25	0.216	0.161	1.815	1.834	1.815	0.725	0.756	0.823
Biological Process	GO:0019538	5	protein metabolic process	0.00094679	B9PHR8	Protein phosphatase 2C domain-containing protein OS=Toxoplasma gondii (strain ATCC 50861 / VEG) OX=432359 GN=BN1205_017620 PE=4 SV=1	2.359	Up	0.000180151	BN1205_017620	58.732	64.524	21.7	9	10	9	0.381	0.282	0.294	2.003	1.844	1.907	0.743	0.863	0.833
Biological Process	GO:0019538	5	protein metabolic process	0.00094679	B9PHR9	Josephin protein OS=Toxoplasma gondii (strain ATCC 50861 / VEG) OX=432359 GN=BN1205_025850 PE=4 SV=1	1.777	Up	0.00363895	BN1205_025850	46.795	5.8844	3.4	1	1	1	0.351	0.299	0.272	1.914	1.949	1.647	0.96	0.957	1.184
Biological Process	GO:0019538	5	protein metabolic process	0.00094679	V4ZUB4	Protein kinase OS=Toxoplasma gondii (strain ATCC 50861 / VEG) OX=432359 GN=TGVEG_231070 PE=4 SV=1	2.348	Up	2.52e-05	TGVEG_231070	141.47	14.7	1.6	2	2	2	0.361	0.33	0.246	1.902	1.936	1.92	0.794	0.802	0.856
Biological Process	GO:0019538	5	protein metabolic process	0.00094679	A0A125YKH1	40S ribosomal protein S24 OS=Toxoplasma gondii (strain ATCC 50861 / VEG) OX=432359 GN=TGVEG_215460 PE=1 SV=1	2.413	Up	7.85e-05	TGVEG_215460	30.375	30.543	14.2	3	4	3	0.218	0.235	0.157	2.049	2.067	1.928	0.821	0.881	0.803
Biological Process	GO:0019538	5	protein metabolic process	0.00094679	B6KGP8	"Serine protease inhibitor, putative OS=Toxoplasma gondii (strain ATCC 50861 / VEG) OX=432359 GN=BN1205_005670 PE=3 SV=1"	1.593	Up	0.00101351	BN1205_005670	47.407	43.065	15	5	7	5	0.465	0.432	0.451	1.84	1.589	1.602	1.05	1.072	1.036
Biological Process	GO:0019538	5	protein metabolic process	0.00094679	B9PQW9	"Pre-mRNA-splicing factor, putative OS=Toxoplasma gondii (strain ATCC 50861 / VEG) OX=432359 GN=BN1205_003640 PE=4 SV=1"	2.275	Up	0.000505079	BN1205_003640	12.567	40.802	17.9	2	3	2	0.929	0.961	0.859	1.302	1.296	1.354	0.624	0.503	0.61
Biological Process	GO:0019538	5	protein metabolic process	0.00094679	V4Z6U4	Rhoptry protein ROP5 OS=Toxoplasma gondii (strain ATCC 50861 / VEG) OX=432359 GN=TGVEG_308090 PE=4 SV=1	1.59	Up	0.0483494	TGVEG_308090	60.775	142.69	26.6	11	15	11	0.326	0.373	0.297	1.54	1.498	1.495	0.848	1.154	0.849
Biological Process	GO:0043170	4	macromolecule metabolic process	1.02868e-05	B6KLD4	"Ribosomal protein L32, putative OS=Toxoplasma gondii (strain ATCC 50861 / VEG) OX=432359 GN=BN1205_108820 PE=4 SV=1"	1.734	Up	0.0121415	BN1205_108820	15.617	15.181	13.4	2	2	2	0.286	0.278	0.236	1.597	2.284	1.693	1.141	1.083	0.991
Biological Process	GO:0043170	4	macromolecule metabolic process	1.02868e-05	B9PNQ2	60S ribosomal protein L36 OS=Toxoplasma gondii (strain ATCC 50861 / VEG) OX=432359 GN=BN1205_036110 PE=3 SV=1	1.581	Up	0.00345773	BN1205_036110	11.407	8.4679	10.9	1	1	1	0.161	0.182	0.105	1.952	1.879	1.968	1.067	1.342	1.258
Biological Process	GO:0043170	4	macromolecule metabolic process	1.02868e-05	V4ZGI1	Calcium-dependent protein kinase OS=Toxoplasma gondii (strain ATCC 50861 / VEG) OX=432359 GN=TGVEG_240390 PE=4 SV=1	4.779	Up	2.52e-05	TGVEG_240390	241.45	5.886	0.7	2	3	1	1.303	1.246	1.277	1.047	1.025	1.082	0.202	0.225	0.233
Biological Process	GO:0043170	4	macromolecule metabolic process	1.02868e-05	V4ZAT4	DNA replication licensing factor MCM7 OS=Toxoplasma gondii (strain ATCC 50861 / VEG) OX=432359 GN=MCM7 PE=3 SV=1	2.889	Up	0.003356	MCM7	96.758	14.96	2.9	2	3	2	0.201	0.197	0.124	2.221	2.197	1.935	0.528	0.879	0.792
Biological Process	GO:0043170	4	macromolecule metabolic process	1.02868e-05	B9QCY2	"Nuclear cap binding protein, putative OS=Toxoplasma gondii (strain ATCC 50861 / VEG) OX=432359 GN=BN1205_002230 PE=4 SV=1"	2.05	Up	0.00916457	BN1205_002230	135.97	21.353	2.5	3	3	3	0.452	0.482	0.387	1.797	1.796	1.662	0.636	1.046	0.881
Biological Process	GO:0043170	4	macromolecule metabolic process	1.02868e-05	B9PJR5	"Ribosomal protein L22, putative OS=Toxoplasma gondii (strain ATCC 50861 / VEG) OX=432359 GN=BN1205_094570 PE=3 SV=1"	1.544	Up	0.00310365	BN1205_094570	16.344	43.512	27.9	4	7	4	0.225	0.168	0.143	1.815	1.966	1.807	1.074	1.299	1.245
Biological Process	GO:0043170	4	macromolecule metabolic process	1.02868e-05	B9PVB9	Eukaryotic translation initiation factor 6 OS=Toxoplasma gondii (strain ATCC 50861 / VEG) OX=432359 GN=EIF6 PE=3 SV=3	1.791	Up	0.00864921	EIF6	28.573	21.513	10.2	2	2	2	0.478	0.531	0.395	1.673	1.67	1.711	0.89	0.897	1.035
Biological Process	GO:0043170	4	macromolecule metabolic process	1.02868e-05	B9PPN2	Casein kinase I OS=Toxoplasma gondii (strain ATCC 50861 / VEG) OX=432359 GN=BN1205_090660 PE=3 SV=1	2.738	Up	0.000116795	BN1205_090660	37.959	27.714	13.6	4	4	4	0.324	0.352	0.263	1.934	1.845	1.817	0.629	0.743	0.672
Biological Process	GO:0043170	4	macromolecule metabolic process	1.02868e-05	A0A125YSG6	"40S ribosomal protein S13, putative OS=Toxoplasma gondii (strain ATCC 50861 / VEG) OX=432359 GN=BN1205_017665 PE=1 SV=1"	1.954	Up	0.00199879	BN1205_017665	17.176	25.417	17.9	4	4	4	0.246	0.239	0.184	2.038	1.871	1.933	1.104	1.045	0.841
Biological Process	GO:0043170	4	macromolecule metabolic process	1.02868e-05	V4ZJA3	Proteasome subunit OS=Toxoplasma gondii (strain ATCC 50861 / VEG) OX=432359 GN=TGVEG_223590 PE=4 SV=1	2.154	Up	0.000310265	TGVEG_223590	39.396	24.731	13.6	4	4	4	0.198	0.176	0.099	2.112	2.013	2.016	1.001	0.852	0.998
Biological Process	GO:0043170	4	macromolecule metabolic process	1.02868e-05	A0A125YWY4	"26S protease regulatory subunit 6a, putative OS=Toxoplasma gondii (strain ATCC 50861 / VEG) OX=432359 GN=BN1205_007470 PE=3 SV=1"	2.544	Up	2.79e-05	BN1205_007470	47.787	6.2818	8.2	3	5	1	0.354	0.459	0.359	1.768	1.967	1.854	0.735	0.722	0.74
Biological Process	GO:0043170	4	macromolecule metabolic process	1.02868e-05	B9PN40	"26S proteasome regulatory ATPase subunit,putative OS=Toxoplasma gondii (strain ATCC 50861 / VEG) OX=432359 GN=BN1205_068990 PE=3 SV=1"	2.352	Up	0.000211337	BN1205_068990	44.425	51.35	20.6	6	8	5	0.348	0.332	0.3	2.021	1.949	1.904	0.848	0.753	0.896
Biological Process	GO:0043170	4	macromolecule metabolic process	1.02868e-05	B9PJJ4	Small nuclear ribonucleoprotein Sm D3 OS=Toxoplasma gondii (strain ATCC 50861 / VEG) OX=432359 GN=BN1205_093790 PE=3 SV=1	8.379	Up	0.0317927	BN1205_093790	14.411	12.597	14.5	2	2	2	0.089	0.118		2.141	2.14	2.171	0.104	0.306	0.36
Biological Process	GO:0043170	4	macromolecule metabolic process	1.02868e-05	V4YX16	EF-1 guanine nucleotide exchange domain-containing protein OS=Toxoplasma gondii (strain ATCC 50861 / VEG) OX=432359 GN=TGVEG_226410 PE=4 SV=1	1.926	Up	0.000185347	TGVEG_226410	38.411	85.96	15.5	5	6	5	0.226	0.248	0.146	1.864	1.889	1.785	0.892	0.974	1.009
Biological Process	GO:0043170	4	macromolecule metabolic process	1.02868e-05	V5AWM3	Putative eukaryotic translation initiation factor 3 subunit 7 OS=Toxoplasma gondii (strain ATCC 50861 / VEG) OX=432359 GN=TGVEG_317720A PE=4 SV=1	1.583	Up	0.0116435	TGVEG_317720A	35.385	15.443	8.9	2	2	2	0.71	0.547	0.647	1.426	1.441	1.598	1.072	0.969	0.779
Biological Process	GO:0043170	4	macromolecule metabolic process	1.02868e-05	A0A125YLU6	Peptidyl-prolyl cis-trans isomerase OS=Toxoplasma gondii (strain ATCC 50861 / VEG) OX=432359 GN=TGVEG_230520 PE=3 SV=1	2.372	Up	0.00250433	TGVEG_230520	26.224	43.001	25.7	6	10	5	0.25	0.216	0.161	1.815	1.834	1.815	0.725	0.756	0.823
Biological Process	GO:0043170	4	macromolecule metabolic process	1.02868e-05	B9PHR8	Protein phosphatase 2C domain-containing protein OS=Toxoplasma gondii (strain ATCC 50861 / VEG) OX=432359 GN=BN1205_017620 PE=4 SV=1	2.359	Up	0.000180151	BN1205_017620	58.732	64.524	21.7	9	10	9	0.381	0.282	0.294	2.003	1.844	1.907	0.743	0.863	0.833
Biological Process	GO:0043170	4	macromolecule metabolic process	1.02868e-05	B6KGP8	"Serine protease inhibitor, putative OS=Toxoplasma gondii (strain ATCC 50861 / VEG) OX=432359 GN=BN1205_005670 PE=3 SV=1"	1.593	Up	0.00101351	BN1205_005670	47.407	43.065	15	5	7	5	0.465	0.432	0.451	1.84	1.589	1.602	1.05	1.072	1.036
Biological Process	GO:0043170	4	macromolecule metabolic process	1.02868e-05	B9PQW9	"Pre-mRNA-splicing factor, putative OS=Toxoplasma gondii (strain ATCC 50861 / VEG) OX=432359 GN=BN1205_003640 PE=4 SV=1"	2.275	Up	0.000505079	BN1205_003640	12.567	40.802	17.9	2	3	2	0.929	0.961	0.859	1.302	1.296	1.354	0.624	0.503	0.61
Biological Process	GO:0043170	4	macromolecule metabolic process	1.02868e-05	B6K8L1	"Fibrillarin, putative OS=Toxoplasma gondii (strain ATCC 50861 / VEG) OX=432359 GN=BN1205_095540 PE=3 SV=1"	1.951	Up	0.000252943	BN1205_095540	31.988	37.63	19.7	6	7	6	0.327	0.225	0.175	1.99	1.997	1.921	0.989	1.096	0.943
Biological Process	GO:0043170	4	macromolecule metabolic process	1.02868e-05	B9PJK2	"Ribosomal protein L11, putative OS=Toxoplasma gondii (strain ATCC 50861 / VEG) OX=432359 GN=BN1205_093880 PE=3 SV=1"	1.52	Up	0.00169319	BN1205_093880	20.199	69.208	11.4	2	4	2	0.375	0.334	0.289	1.704	1.875	1.685	1.204	1.068	1.191
Biological Process	GO:0043170	4	macromolecule metabolic process	1.02868e-05	B6KB88	Rhoptry kinase family protein ROP17 OS=Toxoplasma gondii (strain ATCC 50861 / VEG) OX=432359 GN=BN1205_075890 PE=4 SV=1	1.781	Up	0.00431239	BN1205_075890	69.087	101.18	10.7	4	4	4	0.218	0.191	0.158	1.708	1.938	1.666	0.845	1.109	1.028
Biological Process	GO:0043170	4	macromolecule metabolic process	1.02868e-05	B9PH35	"Peptidyl-prolyl cis-trans isomerase E, putative OS=Toxoplasma gondii (strain ATCC 50861 / VEG) OX=432359 GN=BN1205_015750 PE=4 SV=1"	1.689	Up	0.000153356	BN1205_015750	16.262	13.083	13.8	2	2	2	0.295	0.301	0.259	1.799	1.862	1.846	1.095	1.03	1.135
Biological Process	GO:0043170	4	macromolecule metabolic process	1.02868e-05	B9PIA9	H/ACA ribonucleoprotein complex subunit OS=Toxoplasma gondii (strain ATCC 50861 / VEG) OX=432359 GN=BN1205_019480 PE=3 SV=1	1.68	Up	0.000781942	BN1205_019480	20.931	18.562	6.2	1	2	1	0.445	0.44	0.4	1.723	1.638	1.741	1.088	1.023	0.926
Biological Process	GO:0043170	4	macromolecule metabolic process	1.02868e-05	B9PTX0	"60S ribosomal protein L10, putative OS=Toxoplasma gondii (strain ATCC 50861 / VEG) OX=432359 GN=BN1205_082480 PE=4 SV=1"	1.528	Up	0.00272037	BN1205_082480	24.801	25.111	14.5	3	4	3	0.284	0.256	0.204	1.875	1.712	1.774	1.222	1.239	1.048
Biological Process	GO:0043170	4	macromolecule metabolic process	1.02868e-05	B9Q1A7	"60s ribosomal protein L31, putative OS=Toxoplasma gondii (strain ATCC 50861 / VEG) OX=432359 GN=BN1205_080490 PE=4 SV=1"	3.933	Up	2.79e-05	BN1205_080490	14.355	21.163	20.8	2	4	2	0.257	0.24	0.187	2.174	2.103	2.118	0.508	0.592	0.526
Biological Process	GO:0043170	4	macromolecule metabolic process	1.02868e-05	B9PP49	40S ribosomal protein S26 OS=Toxoplasma gondii (strain ATCC 50861 / VEG) OX=432359 GN=BN1205_103450 PE=1 SV=1	7.37	Up	0.000153356	BN1205_103450	12.725	38.089	10.7	1	2	1	0.187	0.149	0.102	2.359	2.49	2.145	0.259	0.315	0.375
Biological Process	GO:0043170	4	macromolecule metabolic process	1.02868e-05	B9PN66	Ribosomal protein L15 OS=Toxoplasma gondii (strain ATCC 50861 / VEG) OX=432359 GN=BN1205_069230 PE=3 SV=1	2.369	Up	7.85e-05	BN1205_069230	24.325	26.257	21	4	7	4	0.231	0.226	0.168	2.042	2.175	2.024	0.84	0.9	0.895
Biological Process	GO:0043170	4	macromolecule metabolic process	1.02868e-05	B9PUT7	"Sec 13, putative OS=Toxoplasma gondii (strain ATCC 50861 / VEG) OX=432359 GN=BN1205_047720 PE=3 SV=1"	1.88	Up	0.00995852	BN1205_047720	67.411	36.856	6.1	4	4	4	0.195	0.282	0.228	1.925	1.849	1.748	0.771	0.956	1.211
Biological Process	GO:0043170	4	macromolecule metabolic process	1.02868e-05	B9PHR9	Josephin protein OS=Toxoplasma gondii (strain ATCC 50861 / VEG) OX=432359 GN=BN1205_025850 PE=4 SV=1	1.777	Up	0.00363895	BN1205_025850	46.795	5.8844	3.4	1	1	1	0.351	0.299	0.272	1.914	1.949	1.647	0.96	0.957	1.184
Biological Process	GO:0043170	4	macromolecule metabolic process	1.02868e-05	V4ZUB4	Protein kinase OS=Toxoplasma gondii (strain ATCC 50861 / VEG) OX=432359 GN=TGVEG_231070 PE=4 SV=1	2.348	Up	2.52e-05	TGVEG_231070	141.47	14.7	1.6	2	2	2	0.361	0.33	0.246	1.902	1.936	1.92	0.794	0.802	0.856
Biological Process	GO:0043170	4	macromolecule metabolic process	1.02868e-05	V4ZFL5	RNA helicase (UPF2 interacting domain) protein OS=Toxoplasma gondii (strain ATCC 50861 / VEG) OX=432359 GN=TGVEG_291820 PE=4 SV=1	1.765	Up	0.000426133	TGVEG_291820	163.5	6.9794	0.7	1	1	1	1.176	1.085	1.058	1.055	1.17	1.016	0.594	0.61	0.632
Biological Process	GO:0043170	4	macromolecule metabolic process	1.02868e-05	A0A125YKH1	40S ribosomal protein S24 OS=Toxoplasma gondii (strain ATCC 50861 / VEG) OX=432359 GN=TGVEG_215460 PE=1 SV=1	2.413	Up	7.85e-05	TGVEG_215460	30.375	30.543	14.2	3	4	3	0.218	0.235	0.157	2.049	2.067	1.928	0.821	0.881	0.803
Biological Process	GO:0043170	4	macromolecule metabolic process	1.02868e-05	B9PZG9	"Centromere/microtubule binding protein,putative OS=Toxoplasma gondii (strain ATCC 50861 / VEG) OX=432359 GN=BN1205_031650 PE=4 SV=1"	1.991	Up	0.0220536	BN1205_031650	56.744	6.0475	1.8	1	2	1	0.183	0.138	0.043	2.087	2.033	2.028	1.076	1.169	0.843
Biological Process	GO:0043170	4	macromolecule metabolic process	1.02868e-05	A0A125YWU4	DNA helicase OS=Toxoplasma gondii (strain ATCC 50861 / VEG) OX=432359 GN=BN1205_030920 PE=3 SV=1	3.726	Up	0.0173004	BN1205_030920	117.27	18.319	3.3	3	3	3	0.319	0.289	0.271	2.382	1.881	1.922	0.257	0.656	0.747
Biological Process	GO:0043170	4	macromolecule metabolic process	1.02868e-05	V4Z6U4	Rhoptry protein ROP5 OS=Toxoplasma gondii (strain ATCC 50861 / VEG) OX=432359 GN=TGVEG_308090 PE=4 SV=1	1.59	Up	0.0483494	TGVEG_308090	60.775	142.69	26.6	11	15	11	0.326	0.373	0.297	1.54	1.498	1.495	0.848	1.154	0.849
Biological Process	GO:0006396	8	RNA processing	0.150215	B9PJJ4	Small nuclear ribonucleoprotein Sm D3 OS=Toxoplasma gondii (strain ATCC 50861 / VEG) OX=432359 GN=BN1205_093790 PE=3 SV=1	8.379	Up	0.0317927	BN1205_093790	14.411	12.597	14.5	2	2	2	0.089	0.118		2.141	2.14	2.171	0.104	0.306	0.36
Biological Process	GO:0006396	8	RNA processing	0.150215	B9PZG9	"Centromere/microtubule binding protein,putative OS=Toxoplasma gondii (strain ATCC 50861 / VEG) OX=432359 GN=BN1205_031650 PE=4 SV=1"	1.991	Up	0.0220536	BN1205_031650	56.744	6.0475	1.8	1	2	1	0.183	0.138	0.043	2.087	2.033	2.028	1.076	1.169	0.843
Biological Process	GO:0006396	8	RNA processing	0.150215	B6K8L1	"Fibrillarin, putative OS=Toxoplasma gondii (strain ATCC 50861 / VEG) OX=432359 GN=BN1205_095540 PE=3 SV=1"	1.951	Up	0.000252943	BN1205_095540	31.988	37.63	19.7	6	7	6	0.327	0.225	0.175	1.99	1.997	1.921	0.989	1.096	0.943
Biological Process	GO:0006396	8	RNA processing	0.150215	B9QCY2	"Nuclear cap binding protein, putative OS=Toxoplasma gondii (strain ATCC 50861 / VEG) OX=432359 GN=BN1205_002230 PE=4 SV=1"	2.05	Up	0.00916457	BN1205_002230	135.97	21.353	2.5	3	3	3	0.452	0.482	0.387	1.797	1.796	1.662	0.636	1.046	0.881
Biological Process	GO:0042254	5	ribosome biogenesis	0.0396534	B9PVB9	Eukaryotic translation initiation factor 6 OS=Toxoplasma gondii (strain ATCC 50861 / VEG) OX=432359 GN=EIF6 PE=3 SV=3	1.791	Up	0.00864921	EIF6	28.573	21.513	10.2	2	2	2	0.478	0.531	0.395	1.673	1.67	1.711	0.89	0.897	1.035
Biological Process	GO:0042254	5	ribosome biogenesis	0.0396534	B6K8L1	"Fibrillarin, putative OS=Toxoplasma gondii (strain ATCC 50861 / VEG) OX=432359 GN=BN1205_095540 PE=3 SV=1"	1.951	Up	0.000252943	BN1205_095540	31.988	37.63	19.7	6	7	6	0.327	0.225	0.175	1.99	1.997	1.921	0.989	1.096	0.943
Biological Process	GO:0042254	5	ribosome biogenesis	0.0396534	B9PIA9	H/ACA ribonucleoprotein complex subunit OS=Toxoplasma gondii (strain ATCC 50861 / VEG) OX=432359 GN=BN1205_019480 PE=3 SV=1	1.68	Up	0.000781942	BN1205_019480	20.931	18.562	6.2	1	2	1	0.445	0.44	0.4	1.723	1.638	1.741	1.088	1.023	0.926
Biological Process	GO:0030163	6	protein catabolic process	0.206598	B9PN40	"26S proteasome regulatory ATPase subunit,putative OS=Toxoplasma gondii (strain ATCC 50861 / VEG) OX=432359 GN=BN1205_068990 PE=3 SV=1"	2.352	Up	0.000211337	BN1205_068990	44.425	51.35	20.6	6	8	5	0.348	0.332	0.3	2.021	1.949	1.904	0.848	0.753	0.896
Biological Process	GO:0030163	6	protein catabolic process	0.206598	V4ZJA3	Proteasome subunit OS=Toxoplasma gondii (strain ATCC 50861 / VEG) OX=432359 GN=TGVEG_223590 PE=4 SV=1	2.154	Up	0.000310265	TGVEG_223590	39.396	24.731	13.6	4	4	4	0.198	0.176	0.099	2.112	2.013	2.016	1.001	0.852	0.998
Biological Process	GO:0030163	6	protein catabolic process	0.206598	A0A125YWY4	"26S protease regulatory subunit 6a, putative OS=Toxoplasma gondii (strain ATCC 50861 / VEG) OX=432359 GN=BN1205_007470 PE=3 SV=1"	2.544	Up	2.79e-05	BN1205_007470	47.787	6.2818	8.2	3	5	1	0.354	0.459	0.359	1.768	1.967	1.854	0.735	0.722	0.74
Biological Process	GO:0044260	5	cellular macromolecule metabolic process	1.05052e-05	B6KLD4	"Ribosomal protein L32, putative OS=Toxoplasma gondii (strain ATCC 50861 / VEG) OX=432359 GN=BN1205_108820 PE=4 SV=1"	1.734	Up	0.0121415	BN1205_108820	15.617	15.181	13.4	2	2	2	0.286	0.278	0.236	1.597	2.284	1.693	1.141	1.083	0.991
Biological Process	GO:0044260	5	cellular macromolecule metabolic process	1.05052e-05	B9PNQ2	60S ribosomal protein L36 OS=Toxoplasma gondii (strain ATCC 50861 / VEG) OX=432359 GN=BN1205_036110 PE=3 SV=1	1.581	Up	0.00345773	BN1205_036110	11.407	8.4679	10.9	1	1	1	0.161	0.182	0.105	1.952	1.879	1.968	1.067	1.342	1.258
Biological Process	GO:0044260	5	cellular macromolecule metabolic process	1.05052e-05	V4ZGI1	Calcium-dependent protein kinase OS=Toxoplasma gondii (strain ATCC 50861 / VEG) OX=432359 GN=TGVEG_240390 PE=4 SV=1	4.779	Up	2.52e-05	TGVEG_240390	241.45	5.886	0.7	2	3	1	1.303	1.246	1.277	1.047	1.025	1.082	0.202	0.225	0.233
Biological Process	GO:0044260	5	cellular macromolecule metabolic process	1.05052e-05	V4ZAT4	DNA replication licensing factor MCM7 OS=Toxoplasma gondii (strain ATCC 50861 / VEG) OX=432359 GN=MCM7 PE=3 SV=1	2.889	Up	0.003356	MCM7	96.758	14.96	2.9	2	3	2	0.201	0.197	0.124	2.221	2.197	1.935	0.528	0.879	0.792
Biological Process	GO:0044260	5	cellular macromolecule metabolic process	1.05052e-05	B9QCY2	"Nuclear cap binding protein, putative OS=Toxoplasma gondii (strain ATCC 50861 / VEG) OX=432359 GN=BN1205_002230 PE=4 SV=1"	2.05	Up	0.00916457	BN1205_002230	135.97	21.353	2.5	3	3	3	0.452	0.482	0.387	1.797	1.796	1.662	0.636	1.046	0.881
Biological Process	GO:0044260	5	cellular macromolecule metabolic process	1.05052e-05	B9PJR5	"Ribosomal protein L22, putative OS=Toxoplasma gondii (strain ATCC 50861 / VEG) OX=432359 GN=BN1205_094570 PE=3 SV=1"	1.544	Up	0.00310365	BN1205_094570	16.344	43.512	27.9	4	7	4	0.225	0.168	0.143	1.815	1.966	1.807	1.074	1.299	1.245
Biological Process	GO:0044260	5	cellular macromolecule metabolic process	1.05052e-05	B9PVB9	Eukaryotic translation initiation factor 6 OS=Toxoplasma gondii (strain ATCC 50861 / VEG) OX=432359 GN=EIF6 PE=3 SV=3	1.791	Up	0.00864921	EIF6	28.573	21.513	10.2	2	2	2	0.478	0.531	0.395	1.673	1.67	1.711	0.89	0.897	1.035
Biological Process	GO:0044260	5	cellular macromolecule metabolic process	1.05052e-05	B9PPN2	Casein kinase I OS=Toxoplasma gondii (strain ATCC 50861 / VEG) OX=432359 GN=BN1205_090660 PE=3 SV=1	2.738	Up	0.000116795	BN1205_090660	37.959	27.714	13.6	4	4	4	0.324	0.352	0.263	1.934	1.845	1.817	0.629	0.743	0.672
Biological Process	GO:0044260	5	cellular macromolecule metabolic process	1.05052e-05	A0A125YSG6	"40S ribosomal protein S13, putative OS=Toxoplasma gondii (strain ATCC 50861 / VEG) OX=432359 GN=BN1205_017665 PE=1 SV=1"	1.954	Up	0.00199879	BN1205_017665	17.176	25.417	17.9	4	4	4	0.246	0.239	0.184	2.038	1.871	1.933	1.104	1.045	0.841
Biological Process	GO:0044260	5	cellular macromolecule metabolic process	1.05052e-05	V4ZJA3	Proteasome subunit OS=Toxoplasma gondii (strain ATCC 50861 / VEG) OX=432359 GN=TGVEG_223590 PE=4 SV=1	2.154	Up	0.000310265	TGVEG_223590	39.396	24.731	13.6	4	4	4	0.198	0.176	0.099	2.112	2.013	2.016	1.001	0.852	0.998
Biological Process	GO:0044260	5	cellular macromolecule metabolic process	1.05052e-05	B9PJJ4	Small nuclear ribonucleoprotein Sm D3 OS=Toxoplasma gondii (strain ATCC 50861 / VEG) OX=432359 GN=BN1205_093790 PE=3 SV=1	8.379	Up	0.0317927	BN1205_093790	14.411	12.597	14.5	2	2	2	0.089	0.118		2.141	2.14	2.171	0.104	0.306	0.36
Biological Process	GO:0044260	5	cellular macromolecule metabolic process	1.05052e-05	V4YX16	EF-1 guanine nucleotide exchange domain-containing protein OS=Toxoplasma gondii (strain ATCC 50861 / VEG) OX=432359 GN=TGVEG_226410 PE=4 SV=1	1.926	Up	0.000185347	TGVEG_226410	38.411	85.96	15.5	5	6	5	0.226	0.248	0.146	1.864	1.889	1.785	0.892	0.974	1.009
Biological Process	GO:0044260	5	cellular macromolecule metabolic process	1.05052e-05	V5AWM3	Putative eukaryotic translation initiation factor 3 subunit 7 OS=Toxoplasma gondii (strain ATCC 50861 / VEG) OX=432359 GN=TGVEG_317720A PE=4 SV=1	1.583	Up	0.0116435	TGVEG_317720A	35.385	15.443	8.9	2	2	2	0.71	0.547	0.647	1.426	1.441	1.598	1.072	0.969	0.779
Biological Process	GO:0044260	5	cellular macromolecule metabolic process	1.05052e-05	A0A125YLU6	Peptidyl-prolyl cis-trans isomerase OS=Toxoplasma gondii (strain ATCC 50861 / VEG) OX=432359 GN=TGVEG_230520 PE=3 SV=1	2.372	Up	0.00250433	TGVEG_230520	26.224	43.001	25.7	6	10	5	0.25	0.216	0.161	1.815	1.834	1.815	0.725	0.756	0.823
Biological Process	GO:0044260	5	cellular macromolecule metabolic process	1.05052e-05	B9PHR8	Protein phosphatase 2C domain-containing protein OS=Toxoplasma gondii (strain ATCC 50861 / VEG) OX=432359 GN=BN1205_017620 PE=4 SV=1	2.359	Up	0.000180151	BN1205_017620	58.732	64.524	21.7	9	10	9	0.381	0.282	0.294	2.003	1.844	1.907	0.743	0.863	0.833
Biological Process	GO:0044260	5	cellular macromolecule metabolic process	1.05052e-05	B9PQW9	"Pre-mRNA-splicing factor, putative OS=Toxoplasma gondii (strain ATCC 50861 / VEG) OX=432359 GN=BN1205_003640 PE=4 SV=1"	2.275	Up	0.000505079	BN1205_003640	12.567	40.802	17.9	2	3	2	0.929	0.961	0.859	1.302	1.296	1.354	0.624	0.503	0.61
Biological Process	GO:0044260	5	cellular macromolecule metabolic process	1.05052e-05	B6K8L1	"Fibrillarin, putative OS=Toxoplasma gondii (strain ATCC 50861 / VEG) OX=432359 GN=BN1205_095540 PE=3 SV=1"	1.951	Up	0.000252943	BN1205_095540	31.988	37.63	19.7	6	7	6	0.327	0.225	0.175	1.99	1.997	1.921	0.989	1.096	0.943
Biological Process	GO:0044260	5	cellular macromolecule metabolic process	1.05052e-05	B9PJK2	"Ribosomal protein L11, putative OS=Toxoplasma gondii (strain ATCC 50861 / VEG) OX=432359 GN=BN1205_093880 PE=3 SV=1"	1.52	Up	0.00169319	BN1205_093880	20.199	69.208	11.4	2	4	2	0.375	0.334	0.289	1.704	1.875	1.685	1.204	1.068	1.191
Biological Process	GO:0044260	5	cellular macromolecule metabolic process	1.05052e-05	B6KB88	Rhoptry kinase family protein ROP17 OS=Toxoplasma gondii (strain ATCC 50861 / VEG) OX=432359 GN=BN1205_075890 PE=4 SV=1	1.781	Up	0.00431239	BN1205_075890	69.087	101.18	10.7	4	4	4	0.218	0.191	0.158	1.708	1.938	1.666	0.845	1.109	1.028
Biological Process	GO:0044260	5	cellular macromolecule metabolic process	1.05052e-05	B9PH35	"Peptidyl-prolyl cis-trans isomerase E, putative OS=Toxoplasma gondii (strain ATCC 50861 / VEG) OX=432359 GN=BN1205_015750 PE=4 SV=1"	1.689	Up	0.000153356	BN1205_015750	16.262	13.083	13.8	2	2	2	0.295	0.301	0.259	1.799	1.862	1.846	1.095	1.03	1.135
Biological Process	GO:0044260	5	cellular macromolecule metabolic process	1.05052e-05	B9PIA9	H/ACA ribonucleoprotein complex subunit OS=Toxoplasma gondii (strain ATCC 50861 / VEG) OX=432359 GN=BN1205_019480 PE=3 SV=1	1.68	Up	0.000781942	BN1205_019480	20.931	18.562	6.2	1	2	1	0.445	0.44	0.4	1.723	1.638	1.741	1.088	1.023	0.926
Biological Process	GO:0044260	5	cellular macromolecule metabolic process	1.05052e-05	B9PTX0	"60S ribosomal protein L10, putative OS=Toxoplasma gondii (strain ATCC 50861 / VEG) OX=432359 GN=BN1205_082480 PE=4 SV=1"	1.528	Up	0.00272037	BN1205_082480	24.801	25.111	14.5	3	4	3	0.284	0.256	0.204	1.875	1.712	1.774	1.222	1.239	1.048
Biological Process	GO:0044260	5	cellular macromolecule metabolic process	1.05052e-05	B9Q1A7	"60s ribosomal protein L31, putative OS=Toxoplasma gondii (strain ATCC 50861 / VEG) OX=432359 GN=BN1205_080490 PE=4 SV=1"	3.933	Up	2.79e-05	BN1205_080490	14.355	21.163	20.8	2	4	2	0.257	0.24	0.187	2.174	2.103	2.118	0.508	0.592	0.526
Biological Process	GO:0044260	5	cellular macromolecule metabolic process	1.05052e-05	B9PP49	40S ribosomal protein S26 OS=Toxoplasma gondii (strain ATCC 50861 / VEG) OX=432359 GN=BN1205_103450 PE=1 SV=1	7.37	Up	0.000153356	BN1205_103450	12.725	38.089	10.7	1	2	1	0.187	0.149	0.102	2.359	2.49	2.145	0.259	0.315	0.375
Biological Process	GO:0044260	5	cellular macromolecule metabolic process	1.05052e-05	B9PN66	Ribosomal protein L15 OS=Toxoplasma gondii (strain ATCC 50861 / VEG) OX=432359 GN=BN1205_069230 PE=3 SV=1	2.369	Up	7.85e-05	BN1205_069230	24.325	26.257	21	4	7	4	0.231	0.226	0.168	2.042	2.175	2.024	0.84	0.9	0.895
Biological Process	GO:0044260	5	cellular macromolecule metabolic process	1.05052e-05	B9PUT7	"Sec 13, putative OS=Toxoplasma gondii (strain ATCC 50861 / VEG) OX=432359 GN=BN1205_047720 PE=3 SV=1"	1.88	Up	0.00995852	BN1205_047720	67.411	36.856	6.1	4	4	4	0.195	0.282	0.228	1.925	1.849	1.748	0.771	0.956	1.211
Biological Process	GO:0044260	5	cellular macromolecule metabolic process	1.05052e-05	B9PHR9	Josephin protein OS=Toxoplasma gondii (strain ATCC 50861 / VEG) OX=432359 GN=BN1205_025850 PE=4 SV=1	1.777	Up	0.00363895	BN1205_025850	46.795	5.8844	3.4	1	1	1	0.351	0.299	0.272	1.914	1.949	1.647	0.96	0.957	1.184
Biological Process	GO:0044260	5	cellular macromolecule metabolic process	1.05052e-05	V4ZUB4	Protein kinase OS=Toxoplasma gondii (strain ATCC 50861 / VEG) OX=432359 GN=TGVEG_231070 PE=4 SV=1	2.348	Up	2.52e-05	TGVEG_231070	141.47	14.7	1.6	2	2	2	0.361	0.33	0.246	1.902	1.936	1.92	0.794	0.802	0.856
Biological Process	GO:0044260	5	cellular macromolecule metabolic process	1.05052e-05	V4ZFL5	RNA helicase (UPF2 interacting domain) protein OS=Toxoplasma gondii (strain ATCC 50861 / VEG) OX=432359 GN=TGVEG_291820 PE=4 SV=1	1.765	Up	0.000426133	TGVEG_291820	163.5	6.9794	0.7	1	1	1	1.176	1.085	1.058	1.055	1.17	1.016	0.594	0.61	0.632
Biological Process	GO:0044260	5	cellular macromolecule metabolic process	1.05052e-05	A0A125YKH1	40S ribosomal protein S24 OS=Toxoplasma gondii (strain ATCC 50861 / VEG) OX=432359 GN=TGVEG_215460 PE=1 SV=1	2.413	Up	7.85e-05	TGVEG_215460	30.375	30.543	14.2	3	4	3	0.218	0.235	0.157	2.049	2.067	1.928	0.821	0.881	0.803
Biological Process	GO:0044260	5	cellular macromolecule metabolic process	1.05052e-05	B9PZG9	"Centromere/microtubule binding protein,putative OS=Toxoplasma gondii (strain ATCC 50861 / VEG) OX=432359 GN=BN1205_031650 PE=4 SV=1"	1.991	Up	0.0220536	BN1205_031650	56.744	6.0475	1.8	1	2	1	0.183	0.138	0.043	2.087	2.033	2.028	1.076	1.169	0.843
Biological Process	GO:0044260	5	cellular macromolecule metabolic process	1.05052e-05	V4Z6U4	Rhoptry protein ROP5 OS=Toxoplasma gondii (strain ATCC 50861 / VEG) OX=432359 GN=TGVEG_308090 PE=4 SV=1	1.59	Up	0.0483494	TGVEG_308090	60.775	142.69	26.6	11	15	11	0.326	0.373	0.297	1.54	1.498	1.495	0.848	1.154	0.849
Biological Process	GO:0044260	5	cellular macromolecule metabolic process	1.05052e-05	A0A125YWU4	DNA helicase OS=Toxoplasma gondii (strain ATCC 50861 / VEG) OX=432359 GN=BN1205_030920 PE=3 SV=1	3.726	Up	0.0173004	BN1205_030920	117.27	18.319	3.3	3	3	3	0.319	0.289	0.271	2.382	1.881	1.922	0.257	0.656	0.747
Biological Process	GO:0006464	7	cellular protein modification process	0.0475162	B6KB88	Rhoptry kinase family protein ROP17 OS=Toxoplasma gondii (strain ATCC 50861 / VEG) OX=432359 GN=BN1205_075890 PE=4 SV=1	1.781	Up	0.00431239	BN1205_075890	69.087	101.18	10.7	4	4	4	0.218	0.191	0.158	1.708	1.938	1.666	0.845	1.109	1.028
Biological Process	GO:0006464	7	cellular protein modification process	0.0475162	B9PUT7	"Sec 13, putative OS=Toxoplasma gondii (strain ATCC 50861 / VEG) OX=432359 GN=BN1205_047720 PE=3 SV=1"	1.88	Up	0.00995852	BN1205_047720	67.411	36.856	6.1	4	4	4	0.195	0.282	0.228	1.925	1.849	1.748	0.771	0.956	1.211
Biological Process	GO:0006464	7	cellular protein modification process	0.0475162	B9PH35	"Peptidyl-prolyl cis-trans isomerase E, putative OS=Toxoplasma gondii (strain ATCC 50861 / VEG) OX=432359 GN=BN1205_015750 PE=4 SV=1"	1.689	Up	0.000153356	BN1205_015750	16.262	13.083	13.8	2	2	2	0.295	0.301	0.259	1.799	1.862	1.846	1.095	1.03	1.135
Biological Process	GO:0006464	7	cellular protein modification process	0.0475162	A0A125YLU6	Peptidyl-prolyl cis-trans isomerase OS=Toxoplasma gondii (strain ATCC 50861 / VEG) OX=432359 GN=TGVEG_230520 PE=3 SV=1	2.372	Up	0.00250433	TGVEG_230520	26.224	43.001	25.7	6	10	5	0.25	0.216	0.161	1.815	1.834	1.815	0.725	0.756	0.823
Biological Process	GO:0006464	7	cellular protein modification process	0.0475162	B9PHR8	Protein phosphatase 2C domain-containing protein OS=Toxoplasma gondii (strain ATCC 50861 / VEG) OX=432359 GN=BN1205_017620 PE=4 SV=1	2.359	Up	0.000180151	BN1205_017620	58.732	64.524	21.7	9	10	9	0.381	0.282	0.294	2.003	1.844	1.907	0.743	0.863	0.833
Biological Process	GO:0006464	7	cellular protein modification process	0.0475162	V4ZGI1	Calcium-dependent protein kinase OS=Toxoplasma gondii (strain ATCC 50861 / VEG) OX=432359 GN=TGVEG_240390 PE=4 SV=1	4.779	Up	2.52e-05	TGVEG_240390	241.45	5.886	0.7	2	3	1	1.303	1.246	1.277	1.047	1.025	1.082	0.202	0.225	0.233
Biological Process	GO:0006464	7	cellular protein modification process	0.0475162	B9PHR9	Josephin protein OS=Toxoplasma gondii (strain ATCC 50861 / VEG) OX=432359 GN=BN1205_025850 PE=4 SV=1	1.777	Up	0.00363895	BN1205_025850	46.795	5.8844	3.4	1	1	1	0.351	0.299	0.272	1.914	1.949	1.647	0.96	0.957	1.184
Biological Process	GO:0006464	7	cellular protein modification process	0.0475162	V4ZUB4	Protein kinase OS=Toxoplasma gondii (strain ATCC 50861 / VEG) OX=432359 GN=TGVEG_231070 PE=4 SV=1	2.348	Up	2.52e-05	TGVEG_231070	141.47	14.7	1.6	2	2	2	0.361	0.33	0.246	1.902	1.936	1.92	0.794	0.802	0.856
Biological Process	GO:0006464	7	cellular protein modification process	0.0475162	B9PPN2	Casein kinase I OS=Toxoplasma gondii (strain ATCC 50861 / VEG) OX=432359 GN=BN1205_090660 PE=3 SV=1	2.738	Up	0.000116795	BN1205_090660	37.959	27.714	13.6	4	4	4	0.324	0.352	0.263	1.934	1.845	1.817	0.629	0.743	0.672
Biological Process	GO:0006464	7	cellular protein modification process	0.0475162	V4Z6U4	Rhoptry protein ROP5 OS=Toxoplasma gondii (strain ATCC 50861 / VEG) OX=432359 GN=TGVEG_308090 PE=4 SV=1	1.59	Up	0.0483494	TGVEG_308090	60.775	142.69	26.6	11	15	11	0.326	0.373	0.297	1.54	1.498	1.495	0.848	1.154	0.849
Biological Process	GO:0016071	8	mRNA metabolic process	0.148912	V4ZFL5	RNA helicase (UPF2 interacting domain) protein OS=Toxoplasma gondii (strain ATCC 50861 / VEG) OX=432359 GN=TGVEG_291820 PE=4 SV=1	1.765	Up	0.000426133	TGVEG_291820	163.5	6.9794	0.7	1	1	1	1.176	1.085	1.058	1.055	1.17	1.016	0.594	0.61	0.632
Biological Process	GO:0016071	8	mRNA metabolic process	0.148912	B9PJJ4	Small nuclear ribonucleoprotein Sm D3 OS=Toxoplasma gondii (strain ATCC 50861 / VEG) OX=432359 GN=BN1205_093790 PE=3 SV=1	8.379	Up	0.0317927	BN1205_093790	14.411	12.597	14.5	2	2	2	0.089	0.118		2.141	2.14	2.171	0.104	0.306	0.36
Biological Process	GO:0016071	8	mRNA metabolic process	0.148912	B9QCY2	"Nuclear cap binding protein, putative OS=Toxoplasma gondii (strain ATCC 50861 / VEG) OX=432359 GN=BN1205_002230 PE=4 SV=1"	2.05	Up	0.00916457	BN1205_002230	135.97	21.353	2.5	3	3	3	0.452	0.482	0.387	1.797	1.796	1.662	0.636	1.046	0.881
Biological Process	GO:0006260	8	DNA replication	0.087302	A0A125YWU4	DNA helicase OS=Toxoplasma gondii (strain ATCC 50861 / VEG) OX=432359 GN=BN1205_030920 PE=3 SV=1	3.726	Up	0.0173004	BN1205_030920	117.27	18.319	3.3	3	3	3	0.319	0.289	0.271	2.382	1.881	1.922	0.257	0.656	0.747
Biological Process	GO:0006260	8	DNA replication	0.087302	V4ZAT4	DNA replication licensing factor MCM7 OS=Toxoplasma gondii (strain ATCC 50861 / VEG) OX=432359 GN=MCM7 PE=3 SV=1	2.889	Up	0.003356	MCM7	96.758	14.96	2.9	2	3	2	0.201	0.197	0.124	2.221	2.197	1.935	0.528	0.879	0.792
Biological Process	GO:0006259	7	DNA metabolic process	0.292098	A0A125YWU4	DNA helicase OS=Toxoplasma gondii (strain ATCC 50861 / VEG) OX=432359 GN=BN1205_030920 PE=3 SV=1	3.726	Up	0.0173004	BN1205_030920	117.27	18.319	3.3	3	3	3	0.319	0.289	0.271	2.382	1.881	1.922	0.257	0.656	0.747
Biological Process	GO:0006259	7	DNA metabolic process	0.292098	V4ZAT4	DNA replication licensing factor MCM7 OS=Toxoplasma gondii (strain ATCC 50861 / VEG) OX=432359 GN=MCM7 PE=3 SV=1	2.889	Up	0.003356	MCM7	96.758	14.96	2.9	2	3	2	0.201	0.197	0.124	2.221	2.197	1.935	0.528	0.879	0.792
Biological Process	GO:0044267	6	cellular protein metabolic process	0.000820829	B6KLD4	"Ribosomal protein L32, putative OS=Toxoplasma gondii (strain ATCC 50861 / VEG) OX=432359 GN=BN1205_108820 PE=4 SV=1"	1.734	Up	0.0121415	BN1205_108820	15.617	15.181	13.4	2	2	2	0.286	0.278	0.236	1.597	2.284	1.693	1.141	1.083	0.991
Biological Process	GO:0044267	6	cellular protein metabolic process	0.000820829	B9PJK2	"Ribosomal protein L11, putative OS=Toxoplasma gondii (strain ATCC 50861 / VEG) OX=432359 GN=BN1205_093880 PE=3 SV=1"	1.52	Up	0.00169319	BN1205_093880	20.199	69.208	11.4	2	4	2	0.375	0.334	0.289	1.704	1.875	1.685	1.204	1.068	1.191
Biological Process	GO:0044267	6	cellular protein metabolic process	0.000820829	B6KB88	Rhoptry kinase family protein ROP17 OS=Toxoplasma gondii (strain ATCC 50861 / VEG) OX=432359 GN=BN1205_075890 PE=4 SV=1	1.781	Up	0.00431239	BN1205_075890	69.087	101.18	10.7	4	4	4	0.218	0.191	0.158	1.708	1.938	1.666	0.845	1.109	1.028
Biological Process	GO:0044267	6	cellular protein metabolic process	0.000820829	B9PH35	"Peptidyl-prolyl cis-trans isomerase E, putative OS=Toxoplasma gondii (strain ATCC 50861 / VEG) OX=432359 GN=BN1205_015750 PE=4 SV=1"	1.689	Up	0.000153356	BN1205_015750	16.262	13.083	13.8	2	2	2	0.295	0.301	0.259	1.799	1.862	1.846	1.095	1.03	1.135
Biological Process	GO:0044267	6	cellular protein metabolic process	0.000820829	B9PNQ2	60S ribosomal protein L36 OS=Toxoplasma gondii (strain ATCC 50861 / VEG) OX=432359 GN=BN1205_036110 PE=3 SV=1	1.581	Up	0.00345773	BN1205_036110	11.407	8.4679	10.9	1	1	1	0.161	0.182	0.105	1.952	1.879	1.968	1.067	1.342	1.258
Biological Process	GO:0044267	6	cellular protein metabolic process	0.000820829	V4ZGI1	Calcium-dependent protein kinase OS=Toxoplasma gondii (strain ATCC 50861 / VEG) OX=432359 GN=TGVEG_240390 PE=4 SV=1	4.779	Up	2.52e-05	TGVEG_240390	241.45	5.886	0.7	2	3	1	1.303	1.246	1.277	1.047	1.025	1.082	0.202	0.225	0.233
Biological Process	GO:0044267	6	cellular protein metabolic process	0.000820829	B9PTX0	"60S ribosomal protein L10, putative OS=Toxoplasma gondii (strain ATCC 50861 / VEG) OX=432359 GN=BN1205_082480 PE=4 SV=1"	1.528	Up	0.00272037	BN1205_082480	24.801	25.111	14.5	3	4	3	0.284	0.256	0.204	1.875	1.712	1.774	1.222	1.239	1.048
Biological Process	GO:0044267	6	cellular protein metabolic process	0.000820829	B9Q1A7	"60s ribosomal protein L31, putative OS=Toxoplasma gondii (strain ATCC 50861 / VEG) OX=432359 GN=BN1205_080490 PE=4 SV=1"	3.933	Up	2.79e-05	BN1205_080490	14.355	21.163	20.8	2	4	2	0.257	0.24	0.187	2.174	2.103	2.118	0.508	0.592	0.526
Biological Process	GO:0044267	6	cellular protein metabolic process	0.000820829	B9PJR5	"Ribosomal protein L22, putative OS=Toxoplasma gondii (strain ATCC 50861 / VEG) OX=432359 GN=BN1205_094570 PE=3 SV=1"	1.544	Up	0.00310365	BN1205_094570	16.344	43.512	27.9	4	7	4	0.225	0.168	0.143	1.815	1.966	1.807	1.074	1.299	1.245
Biological Process	GO:0044267	6	cellular protein metabolic process	0.000820829	B9PVB9	Eukaryotic translation initiation factor 6 OS=Toxoplasma gondii (strain ATCC 50861 / VEG) OX=432359 GN=EIF6 PE=3 SV=3	1.791	Up	0.00864921	EIF6	28.573	21.513	10.2	2	2	2	0.478	0.531	0.395	1.673	1.67	1.711	0.89	0.897	1.035
Biological Process	GO:0044267	6	cellular protein metabolic process	0.000820829	B9PPN2	Casein kinase I OS=Toxoplasma gondii (strain ATCC 50861 / VEG) OX=432359 GN=BN1205_090660 PE=3 SV=1	2.738	Up	0.000116795	BN1205_090660	37.959	27.714	13.6	4	4	4	0.324	0.352	0.263	1.934	1.845	1.817	0.629	0.743	0.672
Biological Process	GO:0044267	6	cellular protein metabolic process	0.000820829	B9PP49	40S ribosomal protein S26 OS=Toxoplasma gondii (strain ATCC 50861 / VEG) OX=432359 GN=BN1205_103450 PE=1 SV=1	7.37	Up	0.000153356	BN1205_103450	12.725	38.089	10.7	1	2	1	0.187	0.149	0.102	2.359	2.49	2.145	0.259	0.315	0.375
Biological Process	GO:0044267	6	cellular protein metabolic process	0.000820829	A0A125YSG6	"40S ribosomal protein S13, putative OS=Toxoplasma gondii (strain ATCC 50861 / VEG) OX=432359 GN=BN1205_017665 PE=1 SV=1"	1.954	Up	0.00199879	BN1205_017665	17.176	25.417	17.9	4	4	4	0.246	0.239	0.184	2.038	1.871	1.933	1.104	1.045	0.841
Biological Process	GO:0044267	6	cellular protein metabolic process	0.000820829	B9PN66	Ribosomal protein L15 OS=Toxoplasma gondii (strain ATCC 50861 / VEG) OX=432359 GN=BN1205_069230 PE=3 SV=1	2.369	Up	7.85e-05	BN1205_069230	24.325	26.257	21	4	7	4	0.231	0.226	0.168	2.042	2.175	2.024	0.84	0.9	0.895
Biological Process	GO:0044267	6	cellular protein metabolic process	0.000820829	V4ZJA3	Proteasome subunit OS=Toxoplasma gondii (strain ATCC 50861 / VEG) OX=432359 GN=TGVEG_223590 PE=4 SV=1	2.154	Up	0.000310265	TGVEG_223590	39.396	24.731	13.6	4	4	4	0.198	0.176	0.099	2.112	2.013	2.016	1.001	0.852	0.998
Biological Process	GO:0044267	6	cellular protein metabolic process	0.000820829	V4YX16	EF-1 guanine nucleotide exchange domain-containing protein OS=Toxoplasma gondii (strain ATCC 50861 / VEG) OX=432359 GN=TGVEG_226410 PE=4 SV=1	1.926	Up	0.000185347	TGVEG_226410	38.411	85.96	15.5	5	6	5	0.226	0.248	0.146	1.864	1.889	1.785	0.892	0.974	1.009
Biological Process	GO:0044267	6	cellular protein metabolic process	0.000820829	V5AWM3	Putative eukaryotic translation initiation factor 3 subunit 7 OS=Toxoplasma gondii (strain ATCC 50861 / VEG) OX=432359 GN=TGVEG_317720A PE=4 SV=1	1.583	Up	0.0116435	TGVEG_317720A	35.385	15.443	8.9	2	2	2	0.71	0.547	0.647	1.426	1.441	1.598	1.072	0.969	0.779
Biological Process	GO:0044267	6	cellular protein metabolic process	0.000820829	B9PUT7	"Sec 13, putative OS=Toxoplasma gondii (strain ATCC 50861 / VEG) OX=432359 GN=BN1205_047720 PE=3 SV=1"	1.88	Up	0.00995852	BN1205_047720	67.411	36.856	6.1	4	4	4	0.195	0.282	0.228	1.925	1.849	1.748	0.771	0.956	1.211
Biological Process	GO:0044267	6	cellular protein metabolic process	0.000820829	A0A125YLU6	Peptidyl-prolyl cis-trans isomerase OS=Toxoplasma gondii (strain ATCC 50861 / VEG) OX=432359 GN=TGVEG_230520 PE=3 SV=1	2.372	Up	0.00250433	TGVEG_230520	26.224	43.001	25.7	6	10	5	0.25	0.216	0.161	1.815	1.834	1.815	0.725	0.756	0.823
Biological Process	GO:0044267	6	cellular protein metabolic process	0.000820829	B9PHR8	Protein phosphatase 2C domain-containing protein OS=Toxoplasma gondii (strain ATCC 50861 / VEG) OX=432359 GN=BN1205_017620 PE=4 SV=1	2.359	Up	0.000180151	BN1205_017620	58.732	64.524	21.7	9	10	9	0.381	0.282	0.294	2.003	1.844	1.907	0.743	0.863	0.833
Biological Process	GO:0044267	6	cellular protein metabolic process	0.000820829	B9PHR9	Josephin protein OS=Toxoplasma gondii (strain ATCC 50861 / VEG) OX=432359 GN=BN1205_025850 PE=4 SV=1	1.777	Up	0.00363895	BN1205_025850	46.795	5.8844	3.4	1	1	1	0.351	0.299	0.272	1.914	1.949	1.647	0.96	0.957	1.184
Biological Process	GO:0044267	6	cellular protein metabolic process	0.000820829	V4ZUB4	Protein kinase OS=Toxoplasma gondii (strain ATCC 50861 / VEG) OX=432359 GN=TGVEG_231070 PE=4 SV=1	2.348	Up	2.52e-05	TGVEG_231070	141.47	14.7	1.6	2	2	2	0.361	0.33	0.246	1.902	1.936	1.92	0.794	0.802	0.856
Biological Process	GO:0044267	6	cellular protein metabolic process	0.000820829	A0A125YKH1	40S ribosomal protein S24 OS=Toxoplasma gondii (strain ATCC 50861 / VEG) OX=432359 GN=TGVEG_215460 PE=1 SV=1	2.413	Up	7.85e-05	TGVEG_215460	30.375	30.543	14.2	3	4	3	0.218	0.235	0.157	2.049	2.067	1.928	0.821	0.881	0.803
Biological Process	GO:0044267	6	cellular protein metabolic process	0.000820829	B9PQW9	"Pre-mRNA-splicing factor, putative OS=Toxoplasma gondii (strain ATCC 50861 / VEG) OX=432359 GN=BN1205_003640 PE=4 SV=1"	2.275	Up	0.000505079	BN1205_003640	12.567	40.802	17.9	2	3	2	0.929	0.961	0.859	1.302	1.296	1.354	0.624	0.503	0.61
Biological Process	GO:0044267	6	cellular protein metabolic process	0.000820829	V4Z6U4	Rhoptry protein ROP5 OS=Toxoplasma gondii (strain ATCC 50861 / VEG) OX=432359 GN=TGVEG_308090 PE=4 SV=1	1.59	Up	0.0483494	TGVEG_308090	60.775	142.69	26.6	11	15	11	0.326	0.373	0.297	1.54	1.498	1.495	0.848	1.154	0.849
Biological Process	GO:0000377	11	RNA splicing, via transesterification reactions with bulged adenosine as nucleophile	0.227314	B9PJJ4	Small nuclear ribonucleoprotein Sm D3 OS=Toxoplasma gondii (strain ATCC 50861 / VEG) OX=432359 GN=BN1205_093790 PE=3 SV=1	8.379	Up	0.0317927	BN1205_093790	14.411	12.597	14.5	2	2	2	0.089	0.118		2.141	2.14	2.171	0.104	0.306	0.36
Biological Process	GO:0000377	11	RNA splicing, via transesterification reactions with bulged adenosine as nucleophile	0.227314	B9QCY2	"Nuclear cap binding protein, putative OS=Toxoplasma gondii (strain ATCC 50861 / VEG) OX=432359 GN=BN1205_002230 PE=4 SV=1"	2.05	Up	0.00916457	BN1205_002230	135.97	21.353	2.5	3	3	3	0.452	0.482	0.387	1.797	1.796	1.662	0.636	1.046	0.881
Biological Process	GO:0000375	10	RNA splicing, via transesterification reactions	0.227314	B9PJJ4	Small nuclear ribonucleoprotein Sm D3 OS=Toxoplasma gondii (strain ATCC 50861 / VEG) OX=432359 GN=BN1205_093790 PE=3 SV=1	8.379	Up	0.0317927	BN1205_093790	14.411	12.597	14.5	2	2	2	0.089	0.118		2.141	2.14	2.171	0.104	0.306	0.36
Biological Process	GO:0000375	10	RNA splicing, via transesterification reactions	0.227314	B9QCY2	"Nuclear cap binding protein, putative OS=Toxoplasma gondii (strain ATCC 50861 / VEG) OX=432359 GN=BN1205_002230 PE=4 SV=1"	2.05	Up	0.00916457	BN1205_002230	135.97	21.353	2.5	3	3	3	0.452	0.482	0.387	1.797	1.796	1.662	0.636	1.046	0.881
Biological Process	GO:0008380	9	RNA splicing	0.292098	B9PJJ4	Small nuclear ribonucleoprotein Sm D3 OS=Toxoplasma gondii (strain ATCC 50861 / VEG) OX=432359 GN=BN1205_093790 PE=3 SV=1	8.379	Up	0.0317927	BN1205_093790	14.411	12.597	14.5	2	2	2	0.089	0.118		2.141	2.14	2.171	0.104	0.306	0.36
Biological Process	GO:0008380	9	RNA splicing	0.292098	B9QCY2	"Nuclear cap binding protein, putative OS=Toxoplasma gondii (strain ATCC 50861 / VEG) OX=432359 GN=BN1205_002230 PE=4 SV=1"	2.05	Up	0.00916457	BN1205_002230	135.97	21.353	2.5	3	3	3	0.452	0.482	0.387	1.797	1.796	1.662	0.636	1.046	0.881
Biological Process	GO:0001522	9	pseudouridine synthesis	0.0280223	B9PZG9	"Centromere/microtubule binding protein,putative OS=Toxoplasma gondii (strain ATCC 50861 / VEG) OX=432359 GN=BN1205_031650 PE=4 SV=1"	1.991	Up	0.0220536	BN1205_031650	56.744	6.0475	1.8	1	2	1	0.183	0.138	0.043	2.087	2.033	2.028	1.076	1.169	0.843
Biological Process	GO:0001522	9	pseudouridine synthesis	0.0280223	B9PIA9	H/ACA ribonucleoprotein complex subunit OS=Toxoplasma gondii (strain ATCC 50861 / VEG) OX=432359 GN=BN1205_019480 PE=3 SV=1	1.68	Up	0.000781942	BN1205_019480	20.931	18.562	6.2	1	2	1	0.445	0.44	0.4	1.723	1.638	1.741	1.088	1.023	0.926
Biological Process	GO:0000413	10	protein peptidyl-prolyl isomerization	0.105294	B9PH35	"Peptidyl-prolyl cis-trans isomerase E, putative OS=Toxoplasma gondii (strain ATCC 50861 / VEG) OX=432359 GN=BN1205_015750 PE=4 SV=1"	1.689	Up	0.000153356	BN1205_015750	16.262	13.083	13.8	2	2	2	0.295	0.301	0.259	1.799	1.862	1.846	1.095	1.03	1.135
Biological Process	GO:0000413	10	protein peptidyl-prolyl isomerization	0.105294	A0A125YLU6	Peptidyl-prolyl cis-trans isomerase OS=Toxoplasma gondii (strain ATCC 50861 / VEG) OX=432359 GN=TGVEG_230520 PE=3 SV=1	2.372	Up	0.00250433	TGVEG_230520	26.224	43.001	25.7	6	10	5	0.25	0.216	0.161	1.815	1.834	1.815	0.725	0.756	0.823
Biological Process	GO:0051276	5	chromosome organization	0.0464634	B9PUT7	"Sec 13, putative OS=Toxoplasma gondii (strain ATCC 50861 / VEG) OX=432359 GN=BN1205_047720 PE=3 SV=1"	1.88	Up	0.00995852	BN1205_047720	67.411	36.856	6.1	4	4	4	0.195	0.282	0.228	1.925	1.849	1.748	0.771	0.956	1.211
Biological Process	GO:0051276	5	chromosome organization	0.0464634	A0A125YWU4	DNA helicase OS=Toxoplasma gondii (strain ATCC 50861 / VEG) OX=432359 GN=BN1205_030920 PE=3 SV=1	3.726	Up	0.0173004	BN1205_030920	117.27	18.319	3.3	3	3	3	0.319	0.289	0.271	2.382	1.881	1.922	0.257	0.656	0.747
Biological Process	GO:0051276	5	chromosome organization	0.0464634	A0A125YS49	Structural maintenance of chromosomes protein OS=Toxoplasma gondii (strain ATCC 50861 / VEG) OX=432359 GN=TGVEG_231170 PE=3 SV=1	3.762	Up	0.000114808	TGVEG_231170	170.44	5.8238	0.5	1	1	1	0.265	0.195	0.138	2.247	2.124	2.103	0.504	0.599	0.618
Biological Process	GO:0051276	5	chromosome organization	0.0464634	V4ZAT4	DNA replication licensing factor MCM7 OS=Toxoplasma gondii (strain ATCC 50861 / VEG) OX=432359 GN=MCM7 PE=3 SV=1	2.889	Up	0.003356	MCM7	96.758	14.96	2.9	2	3	2	0.201	0.197	0.124	2.221	2.197	1.935	0.528	0.879	0.792
Biological Process	GO:0051276	5	chromosome organization	0.0464634	B9PNK6	Histone H4 OS=Toxoplasma gondii (strain ATCC 50861 / VEG) OX=432359 GN=BN1205_092350 PE=3 SV=1	3.224	Up	2.52e-05	BN1205_092350	11.439	44.899	50.5	6	11	4	0.175	0.172	0.103	2.035	2.109	2.079	0.615	0.633	0.682
Biological Process	GO:0006996	4	organelle organization	0.046924	B9PVB9	Eukaryotic translation initiation factor 6 OS=Toxoplasma gondii (strain ATCC 50861 / VEG) OX=432359 GN=EIF6 PE=3 SV=3	1.791	Up	0.00864921	EIF6	28.573	21.513	10.2	2	2	2	0.478	0.531	0.395	1.673	1.67	1.711	0.89	0.897	1.035
Biological Process	GO:0006996	4	organelle organization	0.046924	B9PUT7	"Sec 13, putative OS=Toxoplasma gondii (strain ATCC 50861 / VEG) OX=432359 GN=BN1205_047720 PE=3 SV=1"	1.88	Up	0.00995852	BN1205_047720	67.411	36.856	6.1	4	4	4	0.195	0.282	0.228	1.925	1.849	1.748	0.771	0.956	1.211
Biological Process	GO:0006996	4	organelle organization	0.046924	A0A125YWU4	DNA helicase OS=Toxoplasma gondii (strain ATCC 50861 / VEG) OX=432359 GN=BN1205_030920 PE=3 SV=1	3.726	Up	0.0173004	BN1205_030920	117.27	18.319	3.3	3	3	3	0.319	0.289	0.271	2.382	1.881	1.922	0.257	0.656	0.747
Biological Process	GO:0006996	4	organelle organization	0.046924	A0A125YS49	Structural maintenance of chromosomes protein OS=Toxoplasma gondii (strain ATCC 50861 / VEG) OX=432359 GN=TGVEG_231170 PE=3 SV=1	3.762	Up	0.000114808	TGVEG_231170	170.44	5.8238	0.5	1	1	1	0.265	0.195	0.138	2.247	2.124	2.103	0.504	0.599	0.618
Biological Process	GO:0006996	4	organelle organization	0.046924	V4ZAT4	DNA replication licensing factor MCM7 OS=Toxoplasma gondii (strain ATCC 50861 / VEG) OX=432359 GN=MCM7 PE=3 SV=1	2.889	Up	0.003356	MCM7	96.758	14.96	2.9	2	3	2	0.201	0.197	0.124	2.221	2.197	1.935	0.528	0.879	0.792
Biological Process	GO:0006996	4	organelle organization	0.046924	B9PNK6	Histone H4 OS=Toxoplasma gondii (strain ATCC 50861 / VEG) OX=432359 GN=BN1205_092350 PE=3 SV=1	3.224	Up	2.52e-05	BN1205_092350	11.439	44.899	50.5	6	11	4	0.175	0.172	0.103	2.035	2.109	2.079	0.615	0.633	0.682
Biological Process	GO:0043412	5	macromolecule modification	0.0131762	B6KB88	Rhoptry kinase family protein ROP17 OS=Toxoplasma gondii (strain ATCC 50861 / VEG) OX=432359 GN=BN1205_075890 PE=4 SV=1	1.781	Up	0.00431239	BN1205_075890	69.087	101.18	10.7	4	4	4	0.218	0.191	0.158	1.708	1.938	1.666	0.845	1.109	1.028
Biological Process	GO:0043412	5	macromolecule modification	0.0131762	B9PUT7	"Sec 13, putative OS=Toxoplasma gondii (strain ATCC 50861 / VEG) OX=432359 GN=BN1205_047720 PE=3 SV=1"	1.88	Up	0.00995852	BN1205_047720	67.411	36.856	6.1	4	4	4	0.195	0.282	0.228	1.925	1.849	1.748	0.771	0.956	1.211
Biological Process	GO:0043412	5	macromolecule modification	0.0131762	B9PH35	"Peptidyl-prolyl cis-trans isomerase E, putative OS=Toxoplasma gondii (strain ATCC 50861 / VEG) OX=432359 GN=BN1205_015750 PE=4 SV=1"	1.689	Up	0.000153356	BN1205_015750	16.262	13.083	13.8	2	2	2	0.295	0.301	0.259	1.799	1.862	1.846	1.095	1.03	1.135
Biological Process	GO:0043412	5	macromolecule modification	0.0131762	A0A125YLU6	Peptidyl-prolyl cis-trans isomerase OS=Toxoplasma gondii (strain ATCC 50861 / VEG) OX=432359 GN=TGVEG_230520 PE=3 SV=1	2.372	Up	0.00250433	TGVEG_230520	26.224	43.001	25.7	6	10	5	0.25	0.216	0.161	1.815	1.834	1.815	0.725	0.756	0.823
Biological Process	GO:0043412	5	macromolecule modification	0.0131762	B9PHR8	Protein phosphatase 2C domain-containing protein OS=Toxoplasma gondii (strain ATCC 50861 / VEG) OX=432359 GN=BN1205_017620 PE=4 SV=1	2.359	Up	0.000180151	BN1205_017620	58.732	64.524	21.7	9	10	9	0.381	0.282	0.294	2.003	1.844	1.907	0.743	0.863	0.833
Biological Process	GO:0043412	5	macromolecule modification	0.0131762	B9PIA9	H/ACA ribonucleoprotein complex subunit OS=Toxoplasma gondii (strain ATCC 50861 / VEG) OX=432359 GN=BN1205_019480 PE=3 SV=1	1.68	Up	0.000781942	BN1205_019480	20.931	18.562	6.2	1	2	1	0.445	0.44	0.4	1.723	1.638	1.741	1.088	1.023	0.926
Biological Process	GO:0043412	5	macromolecule modification	0.0131762	V4ZGI1	Calcium-dependent protein kinase OS=Toxoplasma gondii (strain ATCC 50861 / VEG) OX=432359 GN=TGVEG_240390 PE=4 SV=1	4.779	Up	2.52e-05	TGVEG_240390	241.45	5.886	0.7	2	3	1	1.303	1.246	1.277	1.047	1.025	1.082	0.202	0.225	0.233
Biological Process	GO:0043412	5	macromolecule modification	0.0131762	B9PHR9	Josephin protein OS=Toxoplasma gondii (strain ATCC 50861 / VEG) OX=432359 GN=BN1205_025850 PE=4 SV=1	1.777	Up	0.00363895	BN1205_025850	46.795	5.8844	3.4	1	1	1	0.351	0.299	0.272	1.914	1.949	1.647	0.96	0.957	1.184
Biological Process	GO:0043412	5	macromolecule modification	0.0131762	V4ZUB4	Protein kinase OS=Toxoplasma gondii (strain ATCC 50861 / VEG) OX=432359 GN=TGVEG_231070 PE=4 SV=1	2.348	Up	2.52e-05	TGVEG_231070	141.47	14.7	1.6	2	2	2	0.361	0.33	0.246	1.902	1.936	1.92	0.794	0.802	0.856
Biological Process	GO:0043412	5	macromolecule modification	0.0131762	B9PPN2	Casein kinase I OS=Toxoplasma gondii (strain ATCC 50861 / VEG) OX=432359 GN=BN1205_090660 PE=3 SV=1	2.738	Up	0.000116795	BN1205_090660	37.959	27.714	13.6	4	4	4	0.324	0.352	0.263	1.934	1.845	1.817	0.629	0.743	0.672
Biological Process	GO:0043412	5	macromolecule modification	0.0131762	B9PZG9	"Centromere/microtubule binding protein,putative OS=Toxoplasma gondii (strain ATCC 50861 / VEG) OX=432359 GN=BN1205_031650 PE=4 SV=1"	1.991	Up	0.0220536	BN1205_031650	56.744	6.0475	1.8	1	2	1	0.183	0.138	0.043	2.087	2.033	2.028	1.076	1.169	0.843
Biological Process	GO:0043412	5	macromolecule modification	0.0131762	V4Z6U4	Rhoptry protein ROP5 OS=Toxoplasma gondii (strain ATCC 50861 / VEG) OX=432359 GN=TGVEG_308090 PE=4 SV=1	1.59	Up	0.0483494	TGVEG_308090	60.775	142.69	26.6	11	15	11	0.326	0.373	0.297	1.54	1.498	1.495	0.848	1.154	0.849
Biological Process	GO:0032392	7	DNA geometric change	0.054727	A0A125YWU4	DNA helicase OS=Toxoplasma gondii (strain ATCC 50861 / VEG) OX=432359 GN=BN1205_030920 PE=3 SV=1	3.726	Up	0.0173004	BN1205_030920	117.27	18.319	3.3	3	3	3	0.319	0.289	0.271	2.382	1.881	1.922	0.257	0.656	0.747
Biological Process	GO:0032392	7	DNA geometric change	0.054727	V4ZAT4	DNA replication licensing factor MCM7 OS=Toxoplasma gondii (strain ATCC 50861 / VEG) OX=432359 GN=MCM7 PE=3 SV=1	2.889	Up	0.003356	MCM7	96.758	14.96	2.9	2	3	2	0.201	0.197	0.124	2.221	2.197	1.935	0.528	0.879	0.792
Biological Process	GO:0071826	5	ribonucleoprotein complex subunit organization	0.248851	B9PVB9	Eukaryotic translation initiation factor 6 OS=Toxoplasma gondii (strain ATCC 50861 / VEG) OX=432359 GN=EIF6 PE=3 SV=3	1.791	Up	0.00864921	EIF6	28.573	21.513	10.2	2	2	2	0.478	0.531	0.395	1.673	1.67	1.711	0.89	0.897	1.035
Biological Process	GO:0071826	5	ribonucleoprotein complex subunit organization	0.248851	B9PJJ4	Small nuclear ribonucleoprotein Sm D3 OS=Toxoplasma gondii (strain ATCC 50861 / VEG) OX=432359 GN=BN1205_093790 PE=3 SV=1	8.379	Up	0.0317927	BN1205_093790	14.411	12.597	14.5	2	2	2	0.089	0.118		2.141	2.14	2.171	0.104	0.306	0.36
Biological Process	GO:0022607	4	cellular component assembly	0.206598	B9PVB9	Eukaryotic translation initiation factor 6 OS=Toxoplasma gondii (strain ATCC 50861 / VEG) OX=432359 GN=EIF6 PE=3 SV=3	1.791	Up	0.00864921	EIF6	28.573	21.513	10.2	2	2	2	0.478	0.531	0.395	1.673	1.67	1.711	0.89	0.897	1.035
Biological Process	GO:0022607	4	cellular component assembly	0.206598	B9PJJ4	Small nuclear ribonucleoprotein Sm D3 OS=Toxoplasma gondii (strain ATCC 50861 / VEG) OX=432359 GN=BN1205_093790 PE=3 SV=1	8.379	Up	0.0317927	BN1205_093790	14.411	12.597	14.5	2	2	2	0.089	0.118		2.141	2.14	2.171	0.104	0.306	0.36
Biological Process	GO:0022607	4	cellular component assembly	0.206598	B9PNK6	Histone H4 OS=Toxoplasma gondii (strain ATCC 50861 / VEG) OX=432359 GN=BN1205_092350 PE=3 SV=1	3.224	Up	2.52e-05	BN1205_092350	11.439	44.899	50.5	6	11	4	0.175	0.172	0.103	2.035	2.109	2.079	0.615	0.633	0.682
Biological Process	GO:0006261	9	DNA-dependent DNA replication	0.0280223	A0A125YWU4	DNA helicase OS=Toxoplasma gondii (strain ATCC 50861 / VEG) OX=432359 GN=BN1205_030920 PE=3 SV=1	3.726	Up	0.0173004	BN1205_030920	117.27	18.319	3.3	3	3	3	0.319	0.289	0.271	2.382	1.881	1.922	0.257	0.656	0.747
Biological Process	GO:0006261	9	DNA-dependent DNA replication	0.0280223	V4ZAT4	DNA replication licensing factor MCM7 OS=Toxoplasma gondii (strain ATCC 50861 / VEG) OX=432359 GN=MCM7 PE=3 SV=1	2.889	Up	0.003356	MCM7	96.758	14.96	2.9	2	3	2	0.201	0.197	0.124	2.221	2.197	1.935	0.528	0.879	0.792
Biological Process	GO:0006412	8	translation	0.0136672	B6KLD4	"Ribosomal protein L32, putative OS=Toxoplasma gondii (strain ATCC 50861 / VEG) OX=432359 GN=BN1205_108820 PE=4 SV=1"	1.734	Up	0.0121415	BN1205_108820	15.617	15.181	13.4	2	2	2	0.286	0.278	0.236	1.597	2.284	1.693	1.141	1.083	0.991
Biological Process	GO:0006412	8	translation	0.0136672	B9PJK2	"Ribosomal protein L11, putative OS=Toxoplasma gondii (strain ATCC 50861 / VEG) OX=432359 GN=BN1205_093880 PE=3 SV=1"	1.52	Up	0.00169319	BN1205_093880	20.199	69.208	11.4	2	4	2	0.375	0.334	0.289	1.704	1.875	1.685	1.204	1.068	1.191
Biological Process	GO:0006412	8	translation	0.0136672	V4YX16	EF-1 guanine nucleotide exchange domain-containing protein OS=Toxoplasma gondii (strain ATCC 50861 / VEG) OX=432359 GN=TGVEG_226410 PE=4 SV=1	1.926	Up	0.000185347	TGVEG_226410	38.411	85.96	15.5	5	6	5	0.226	0.248	0.146	1.864	1.889	1.785	0.892	0.974	1.009
Biological Process	GO:0006412	8	translation	0.0136672	V5AWM3	Putative eukaryotic translation initiation factor 3 subunit 7 OS=Toxoplasma gondii (strain ATCC 50861 / VEG) OX=432359 GN=TGVEG_317720A PE=4 SV=1	1.583	Up	0.0116435	TGVEG_317720A	35.385	15.443	8.9	2	2	2	0.71	0.547	0.647	1.426	1.441	1.598	1.072	0.969	0.779
Biological Process	GO:0006412	8	translation	0.0136672	B9PNQ2	60S ribosomal protein L36 OS=Toxoplasma gondii (strain ATCC 50861 / VEG) OX=432359 GN=BN1205_036110 PE=3 SV=1	1.581	Up	0.00345773	BN1205_036110	11.407	8.4679	10.9	1	1	1	0.161	0.182	0.105	1.952	1.879	1.968	1.067	1.342	1.258
Biological Process	GO:0006412	8	translation	0.0136672	B9PTX0	"60S ribosomal protein L10, putative OS=Toxoplasma gondii (strain ATCC 50861 / VEG) OX=432359 GN=BN1205_082480 PE=4 SV=1"	1.528	Up	0.00272037	BN1205_082480	24.801	25.111	14.5	3	4	3	0.284	0.256	0.204	1.875	1.712	1.774	1.222	1.239	1.048
Biological Process	GO:0006412	8	translation	0.0136672	B9Q1A7	"60s ribosomal protein L31, putative OS=Toxoplasma gondii (strain ATCC 50861 / VEG) OX=432359 GN=BN1205_080490 PE=4 SV=1"	3.933	Up	2.79e-05	BN1205_080490	14.355	21.163	20.8	2	4	2	0.257	0.24	0.187	2.174	2.103	2.118	0.508	0.592	0.526
Biological Process	GO:0006412	8	translation	0.0136672	B9PJR5	"Ribosomal protein L22, putative OS=Toxoplasma gondii (strain ATCC 50861 / VEG) OX=432359 GN=BN1205_094570 PE=3 SV=1"	1.544	Up	0.00310365	BN1205_094570	16.344	43.512	27.9	4	7	4	0.225	0.168	0.143	1.815	1.966	1.807	1.074	1.299	1.245
Biological Process	GO:0006412	8	translation	0.0136672	A0A125YKH1	40S ribosomal protein S24 OS=Toxoplasma gondii (strain ATCC 50861 / VEG) OX=432359 GN=TGVEG_215460 PE=1 SV=1	2.413	Up	7.85e-05	TGVEG_215460	30.375	30.543	14.2	3	4	3	0.218	0.235	0.157	2.049	2.067	1.928	0.821	0.881	0.803
Biological Process	GO:0006412	8	translation	0.0136672	B9PVB9	Eukaryotic translation initiation factor 6 OS=Toxoplasma gondii (strain ATCC 50861 / VEG) OX=432359 GN=EIF6 PE=3 SV=3	1.791	Up	0.00864921	EIF6	28.573	21.513	10.2	2	2	2	0.478	0.531	0.395	1.673	1.67	1.711	0.89	0.897	1.035
Biological Process	GO:0006412	8	translation	0.0136672	B9PP49	40S ribosomal protein S26 OS=Toxoplasma gondii (strain ATCC 50861 / VEG) OX=432359 GN=BN1205_103450 PE=1 SV=1	7.37	Up	0.000153356	BN1205_103450	12.725	38.089	10.7	1	2	1	0.187	0.149	0.102	2.359	2.49	2.145	0.259	0.315	0.375
Biological Process	GO:0006412	8	translation	0.0136672	A0A125YSG6	"40S ribosomal protein S13, putative OS=Toxoplasma gondii (strain ATCC 50861 / VEG) OX=432359 GN=BN1205_017665 PE=1 SV=1"	1.954	Up	0.00199879	BN1205_017665	17.176	25.417	17.9	4	4	4	0.246	0.239	0.184	2.038	1.871	1.933	1.104	1.045	0.841
Biological Process	GO:0006412	8	translation	0.0136672	B9PQW9	"Pre-mRNA-splicing factor, putative OS=Toxoplasma gondii (strain ATCC 50861 / VEG) OX=432359 GN=BN1205_003640 PE=4 SV=1"	2.275	Up	0.000505079	BN1205_003640	12.567	40.802	17.9	2	3	2	0.929	0.961	0.859	1.302	1.296	1.354	0.624	0.503	0.61
Biological Process	GO:0006412	8	translation	0.0136672	B9PN66	Ribosomal protein L15 OS=Toxoplasma gondii (strain ATCC 50861 / VEG) OX=432359 GN=BN1205_069230 PE=3 SV=1	2.369	Up	7.85e-05	BN1205_069230	24.325	26.257	21	4	7	4	0.231	0.226	0.168	2.042	2.175	2.024	0.84	0.9	0.895
Biological Process	GO:0071103	6	DNA conformation change	0.0259527	A0A125YWU4	DNA helicase OS=Toxoplasma gondii (strain ATCC 50861 / VEG) OX=432359 GN=BN1205_030920 PE=3 SV=1	3.726	Up	0.0173004	BN1205_030920	117.27	18.319	3.3	3	3	3	0.319	0.289	0.271	2.382	1.881	1.922	0.257	0.656	0.747
Biological Process	GO:0071103	6	DNA conformation change	0.0259527	V4ZAT4	DNA replication licensing factor MCM7 OS=Toxoplasma gondii (strain ATCC 50861 / VEG) OX=432359 GN=MCM7 PE=3 SV=1	2.889	Up	0.003356	MCM7	96.758	14.96	2.9	2	3	2	0.201	0.197	0.124	2.221	2.197	1.935	0.528	0.879	0.792
Biological Process	GO:0071103	6	DNA conformation change	0.0259527	B9PNK6	Histone H4 OS=Toxoplasma gondii (strain ATCC 50861 / VEG) OX=432359 GN=BN1205_092350 PE=3 SV=1	3.224	Up	2.52e-05	BN1205_092350	11.439	44.899	50.5	6	11	4	0.175	0.172	0.103	2.035	2.109	2.079	0.615	0.633	0.682
Biological Process	GO:0043043	7	peptide biosynthetic process	0.0136672	B6KLD4	"Ribosomal protein L32, putative OS=Toxoplasma gondii (strain ATCC 50861 / VEG) OX=432359 GN=BN1205_108820 PE=4 SV=1"	1.734	Up	0.0121415	BN1205_108820	15.617	15.181	13.4	2	2	2	0.286	0.278	0.236	1.597	2.284	1.693	1.141	1.083	0.991
Biological Process	GO:0043043	7	peptide biosynthetic process	0.0136672	B9PJK2	"Ribosomal protein L11, putative OS=Toxoplasma gondii (strain ATCC 50861 / VEG) OX=432359 GN=BN1205_093880 PE=3 SV=1"	1.52	Up	0.00169319	BN1205_093880	20.199	69.208	11.4	2	4	2	0.375	0.334	0.289	1.704	1.875	1.685	1.204	1.068	1.191
Biological Process	GO:0043043	7	peptide biosynthetic process	0.0136672	V4YX16	EF-1 guanine nucleotide exchange domain-containing protein OS=Toxoplasma gondii (strain ATCC 50861 / VEG) OX=432359 GN=TGVEG_226410 PE=4 SV=1	1.926	Up	0.000185347	TGVEG_226410	38.411	85.96	15.5	5	6	5	0.226	0.248	0.146	1.864	1.889	1.785	0.892	0.974	1.009
Biological Process	GO:0043043	7	peptide biosynthetic process	0.0136672	V5AWM3	Putative eukaryotic translation initiation factor 3 subunit 7 OS=Toxoplasma gondii (strain ATCC 50861 / VEG) OX=432359 GN=TGVEG_317720A PE=4 SV=1	1.583	Up	0.0116435	TGVEG_317720A	35.385	15.443	8.9	2	2	2	0.71	0.547	0.647	1.426	1.441	1.598	1.072	0.969	0.779
Biological Process	GO:0043043	7	peptide biosynthetic process	0.0136672	B9PNQ2	60S ribosomal protein L36 OS=Toxoplasma gondii (strain ATCC 50861 / VEG) OX=432359 GN=BN1205_036110 PE=3 SV=1	1.581	Up	0.00345773	BN1205_036110	11.407	8.4679	10.9	1	1	1	0.161	0.182	0.105	1.952	1.879	1.968	1.067	1.342	1.258
Biological Process	GO:0043043	7	peptide biosynthetic process	0.0136672	B9PTX0	"60S ribosomal protein L10, putative OS=Toxoplasma gondii (strain ATCC 50861 / VEG) OX=432359 GN=BN1205_082480 PE=4 SV=1"	1.528	Up	0.00272037	BN1205_082480	24.801	25.111	14.5	3	4	3	0.284	0.256	0.204	1.875	1.712	1.774	1.222	1.239	1.048
Biological Process	GO:0043043	7	peptide biosynthetic process	0.0136672	B9Q1A7	"60s ribosomal protein L31, putative OS=Toxoplasma gondii (strain ATCC 50861 / VEG) OX=432359 GN=BN1205_080490 PE=4 SV=1"	3.933	Up	2.79e-05	BN1205_080490	14.355	21.163	20.8	2	4	2	0.257	0.24	0.187	2.174	2.103	2.118	0.508	0.592	0.526
Biological Process	GO:0043043	7	peptide biosynthetic process	0.0136672	B9PJR5	"Ribosomal protein L22, putative OS=Toxoplasma gondii (strain ATCC 50861 / VEG) OX=432359 GN=BN1205_094570 PE=3 SV=1"	1.544	Up	0.00310365	BN1205_094570	16.344	43.512	27.9	4	7	4	0.225	0.168	0.143	1.815	1.966	1.807	1.074	1.299	1.245
Biological Process	GO:0043043	7	peptide biosynthetic process	0.0136672	A0A125YKH1	40S ribosomal protein S24 OS=Toxoplasma gondii (strain ATCC 50861 / VEG) OX=432359 GN=TGVEG_215460 PE=1 SV=1	2.413	Up	7.85e-05	TGVEG_215460	30.375	30.543	14.2	3	4	3	0.218	0.235	0.157	2.049	2.067	1.928	0.821	0.881	0.803
Biological Process	GO:0043043	7	peptide biosynthetic process	0.0136672	B9PVB9	Eukaryotic translation initiation factor 6 OS=Toxoplasma gondii (strain ATCC 50861 / VEG) OX=432359 GN=EIF6 PE=3 SV=3	1.791	Up	0.00864921	EIF6	28.573	21.513	10.2	2	2	2	0.478	0.531	0.395	1.673	1.67	1.711	0.89	0.897	1.035
Biological Process	GO:0043043	7	peptide biosynthetic process	0.0136672	B9PP49	40S ribosomal protein S26 OS=Toxoplasma gondii (strain ATCC 50861 / VEG) OX=432359 GN=BN1205_103450 PE=1 SV=1	7.37	Up	0.000153356	BN1205_103450	12.725	38.089	10.7	1	2	1	0.187	0.149	0.102	2.359	2.49	2.145	0.259	0.315	0.375
Biological Process	GO:0043043	7	peptide biosynthetic process	0.0136672	A0A125YSG6	"40S ribosomal protein S13, putative OS=Toxoplasma gondii (strain ATCC 50861 / VEG) OX=432359 GN=BN1205_017665 PE=1 SV=1"	1.954	Up	0.00199879	BN1205_017665	17.176	25.417	17.9	4	4	4	0.246	0.239	0.184	2.038	1.871	1.933	1.104	1.045	0.841
Biological Process	GO:0043043	7	peptide biosynthetic process	0.0136672	B9PQW9	"Pre-mRNA-splicing factor, putative OS=Toxoplasma gondii (strain ATCC 50861 / VEG) OX=432359 GN=BN1205_003640 PE=4 SV=1"	2.275	Up	0.000505079	BN1205_003640	12.567	40.802	17.9	2	3	2	0.929	0.961	0.859	1.302	1.296	1.354	0.624	0.503	0.61
Biological Process	GO:0043043	7	peptide biosynthetic process	0.0136672	B9PN66	Ribosomal protein L15 OS=Toxoplasma gondii (strain ATCC 50861 / VEG) OX=432359 GN=BN1205_069230 PE=3 SV=1	2.369	Up	7.85e-05	BN1205_069230	24.325	26.257	21	4	7	4	0.231	0.226	0.168	2.042	2.175	2.024	0.84	0.9	0.895
Biological Process	GO:0043603	5	cellular amide metabolic process	0.0175775	B6KLD4	"Ribosomal protein L32, putative OS=Toxoplasma gondii (strain ATCC 50861 / VEG) OX=432359 GN=BN1205_108820 PE=4 SV=1"	1.734	Up	0.0121415	BN1205_108820	15.617	15.181	13.4	2	2	2	0.286	0.278	0.236	1.597	2.284	1.693	1.141	1.083	0.991
Biological Process	GO:0043603	5	cellular amide metabolic process	0.0175775	B9PJK2	"Ribosomal protein L11, putative OS=Toxoplasma gondii (strain ATCC 50861 / VEG) OX=432359 GN=BN1205_093880 PE=3 SV=1"	1.52	Up	0.00169319	BN1205_093880	20.199	69.208	11.4	2	4	2	0.375	0.334	0.289	1.704	1.875	1.685	1.204	1.068	1.191
Biological Process	GO:0043603	5	cellular amide metabolic process	0.0175775	V4YX16	EF-1 guanine nucleotide exchange domain-containing protein OS=Toxoplasma gondii (strain ATCC 50861 / VEG) OX=432359 GN=TGVEG_226410 PE=4 SV=1	1.926	Up	0.000185347	TGVEG_226410	38.411	85.96	15.5	5	6	5	0.226	0.248	0.146	1.864	1.889	1.785	0.892	0.974	1.009
Biological Process	GO:0043603	5	cellular amide metabolic process	0.0175775	V5AWM3	Putative eukaryotic translation initiation factor 3 subunit 7 OS=Toxoplasma gondii (strain ATCC 50861 / VEG) OX=432359 GN=TGVEG_317720A PE=4 SV=1	1.583	Up	0.0116435	TGVEG_317720A	35.385	15.443	8.9	2	2	2	0.71	0.547	0.647	1.426	1.441	1.598	1.072	0.969	0.779
Biological Process	GO:0043603	5	cellular amide metabolic process	0.0175775	B9PNQ2	60S ribosomal protein L36 OS=Toxoplasma gondii (strain ATCC 50861 / VEG) OX=432359 GN=BN1205_036110 PE=3 SV=1	1.581	Up	0.00345773	BN1205_036110	11.407	8.4679	10.9	1	1	1	0.161	0.182	0.105	1.952	1.879	1.968	1.067	1.342	1.258
Biological Process	GO:0043603	5	cellular amide metabolic process	0.0175775	B9PTX0	"60S ribosomal protein L10, putative OS=Toxoplasma gondii (strain ATCC 50861 / VEG) OX=432359 GN=BN1205_082480 PE=4 SV=1"	1.528	Up	0.00272037	BN1205_082480	24.801	25.111	14.5	3	4	3	0.284	0.256	0.204	1.875	1.712	1.774	1.222	1.239	1.048
Biological Process	GO:0043603	5	cellular amide metabolic process	0.0175775	B9Q1A7	"60s ribosomal protein L31, putative OS=Toxoplasma gondii (strain ATCC 50861 / VEG) OX=432359 GN=BN1205_080490 PE=4 SV=1"	3.933	Up	2.79e-05	BN1205_080490	14.355	21.163	20.8	2	4	2	0.257	0.24	0.187	2.174	2.103	2.118	0.508	0.592	0.526
Biological Process	GO:0043603	5	cellular amide metabolic process	0.0175775	B9PJR5	"Ribosomal protein L22, putative OS=Toxoplasma gondii (strain ATCC 50861 / VEG) OX=432359 GN=BN1205_094570 PE=3 SV=1"	1.544	Up	0.00310365	BN1205_094570	16.344	43.512	27.9	4	7	4	0.225	0.168	0.143	1.815	1.966	1.807	1.074	1.299	1.245
Biological Process	GO:0043603	5	cellular amide metabolic process	0.0175775	A0A125YKH1	40S ribosomal protein S24 OS=Toxoplasma gondii (strain ATCC 50861 / VEG) OX=432359 GN=TGVEG_215460 PE=1 SV=1	2.413	Up	7.85e-05	TGVEG_215460	30.375	30.543	14.2	3	4	3	0.218	0.235	0.157	2.049	2.067	1.928	0.821	0.881	0.803
Biological Process	GO:0043603	5	cellular amide metabolic process	0.0175775	B9PVB9	Eukaryotic translation initiation factor 6 OS=Toxoplasma gondii (strain ATCC 50861 / VEG) OX=432359 GN=EIF6 PE=3 SV=3	1.791	Up	0.00864921	EIF6	28.573	21.513	10.2	2	2	2	0.478	0.531	0.395	1.673	1.67	1.711	0.89	0.897	1.035
Biological Process	GO:0043603	5	cellular amide metabolic process	0.0175775	B9PP49	40S ribosomal protein S26 OS=Toxoplasma gondii (strain ATCC 50861 / VEG) OX=432359 GN=BN1205_103450 PE=1 SV=1	7.37	Up	0.000153356	BN1205_103450	12.725	38.089	10.7	1	2	1	0.187	0.149	0.102	2.359	2.49	2.145	0.259	0.315	0.375
Biological Process	GO:0043603	5	cellular amide metabolic process	0.0175775	A0A125YSG6	"40S ribosomal protein S13, putative OS=Toxoplasma gondii (strain ATCC 50861 / VEG) OX=432359 GN=BN1205_017665 PE=1 SV=1"	1.954	Up	0.00199879	BN1205_017665	17.176	25.417	17.9	4	4	4	0.246	0.239	0.184	2.038	1.871	1.933	1.104	1.045	0.841
Biological Process	GO:0043603	5	cellular amide metabolic process	0.0175775	B9PQW9	"Pre-mRNA-splicing factor, putative OS=Toxoplasma gondii (strain ATCC 50861 / VEG) OX=432359 GN=BN1205_003640 PE=4 SV=1"	2.275	Up	0.000505079	BN1205_003640	12.567	40.802	17.9	2	3	2	0.929	0.961	0.859	1.302	1.296	1.354	0.624	0.503	0.61
Biological Process	GO:0043603	5	cellular amide metabolic process	0.0175775	B9PN66	Ribosomal protein L15 OS=Toxoplasma gondii (strain ATCC 50861 / VEG) OX=432359 GN=BN1205_069230 PE=3 SV=1	2.369	Up	7.85e-05	BN1205_069230	24.325	26.257	21	4	7	4	0.231	0.226	0.168	2.042	2.175	2.024	0.84	0.9	0.895
Biological Process	GO:0006397	9	mRNA processing	0.335105	B9PJJ4	Small nuclear ribonucleoprotein Sm D3 OS=Toxoplasma gondii (strain ATCC 50861 / VEG) OX=432359 GN=BN1205_093790 PE=3 SV=1	8.379	Up	0.0317927	BN1205_093790	14.411	12.597	14.5	2	2	2	0.089	0.118		2.141	2.14	2.171	0.104	0.306	0.36
Biological Process	GO:0006397	9	mRNA processing	0.335105	B9QCY2	"Nuclear cap binding protein, putative OS=Toxoplasma gondii (strain ATCC 50861 / VEG) OX=432359 GN=BN1205_002230 PE=4 SV=1"	2.05	Up	0.00916457	BN1205_002230	135.97	21.353	2.5	3	3	3	0.452	0.482	0.387	1.797	1.796	1.662	0.636	1.046	0.881
Biological Process	GO:0036211	6	protein modification process	0.0475162	B6KB88	Rhoptry kinase family protein ROP17 OS=Toxoplasma gondii (strain ATCC 50861 / VEG) OX=432359 GN=BN1205_075890 PE=4 SV=1	1.781	Up	0.00431239	BN1205_075890	69.087	101.18	10.7	4	4	4	0.218	0.191	0.158	1.708	1.938	1.666	0.845	1.109	1.028
Biological Process	GO:0036211	6	protein modification process	0.0475162	B9PUT7	"Sec 13, putative OS=Toxoplasma gondii (strain ATCC 50861 / VEG) OX=432359 GN=BN1205_047720 PE=3 SV=1"	1.88	Up	0.00995852	BN1205_047720	67.411	36.856	6.1	4	4	4	0.195	0.282	0.228	1.925	1.849	1.748	0.771	0.956	1.211
Biological Process	GO:0036211	6	protein modification process	0.0475162	B9PH35	"Peptidyl-prolyl cis-trans isomerase E, putative OS=Toxoplasma gondii (strain ATCC 50861 / VEG) OX=432359 GN=BN1205_015750 PE=4 SV=1"	1.689	Up	0.000153356	BN1205_015750	16.262	13.083	13.8	2	2	2	0.295	0.301	0.259	1.799	1.862	1.846	1.095	1.03	1.135
Biological Process	GO:0036211	6	protein modification process	0.0475162	A0A125YLU6	Peptidyl-prolyl cis-trans isomerase OS=Toxoplasma gondii (strain ATCC 50861 / VEG) OX=432359 GN=TGVEG_230520 PE=3 SV=1	2.372	Up	0.00250433	TGVEG_230520	26.224	43.001	25.7	6	10	5	0.25	0.216	0.161	1.815	1.834	1.815	0.725	0.756	0.823
Biological Process	GO:0036211	6	protein modification process	0.0475162	B9PHR8	Protein phosphatase 2C domain-containing protein OS=Toxoplasma gondii (strain ATCC 50861 / VEG) OX=432359 GN=BN1205_017620 PE=4 SV=1	2.359	Up	0.000180151	BN1205_017620	58.732	64.524	21.7	9	10	9	0.381	0.282	0.294	2.003	1.844	1.907	0.743	0.863	0.833
Biological Process	GO:0036211	6	protein modification process	0.0475162	V4ZGI1	Calcium-dependent protein kinase OS=Toxoplasma gondii (strain ATCC 50861 / VEG) OX=432359 GN=TGVEG_240390 PE=4 SV=1	4.779	Up	2.52e-05	TGVEG_240390	241.45	5.886	0.7	2	3	1	1.303	1.246	1.277	1.047	1.025	1.082	0.202	0.225	0.233
Biological Process	GO:0036211	6	protein modification process	0.0475162	B9PHR9	Josephin protein OS=Toxoplasma gondii (strain ATCC 50861 / VEG) OX=432359 GN=BN1205_025850 PE=4 SV=1	1.777	Up	0.00363895	BN1205_025850	46.795	5.8844	3.4	1	1	1	0.351	0.299	0.272	1.914	1.949	1.647	0.96	0.957	1.184
Biological Process	GO:0036211	6	protein modification process	0.0475162	V4ZUB4	Protein kinase OS=Toxoplasma gondii (strain ATCC 50861 / VEG) OX=432359 GN=TGVEG_231070 PE=4 SV=1	2.348	Up	2.52e-05	TGVEG_231070	141.47	14.7	1.6	2	2	2	0.361	0.33	0.246	1.902	1.936	1.92	0.794	0.802	0.856
Biological Process	GO:0036211	6	protein modification process	0.0475162	B9PPN2	Casein kinase I OS=Toxoplasma gondii (strain ATCC 50861 / VEG) OX=432359 GN=BN1205_090660 PE=3 SV=1	2.738	Up	0.000116795	BN1205_090660	37.959	27.714	13.6	4	4	4	0.324	0.352	0.263	1.934	1.845	1.817	0.629	0.743	0.672
Biological Process	GO:0036211	6	protein modification process	0.0475162	V4Z6U4	Rhoptry protein ROP5 OS=Toxoplasma gondii (strain ATCC 50861 / VEG) OX=432359 GN=TGVEG_308090 PE=4 SV=1	1.59	Up	0.0483494	TGVEG_308090	60.775	142.69	26.6	11	15	11	0.326	0.373	0.297	1.54	1.498	1.495	0.848	1.154	0.849
Biological Process	GO:0016043	3	cellular component organization	0.0420198	B9PJJ4	Small nuclear ribonucleoprotein Sm D3 OS=Toxoplasma gondii (strain ATCC 50861 / VEG) OX=432359 GN=BN1205_093790 PE=3 SV=1	8.379	Up	0.0317927	BN1205_093790	14.411	12.597	14.5	2	2	2	0.089	0.118		2.141	2.14	2.171	0.104	0.306	0.36
Biological Process	GO:0016043	3	cellular component organization	0.0420198	B9PUT7	"Sec 13, putative OS=Toxoplasma gondii (strain ATCC 50861 / VEG) OX=432359 GN=BN1205_047720 PE=3 SV=1"	1.88	Up	0.00995852	BN1205_047720	67.411	36.856	6.1	4	4	4	0.195	0.282	0.228	1.925	1.849	1.748	0.771	0.956	1.211
Biological Process	GO:0016043	3	cellular component organization	0.0420198	B9PMQ7	Putative syntaxin 5 OS=Toxoplasma gondii (strain ATCC 50861 / VEG) OX=432359 GN=BN1205_067660 PE=3 SV=1	1.757	Up	0.0278503	BN1205_067660	32.253	15.816	7.1	2	2	2	0.231	0.217	0.172	1.882	1.961	1.918	1.111	1.252	0.916
Biological Process	GO:0016043	3	cellular component organization	0.0420198	V4ZAT4	DNA replication licensing factor MCM7 OS=Toxoplasma gondii (strain ATCC 50861 / VEG) OX=432359 GN=MCM7 PE=3 SV=1	2.889	Up	0.003356	MCM7	96.758	14.96	2.9	2	3	2	0.201	0.197	0.124	2.221	2.197	1.935	0.528	0.879	0.792
Biological Process	GO:0016043	3	cellular component organization	0.0420198	B9PNK6	Histone H4 OS=Toxoplasma gondii (strain ATCC 50861 / VEG) OX=432359 GN=BN1205_092350 PE=3 SV=1	3.224	Up	2.52e-05	BN1205_092350	11.439	44.899	50.5	6	11	4	0.175	0.172	0.103	2.035	2.109	2.079	0.615	0.633	0.682
Biological Process	GO:0016043	3	cellular component organization	0.0420198	B9PVB9	Eukaryotic translation initiation factor 6 OS=Toxoplasma gondii (strain ATCC 50861 / VEG) OX=432359 GN=EIF6 PE=3 SV=3	1.791	Up	0.00864921	EIF6	28.573	21.513	10.2	2	2	2	0.478	0.531	0.395	1.673	1.67	1.711	0.89	0.897	1.035
Biological Process	GO:0016043	3	cellular component organization	0.0420198	A0A125YS49	Structural maintenance of chromosomes protein OS=Toxoplasma gondii (strain ATCC 50861 / VEG) OX=432359 GN=TGVEG_231170 PE=3 SV=1	3.762	Up	0.000114808	TGVEG_231170	170.44	5.8238	0.5	1	1	1	0.265	0.195	0.138	2.247	2.124	2.103	0.504	0.599	0.618
Biological Process	GO:0016043	3	cellular component organization	0.0420198	A0A125YWU4	DNA helicase OS=Toxoplasma gondii (strain ATCC 50861 / VEG) OX=432359 GN=BN1205_030920 PE=3 SV=1	3.726	Up	0.0173004	BN1205_030920	117.27	18.319	3.3	3	3	3	0.319	0.289	0.271	2.382	1.881	1.922	0.257	0.656	0.747
Biological Process	GO:1901566	5	organonitrogen compound biosynthetic process	0.0509995	B6KLD4	"Ribosomal protein L32, putative OS=Toxoplasma gondii (strain ATCC 50861 / VEG) OX=432359 GN=BN1205_108820 PE=4 SV=1"	1.734	Up	0.0121415	BN1205_108820	15.617	15.181	13.4	2	2	2	0.286	0.278	0.236	1.597	2.284	1.693	1.141	1.083	0.991
Biological Process	GO:1901566	5	organonitrogen compound biosynthetic process	0.0509995	B9PJK2	"Ribosomal protein L11, putative OS=Toxoplasma gondii (strain ATCC 50861 / VEG) OX=432359 GN=BN1205_093880 PE=3 SV=1"	1.52	Up	0.00169319	BN1205_093880	20.199	69.208	11.4	2	4	2	0.375	0.334	0.289	1.704	1.875	1.685	1.204	1.068	1.191
Biological Process	GO:1901566	5	organonitrogen compound biosynthetic process	0.0509995	V4YX16	EF-1 guanine nucleotide exchange domain-containing protein OS=Toxoplasma gondii (strain ATCC 50861 / VEG) OX=432359 GN=TGVEG_226410 PE=4 SV=1	1.926	Up	0.000185347	TGVEG_226410	38.411	85.96	15.5	5	6	5	0.226	0.248	0.146	1.864	1.889	1.785	0.892	0.974	1.009
Biological Process	GO:1901566	5	organonitrogen compound biosynthetic process	0.0509995	V5AWM3	Putative eukaryotic translation initiation factor 3 subunit 7 OS=Toxoplasma gondii (strain ATCC 50861 / VEG) OX=432359 GN=TGVEG_317720A PE=4 SV=1	1.583	Up	0.0116435	TGVEG_317720A	35.385	15.443	8.9	2	2	2	0.71	0.547	0.647	1.426	1.441	1.598	1.072	0.969	0.779
Biological Process	GO:1901566	5	organonitrogen compound biosynthetic process	0.0509995	B9PNQ2	60S ribosomal protein L36 OS=Toxoplasma gondii (strain ATCC 50861 / VEG) OX=432359 GN=BN1205_036110 PE=3 SV=1	1.581	Up	0.00345773	BN1205_036110	11.407	8.4679	10.9	1	1	1	0.161	0.182	0.105	1.952	1.879	1.968	1.067	1.342	1.258
Biological Process	GO:1901566	5	organonitrogen compound biosynthetic process	0.0509995	B9PTX0	"60S ribosomal protein L10, putative OS=Toxoplasma gondii (strain ATCC 50861 / VEG) OX=432359 GN=BN1205_082480 PE=4 SV=1"	1.528	Up	0.00272037	BN1205_082480	24.801	25.111	14.5	3	4	3	0.284	0.256	0.204	1.875	1.712	1.774	1.222	1.239	1.048
Biological Process	GO:1901566	5	organonitrogen compound biosynthetic process	0.0509995	B9QHU4	Dihydroorotate dehydrogenase OS=Toxoplasma gondii (strain ATCC 50861 / VEG) OX=432359 GN=BN1205_008750 PE=4 SV=1	1.822	Up	0.0129636	BN1205_008750	64.867	15.587	3.9	2	3	2	0.52	0.472	0.517	1.652	1.626	1.672	0.798	0.932	0.987
Biological Process	GO:1901566	5	organonitrogen compound biosynthetic process	0.0509995	B9Q1A7	"60s ribosomal protein L31, putative OS=Toxoplasma gondii (strain ATCC 50861 / VEG) OX=432359 GN=BN1205_080490 PE=4 SV=1"	3.933	Up	2.79e-05	BN1205_080490	14.355	21.163	20.8	2	4	2	0.257	0.24	0.187	2.174	2.103	2.118	0.508	0.592	0.526
Biological Process	GO:1901566	5	organonitrogen compound biosynthetic process	0.0509995	B9PJR5	"Ribosomal protein L22, putative OS=Toxoplasma gondii (strain ATCC 50861 / VEG) OX=432359 GN=BN1205_094570 PE=3 SV=1"	1.544	Up	0.00310365	BN1205_094570	16.344	43.512	27.9	4	7	4	0.225	0.168	0.143	1.815	1.966	1.807	1.074	1.299	1.245
Biological Process	GO:1901566	5	organonitrogen compound biosynthetic process	0.0509995	A0A125YKH1	40S ribosomal protein S24 OS=Toxoplasma gondii (strain ATCC 50861 / VEG) OX=432359 GN=TGVEG_215460 PE=1 SV=1	2.413	Up	7.85e-05	TGVEG_215460	30.375	30.543	14.2	3	4	3	0.218	0.235	0.157	2.049	2.067	1.928	0.821	0.881	0.803
Biological Process	GO:1901566	5	organonitrogen compound biosynthetic process	0.0509995	B9PVB9	Eukaryotic translation initiation factor 6 OS=Toxoplasma gondii (strain ATCC 50861 / VEG) OX=432359 GN=EIF6 PE=3 SV=3	1.791	Up	0.00864921	EIF6	28.573	21.513	10.2	2	2	2	0.478	0.531	0.395	1.673	1.67	1.711	0.89	0.897	1.035
Biological Process	GO:1901566	5	organonitrogen compound biosynthetic process	0.0509995	B9PP49	40S ribosomal protein S26 OS=Toxoplasma gondii (strain ATCC 50861 / VEG) OX=432359 GN=BN1205_103450 PE=1 SV=1	7.37	Up	0.000153356	BN1205_103450	12.725	38.089	10.7	1	2	1	0.187	0.149	0.102	2.359	2.49	2.145	0.259	0.315	0.375
Biological Process	GO:1901566	5	organonitrogen compound biosynthetic process	0.0509995	A0A125YSG6	"40S ribosomal protein S13, putative OS=Toxoplasma gondii (strain ATCC 50861 / VEG) OX=432359 GN=BN1205_017665 PE=1 SV=1"	1.954	Up	0.00199879	BN1205_017665	17.176	25.417	17.9	4	4	4	0.246	0.239	0.184	2.038	1.871	1.933	1.104	1.045	0.841
Biological Process	GO:1901566	5	organonitrogen compound biosynthetic process	0.0509995	B9PQW9	"Pre-mRNA-splicing factor, putative OS=Toxoplasma gondii (strain ATCC 50861 / VEG) OX=432359 GN=BN1205_003640 PE=4 SV=1"	2.275	Up	0.000505079	BN1205_003640	12.567	40.802	17.9	2	3	2	0.929	0.961	0.859	1.302	1.296	1.354	0.624	0.503	0.61
Biological Process	GO:1901566	5	organonitrogen compound biosynthetic process	0.0509995	B9PN66	Ribosomal protein L15 OS=Toxoplasma gondii (strain ATCC 50861 / VEG) OX=432359 GN=BN1205_069230 PE=3 SV=1	2.369	Up	7.85e-05	BN1205_069230	24.325	26.257	21	4	7	4	0.231	0.226	0.168	2.042	2.175	2.024	0.84	0.9	0.895
Biological Process	GO:0000398	12	mRNA splicing, via spliceosome	0.227314	B9PJJ4	Small nuclear ribonucleoprotein Sm D3 OS=Toxoplasma gondii (strain ATCC 50861 / VEG) OX=432359 GN=BN1205_093790 PE=3 SV=1	8.379	Up	0.0317927	BN1205_093790	14.411	12.597	14.5	2	2	2	0.089	0.118		2.141	2.14	2.171	0.104	0.306	0.36
Biological Process	GO:0000398	12	mRNA splicing, via spliceosome	0.227314	B9QCY2	"Nuclear cap binding protein, putative OS=Toxoplasma gondii (strain ATCC 50861 / VEG) OX=432359 GN=BN1205_002230 PE=4 SV=1"	2.05	Up	0.00916457	BN1205_002230	135.97	21.353	2.5	3	3	3	0.452	0.482	0.387	1.797	1.796	1.662	0.636	1.046	0.881
Biological Process	GO:0006270	10	DNA replication initiation	0.0174385	A0A125YWU4	DNA helicase OS=Toxoplasma gondii (strain ATCC 50861 / VEG) OX=432359 GN=BN1205_030920 PE=3 SV=1	3.726	Up	0.0173004	BN1205_030920	117.27	18.319	3.3	3	3	3	0.319	0.289	0.271	2.382	1.881	1.922	0.257	0.656	0.747
Biological Process	GO:0006270	10	DNA replication initiation	0.0174385	V4ZAT4	DNA replication licensing factor MCM7 OS=Toxoplasma gondii (strain ATCC 50861 / VEG) OX=432359 GN=MCM7 PE=3 SV=1	2.889	Up	0.003356	MCM7	96.758	14.96	2.9	2	3	2	0.201	0.197	0.124	2.221	2.197	1.935	0.528	0.879	0.792
Biological Process	GO:0006468	8	protein phosphorylation	0.0417485	B9PPN2	Casein kinase I OS=Toxoplasma gondii (strain ATCC 50861 / VEG) OX=432359 GN=BN1205_090660 PE=3 SV=1	2.738	Up	0.000116795	BN1205_090660	37.959	27.714	13.6	4	4	4	0.324	0.352	0.263	1.934	1.845	1.817	0.629	0.743	0.672
Biological Process	GO:0006468	8	protein phosphorylation	0.0417485	B6KB88	Rhoptry kinase family protein ROP17 OS=Toxoplasma gondii (strain ATCC 50861 / VEG) OX=432359 GN=BN1205_075890 PE=4 SV=1	1.781	Up	0.00431239	BN1205_075890	69.087	101.18	10.7	4	4	4	0.218	0.191	0.158	1.708	1.938	1.666	0.845	1.109	1.028
Biological Process	GO:0006468	8	protein phosphorylation	0.0417485	V4Z6U4	Rhoptry protein ROP5 OS=Toxoplasma gondii (strain ATCC 50861 / VEG) OX=432359 GN=TGVEG_308090 PE=4 SV=1	1.59	Up	0.0483494	TGVEG_308090	60.775	142.69	26.6	11	15	11	0.326	0.373	0.297	1.54	1.498	1.495	0.848	1.154	0.849
Biological Process	GO:0006468	8	protein phosphorylation	0.0417485	V4ZGI1	Calcium-dependent protein kinase OS=Toxoplasma gondii (strain ATCC 50861 / VEG) OX=432359 GN=TGVEG_240390 PE=4 SV=1	4.779	Up	2.52e-05	TGVEG_240390	241.45	5.886	0.7	2	3	1	1.303	1.246	1.277	1.047	1.025	1.082	0.202	0.225	0.233
Biological Process	GO:0006468	8	protein phosphorylation	0.0417485	V4ZUB4	Protein kinase OS=Toxoplasma gondii (strain ATCC 50861 / VEG) OX=432359 GN=TGVEG_231070 PE=4 SV=1	2.348	Up	2.52e-05	TGVEG_231070	141.47	14.7	1.6	2	2	2	0.361	0.33	0.246	1.902	1.936	1.92	0.794	0.802	0.856
Biological Process	GO:0009059	5	macromolecule biosynthetic process	0.0139201	B6KLD4	"Ribosomal protein L32, putative OS=Toxoplasma gondii (strain ATCC 50861 / VEG) OX=432359 GN=BN1205_108820 PE=4 SV=1"	1.734	Up	0.0121415	BN1205_108820	15.617	15.181	13.4	2	2	2	0.286	0.278	0.236	1.597	2.284	1.693	1.141	1.083	0.991
Biological Process	GO:0009059	5	macromolecule biosynthetic process	0.0139201	B9PJK2	"Ribosomal protein L11, putative OS=Toxoplasma gondii (strain ATCC 50861 / VEG) OX=432359 GN=BN1205_093880 PE=3 SV=1"	1.52	Up	0.00169319	BN1205_093880	20.199	69.208	11.4	2	4	2	0.375	0.334	0.289	1.704	1.875	1.685	1.204	1.068	1.191
Biological Process	GO:0009059	5	macromolecule biosynthetic process	0.0139201	B9PNQ2	60S ribosomal protein L36 OS=Toxoplasma gondii (strain ATCC 50861 / VEG) OX=432359 GN=BN1205_036110 PE=3 SV=1	1.581	Up	0.00345773	BN1205_036110	11.407	8.4679	10.9	1	1	1	0.161	0.182	0.105	1.952	1.879	1.968	1.067	1.342	1.258
Biological Process	GO:0009059	5	macromolecule biosynthetic process	0.0139201	B9PTX0	"60S ribosomal protein L10, putative OS=Toxoplasma gondii (strain ATCC 50861 / VEG) OX=432359 GN=BN1205_082480 PE=4 SV=1"	1.528	Up	0.00272037	BN1205_082480	24.801	25.111	14.5	3	4	3	0.284	0.256	0.204	1.875	1.712	1.774	1.222	1.239	1.048
Biological Process	GO:0009059	5	macromolecule biosynthetic process	0.0139201	V4ZAT4	DNA replication licensing factor MCM7 OS=Toxoplasma gondii (strain ATCC 50861 / VEG) OX=432359 GN=MCM7 PE=3 SV=1	2.889	Up	0.003356	MCM7	96.758	14.96	2.9	2	3	2	0.201	0.197	0.124	2.221	2.197	1.935	0.528	0.879	0.792
Biological Process	GO:0009059	5	macromolecule biosynthetic process	0.0139201	B9Q1A7	"60s ribosomal protein L31, putative OS=Toxoplasma gondii (strain ATCC 50861 / VEG) OX=432359 GN=BN1205_080490 PE=4 SV=1"	3.933	Up	2.79e-05	BN1205_080490	14.355	21.163	20.8	2	4	2	0.257	0.24	0.187	2.174	2.103	2.118	0.508	0.592	0.526
Biological Process	GO:0009059	5	macromolecule biosynthetic process	0.0139201	B9PJR5	"Ribosomal protein L22, putative OS=Toxoplasma gondii (strain ATCC 50861 / VEG) OX=432359 GN=BN1205_094570 PE=3 SV=1"	1.544	Up	0.00310365	BN1205_094570	16.344	43.512	27.9	4	7	4	0.225	0.168	0.143	1.815	1.966	1.807	1.074	1.299	1.245
Biological Process	GO:0009059	5	macromolecule biosynthetic process	0.0139201	B9PVB9	Eukaryotic translation initiation factor 6 OS=Toxoplasma gondii (strain ATCC 50861 / VEG) OX=432359 GN=EIF6 PE=3 SV=3	1.791	Up	0.00864921	EIF6	28.573	21.513	10.2	2	2	2	0.478	0.531	0.395	1.673	1.67	1.711	0.89	0.897	1.035
Biological Process	GO:0009059	5	macromolecule biosynthetic process	0.0139201	B9PP49	40S ribosomal protein S26 OS=Toxoplasma gondii (strain ATCC 50861 / VEG) OX=432359 GN=BN1205_103450 PE=1 SV=1	7.37	Up	0.000153356	BN1205_103450	12.725	38.089	10.7	1	2	1	0.187	0.149	0.102	2.359	2.49	2.145	0.259	0.315	0.375
Biological Process	GO:0009059	5	macromolecule biosynthetic process	0.0139201	A0A125YSG6	"40S ribosomal protein S13, putative OS=Toxoplasma gondii (strain ATCC 50861 / VEG) OX=432359 GN=BN1205_017665 PE=1 SV=1"	1.954	Up	0.00199879	BN1205_017665	17.176	25.417	17.9	4	4	4	0.246	0.239	0.184	2.038	1.871	1.933	1.104	1.045	0.841
Biological Process	GO:0009059	5	macromolecule biosynthetic process	0.0139201	B9PN66	Ribosomal protein L15 OS=Toxoplasma gondii (strain ATCC 50861 / VEG) OX=432359 GN=BN1205_069230 PE=3 SV=1	2.369	Up	7.85e-05	BN1205_069230	24.325	26.257	21	4	7	4	0.231	0.226	0.168	2.042	2.175	2.024	0.84	0.9	0.895
Biological Process	GO:0009059	5	macromolecule biosynthetic process	0.0139201	V4YX16	EF-1 guanine nucleotide exchange domain-containing protein OS=Toxoplasma gondii (strain ATCC 50861 / VEG) OX=432359 GN=TGVEG_226410 PE=4 SV=1	1.926	Up	0.000185347	TGVEG_226410	38.411	85.96	15.5	5	6	5	0.226	0.248	0.146	1.864	1.889	1.785	0.892	0.974	1.009
Biological Process	GO:0009059	5	macromolecule biosynthetic process	0.0139201	V5AWM3	Putative eukaryotic translation initiation factor 3 subunit 7 OS=Toxoplasma gondii (strain ATCC 50861 / VEG) OX=432359 GN=TGVEG_317720A PE=4 SV=1	1.583	Up	0.0116435	TGVEG_317720A	35.385	15.443	8.9	2	2	2	0.71	0.547	0.647	1.426	1.441	1.598	1.072	0.969	0.779
Biological Process	GO:0009059	5	macromolecule biosynthetic process	0.0139201	A0A125YKH1	40S ribosomal protein S24 OS=Toxoplasma gondii (strain ATCC 50861 / VEG) OX=432359 GN=TGVEG_215460 PE=1 SV=1	2.413	Up	7.85e-05	TGVEG_215460	30.375	30.543	14.2	3	4	3	0.218	0.235	0.157	2.049	2.067	1.928	0.821	0.881	0.803
Biological Process	GO:0009059	5	macromolecule biosynthetic process	0.0139201	B9PQW9	"Pre-mRNA-splicing factor, putative OS=Toxoplasma gondii (strain ATCC 50861 / VEG) OX=432359 GN=BN1205_003640 PE=4 SV=1"	2.275	Up	0.000505079	BN1205_003640	12.567	40.802	17.9	2	3	2	0.929	0.961	0.859	1.302	1.296	1.354	0.624	0.503	0.61
Biological Process	GO:0009059	5	macromolecule biosynthetic process	0.0139201	A0A125YWU4	DNA helicase OS=Toxoplasma gondii (strain ATCC 50861 / VEG) OX=432359 GN=BN1205_030920 PE=3 SV=1	3.726	Up	0.0173004	BN1205_030920	117.27	18.319	3.3	3	3	3	0.319	0.289	0.271	2.382	1.881	1.922	0.257	0.656	0.747
Biological Process	GO:0034622	6	cellular macromolecular complex assembly	0.122458	B9PVB9	Eukaryotic translation initiation factor 6 OS=Toxoplasma gondii (strain ATCC 50861 / VEG) OX=432359 GN=EIF6 PE=3 SV=3	1.791	Up	0.00864921	EIF6	28.573	21.513	10.2	2	2	2	0.478	0.531	0.395	1.673	1.67	1.711	0.89	0.897	1.035
Biological Process	GO:0034622	6	cellular macromolecular complex assembly	0.122458	B9PJJ4	Small nuclear ribonucleoprotein Sm D3 OS=Toxoplasma gondii (strain ATCC 50861 / VEG) OX=432359 GN=BN1205_093790 PE=3 SV=1	8.379	Up	0.0317927	BN1205_093790	14.411	12.597	14.5	2	2	2	0.089	0.118		2.141	2.14	2.171	0.104	0.306	0.36
Biological Process	GO:0034622	6	cellular macromolecular complex assembly	0.122458	B9PNK6	Histone H4 OS=Toxoplasma gondii (strain ATCC 50861 / VEG) OX=432359 GN=BN1205_092350 PE=3 SV=1	3.224	Up	2.52e-05	BN1205_092350	11.439	44.899	50.5	6	11	4	0.175	0.172	0.103	2.035	2.109	2.079	0.615	0.633	0.682
Biological Process	GO:0032508	8	DNA duplex unwinding	0.054727	A0A125YWU4	DNA helicase OS=Toxoplasma gondii (strain ATCC 50861 / VEG) OX=432359 GN=BN1205_030920 PE=3 SV=1	3.726	Up	0.0173004	BN1205_030920	117.27	18.319	3.3	3	3	3	0.319	0.289	0.271	2.382	1.881	1.922	0.257	0.656	0.747
Biological Process	GO:0032508	8	DNA duplex unwinding	0.054727	V4ZAT4	DNA replication licensing factor MCM7 OS=Toxoplasma gondii (strain ATCC 50861 / VEG) OX=432359 GN=MCM7 PE=3 SV=1	2.889	Up	0.003356	MCM7	96.758	14.96	2.9	2	3	2	0.201	0.197	0.124	2.221	2.197	1.935	0.528	0.879	0.792
Biological Process	GO:0018208	9	peptidyl-proline modification	0.105294	B9PH35	"Peptidyl-prolyl cis-trans isomerase E, putative OS=Toxoplasma gondii (strain ATCC 50861 / VEG) OX=432359 GN=BN1205_015750 PE=4 SV=1"	1.689	Up	0.000153356	BN1205_015750	16.262	13.083	13.8	2	2	2	0.295	0.301	0.259	1.799	1.862	1.846	1.095	1.03	1.135
Biological Process	GO:0018208	9	peptidyl-proline modification	0.105294	A0A125YLU6	Peptidyl-prolyl cis-trans isomerase OS=Toxoplasma gondii (strain ATCC 50861 / VEG) OX=432359 GN=TGVEG_230520 PE=3 SV=1	2.372	Up	0.00250433	TGVEG_230520	26.224	43.001	25.7	6	10	5	0.25	0.216	0.161	1.815	1.834	1.815	0.725	0.756	0.823
Biological Process	GO:0043933	4	macromolecular complex subunit organization	0.191677	B9PVB9	Eukaryotic translation initiation factor 6 OS=Toxoplasma gondii (strain ATCC 50861 / VEG) OX=432359 GN=EIF6 PE=3 SV=3	1.791	Up	0.00864921	EIF6	28.573	21.513	10.2	2	2	2	0.478	0.531	0.395	1.673	1.67	1.711	0.89	0.897	1.035
Biological Process	GO:0043933	4	macromolecular complex subunit organization	0.191677	B9PJJ4	Small nuclear ribonucleoprotein Sm D3 OS=Toxoplasma gondii (strain ATCC 50861 / VEG) OX=432359 GN=BN1205_093790 PE=3 SV=1	8.379	Up	0.0317927	BN1205_093790	14.411	12.597	14.5	2	2	2	0.089	0.118		2.141	2.14	2.171	0.104	0.306	0.36
Biological Process	GO:0043933	4	macromolecular complex subunit organization	0.191677	B9PNK6	Histone H4 OS=Toxoplasma gondii (strain ATCC 50861 / VEG) OX=432359 GN=BN1205_092350 PE=3 SV=1	3.224	Up	2.52e-05	BN1205_092350	11.439	44.899	50.5	6	11	4	0.175	0.172	0.103	2.035	2.109	2.079	0.615	0.633	0.682
Biological Process	GO:0018193	8	peptidyl-amino acid modification	0.252824	B9PUT7	"Sec 13, putative OS=Toxoplasma gondii (strain ATCC 50861 / VEG) OX=432359 GN=BN1205_047720 PE=3 SV=1"	1.88	Up	0.00995852	BN1205_047720	67.411	36.856	6.1	4	4	4	0.195	0.282	0.228	1.925	1.849	1.748	0.771	0.956	1.211
Biological Process	GO:0018193	8	peptidyl-amino acid modification	0.252824	B9PH35	"Peptidyl-prolyl cis-trans isomerase E, putative OS=Toxoplasma gondii (strain ATCC 50861 / VEG) OX=432359 GN=BN1205_015750 PE=4 SV=1"	1.689	Up	0.000153356	BN1205_015750	16.262	13.083	13.8	2	2	2	0.295	0.301	0.259	1.799	1.862	1.846	1.095	1.03	1.135
Biological Process	GO:0018193	8	peptidyl-amino acid modification	0.252824	A0A125YLU6	Peptidyl-prolyl cis-trans isomerase OS=Toxoplasma gondii (strain ATCC 50861 / VEG) OX=432359 GN=TGVEG_230520 PE=3 SV=1	2.372	Up	0.00250433	TGVEG_230520	26.224	43.001	25.7	6	10	5	0.25	0.216	0.161	1.815	1.834	1.815	0.725	0.756	0.823
Biological Process	GO:0034645	6	cellular macromolecule biosynthetic process	0.0139201	B6KLD4	"Ribosomal protein L32, putative OS=Toxoplasma gondii (strain ATCC 50861 / VEG) OX=432359 GN=BN1205_108820 PE=4 SV=1"	1.734	Up	0.0121415	BN1205_108820	15.617	15.181	13.4	2	2	2	0.286	0.278	0.236	1.597	2.284	1.693	1.141	1.083	0.991
Biological Process	GO:0034645	6	cellular macromolecule biosynthetic process	0.0139201	B9PJK2	"Ribosomal protein L11, putative OS=Toxoplasma gondii (strain ATCC 50861 / VEG) OX=432359 GN=BN1205_093880 PE=3 SV=1"	1.52	Up	0.00169319	BN1205_093880	20.199	69.208	11.4	2	4	2	0.375	0.334	0.289	1.704	1.875	1.685	1.204	1.068	1.191
Biological Process	GO:0034645	6	cellular macromolecule biosynthetic process	0.0139201	B9PNQ2	60S ribosomal protein L36 OS=Toxoplasma gondii (strain ATCC 50861 / VEG) OX=432359 GN=BN1205_036110 PE=3 SV=1	1.581	Up	0.00345773	BN1205_036110	11.407	8.4679	10.9	1	1	1	0.161	0.182	0.105	1.952	1.879	1.968	1.067	1.342	1.258
Biological Process	GO:0034645	6	cellular macromolecule biosynthetic process	0.0139201	B9PTX0	"60S ribosomal protein L10, putative OS=Toxoplasma gondii (strain ATCC 50861 / VEG) OX=432359 GN=BN1205_082480 PE=4 SV=1"	1.528	Up	0.00272037	BN1205_082480	24.801	25.111	14.5	3	4	3	0.284	0.256	0.204	1.875	1.712	1.774	1.222	1.239	1.048
Biological Process	GO:0034645	6	cellular macromolecule biosynthetic process	0.0139201	V4ZAT4	DNA replication licensing factor MCM7 OS=Toxoplasma gondii (strain ATCC 50861 / VEG) OX=432359 GN=MCM7 PE=3 SV=1	2.889	Up	0.003356	MCM7	96.758	14.96	2.9	2	3	2	0.201	0.197	0.124	2.221	2.197	1.935	0.528	0.879	0.792
Biological Process	GO:0034645	6	cellular macromolecule biosynthetic process	0.0139201	B9Q1A7	"60s ribosomal protein L31, putative OS=Toxoplasma gondii (strain ATCC 50861 / VEG) OX=432359 GN=BN1205_080490 PE=4 SV=1"	3.933	Up	2.79e-05	BN1205_080490	14.355	21.163	20.8	2	4	2	0.257	0.24	0.187	2.174	2.103	2.118	0.508	0.592	0.526
Biological Process	GO:0034645	6	cellular macromolecule biosynthetic process	0.0139201	B9PJR5	"Ribosomal protein L22, putative OS=Toxoplasma gondii (strain ATCC 50861 / VEG) OX=432359 GN=BN1205_094570 PE=3 SV=1"	1.544	Up	0.00310365	BN1205_094570	16.344	43.512	27.9	4	7	4	0.225	0.168	0.143	1.815	1.966	1.807	1.074	1.299	1.245
Biological Process	GO:0034645	6	cellular macromolecule biosynthetic process	0.0139201	B9PVB9	Eukaryotic translation initiation factor 6 OS=Toxoplasma gondii (strain ATCC 50861 / VEG) OX=432359 GN=EIF6 PE=3 SV=3	1.791	Up	0.00864921	EIF6	28.573	21.513	10.2	2	2	2	0.478	0.531	0.395	1.673	1.67	1.711	0.89	0.897	1.035
Biological Process	GO:0034645	6	cellular macromolecule biosynthetic process	0.0139201	B9PP49	40S ribosomal protein S26 OS=Toxoplasma gondii (strain ATCC 50861 / VEG) OX=432359 GN=BN1205_103450 PE=1 SV=1	7.37	Up	0.000153356	BN1205_103450	12.725	38.089	10.7	1	2	1	0.187	0.149	0.102	2.359	2.49	2.145	0.259	0.315	0.375
Biological Process	GO:0034645	6	cellular macromolecule biosynthetic process	0.0139201	A0A125YSG6	"40S ribosomal protein S13, putative OS=Toxoplasma gondii (strain ATCC 50861 / VEG) OX=432359 GN=BN1205_017665 PE=1 SV=1"	1.954	Up	0.00199879	BN1205_017665	17.176	25.417	17.9	4	4	4	0.246	0.239	0.184	2.038	1.871	1.933	1.104	1.045	0.841
Biological Process	GO:0034645	6	cellular macromolecule biosynthetic process	0.0139201	B9PN66	Ribosomal protein L15 OS=Toxoplasma gondii (strain ATCC 50861 / VEG) OX=432359 GN=BN1205_069230 PE=3 SV=1	2.369	Up	7.85e-05	BN1205_069230	24.325	26.257	21	4	7	4	0.231	0.226	0.168	2.042	2.175	2.024	0.84	0.9	0.895
Biological Process	GO:0034645	6	cellular macromolecule biosynthetic process	0.0139201	V4YX16	EF-1 guanine nucleotide exchange domain-containing protein OS=Toxoplasma gondii (strain ATCC 50861 / VEG) OX=432359 GN=TGVEG_226410 PE=4 SV=1	1.926	Up	0.000185347	TGVEG_226410	38.411	85.96	15.5	5	6	5	0.226	0.248	0.146	1.864	1.889	1.785	0.892	0.974	1.009
Biological Process	GO:0034645	6	cellular macromolecule biosynthetic process	0.0139201	V5AWM3	Putative eukaryotic translation initiation factor 3 subunit 7 OS=Toxoplasma gondii (strain ATCC 50861 / VEG) OX=432359 GN=TGVEG_317720A PE=4 SV=1	1.583	Up	0.0116435	TGVEG_317720A	35.385	15.443	8.9	2	2	2	0.71	0.547	0.647	1.426	1.441	1.598	1.072	0.969	0.779
Biological Process	GO:0034645	6	cellular macromolecule biosynthetic process	0.0139201	A0A125YKH1	40S ribosomal protein S24 OS=Toxoplasma gondii (strain ATCC 50861 / VEG) OX=432359 GN=TGVEG_215460 PE=1 SV=1	2.413	Up	7.85e-05	TGVEG_215460	30.375	30.543	14.2	3	4	3	0.218	0.235	0.157	2.049	2.067	1.928	0.821	0.881	0.803
Biological Process	GO:0034645	6	cellular macromolecule biosynthetic process	0.0139201	B9PQW9	"Pre-mRNA-splicing factor, putative OS=Toxoplasma gondii (strain ATCC 50861 / VEG) OX=432359 GN=BN1205_003640 PE=4 SV=1"	2.275	Up	0.000505079	BN1205_003640	12.567	40.802	17.9	2	3	2	0.929	0.961	0.859	1.302	1.296	1.354	0.624	0.503	0.61
Biological Process	GO:0034645	6	cellular macromolecule biosynthetic process	0.0139201	A0A125YWU4	DNA helicase OS=Toxoplasma gondii (strain ATCC 50861 / VEG) OX=432359 GN=BN1205_030920 PE=3 SV=1	3.726	Up	0.0173004	BN1205_030920	117.27	18.319	3.3	3	3	3	0.319	0.289	0.271	2.382	1.881	1.922	0.257	0.656	0.747
Biological Process	GO:0009057	5	macromolecule catabolic process	0.139541	V4ZFL5	RNA helicase (UPF2 interacting domain) protein OS=Toxoplasma gondii (strain ATCC 50861 / VEG) OX=432359 GN=TGVEG_291820 PE=4 SV=1	1.765	Up	0.000426133	TGVEG_291820	163.5	6.9794	0.7	1	1	1	1.176	1.085	1.058	1.055	1.17	1.016	0.594	0.61	0.632
Biological Process	GO:0009057	5	macromolecule catabolic process	0.139541	B9PN40	"26S proteasome regulatory ATPase subunit,putative OS=Toxoplasma gondii (strain ATCC 50861 / VEG) OX=432359 GN=BN1205_068990 PE=3 SV=1"	2.352	Up	0.000211337	BN1205_068990	44.425	51.35	20.6	6	8	5	0.348	0.332	0.3	2.021	1.949	1.904	0.848	0.753	0.896
Biological Process	GO:0009057	5	macromolecule catabolic process	0.139541	V4ZJA3	Proteasome subunit OS=Toxoplasma gondii (strain ATCC 50861 / VEG) OX=432359 GN=TGVEG_223590 PE=4 SV=1	2.154	Up	0.000310265	TGVEG_223590	39.396	24.731	13.6	4	4	4	0.198	0.176	0.099	2.112	2.013	2.016	1.001	0.852	0.998
Biological Process	GO:0009057	5	macromolecule catabolic process	0.139541	A0A125YWY4	"26S protease regulatory subunit 6a, putative OS=Toxoplasma gondii (strain ATCC 50861 / VEG) OX=432359 GN=BN1205_007470 PE=3 SV=1"	2.544	Up	2.79e-05	BN1205_007470	47.787	6.2818	8.2	3	5	1	0.354	0.459	0.359	1.768	1.967	1.854	0.735	0.722	0.74
Biological Process	GO:0010467	5	gene expression	0.0112706	B6KLD4	"Ribosomal protein L32, putative OS=Toxoplasma gondii (strain ATCC 50861 / VEG) OX=432359 GN=BN1205_108820 PE=4 SV=1"	1.734	Up	0.0121415	BN1205_108820	15.617	15.181	13.4	2	2	2	0.286	0.278	0.236	1.597	2.284	1.693	1.141	1.083	0.991
Biological Process	GO:0010467	5	gene expression	0.0112706	B9PJK2	"Ribosomal protein L11, putative OS=Toxoplasma gondii (strain ATCC 50861 / VEG) OX=432359 GN=BN1205_093880 PE=3 SV=1"	1.52	Up	0.00169319	BN1205_093880	20.199	69.208	11.4	2	4	2	0.375	0.334	0.289	1.704	1.875	1.685	1.204	1.068	1.191
Biological Process	GO:0010467	5	gene expression	0.0112706	B9PNQ2	60S ribosomal protein L36 OS=Toxoplasma gondii (strain ATCC 50861 / VEG) OX=432359 GN=BN1205_036110 PE=3 SV=1	1.581	Up	0.00345773	BN1205_036110	11.407	8.4679	10.9	1	1	1	0.161	0.182	0.105	1.952	1.879	1.968	1.067	1.342	1.258
Biological Process	GO:0010467	5	gene expression	0.0112706	B9PTX0	"60S ribosomal protein L10, putative OS=Toxoplasma gondii (strain ATCC 50861 / VEG) OX=432359 GN=BN1205_082480 PE=4 SV=1"	1.528	Up	0.00272037	BN1205_082480	24.801	25.111	14.5	3	4	3	0.284	0.256	0.204	1.875	1.712	1.774	1.222	1.239	1.048
Biological Process	GO:0010467	5	gene expression	0.0112706	B9QCY2	"Nuclear cap binding protein, putative OS=Toxoplasma gondii (strain ATCC 50861 / VEG) OX=432359 GN=BN1205_002230 PE=4 SV=1"	2.05	Up	0.00916457	BN1205_002230	135.97	21.353	2.5	3	3	3	0.452	0.482	0.387	1.797	1.796	1.662	0.636	1.046	0.881
Biological Process	GO:0010467	5	gene expression	0.0112706	B9Q1A7	"60s ribosomal protein L31, putative OS=Toxoplasma gondii (strain ATCC 50861 / VEG) OX=432359 GN=BN1205_080490 PE=4 SV=1"	3.933	Up	2.79e-05	BN1205_080490	14.355	21.163	20.8	2	4	2	0.257	0.24	0.187	2.174	2.103	2.118	0.508	0.592	0.526
Biological Process	GO:0010467	5	gene expression	0.0112706	B9PJR5	"Ribosomal protein L22, putative OS=Toxoplasma gondii (strain ATCC 50861 / VEG) OX=432359 GN=BN1205_094570 PE=3 SV=1"	1.544	Up	0.00310365	BN1205_094570	16.344	43.512	27.9	4	7	4	0.225	0.168	0.143	1.815	1.966	1.807	1.074	1.299	1.245
Biological Process	GO:0010467	5	gene expression	0.0112706	B9PVB9	Eukaryotic translation initiation factor 6 OS=Toxoplasma gondii (strain ATCC 50861 / VEG) OX=432359 GN=EIF6 PE=3 SV=3	1.791	Up	0.00864921	EIF6	28.573	21.513	10.2	2	2	2	0.478	0.531	0.395	1.673	1.67	1.711	0.89	0.897	1.035
Biological Process	GO:0010467	5	gene expression	0.0112706	B9PP49	40S ribosomal protein S26 OS=Toxoplasma gondii (strain ATCC 50861 / VEG) OX=432359 GN=BN1205_103450 PE=1 SV=1	7.37	Up	0.000153356	BN1205_103450	12.725	38.089	10.7	1	2	1	0.187	0.149	0.102	2.359	2.49	2.145	0.259	0.315	0.375
Biological Process	GO:0010467	5	gene expression	0.0112706	A0A125YSG6	"40S ribosomal protein S13, putative OS=Toxoplasma gondii (strain ATCC 50861 / VEG) OX=432359 GN=BN1205_017665 PE=1 SV=1"	1.954	Up	0.00199879	BN1205_017665	17.176	25.417	17.9	4	4	4	0.246	0.239	0.184	2.038	1.871	1.933	1.104	1.045	0.841
Biological Process	GO:0010467	5	gene expression	0.0112706	B9PN66	Ribosomal protein L15 OS=Toxoplasma gondii (strain ATCC 50861 / VEG) OX=432359 GN=BN1205_069230 PE=3 SV=1	2.369	Up	7.85e-05	BN1205_069230	24.325	26.257	21	4	7	4	0.231	0.226	0.168	2.042	2.175	2.024	0.84	0.9	0.895
Biological Process	GO:0010467	5	gene expression	0.0112706	B9PJJ4	Small nuclear ribonucleoprotein Sm D3 OS=Toxoplasma gondii (strain ATCC 50861 / VEG) OX=432359 GN=BN1205_093790 PE=3 SV=1	8.379	Up	0.0317927	BN1205_093790	14.411	12.597	14.5	2	2	2	0.089	0.118		2.141	2.14	2.171	0.104	0.306	0.36
Biological Process	GO:0010467	5	gene expression	0.0112706	V4YX16	EF-1 guanine nucleotide exchange domain-containing protein OS=Toxoplasma gondii (strain ATCC 50861 / VEG) OX=432359 GN=TGVEG_226410 PE=4 SV=1	1.926	Up	0.000185347	TGVEG_226410	38.411	85.96	15.5	5	6	5	0.226	0.248	0.146	1.864	1.889	1.785	0.892	0.974	1.009
Biological Process	GO:0010467	5	gene expression	0.0112706	V5AWM3	Putative eukaryotic translation initiation factor 3 subunit 7 OS=Toxoplasma gondii (strain ATCC 50861 / VEG) OX=432359 GN=TGVEG_317720A PE=4 SV=1	1.583	Up	0.0116435	TGVEG_317720A	35.385	15.443	8.9	2	2	2	0.71	0.547	0.647	1.426	1.441	1.598	1.072	0.969	0.779
Biological Process	GO:0010467	5	gene expression	0.0112706	A0A125YKH1	40S ribosomal protein S24 OS=Toxoplasma gondii (strain ATCC 50861 / VEG) OX=432359 GN=TGVEG_215460 PE=1 SV=1	2.413	Up	7.85e-05	TGVEG_215460	30.375	30.543	14.2	3	4	3	0.218	0.235	0.157	2.049	2.067	1.928	0.821	0.881	0.803
Biological Process	GO:0010467	5	gene expression	0.0112706	B6K8L1	"Fibrillarin, putative OS=Toxoplasma gondii (strain ATCC 50861 / VEG) OX=432359 GN=BN1205_095540 PE=3 SV=1"	1.951	Up	0.000252943	BN1205_095540	31.988	37.63	19.7	6	7	6	0.327	0.225	0.175	1.99	1.997	1.921	0.989	1.096	0.943
Biological Process	GO:0010467	5	gene expression	0.0112706	B9PZG9	"Centromere/microtubule binding protein,putative OS=Toxoplasma gondii (strain ATCC 50861 / VEG) OX=432359 GN=BN1205_031650 PE=4 SV=1"	1.991	Up	0.0220536	BN1205_031650	56.744	6.0475	1.8	1	2	1	0.183	0.138	0.043	2.087	2.033	2.028	1.076	1.169	0.843
Biological Process	GO:0010467	5	gene expression	0.0112706	B9PQW9	"Pre-mRNA-splicing factor, putative OS=Toxoplasma gondii (strain ATCC 50861 / VEG) OX=432359 GN=BN1205_003640 PE=4 SV=1"	2.275	Up	0.000505079	BN1205_003640	12.567	40.802	17.9	2	3	2	0.929	0.961	0.859	1.302	1.296	1.354	0.624	0.503	0.61
Biological Process	GO:0043604	6	amide biosynthetic process	0.0165265	B6KLD4	"Ribosomal protein L32, putative OS=Toxoplasma gondii (strain ATCC 50861 / VEG) OX=432359 GN=BN1205_108820 PE=4 SV=1"	1.734	Up	0.0121415	BN1205_108820	15.617	15.181	13.4	2	2	2	0.286	0.278	0.236	1.597	2.284	1.693	1.141	1.083	0.991
Biological Process	GO:0043604	6	amide biosynthetic process	0.0165265	B9PJK2	"Ribosomal protein L11, putative OS=Toxoplasma gondii (strain ATCC 50861 / VEG) OX=432359 GN=BN1205_093880 PE=3 SV=1"	1.52	Up	0.00169319	BN1205_093880	20.199	69.208	11.4	2	4	2	0.375	0.334	0.289	1.704	1.875	1.685	1.204	1.068	1.191
Biological Process	GO:0043604	6	amide biosynthetic process	0.0165265	V4YX16	EF-1 guanine nucleotide exchange domain-containing protein OS=Toxoplasma gondii (strain ATCC 50861 / VEG) OX=432359 GN=TGVEG_226410 PE=4 SV=1	1.926	Up	0.000185347	TGVEG_226410	38.411	85.96	15.5	5	6	5	0.226	0.248	0.146	1.864	1.889	1.785	0.892	0.974	1.009
Biological Process	GO:0043604	6	amide biosynthetic process	0.0165265	V5AWM3	Putative eukaryotic translation initiation factor 3 subunit 7 OS=Toxoplasma gondii (strain ATCC 50861 / VEG) OX=432359 GN=TGVEG_317720A PE=4 SV=1	1.583	Up	0.0116435	TGVEG_317720A	35.385	15.443	8.9	2	2	2	0.71	0.547	0.647	1.426	1.441	1.598	1.072	0.969	0.779
Biological Process	GO:0043604	6	amide biosynthetic process	0.0165265	B9PNQ2	60S ribosomal protein L36 OS=Toxoplasma gondii (strain ATCC 50861 / VEG) OX=432359 GN=BN1205_036110 PE=3 SV=1	1.581	Up	0.00345773	BN1205_036110	11.407	8.4679	10.9	1	1	1	0.161	0.182	0.105	1.952	1.879	1.968	1.067	1.342	1.258
Biological Process	GO:0043604	6	amide biosynthetic process	0.0165265	B9PTX0	"60S ribosomal protein L10, putative OS=Toxoplasma gondii (strain ATCC 50861 / VEG) OX=432359 GN=BN1205_082480 PE=4 SV=1"	1.528	Up	0.00272037	BN1205_082480	24.801	25.111	14.5	3	4	3	0.284	0.256	0.204	1.875	1.712	1.774	1.222	1.239	1.048
Biological Process	GO:0043604	6	amide biosynthetic process	0.0165265	B9Q1A7	"60s ribosomal protein L31, putative OS=Toxoplasma gondii (strain ATCC 50861 / VEG) OX=432359 GN=BN1205_080490 PE=4 SV=1"	3.933	Up	2.79e-05	BN1205_080490	14.355	21.163	20.8	2	4	2	0.257	0.24	0.187	2.174	2.103	2.118	0.508	0.592	0.526
Biological Process	GO:0043604	6	amide biosynthetic process	0.0165265	B9PJR5	"Ribosomal protein L22, putative OS=Toxoplasma gondii (strain ATCC 50861 / VEG) OX=432359 GN=BN1205_094570 PE=3 SV=1"	1.544	Up	0.00310365	BN1205_094570	16.344	43.512	27.9	4	7	4	0.225	0.168	0.143	1.815	1.966	1.807	1.074	1.299	1.245
Biological Process	GO:0043604	6	amide biosynthetic process	0.0165265	A0A125YKH1	40S ribosomal protein S24 OS=Toxoplasma gondii (strain ATCC 50861 / VEG) OX=432359 GN=TGVEG_215460 PE=1 SV=1	2.413	Up	7.85e-05	TGVEG_215460	30.375	30.543	14.2	3	4	3	0.218	0.235	0.157	2.049	2.067	1.928	0.821	0.881	0.803
Biological Process	GO:0043604	6	amide biosynthetic process	0.0165265	B9PVB9	Eukaryotic translation initiation factor 6 OS=Toxoplasma gondii (strain ATCC 50861 / VEG) OX=432359 GN=EIF6 PE=3 SV=3	1.791	Up	0.00864921	EIF6	28.573	21.513	10.2	2	2	2	0.478	0.531	0.395	1.673	1.67	1.711	0.89	0.897	1.035
Biological Process	GO:0043604	6	amide biosynthetic process	0.0165265	B9PP49	40S ribosomal protein S26 OS=Toxoplasma gondii (strain ATCC 50861 / VEG) OX=432359 GN=BN1205_103450 PE=1 SV=1	7.37	Up	0.000153356	BN1205_103450	12.725	38.089	10.7	1	2	1	0.187	0.149	0.102	2.359	2.49	2.145	0.259	0.315	0.375
Biological Process	GO:0043604	6	amide biosynthetic process	0.0165265	A0A125YSG6	"40S ribosomal protein S13, putative OS=Toxoplasma gondii (strain ATCC 50861 / VEG) OX=432359 GN=BN1205_017665 PE=1 SV=1"	1.954	Up	0.00199879	BN1205_017665	17.176	25.417	17.9	4	4	4	0.246	0.239	0.184	2.038	1.871	1.933	1.104	1.045	0.841
Biological Process	GO:0043604	6	amide biosynthetic process	0.0165265	B9PQW9	"Pre-mRNA-splicing factor, putative OS=Toxoplasma gondii (strain ATCC 50861 / VEG) OX=432359 GN=BN1205_003640 PE=4 SV=1"	2.275	Up	0.000505079	BN1205_003640	12.567	40.802	17.9	2	3	2	0.929	0.961	0.859	1.302	1.296	1.354	0.624	0.503	0.61
Biological Process	GO:0043604	6	amide biosynthetic process	0.0165265	B9PN66	Ribosomal protein L15 OS=Toxoplasma gondii (strain ATCC 50861 / VEG) OX=432359 GN=BN1205_069230 PE=3 SV=1	2.369	Up	7.85e-05	BN1205_069230	24.325	26.257	21	4	7	4	0.231	0.226	0.168	2.042	2.175	2.024	0.84	0.9	0.895
Biological Process	GO:0071840	2	cellular component organization or biogenesis	0.0143782	B9PJJ4	Small nuclear ribonucleoprotein Sm D3 OS=Toxoplasma gondii (strain ATCC 50861 / VEG) OX=432359 GN=BN1205_093790 PE=3 SV=1	8.379	Up	0.0317927	BN1205_093790	14.411	12.597	14.5	2	2	2	0.089	0.118		2.141	2.14	2.171	0.104	0.306	0.36
Biological Process	GO:0071840	2	cellular component organization or biogenesis	0.0143782	B9PUT7	"Sec 13, putative OS=Toxoplasma gondii (strain ATCC 50861 / VEG) OX=432359 GN=BN1205_047720 PE=3 SV=1"	1.88	Up	0.00995852	BN1205_047720	67.411	36.856	6.1	4	4	4	0.195	0.282	0.228	1.925	1.849	1.748	0.771	0.956	1.211
Biological Process	GO:0071840	2	cellular component organization or biogenesis	0.0143782	B9PMQ7	Putative syntaxin 5 OS=Toxoplasma gondii (strain ATCC 50861 / VEG) OX=432359 GN=BN1205_067660 PE=3 SV=1	1.757	Up	0.0278503	BN1205_067660	32.253	15.816	7.1	2	2	2	0.231	0.217	0.172	1.882	1.961	1.918	1.111	1.252	0.916
Biological Process	GO:0071840	2	cellular component organization or biogenesis	0.0143782	B9PIA9	H/ACA ribonucleoprotein complex subunit OS=Toxoplasma gondii (strain ATCC 50861 / VEG) OX=432359 GN=BN1205_019480 PE=3 SV=1	1.68	Up	0.000781942	BN1205_019480	20.931	18.562	6.2	1	2	1	0.445	0.44	0.4	1.723	1.638	1.741	1.088	1.023	0.926
Biological Process	GO:0071840	2	cellular component organization or biogenesis	0.0143782	V4ZAT4	DNA replication licensing factor MCM7 OS=Toxoplasma gondii (strain ATCC 50861 / VEG) OX=432359 GN=MCM7 PE=3 SV=1	2.889	Up	0.003356	MCM7	96.758	14.96	2.9	2	3	2	0.201	0.197	0.124	2.221	2.197	1.935	0.528	0.879	0.792
Biological Process	GO:0071840	2	cellular component organization or biogenesis	0.0143782	B9PNK6	Histone H4 OS=Toxoplasma gondii (strain ATCC 50861 / VEG) OX=432359 GN=BN1205_092350 PE=3 SV=1	3.224	Up	2.52e-05	BN1205_092350	11.439	44.899	50.5	6	11	4	0.175	0.172	0.103	2.035	2.109	2.079	0.615	0.633	0.682
Biological Process	GO:0071840	2	cellular component organization or biogenesis	0.0143782	B9PVB9	Eukaryotic translation initiation factor 6 OS=Toxoplasma gondii (strain ATCC 50861 / VEG) OX=432359 GN=EIF6 PE=3 SV=3	1.791	Up	0.00864921	EIF6	28.573	21.513	10.2	2	2	2	0.478	0.531	0.395	1.673	1.67	1.711	0.89	0.897	1.035
Biological Process	GO:0071840	2	cellular component organization or biogenesis	0.0143782	B6K8L1	"Fibrillarin, putative OS=Toxoplasma gondii (strain ATCC 50861 / VEG) OX=432359 GN=BN1205_095540 PE=3 SV=1"	1.951	Up	0.000252943	BN1205_095540	31.988	37.63	19.7	6	7	6	0.327	0.225	0.175	1.99	1.997	1.921	0.989	1.096	0.943
Biological Process	GO:0071840	2	cellular component organization or biogenesis	0.0143782	A0A125YWU4	DNA helicase OS=Toxoplasma gondii (strain ATCC 50861 / VEG) OX=432359 GN=BN1205_030920 PE=3 SV=1	3.726	Up	0.0173004	BN1205_030920	117.27	18.319	3.3	3	3	3	0.319	0.289	0.271	2.382	1.881	1.922	0.257	0.656	0.747
Biological Process	GO:0071840	2	cellular component organization or biogenesis	0.0143782	A0A125YS49	Structural maintenance of chromosomes protein OS=Toxoplasma gondii (strain ATCC 50861 / VEG) OX=432359 GN=TGVEG_231170 PE=3 SV=1	3.762	Up	0.000114808	TGVEG_231170	170.44	5.8238	0.5	1	1	1	0.265	0.195	0.138	2.247	2.124	2.103	0.504	0.599	0.618

## Sheet: Table B
Table B GO enrichment of downregulated DEPs in HT Vs. T group.
GO Terms Level 1	GO Terms ID	GO Terms Level	GO Terms Description	Fisher's exact test P value	Protein accession	Protein description	Ratio	Regulated Type	P value	Gene name	MW [kDa]	Score	Coverage [%]	Peptides	PSMs	Unique peptides	H1	H2	H3	HT1	HT2	HT3	T1	T2	T3
Molecular Function	GO:0003756	6	protein disulfide isomerase activity	0.133281	B9PPS0	Thioredoxin domain-containing protein OS=Toxoplasma gondii (strain ATCC 50861 / VEG) OX=432359 GN=BN1205_004650 PE=4 SV=1	0.465	Down	0.000650362	BN1205_004650	33.676	12.821	10.3	3	5	2	0.315	0.28	0.233	1.261	1.148	1.202	2.933	2.397	2.442
Molecular Function	GO:0003756	6	protein disulfide isomerase activity	0.133281	V4YJ36	"Endoplasmic reticulum oxidoreductin, putative OS=Toxoplasma gondii (strain ATCC 50861 / VEG) OX=432359 GN=BN1205_007390 PE=4 SV=1"	0.396	Down	2.29e-05	BN1205_007390	66.28	35.208	9.2	4	4	4	0.394	0.485	0.431	1.037	1.005	1.01	2.519	2.66	2.533
Molecular Function	GO:0003756	6	protein disulfide isomerase activity	0.133281	V4YSU1	Protein disulfide-isomerase domain-containing protein (Fragment) OS=Toxoplasma gondii (strain ATCC 50861 / VEG) OX=432359 GN=TGVEG_238040A PE=4 SV=1	0.589	Down	0.00600648	TGVEG_238040A	125.54	48.547	7.5	6	6	6	0.426	0.364	0.394	1.255	1.295	1.181	2.471	2.033	1.827
Molecular Function	GO:0003756	6	protein disulfide isomerase activity	0.133281	A0A0F7UU04	Protein disulfide-isomerase OS=Toxoplasma gondii (strain ATCC 50861 / VEG) OX=432359 GN=BN1205_009420 PE=3 SV=1	0.548	Down	7.85e-05	BN1205_009420	52.801	259.52	46.9	20	42	19	0.173	0.122	0.069	1.324	1.251	1.266	2.329	2.422	2.261
Molecular Function	GO:0051020	5	GTPase binding	0.0484743	B9PYV2	"Exportin 7, putative OS=Toxoplasma gondii (strain ATCC 50861 / VEG) OX=432359 GN=BN1205_053090 PE=4 SV=1"	0.626	Down	7.85e-05	BN1205_053090	129.49	40.244	5.6	6	8	6	0.286	0.333	0.293	1.31	1.374	1.385	2.188	2.156	2.159
Molecular Function	GO:0051020	5	GTPase binding	0.0484743	B6KJ39	HEAT repeat-containing protein OS=Toxoplasma gondii (strain ATCC 50861 / VEG) OX=432359 GN=BN1205_026320 PE=4 SV=1	0.465	Down	0.000505079	BN1205_026320	136.16	106.73	8.5	9	12	9	0.339	0.325	0.282	1.199	0.989	1.014	2.283	2.209	2.397
Molecular Function	GO:0051020	5	GTPase binding	0.0484743	A0A0F7V611	HEAT repeat-containing protein OS=Toxoplasma gondii (strain ATCC 50861 / VEG) OX=432359 GN=BN1205_037700 PE=4 SV=1	0.541	Down	7.85e-05	BN1205_037700	111.19	33.414	5.8	5	7	5	0.57	0.556	0.568	1.045	1.136	1.118	2.068	2.015	2.018
Molecular Function	GO:0051020	5	GTPase binding	0.0484743	B9QCZ2	"Exportin, putative OS=Toxoplasma gondii (strain ATCC 50861 / VEG) OX=432359 GN=BN1205_002330 PE=4 SV=1"	0.539	Down	0.00134839	BN1205_002330	129.09	70.221	6	6	7	6	0.338	0.326	0.3	1.193	1.236	1.087	2.137	2.415	1.972
Molecular Function	GO:0051020	5	GTPase binding	0.0484743	A0A125YW03	"Importin-alpha re-exporter, putative OS=Toxoplasma gondii (strain ATCC 50861 / VEG) OX=432359 GN=BN1205_056990 PE=4 SV=1"	0.404	Down	0.000115118	BN1205_056990	115.14	40.809	5.4	5	5	5	0.238	0.218	0.187	1.229	1.155	1.085	2.989	2.879	2.711
Molecular Function	GO:0051020	5	GTPase binding	0.0484743	V4ZJA7	Importin-beta N-terminal domain-containing protein OS=Toxoplasma gondii (strain ATCC 50861 / VEG) OX=432359 GN=BN1205_063990 PE=4 SV=1	0.391	Down	7.92e-05	BN1205_063990	122.13	57.748	6.9	6	8	6	0.235	0.201	0.153	1.229	1.147	1.074	2.855	3.015	2.964
Molecular Function	GO:0019787	4	ubiquitin-like protein transferase activity	0.0292059	B9PXN8	"Ubiquitin-conjugating enzyme E2, putative OS=Toxoplasma gondii (strain ATCC 50861 / VEG) OX=432359 GN=BN1205_039590 PE=3 SV=1"	0.312	Down	0.000114328	BN1205_039590	23.681	11.563	6.9	1	2	1	0.298	0.305	0.281	1.022	0.962	0.91	3.358	3.04	2.867
Molecular Function	GO:0019787	4	ubiquitin-like protein transferase activity	0.0292059	V4Z553	HECT-domain (Ubiquitin-transferase) domain-containing protein (Fragment) OS=Toxoplasma gondii (strain ATCC 50861 / VEG) OX=432359 GN=TGVEG_295710 PE=4 SV=1	0.279	Down	0.000314135	TGVEG_295710	841.31	87.379	1.4	8	8	8	0.307	0.312	0.326	0.942	0.975	0.761	3.507	2.934	3.154
Molecular Function	GO:0019787	4	ubiquitin-like protein transferase activity	0.0292059	V5BD48	U-box domain-containing protein OS=Toxoplasma gondii (strain ATCC 50861 / VEG) OX=432359 GN=BN1205_079755 PE=4 SV=1	0.584	Down	0.000400647	BN1205_079755	121.96	71.762	10.5	9	11	9	0.359	0.373	0.328	1.376	1.369	1.31	2.192	2.251	2.496
Molecular Function	GO:0019787	4	ubiquitin-like protein transferase activity	0.0292059	B9Q748	RBR-type E3 ubiquitin transferase OS=Toxoplasma gondii (strain ATCC 50861 / VEG) OX=432359 GN=BN1205_061310 PE=3 SV=1	0.23	Down	2.52e-05	BN1205_061310	74.907	7.7237	2.1	1	1	1	0.26	0.229	0.219	0.875	0.818	0.774	3.433	3.611	3.68
Molecular Function	GO:0019787	4	ubiquitin-like protein transferase activity	0.0292059	B9PV36	"WD domain, G-beta repeat domain containing protein OS=Toxoplasma gondii (strain ATCC 50861 / VEG) OX=432359 GN=BN1205_011390 PE=4 SV=1"	0.54	Down	0.000486805	BN1205_011390	56.08	37.841	10.7	4	4	4	0.614	0.58	0.609	1.121	1.054	1.06	2.161	1.831	2.003
Molecular Function	GO:0019787	4	ubiquitin-like protein transferase activity	0.0292059	V4YZ80	HECT-domain (Ubiquitin-transferase) domain-containing protein (Fragment) OS=Toxoplasma gondii (strain ATCC 50861 / VEG) OX=432359 GN=TGVEG_280660 PE=4 SV=1	0.247	Down	2.79e-05	TGVEG_280660	1711	18.876	0.1	2	2	2	0.141	0.15	0.105	0.966	0.927	0.828	3.741	3.594	3.661
Molecular Function	GO:0019787	4	ubiquitin-like protein transferase activity	0.0292059	V4ZFJ6	HECT-domain (Ubiquitin-transferase) domain-containing protein OS=Toxoplasma gondii (strain ATCC 50861 / VEG) OX=432359 GN=BN1205_085020 PE=4 SV=1	0.312	Down	2.52e-05	BN1205_085020	445.21	15.451	0.4	1	1	1	0.374	0.32	0.326	0.935	0.987	0.902	3.111	2.904	3.044
Molecular Function	GO:0051087	4	chaperone binding	0.365536	B6K996	Peptidyl-prolyl isomerase OS=Toxoplasma gondii (strain ATCC 50861 / VEG) OX=432359 GN=BN1205_099250 PE=4 SV=1	0.36	Down	2.71e-05	BN1205_099250	64.292	121.5	11.7	6	10	6	0.236	0.198	0.186	1.082	1.096	1.009	3.041	2.986	2.836
Molecular Function	GO:0051087	4	chaperone binding	0.365536	B9QES2	Co-chaperone GrpE protein OS=Toxoplasma gondii (strain ATCC 50861 / VEG) OX=432359 GN=BN1205_081120 PE=3 SV=1	0.436	Down	7.85e-05	BN1205_081120	37.618	11.785	5.5	2	2	2	0.211	0.191	0.154	1.28	1.224	1.154	2.797	2.762	2.826
Molecular Function	GO:0004448	6	isocitrate dehydrogenase activity	0.365536	A0A125YST2	Isocitrate dehydrogenase OS=Toxoplasma gondii (strain ATCC 50861 / VEG) OX=432359 GN=TGVEG_313140 PE=4 SV=1	0.366	Down	8.07e-05	TGVEG_313140	68.295	99.943	22.4	13	15	13	0.188	0.149	0.16	1.091	1.093	0.976	3.035	2.758	2.851
Molecular Function	GO:0004448	6	isocitrate dehydrogenase activity	0.365536	A0A0F7UZR3	"Isocitrate dehydrogenase, putative OS=Toxoplasma gondii (strain ATCC 50861 / VEG) OX=432359 GN=BN1205_086250 PE=4 SV=1"	0.24	Down	7.85e-05	BN1205_086250	66.341	12.145	6.4	3	3	1	0.152	0.133	0.099	0.924	0.955	0.796	3.77	3.636	3.728
Molecular Function	GO:0016814	5	hydrolase activity, acting on carbon-nitrogen (but not peptide) bonds, in cyclic amidines	0.365536	A0A125YN60	Cytidine and deoxycytidylate deaminase zinc-binding region domain-containing protein OS=Toxoplasma gondii (strain ATCC 50861 / VEG) OX=432359 GN=BN1205_091960 PE=4 SV=1	0.387	Down	7.85e-05	BN1205_091960	47.343	41.689	4	1	1	1	0.342	0.349	0.319	1.034	1.08	1.064	2.607	2.955	2.647
Molecular Function	GO:0016814	5	hydrolase activity, acting on carbon-nitrogen (but not peptide) bonds, in cyclic amidines	0.365536	V4ZET5	AMP deaminase OS=Toxoplasma gondii (strain ATCC 50861 / VEG) OX=432359 GN=BN1205_062920 PE=4 SV=1	0.421	Down	7.85e-05	BN1205_062920	129.11	16.709	1.6	2	2	2	0.279	0.247	0.249	1.204	1.166	1.097	2.855	2.679	2.703
Molecular Function	GO:0008443	7	phosphofructokinase activity	0.365536	B6KFH7	Probable ATP-dependent 6-phosphofructokinase OS=Toxoplasma gondii (strain ATCC 50861 / VEG) OX=432359 GN=BN1205_090400 PE=3 SV=1	0.2	Down	2.29e-05	BN1205_090400	154.69	15.127	1.7	2	2	2	0.241	0.31	0.23	0.748	0.758	0.717	3.867	3.553	3.688
Molecular Function	GO:0008443	7	phosphofructokinase activity	0.365536	B9Q857	Pyrophosphate--fructose 6-phosphate 1-phosphotransferase OS=Toxoplasma gondii (strain ATCC 50861 / VEG) OX=432359 GN=BN1205_067980 PE=3 SV=1	0.344	Down	2.79e-05	BN1205_067980	131.36	210.16	22.9	22	34	22	0.212	0.215	0.158	1.075	1.011	0.974	3.081	2.936	2.866
Molecular Function	GO:0016810	4	hydrolase activity, acting on carbon-nitrogen (but not peptide) bonds	0.133281	A0A125YN60	Cytidine and deoxycytidylate deaminase zinc-binding region domain-containing protein OS=Toxoplasma gondii (strain ATCC 50861 / VEG) OX=432359 GN=BN1205_091960 PE=4 SV=1	0.387	Down	7.85e-05	BN1205_091960	47.343	41.689	4	1	1	1	0.342	0.349	0.319	1.034	1.08	1.064	2.607	2.955	2.647
Molecular Function	GO:0016810	4	hydrolase activity, acting on carbon-nitrogen (but not peptide) bonds	0.133281	V4ZET5	AMP deaminase OS=Toxoplasma gondii (strain ATCC 50861 / VEG) OX=432359 GN=BN1205_062920 PE=4 SV=1	0.421	Down	7.85e-05	BN1205_062920	129.11	16.709	1.6	2	2	2	0.279	0.247	0.249	1.204	1.166	1.097	2.855	2.679	2.703
Molecular Function	GO:0016810	4	hydrolase activity, acting on carbon-nitrogen (but not peptide) bonds	0.133281	A0A0F7UWF9	"N-acetylglucosaminylphosphatidylinositol deacetylase, putative OS=Toxoplasma gondii (strain ATCC 50861 / VEG) OX=432359 GN=BN1205_076450 PE=4 SV=1"	0.295	Down	0.000218051	BN1205_076450	43.535	7.3692	2.9	1	1	1	0.196	0.177	0.181	1.062	0.911	0.986	3.795	3.163	3.074
Molecular Function	GO:0016810	4	hydrolase activity, acting on carbon-nitrogen (but not peptide) bonds	0.133281	A0A125YWW1	Amidohydrolase domain-containing protein OS=Toxoplasma gondii (strain ATCC 50861 / VEG) OX=432359 GN=BN1205_034800 PE=4 SV=1	0.256	Down	7.85e-05	BN1205_034800	55.116	33.927	5.6	2	2	2	0.393	0.321	0.289	0.856	0.891	0.768	3.418	3.173	3.237
Molecular Function	GO:0016646	5	oxidoreductase activity, acting on the CH-NH group of donors, NAD or NADP as acceptor	0.220793	B9PR34	Bifunctional dihydrofolate reductase-thymidylate synthase OS=Toxoplasma gondii (strain ATCC 50861 / VEG) OX=432359 GN=TGVEG_249180 PE=3 SV=1	0.513	Down	0.000212178	TGVEG_249180	68.751	75.225	17.5	7	8	7	0.306	0.296	0.292	1.228	1.325	1.165	2.466	2.457	2.318
Molecular Function	GO:0016646	5	oxidoreductase activity, acting on the CH-NH group of donors, NAD or NADP as acceptor	0.220793	V4YRT0	Pyrroline-5-carboxylate reductase (Fragment) OS=Toxoplasma gondii (strain ATCC 50861 / VEG) OX=432359 GN=TGVEG_236070 PE=3 SV=1	0.527	Down	0.000252943	TGVEG_236070	35.59	20.326	12.4	3	3	3	0.672	0.568	0.565	0.815	0.908	0.811	1.567	1.56	1.68
Molecular Function	GO:0016646	5	oxidoreductase activity, acting on the CH-NH group of donors, NAD or NADP as acceptor	0.220793	B9QGY1	"6,7-dihydropteridine reductase OS=Toxoplasma gondii (strain ATCC 50861 / VEG) OX=432359 GN=BN1205_033130 PE=4 SV=1"	0.422	Down	0.000180151	BN1205_033130	34.182	9.1204	3.8	1	1	1	0.374	0.416	0.31	1.138	1.096	1.054	2.603	2.385	2.798
Molecular Function	GO:0019239	3	deaminase activity	0.365536	A0A125YN60	Cytidine and deoxycytidylate deaminase zinc-binding region domain-containing protein OS=Toxoplasma gondii (strain ATCC 50861 / VEG) OX=432359 GN=BN1205_091960 PE=4 SV=1	0.387	Down	7.85e-05	BN1205_091960	47.343	41.689	4	1	1	1	0.342	0.349	0.319	1.034	1.08	1.064	2.607	2.955	2.647
Molecular Function	GO:0019239	3	deaminase activity	0.365536	V4ZET5	AMP deaminase OS=Toxoplasma gondii (strain ATCC 50861 / VEG) OX=432359 GN=BN1205_062920 PE=4 SV=1	0.421	Down	7.85e-05	BN1205_062920	129.11	16.709	1.6	2	2	2	0.279	0.247	0.249	1.204	1.166	1.097	2.855	2.679	2.703
Molecular Function	GO:0016893	7	endonuclease activity, active with either ribo- or deoxyribonucleic acids and producing 5'-phosphomonoesters	0.220793	B9PYK5	Alba 1 OS=Toxoplasma gondii (strain ATCC 50861 / VEG) OX=432359 GN=BN1205_052050 PE=4 SV=1	0.616	Down	0.000339188	BN1205_052050	27.258	31.047	15.8	4	5	4	0.214	0.191	0.156	1.447	1.333	1.403	2.321	2.325	2.144
Molecular Function	GO:0016893	7	endonuclease activity, active with either ribo- or deoxyribonucleic acids and producing 5'-phosphomonoesters	0.220793	B9QDU2	Endonuclease IV APN OS=Toxoplasma gondii (strain ATCC 50861 / VEG) OX=432359 GN=BN1205_082440 PE=3 SV=1	0.268	Down	2.52e-05	BN1205_082440	72.273	34.29	4.3	3	4	3	0.284	0.31	0.281	0.825	0.832	0.908	3.28	3.234	3.045
Molecular Function	GO:0016893	7	endonuclease activity, active with either ribo- or deoxyribonucleic acids and producing 5'-phosphomonoesters	0.220793	B6KHT0	Flap endonuclease 1 OS=Toxoplasma gondii (strain ATCC 50861 / VEG) OX=432359 GN=FEN1 PE=3 SV=1	0.365	Down	0.010955	FEN1	60.295	16.626	5.4	3	3	3	0.489	0.571	0.577	1.232	0.633	0.889	2.013	2.775	2.753
Molecular Function	GO:0051920	5	peroxiredoxin activity	0.133281	A0A125YPC3	Peroxiredoxin OS=Toxoplasma gondii (strain ATCC 50861 / VEG) OX=432359 GN=BN1205_033835 PE=3 SV=1	0.33	Down	0.000114808	BN1205_033835	31.121	59.093	24.7	5	8	5	0.241	0.208	0.16	1.113	0.99	0.962	3.272	3.102	2.917
Molecular Function	GO:0051920	5	peroxiredoxin activity	0.133281	A0A0F7V1V9	Peroxiredoxin 3 OS=Toxoplasma gondii (strain ATCC 50861 / VEG) OX=432359 GN=BN1205_025170 PE=4 SV=1	0.283	Down	7.85e-05	BN1205_025170	30.534	52.782	16.3	4	9	4	0.252	0.24	0.233	0.988	0.958	0.846	3.471	3.254	3.147
Molecular Function	GO:0051920	5	peroxiredoxin activity	0.133281	A0A125YWN4	Putative peroxiredoxin 6 OS=Toxoplasma gondii (strain ATCC 50861 / VEG) OX=432359 GN=TGVEG_309210 PE=4 SV=1	0.314	Down	0.000180371	TGVEG_309210	44.035	70.02	16.9	7	15	7	0.17	0.163	0.124	1.014	1.096	0.879	3.327	3.068	3.111
Molecular Function	GO:0051920	5	peroxiredoxin activity	0.133281	A0A0F7V741	Peroxiredoxin OS=Toxoplasma gondii (strain ATCC 50861 / VEG) OX=432359 GN=BN1205_006520 PE=4 SV=1	0.442	Down	0.000152348	BN1205_006520	21.722	144.78	48	8	17	8	0.186	0.137	0.146	1.231	1.259	1.155	2.911	2.778	2.557
Molecular Function	GO:0003954	5	NADH dehydrogenase activity	0.365536	B9PTW2	NADH dehydrogenase (NDH2-II) OS=Toxoplasma gondii (strain ATCC 50861 / VEG) OX=432359 GN=BN1205_082690 PE=4 SV=1	0.251	Down	2.29e-05	BN1205_082690	72.123	42.037	8.4	4	6	4	0.286	0.319	0.305	0.824	0.873	0.824	3.423	3.378	3.236
Molecular Function	GO:0003954	5	NADH dehydrogenase activity	0.365536	A0A0F7UUH3	Mitochondrial alternative NADH dehydrogenase 1 OS=Toxoplasma gondii (strain ATCC 50861 / VEG) OX=432359 GN=BN1205_039320 PE=4 SV=1	0.451	Down	0.000118717	BN1205_039320	67.025	72.387	15.4	7	9	7	0.28	0.384	0.279	1.147	1.08	1.002	2.443	2.32	2.397
Molecular Function	GO:0008177	6	succinate dehydrogenase (ubiquinone) activity	0.365536	B9PZU5	"Succinate dehydrogenase [ubiquinone] flavoprotein subunit, mitochondrial OS=Toxoplasma gondii (strain ATCC 50861 / VEG) OX=432359 GN=BN1205_030210 PE=3 SV=1"	0.4	Down	0.000149133	BN1205_030210	72.733	61.05	9.6	5	5	5	0.342	0.299	0.318	1.091	0.989	1.074	2.839	2.547	2.499
Molecular Function	GO:0008177	6	succinate dehydrogenase (ubiquinone) activity	0.365536	B9PZR3	"Succinate dehydrogenase [ubiquinone] iron-sulfur subunit, mitochondrial OS=Toxoplasma gondii (strain ATCC 50861 / VEG) OX=432359 GN=BN1205_030620 PE=3 SV=1"	0.209	Down	2.35e-05	BN1205_030620	38.61	42.403	14.3	5	7	5	0.263	0.278	0.239	0.799	0.719	0.772	3.72	3.713	3.519
Molecular Function	GO:0016645	4	oxidoreductase activity, acting on the CH-NH group of donors	0.220793	B9PR34	Bifunctional dihydrofolate reductase-thymidylate synthase OS=Toxoplasma gondii (strain ATCC 50861 / VEG) OX=432359 GN=TGVEG_249180 PE=3 SV=1	0.513	Down	0.000212178	TGVEG_249180	68.751	75.225	17.5	7	8	7	0.306	0.296	0.292	1.228	1.325	1.165	2.466	2.457	2.318
Molecular Function	GO:0016645	4	oxidoreductase activity, acting on the CH-NH group of donors	0.220793	V4YRT0	Pyrroline-5-carboxylate reductase (Fragment) OS=Toxoplasma gondii (strain ATCC 50861 / VEG) OX=432359 GN=TGVEG_236070 PE=3 SV=1	0.527	Down	0.000252943	TGVEG_236070	35.59	20.326	12.4	3	3	3	0.672	0.568	0.565	0.815	0.908	0.811	1.567	1.56	1.68
Molecular Function	GO:0016645	4	oxidoreductase activity, acting on the CH-NH group of donors	0.220793	B9QGY1	"6,7-dihydropteridine reductase OS=Toxoplasma gondii (strain ATCC 50861 / VEG) OX=432359 GN=BN1205_033130 PE=4 SV=1"	0.422	Down	0.000180151	BN1205_033130	34.182	9.1204	3.8	1	1	1	0.374	0.416	0.31	1.138	1.096	1.054	2.603	2.385	2.798
Molecular Function	GO:0004801	5	sedoheptulose-7-phosphate:D-glyceraldehyde-3-phosphate glyceronetransferase activity	0.365536	V4ZPP0	Transaldolase (Fragment) OS=Toxoplasma gondii (strain ATCC 50861 / VEG) OX=432359 GN=TGVEG_439880 PE=4 SV=1	0.399	Down	0.0058316	TGVEG_439880	42.768	20.898	11.7	3	4	2	0.44	0.349	0.365	0.893	1.222	1.055	2.928	2.003	3.015
Molecular Function	GO:0004801	5	sedoheptulose-7-phosphate:D-glyceraldehyde-3-phosphate glyceronetransferase activity	0.365536	V4Z5V1	Transaldolase (Fragment) OS=Toxoplasma gondii (strain ATCC 50861 / VEG) OX=432359 GN=TGVEG_229360 PE=4 SV=1	0.337	Down	0.000114328	TGVEG_229360	25.115	38.255	23.9	4	7	3	0.212	0.25	0.235	1.089	0.96	1.136	3.102	3.268	3.079
Molecular Function	GO:0016783	5	sulfurtransferase activity	0.365536	B9QQB8	"Aminotransferase, class V superfamily protein OS=Toxoplasma gondii (strain ATCC 50861 / VEG) OX=432359 GN=TGVEG_300120 PE=4 SV=1"	0.605	Down	0.000338916	TGVEG_300120	89.607	21.233	4.4	3	3	3	0.515	0.609	0.519	1.187	1.197	1.116	1.838	1.911	2.036
Molecular Function	GO:0016783	5	sulfurtransferase activity	0.365536	V4Z6Q0	"Aminotransferase, class V superfamily protein OS=Toxoplasma gondii (strain ATCC 50861 / VEG) OX=432359 GN=BN1205_008950 PE=4 SV=1"	0.434	Down	2.29e-05	BN1205_008950	68.023	47.698	11.7	5	5	5	0.407	0.368	0.394	1.015	1.002	1.008	2.361	2.286	2.329
Molecular Function	GO:0016840	4	carbon-nitrogen lyase activity	0.365536	A0A125YJ65	Adenylosuccinate lyase OS=Toxoplasma gondii (strain ATCC 50861 / VEG) OX=432359 GN=BN1205_049720 PE=3 SV=1	0.563	Down	0.00180957	BN1205_049720	55.274	25.405	11.6	4	4	4	0.361	0.286	0.272	1.338	1.34	1.202	2.574	2.097	2.216
Molecular Function	GO:0016840	4	carbon-nitrogen lyase activity	0.365536	B9QE17	Strictosidine synthase domain-containing protein OS=Toxoplasma gondii (strain ATCC 50861 / VEG) OX=432359 GN=BN1205_083340 PE=4 SV=1	0.64	Down	0.00127975	BN1205_083340	49.46	18.419	6.4	3	3	3	0.257	0.307	0.268	1.423	1.43	1.295	2.249	2.231	1.997
Molecular Function	GO:0019899	4	enzyme binding	0.0292059	B9PYV2	"Exportin 7, putative OS=Toxoplasma gondii (strain ATCC 50861 / VEG) OX=432359 GN=BN1205_053090 PE=4 SV=1"	0.626	Down	7.85e-05	BN1205_053090	129.49	40.244	5.6	6	8	6	0.286	0.333	0.293	1.31	1.374	1.385	2.188	2.156	2.159
Molecular Function	GO:0019899	4	enzyme binding	0.0292059	B6KJ39	HEAT repeat-containing protein OS=Toxoplasma gondii (strain ATCC 50861 / VEG) OX=432359 GN=BN1205_026320 PE=4 SV=1	0.465	Down	0.000505079	BN1205_026320	136.16	106.73	8.5	9	12	9	0.339	0.325	0.282	1.199	0.989	1.014	2.283	2.209	2.397
Molecular Function	GO:0019899	4	enzyme binding	0.0292059	A0A0F7V611	HEAT repeat-containing protein OS=Toxoplasma gondii (strain ATCC 50861 / VEG) OX=432359 GN=BN1205_037700 PE=4 SV=1	0.541	Down	7.85e-05	BN1205_037700	111.19	33.414	5.8	5	7	5	0.57	0.556	0.568	1.045	1.136	1.118	2.068	2.015	2.018
Molecular Function	GO:0019899	4	enzyme binding	0.0292059	A0A0F7UX84	Putative GCN1 OS=Toxoplasma gondii (strain ATCC 50861 / VEG) OX=432359 GN=BN1205_024090 PE=4 SV=1	0.404	Down	0.000153104	BN1205_024090	362.62	69.596	4.1	11	11	11	0.487	0.5	0.43	1.079	0.987	1.057	2.689	2.356	2.68
Molecular Function	GO:0019899	4	enzyme binding	0.0292059	B9QCZ2	"Exportin, putative OS=Toxoplasma gondii (strain ATCC 50861 / VEG) OX=432359 GN=BN1205_002330 PE=4 SV=1"	0.539	Down	0.00134839	BN1205_002330	129.09	70.221	6	6	7	6	0.338	0.326	0.3	1.193	1.236	1.087	2.137	2.415	1.972
Molecular Function	GO:0019899	4	enzyme binding	0.0292059	A0A125YW03	"Importin-alpha re-exporter, putative OS=Toxoplasma gondii (strain ATCC 50861 / VEG) OX=432359 GN=BN1205_056990 PE=4 SV=1"	0.404	Down	0.000115118	BN1205_056990	115.14	40.809	5.4	5	5	5	0.238	0.218	0.187	1.229	1.155	1.085	2.989	2.879	2.711
Molecular Function	GO:0019899	4	enzyme binding	0.0292059	V4ZJA7	Importin-beta N-terminal domain-containing protein OS=Toxoplasma gondii (strain ATCC 50861 / VEG) OX=432359 GN=BN1205_063990 PE=4 SV=1	0.391	Down	7.92e-05	BN1205_063990	122.13	57.748	6.9	6	8	6	0.235	0.201	0.153	1.229	1.147	1.074	2.855	3.015	2.964
Molecular Function	GO:0004521	7	endoribonuclease activity	0.365536	B9PYK5	Alba 1 OS=Toxoplasma gondii (strain ATCC 50861 / VEG) OX=432359 GN=BN1205_052050 PE=4 SV=1	0.616	Down	0.000339188	BN1205_052050	27.258	31.047	15.8	4	5	4	0.214	0.191	0.156	1.447	1.333	1.403	2.321	2.325	2.144
Molecular Function	GO:0004521	7	endoribonuclease activity	0.365536	B9Q6A4	"tRNA intron endonuclease, catalytic carboxy-terminal domain protein OS=Toxoplasma gondii (strain ATCC 50861 / VEG) OX=432359 GN=TGVEG_271400 PE=4 SV=1"	0.107	Down	2.52e-05	TGVEG_271400	47.606	6.533	2.2	1	1	1	0.289	0.285	0.279	0.512	0.44	0.421	4.557	4.267	4.054
Molecular Function	GO:0015926	6	glucosidase activity	0.365536	V4ZBE9	"Amylo-alpha-1,6-glucosidase OS=Toxoplasma gondii (strain ATCC 50861 / VEG) OX=432359 GN=TGVEG_226910 PE=4 SV=1"	0.518	Down	0.000247137	TGVEG_226910	207.77	87.515	7	10	11	10	0.425	0.403	0.391	1.077	1.109	1.069	1.922	2.212	2.148
Molecular Function	GO:0015926	6	glucosidase activity	0.365536	V4ZGP4	"Mannosyl-oligosaccharide glucosidase, putative OS=Toxoplasma gondii (strain ATCC 50861 / VEG) OX=432359 GN=BN1205_089790 PE=4 SV=1"	0.524	Down	7.85e-05	BN1205_089790	151.49	22.513	2.7	3	3	3	0.22	0.209	0.191	1.326	1.371	1.302	2.643	2.512	2.476
Molecular Function	GO:0016778	5	diphosphotransferase activity	0.365536	B9QPX7	"Phosphoribosylpyrophosphate synthetase,putative OS=Toxoplasma gondii (strain ATCC 50861 / VEG) OX=432359 GN=BN1205_087410 PE=4 SV=1"	0.354	Down	0.000219459	BN1205_087410	60.997	48.371	13.3	5	6	5	0.311	0.255	0.196	1.075	1.084	1.032	3.275	3.105	2.629
Molecular Function	GO:0016778	5	diphosphotransferase activity	0.365536	B6KBG5	Dihydropteroate synthase OS=Toxoplasma gondii (strain ATCC 50861 / VEG) OX=432359 GN=BN1205_074700 PE=4 SV=1	0.342	Down	2.79e-05	BN1205_074700	82.684	33.053	7.9	5	6	5	0.449	0.463	0.418	0.886	0.939	0.874	2.68	2.72	2.481
Molecular Function	GO:0008536	8	Ran GTPase binding	0.0484743	B9PYV2	"Exportin 7, putative OS=Toxoplasma gondii (strain ATCC 50861 / VEG) OX=432359 GN=BN1205_053090 PE=4 SV=1"	0.626	Down	7.85e-05	BN1205_053090	129.49	40.244	5.6	6	8	6	0.286	0.333	0.293	1.31	1.374	1.385	2.188	2.156	2.159
Molecular Function	GO:0008536	8	Ran GTPase binding	0.0484743	B6KJ39	HEAT repeat-containing protein OS=Toxoplasma gondii (strain ATCC 50861 / VEG) OX=432359 GN=BN1205_026320 PE=4 SV=1	0.465	Down	0.000505079	BN1205_026320	136.16	106.73	8.5	9	12	9	0.339	0.325	0.282	1.199	0.989	1.014	2.283	2.209	2.397
Molecular Function	GO:0008536	8	Ran GTPase binding	0.0484743	A0A0F7V611	HEAT repeat-containing protein OS=Toxoplasma gondii (strain ATCC 50861 / VEG) OX=432359 GN=BN1205_037700 PE=4 SV=1	0.541	Down	7.85e-05	BN1205_037700	111.19	33.414	5.8	5	7	5	0.57	0.556	0.568	1.045	1.136	1.118	2.068	2.015	2.018
Molecular Function	GO:0008536	8	Ran GTPase binding	0.0484743	B9QCZ2	"Exportin, putative OS=Toxoplasma gondii (strain ATCC 50861 / VEG) OX=432359 GN=BN1205_002330 PE=4 SV=1"	0.539	Down	0.00134839	BN1205_002330	129.09	70.221	6	6	7	6	0.338	0.326	0.3	1.193	1.236	1.087	2.137	2.415	1.972
Molecular Function	GO:0008536	8	Ran GTPase binding	0.0484743	A0A125YW03	"Importin-alpha re-exporter, putative OS=Toxoplasma gondii (strain ATCC 50861 / VEG) OX=432359 GN=BN1205_056990 PE=4 SV=1"	0.404	Down	0.000115118	BN1205_056990	115.14	40.809	5.4	5	5	5	0.238	0.218	0.187	1.229	1.155	1.085	2.989	2.879	2.711
Molecular Function	GO:0008536	8	Ran GTPase binding	0.0484743	V4ZJA7	Importin-beta N-terminal domain-containing protein OS=Toxoplasma gondii (strain ATCC 50861 / VEG) OX=432359 GN=BN1205_063990 PE=4 SV=1	0.391	Down	7.92e-05	BN1205_063990	122.13	57.748	6.9	6	8	6	0.235	0.201	0.153	1.229	1.147	1.074	2.855	3.015	2.964
Molecular Function	GO:0008235	7	metalloexopeptidase activity	0.365536	A0A125YKM7	Leucyl aminopeptidase LAP OS=Toxoplasma gondii (strain ATCC 50861 / VEG) OX=432359 GN=TGVEG_290670 PE=3 SV=1	0.556	Down	0.0126924	TGVEG_290670	83.189	136.49	24.2	16	22	16	0.259	0.259	0.236	1.287	1.274	1.28	2.436	2.44	2.03
Molecular Function	GO:0008235	7	metalloexopeptidase activity	0.365536	V4ZDK2	Creatinase domain-containing protein OS=Toxoplasma gondii (strain ATCC 50861 / VEG) OX=432359 GN=TGVEG_261600 PE=3 SV=1	0.449	Down	0.000113156	TGVEG_261600	96.174	33.258	6	5	6	5	0.375	0.349	0.365	1.092	1.144	1.155	2.663	2.369	2.522
Molecular Function	GO:0016884	5	carbon-nitrogen ligase activity, with glutamine as amido-N-donor	0.220793	B9QN40	Carbamoyl phosphate synthetase II OS=Toxoplasma gondii (strain ATCC 50861 / VEG) OX=432359 GN=BN1205_030630 PE=3 SV=1	0.467	Down	0.000153436	BN1205_030630	187.1	87.167	7.1	9	10	9	0.51	0.466	0.446	1.145	1.023	1.101	2.451	2.343	2.213
Molecular Function	GO:0016884	5	carbon-nitrogen ligase activity, with glutamine as amido-N-donor	0.220793	B9PWN3	Putative asparagine synthetase OS=Toxoplasma gondii (strain ATCC 50861 / VEG) OX=432359 GN=TGVEG_253430 PE=4 SV=1	0.554	Down	0.000882285	TGVEG_253430	65.868	68.388	13.6	8	10	8	0.368	0.334	0.3	1.156	1.279	1.209	2.382	1.994	2.201
Molecular Function	GO:0016884	5	carbon-nitrogen ligase activity, with glutamine as amido-N-donor	0.220793	B6KJD3	Bifunctional GMP synthase/glutamine amidotransferase protein OS=Toxoplasma gondii (strain ATCC 50861 / VEG) OX=432359 GN=TGVEG_230450 PE=3 SV=1	0.559	Down	0.000595035	TGVEG_230450	62.294	55.813	15.6	8	8	8	0.461	0.497	0.227	1.283	1.3	1.119	2.252	2.246	2.12
Molecular Function	GO:0004725	8	protein tyrosine phosphatase activity	0.365536	B6K9B9	Serine/threonine specific protein phosphatase OS=Toxoplasma gondii (strain ATCC 50861 / VEG) OX=432359 GN=TGVEG_314430 PE=4 SV=1	0.518	Down	8.07e-05	TGVEG_314430	53.793	12.962	4.6	2	2	2	0.461	0.389	0.37	1.171	1.212	1.157	2.394	2.268	2.176
Molecular Function	GO:0004725	8	protein tyrosine phosphatase activity	0.365536	B9QH52	Putative transmembrane protein OS=Toxoplasma gondii (strain ATCC 50861 / VEG) OX=432359 GN=BN1205_051880 PE=4 SV=1	0.258	Down	2.29e-05	BN1205_051880	61.742	22.062	7.5	3	3	3	0.38	0.4	0.321	0.844	0.798	0.837	3.232	3.208	3.184
Molecular Function	GO:0016638	4	oxidoreductase activity, acting on the CH-NH2 group of donors	0.365536	A0A125YZM5	NADP-specific glutamate dehydrogenase OS=Toxoplasma gondii (strain ATCC 50861 / VEG) OX=432359 GN=TGVEG_293180 PE=3 SV=1	0.485	Down	7.92e-05	TGVEG_293180	63.798	118.37	27	13	18	13	0.272	0.231	0.21	1.235	1.21	1.153	2.6	2.412	2.408
Molecular Function	GO:0016638	4	oxidoreductase activity, acting on the CH-NH2 group of donors	0.365536	A0A125YQU5	Glutamate/leucine/phenylalanine/valine dehydrogenase family protein OS=Toxoplasma gondii (strain ATCC 50861 / VEG) OX=432359 GN=TGVEG_249390 PE=4 SV=1	0.567	Down	0.000305895	TGVEG_249390	135.7	110.49	12.2	12	14	12	0.262	0.248	0.226	1.263	1.342	1.233	2.397	2.162	2.206
Molecular Function	GO:0008276	6	protein methyltransferase activity	0.220793	B6K916	MORN repeat-containing protein OS=Toxoplasma gondii (strain ATCC 50861 / VEG) OX=432359 GN=BN1205_097320 PE=4 SV=1	0.446	Down	0.000153356	BN1205_097320	46.012	16.343	6.5	2	3	2	0.344	0.284	0.281	1.221	1.189	1.076	2.486	2.616	2.715
Molecular Function	GO:0008276	6	protein methyltransferase activity	0.220793	A0A0F7VBC6	Membrane occupation and recognition nexus protein MORN1 OS=Toxoplasma gondii (strain ATCC 50861 / VEG) OX=432359 GN=BN1205_094520 PE=4 SV=1	0.621	Down	0.00173967	BN1205_094520	40.889	108.57	28.7	8	10	8	0.288	0.274	0.213	1.38	1.528	1.268	2.323	2.143	2.254
Molecular Function	GO:0008276	6	protein methyltransferase activity	0.220793	B6KGM6	"MORN repeat protein, putative OS=Toxoplasma gondii (strain ATCC 50861 / VEG) OX=432359 GN=BN1205_006190 PE=4 SV=1"	0.299	Down	2.35e-05	BN1205_006190	31.258	25.114	9.9	2	2	2	0.408	0.378	0.379	0.915	0.906	0.865	3.119	2.923	2.943
Molecular Function	GO:0042132	9	fructose 1,6-bisphosphate 1-phosphatase activity	0.365536	A0A0F7VES8	"Fructose-1,6-bisphosphatase, putative OS=Toxoplasma gondii (strain ATCC 50861 / VEG) OX=432359 GN=BN1205_004290 PE=3 SV=1"	0.463	Down	0.00037175	BN1205_004290	42.397	75.554	18.9	5	8	5	0.293	0.275	0.2	1.135	0.976	1.121	2.474	2.196	2.316
Molecular Function	GO:0042132	9	fructose 1,6-bisphosphate 1-phosphatase activity	0.365536	B6KIC4	"Fructose-1,6-bisphosphatase, putative OS=Toxoplasma gondii (strain ATCC 50861 / VEG) OX=432359 GN=BN1205_043910 PE=3 SV=1"	0.506	Down	0.000251507	BN1205_043910	42.245	28.448	14.2	4	4	4	0.306	0.257	0.234	1.322	1.279	1.177	2.623	2.355	2.488
Molecular Function	GO:0016864	5	intramolecular oxidoreductase activity, transposing S-S bonds	0.133281	B9PPS0	Thioredoxin domain-containing protein OS=Toxoplasma gondii (strain ATCC 50861 / VEG) OX=432359 GN=BN1205_004650 PE=4 SV=1	0.465	Down	0.000650362	BN1205_004650	33.676	12.821	10.3	3	5	2	0.315	0.28	0.233	1.261	1.148	1.202	2.933	2.397	2.442
Molecular Function	GO:0016864	5	intramolecular oxidoreductase activity, transposing S-S bonds	0.133281	V4YJ36	"Endoplasmic reticulum oxidoreductin, putative OS=Toxoplasma gondii (strain ATCC 50861 / VEG) OX=432359 GN=BN1205_007390 PE=4 SV=1"	0.396	Down	2.29e-05	BN1205_007390	66.28	35.208	9.2	4	4	4	0.394	0.485	0.431	1.037	1.005	1.01	2.519	2.66	2.533
Molecular Function	GO:0016864	5	intramolecular oxidoreductase activity, transposing S-S bonds	0.133281	V4YSU1	Protein disulfide-isomerase domain-containing protein (Fragment) OS=Toxoplasma gondii (strain ATCC 50861 / VEG) OX=432359 GN=TGVEG_238040A PE=4 SV=1	0.589	Down	0.00600648	TGVEG_238040A	125.54	48.547	7.5	6	6	6	0.426	0.364	0.394	1.255	1.295	1.181	2.471	2.033	1.827
Molecular Function	GO:0016864	5	intramolecular oxidoreductase activity, transposing S-S bonds	0.133281	A0A0F7UU04	Protein disulfide-isomerase OS=Toxoplasma gondii (strain ATCC 50861 / VEG) OX=432359 GN=BN1205_009420 PE=3 SV=1	0.548	Down	7.85e-05	BN1205_009420	52.801	259.52	46.9	20	42	19	0.173	0.122	0.069	1.324	1.251	1.266	2.329	2.422	2.261
Molecular Function	GO:0019200	6	carbohydrate kinase activity	0.220793	B6KFH7	Probable ATP-dependent 6-phosphofructokinase OS=Toxoplasma gondii (strain ATCC 50861 / VEG) OX=432359 GN=BN1205_090400 PE=3 SV=1	0.2	Down	2.29e-05	BN1205_090400	154.69	15.127	1.7	2	2	2	0.241	0.31	0.23	0.748	0.758	0.717	3.867	3.553	3.688
Molecular Function	GO:0019200	6	carbohydrate kinase activity	0.220793	B9QEP9	Phosphotransferase OS=Toxoplasma gondii (strain ATCC 50861 / VEG) OX=432359 GN=BN1205_080890 PE=3 SV=1	0.26	Down	2.52e-05	BN1205_080890	51.467	60.456	16	7	11	7	0.259	0.199	0.213	0.874	0.941	0.863	3.593	3.297	3.397
Molecular Function	GO:0019200	6	carbohydrate kinase activity	0.220793	B9Q857	Pyrophosphate--fructose 6-phosphate 1-phosphotransferase OS=Toxoplasma gondii (strain ATCC 50861 / VEG) OX=432359 GN=BN1205_067980 PE=3 SV=1	0.344	Down	2.79e-05	BN1205_067980	131.36	210.16	22.9	22	34	22	0.212	0.215	0.158	1.075	1.011	0.974	3.081	2.936	2.866
Molecular Function	GO:0004807	6	triose-phosphate isomerase activity	0.365536	B9PMJ9	Triosephosphate isomerase OS=Toxoplasma gondii (strain ATCC 50861 / VEG) OX=432359 GN=BN1205_066900 PE=3 SV=1	0.374	Down	2.67e-05	BN1205_066900	27.89	54.62	40.3	8	10	8	0.298	0.276	0.281	1.071	1.048	0.979	2.763	2.832	2.679
Molecular Function	GO:0004807	6	triose-phosphate isomerase activity	0.365536	B6KK36	Triosephosphate isomerase OS=Toxoplasma gondii (strain ATCC 50861 / VEG) OX=432359 GN=BN1205_022030 PE=3 SV=1	0.298	Down	0.000944173	BN1205_022030	39.559	12.918	5.9	2	2	2	0.404	0.318	0.398	1.045	0.882	0.776	3.419	3.122	2.524
Molecular Function	GO:0015085	9	calcium ion transmembrane transporter activity	0.133281	B6K8Q8	Ca2-ATPase OS=Toxoplasma gondii (strain ATCC 50861 / VEG) OX=432359 GN=BN1205_096110 PE=3 SV=1	0.412	Down	2.67e-05	BN1205_096110	199.14	40.008	3.3	3	3	3	0.306	0.308	0.222	1.176	1.141	1.074	2.697	2.751	2.782
Molecular Function	GO:0015085	9	calcium ion transmembrane transporter activity	0.133281	B9PJV3	Putative integral membrane protein OS=Toxoplasma gondii (strain ATCC 50861 / VEG) OX=432359 GN=BN1205_094970 PE=4 SV=1	0.352	Down	0.000373885	BN1205_094970	21.942	5.8126	8	1	1	1	0.332	0.515	0.413	1.076	0.977	0.852	2.995	2.59	2.663
Molecular Function	GO:0015085	9	calcium ion transmembrane transporter activity	0.133281	B6KJD0	"Calcium-transporting ATPase, putative OS=Toxoplasma gondii (strain ATCC 50861 / VEG) OX=432359 GN=BN1205_025160 PE=3 SV=1"	0.37	Down	2.79e-05	BN1205_025160	118.88	158.45	16.9	14	16	13	0.306	0.281	0.238	1.062	1.098	1.031	3.021	2.861	2.743
Molecular Function	GO:0015085	9	calcium ion transmembrane transporter activity	0.133281	B9QMJ0	"P-type Ca(2 )-ATPase, putative OS=Toxoplasma gondii (strain ATCC 50861 / VEG) OX=432359 GN=BN1205_029270 PE=3 SV=1"	0.323	Down	7.85e-05	BN1205_029270	144.62	67.67	8.1	8	10	8	0.18	0.154	0.136	1.112	1.071	1.02	3.528	3.046	3.353
Molecular Function	GO:0019201	7	nucleotide kinase activity	0.220793	B9PM93	"Adenylate kinase, putative OS=Toxoplasma gondii (strain ATCC 50861 / VEG) OX=432359 GN=BN1205_065740 PE=3 SV=1"	0.411	Down	2.52e-05	BN1205_065740	28.56	35.384	18.7	4	6	4	0.121	0.119	0.261	1.225	1.203	1.221	3.075	2.816	2.997
Molecular Function	GO:0019201	7	nucleotide kinase activity	0.220793	A0A125YI07	UMP-CMP kinase OS=Toxoplasma gondii (strain ATCC 50861 / VEG) OX=432359 GN=TGVEG_257740 PE=3 SV=1	0.558	Down	7.92e-05	TGVEG_257740	50.995	36.819	12.3	5	7	5	0.363	0.369	0.314	1.362	1.279	1.302	2.436	2.329	2.295
Molecular Function	GO:0019201	7	nucleotide kinase activity	0.220793	B9Q3B9	"Thymidylate kinase, putative OS=Toxoplasma gondii (strain ATCC 50861 / VEG) OX=432359 GN=BN1205_050860 PE=3 SV=1"	0.556	Down	0.000153356	BN1205_050860	30.171	20.045	11	2	2	2	0.822	0.832	0.727	0.911	0.983	0.991	1.756	1.775	1.659
Molecular Function	GO:0008137	7	NADH dehydrogenase (ubiquinone) activity	0.365536	B9PTW2	NADH dehydrogenase (NDH2-II) OS=Toxoplasma gondii (strain ATCC 50861 / VEG) OX=432359 GN=BN1205_082690 PE=4 SV=1	0.251	Down	2.29e-05	BN1205_082690	72.123	42.037	8.4	4	6	4	0.286	0.319	0.305	0.824	0.873	0.824	3.423	3.378	3.236
Molecular Function	GO:0008137	7	NADH dehydrogenase (ubiquinone) activity	0.365536	A0A0F7UUH3	Mitochondrial alternative NADH dehydrogenase 1 OS=Toxoplasma gondii (strain ATCC 50861 / VEG) OX=432359 GN=BN1205_039320 PE=4 SV=1	0.451	Down	0.000118717	BN1205_039320	67.025	72.387	15.4	7	9	7	0.28	0.384	0.279	1.147	1.08	1.002	2.443	2.32	2.397
Molecular Function	GO:0017016	7	Ras GTPase binding	0.0484743	B9PYV2	"Exportin 7, putative OS=Toxoplasma gondii (strain ATCC 50861 / VEG) OX=432359 GN=BN1205_053090 PE=4 SV=1"	0.626	Down	7.85e-05	BN1205_053090	129.49	40.244	5.6	6	8	6	0.286	0.333	0.293	1.31	1.374	1.385	2.188	2.156	2.159
Molecular Function	GO:0017016	7	Ras GTPase binding	0.0484743	B6KJ39	HEAT repeat-containing protein OS=Toxoplasma gondii (strain ATCC 50861 / VEG) OX=432359 GN=BN1205_026320 PE=4 SV=1	0.465	Down	0.000505079	BN1205_026320	136.16	106.73	8.5	9	12	9	0.339	0.325	0.282	1.199	0.989	1.014	2.283	2.209	2.397
Molecular Function	GO:0017016	7	Ras GTPase binding	0.0484743	A0A0F7V611	HEAT repeat-containing protein OS=Toxoplasma gondii (strain ATCC 50861 / VEG) OX=432359 GN=BN1205_037700 PE=4 SV=1	0.541	Down	7.85e-05	BN1205_037700	111.19	33.414	5.8	5	7	5	0.57	0.556	0.568	1.045	1.136	1.118	2.068	2.015	2.018
Molecular Function	GO:0017016	7	Ras GTPase binding	0.0484743	B9QCZ2	"Exportin, putative OS=Toxoplasma gondii (strain ATCC 50861 / VEG) OX=432359 GN=BN1205_002330 PE=4 SV=1"	0.539	Down	0.00134839	BN1205_002330	129.09	70.221	6	6	7	6	0.338	0.326	0.3	1.193	1.236	1.087	2.137	2.415	1.972
Molecular Function	GO:0017016	7	Ras GTPase binding	0.0484743	A0A125YW03	"Importin-alpha re-exporter, putative OS=Toxoplasma gondii (strain ATCC 50861 / VEG) OX=432359 GN=BN1205_056990 PE=4 SV=1"	0.404	Down	0.000115118	BN1205_056990	115.14	40.809	5.4	5	5	5	0.238	0.218	0.187	1.229	1.155	1.085	2.989	2.879	2.711
Molecular Function	GO:0017016	7	Ras GTPase binding	0.0484743	V4ZJA7	Importin-beta N-terminal domain-containing protein OS=Toxoplasma gondii (strain ATCC 50861 / VEG) OX=432359 GN=BN1205_063990 PE=4 SV=1	0.391	Down	7.92e-05	BN1205_063990	122.13	57.748	6.9	6	8	6	0.235	0.201	0.153	1.229	1.147	1.074	2.855	3.015	2.964
Molecular Function	GO:0004450	7	isocitrate dehydrogenase (NADP+) activity	0.365536	A0A125YST2	Isocitrate dehydrogenase OS=Toxoplasma gondii (strain ATCC 50861 / VEG) OX=432359 GN=TGVEG_313140 PE=4 SV=1	0.366	Down	8.07e-05	TGVEG_313140	68.295	99.943	22.4	13	15	13	0.188	0.149	0.16	1.091	1.093	0.976	3.035	2.758	2.851
Molecular Function	GO:0004450	7	isocitrate dehydrogenase (NADP+) activity	0.365536	A0A0F7UZR3	"Isocitrate dehydrogenase, putative OS=Toxoplasma gondii (strain ATCC 50861 / VEG) OX=432359 GN=BN1205_086250 PE=4 SV=1"	0.24	Down	7.85e-05	BN1205_086250	66.341	12.145	6.4	3	3	1	0.152	0.133	0.099	0.924	0.955	0.796	3.77	3.636	3.728
Molecular Function	GO:0016811	5	hydrolase activity, acting on carbon-nitrogen (but not peptide) bonds, in linear amides	0.365536	A0A0F7UWF9	"N-acetylglucosaminylphosphatidylinositol deacetylase, putative OS=Toxoplasma gondii (strain ATCC 50861 / VEG) OX=432359 GN=BN1205_076450 PE=4 SV=1"	0.295	Down	0.000218051	BN1205_076450	43.535	7.3692	2.9	1	1	1	0.196	0.177	0.181	1.062	0.911	0.986	3.795	3.163	3.074
Molecular Function	GO:0016811	5	hydrolase activity, acting on carbon-nitrogen (but not peptide) bonds, in linear amides	0.365536	A0A125YWW1	Amidohydrolase domain-containing protein OS=Toxoplasma gondii (strain ATCC 50861 / VEG) OX=432359 GN=BN1205_034800 PE=4 SV=1	0.256	Down	7.85e-05	BN1205_034800	55.116	33.927	5.6	2	2	2	0.393	0.321	0.289	0.856	0.891	0.768	3.418	3.173	3.237
Molecular Function	GO:0016679	4	oxidoreductase activity, acting on diphenols and related substances as donors	0.365536	A0A125YUA6	Cytochrome b-c1 complex subunit 6 OS=Toxoplasma gondii (strain ATCC 50861 / VEG) OX=432359 GN=BN1205_011230 PE=3 SV=1	0.209	Down	0.000113156	BN1205_011230	10.493	17.644	27	2	2	2	0.383	0.36	0.273	0.827	0.696	0.684	3.62	3.215	3.71
Molecular Function	GO:0016679	4	oxidoreductase activity, acting on diphenols and related substances as donors	0.365536	V4ZBR1	Putative ubiquinol cytochrome c oxidoreductase OS=Toxoplasma gondii (strain ATCC 50861 / VEG) OX=432359 GN=BN1205_011400 PE=4 SV=1	0.317	Down	7.85e-05	BN1205_011400	54.777	36.377	7	2	3	2	0.159	0.125	0.12	1.116	0.994	1.044	3.466	3.351	3.14
Molecular Function	GO:0008121	10	ubiquinol-cytochrome-c reductase activity	0.365536	A0A125YUA6	Cytochrome b-c1 complex subunit 6 OS=Toxoplasma gondii (strain ATCC 50861 / VEG) OX=432359 GN=BN1205_011230 PE=3 SV=1	0.209	Down	0.000113156	BN1205_011230	10.493	17.644	27	2	2	2	0.383	0.36	0.273	0.827	0.696	0.684	3.62	3.215	3.71
Molecular Function	GO:0008121	10	ubiquinol-cytochrome-c reductase activity	0.365536	V4ZBR1	Putative ubiquinol cytochrome c oxidoreductase OS=Toxoplasma gondii (strain ATCC 50861 / VEG) OX=432359 GN=BN1205_011400 PE=4 SV=1	0.317	Down	7.85e-05	BN1205_011400	54.777	36.377	7	2	3	2	0.159	0.125	0.12	1.116	0.994	1.044	3.466	3.351	3.14
Molecular Function	GO:0016888	8	endodeoxyribonuclease activity, producing 5'-phosphomonoesters	0.365536	B9QDU2	Endonuclease IV APN OS=Toxoplasma gondii (strain ATCC 50861 / VEG) OX=432359 GN=BN1205_082440 PE=3 SV=1	0.268	Down	2.52e-05	BN1205_082440	72.273	34.29	4.3	3	4	3	0.284	0.31	0.281	0.825	0.832	0.908	3.28	3.234	3.045
Molecular Function	GO:0016888	8	endodeoxyribonuclease activity, producing 5'-phosphomonoesters	0.365536	B6KHT0	Flap endonuclease 1 OS=Toxoplasma gondii (strain ATCC 50861 / VEG) OX=432359 GN=FEN1 PE=3 SV=1	0.365	Down	0.010955	FEN1	60.295	16.626	5.4	3	3	3	0.489	0.571	0.577	1.232	0.633	0.889	2.013	2.775	2.753
Molecular Function	GO:0004075	5	biotin carboxylase activity	0.365536	V4YQK1	"Pyruvate carboxylase, putative OS=Toxoplasma gondii (strain ATCC 50861 / VEG) OX=432359 GN=BN1205_032410 PE=4 SV=1"	0.421	Down	0.000180151	BN1205_032410	152.1	45.086	4.5	3	3	3	0.545	0.509	0.468	1.114	0.963	0.956	2.357	2.395	2.46
Molecular Function	GO:0004075	5	biotin carboxylase activity	0.365536	B9QH60	Acetyl-CoA carboxylase ACC1 OS=Toxoplasma gondii (strain ATCC 50861 / VEG) OX=432359 GN=TGVEG_221320 PE=4 SV=1	0.446	Down	0.000114328	TGVEG_221320	287.58	180.08	8	16	18	16	0.309	0.269	0.249	1.132	1.178	1.055	2.611	2.516	2.411
Molecular Function	GO:0008641	5	small protein activating enzyme activity	0.365536	V4ZP46	Ubiquitin-activating enzyme E1 family protein OS=Toxoplasma gondii (strain ATCC 50861 / VEG) OX=432359 GN=TGVEG_290290 PE=3 SV=1	0.413	Down	0.00181194	TGVEG_290290	119.84	126.49	18.9	17	20	17	0.149	0.154	0.129	1.188	1.175	1.174	3.019	2.842	2.705
Molecular Function	GO:0008641	5	small protein activating enzyme activity	0.365536	B9QHY6	Putative SUMO activating enzyme OS=Toxoplasma gondii (strain ATCC 50861 / VEG) OX=432359 GN=BN1205_009270 PE=4 SV=1	0.373	Down	0.000214563	BN1205_009270	44.079	14.59	4.4	1	1	1	0.35	0.319	0.29	1.117	1.067	0.969	3.023	2.859	2.571
Molecular Function	GO:0016278	7	lysine N-methyltransferase activity	0.220793	B6K916	MORN repeat-containing protein OS=Toxoplasma gondii (strain ATCC 50861 / VEG) OX=432359 GN=BN1205_097320 PE=4 SV=1	0.446	Down	0.000153356	BN1205_097320	46.012	16.343	6.5	2	3	2	0.344	0.284	0.281	1.221	1.189	1.076	2.486	2.616	2.715
Molecular Function	GO:0016278	7	lysine N-methyltransferase activity	0.220793	A0A0F7VBC6	Membrane occupation and recognition nexus protein MORN1 OS=Toxoplasma gondii (strain ATCC 50861 / VEG) OX=432359 GN=BN1205_094520 PE=4 SV=1	0.621	Down	0.00173967	BN1205_094520	40.889	108.57	28.7	8	10	8	0.288	0.274	0.213	1.38	1.528	1.268	2.323	2.143	2.254
Molecular Function	GO:0016278	7	lysine N-methyltransferase activity	0.220793	B6KGM6	"MORN repeat protein, putative OS=Toxoplasma gondii (strain ATCC 50861 / VEG) OX=432359 GN=BN1205_006190 PE=4 SV=1"	0.299	Down	2.35e-05	BN1205_006190	31.258	25.114	9.9	2	2	2	0.408	0.378	0.379	0.915	0.906	0.865	3.119	2.923	2.943
Molecular Function	GO:0019887	5	protein kinase regulator activity	0.133281	B9PID4	Casein kinase II subunit beta OS=Toxoplasma gondii (strain ATCC 50861 / VEG) OX=432359 GN=BN1205_019920 PE=3 SV=1	0.621	Down	0.00249005	BN1205_019920	39.721	41.747	12.7	4	4	4	0.327	0.314	0.286	1.257	1.396	1.27	2.316	1.911	2.086
Molecular Function	GO:0019887	5	protein kinase regulator activity	0.133281	B9Q595	Casein kinase II subunit beta OS=Toxoplasma gondii (strain ATCC 50861 / VEG) OX=432359 GN=BN1205_015820 PE=3 SV=1	0.398	Down	7.85e-05	BN1205_015820	34.174	36.054	10.8	2	3	2	0.191	0.179	0.215	1.156	1.103	1.089	2.837	2.652	2.929
Molecular Function	GO:0019887	5	protein kinase regulator activity	0.133281	A0A0F7UX84	Putative GCN1 OS=Toxoplasma gondii (strain ATCC 50861 / VEG) OX=432359 GN=BN1205_024090 PE=4 SV=1	0.404	Down	0.000153104	BN1205_024090	362.62	69.596	4.1	11	11	11	0.487	0.5	0.43	1.079	0.987	1.057	2.689	2.356	2.68
Molecular Function	GO:0019887	5	protein kinase regulator activity	0.133281	A0A0F7UTU3	"cAMP-dependent protein kinase regulatory subunit, putative OS=Toxoplasma gondii (strain ATCC 50861 / VEG) OX=432359 GN=BN1205_089740 PE=4 SV=1"	0.455	Down	0.00223929	BN1205_089740	42.796	61.099	21.6	7	10	7	0.314	0.337	0.245	1.158	1.174	1.166	2.676	2.608	2.408
Molecular Function	GO:0005388	14	calcium-transporting ATPase activity	0.220793	B6K8Q8	Ca2-ATPase OS=Toxoplasma gondii (strain ATCC 50861 / VEG) OX=432359 GN=BN1205_096110 PE=3 SV=1	0.412	Down	2.67e-05	BN1205_096110	199.14	40.008	3.3	3	3	3	0.306	0.308	0.222	1.176	1.141	1.074	2.697	2.751	2.782
Molecular Function	GO:0005388	14	calcium-transporting ATPase activity	0.220793	B6KJD0	"Calcium-transporting ATPase, putative OS=Toxoplasma gondii (strain ATCC 50861 / VEG) OX=432359 GN=BN1205_025160 PE=3 SV=1"	0.37	Down	2.79e-05	BN1205_025160	118.88	158.45	16.9	14	16	13	0.306	0.281	0.238	1.062	1.098	1.031	3.021	2.861	2.743
Molecular Function	GO:0005388	14	calcium-transporting ATPase activity	0.220793	B9QMJ0	"P-type Ca(2 )-ATPase, putative OS=Toxoplasma gondii (strain ATCC 50861 / VEG) OX=432359 GN=BN1205_029270 PE=3 SV=1"	0.323	Down	7.85e-05	BN1205_029270	144.62	67.67	8.1	8	10	8	0.18	0.154	0.136	1.112	1.071	1.02	3.528	3.046	3.353
Molecular Function	GO:0060590	5	ATPase regulator activity	0.365536	B6K996	Peptidyl-prolyl isomerase OS=Toxoplasma gondii (strain ATCC 50861 / VEG) OX=432359 GN=BN1205_099250 PE=4 SV=1	0.36	Down	2.71e-05	BN1205_099250	64.292	121.5	11.7	6	10	6	0.236	0.198	0.186	1.082	1.096	1.009	3.041	2.986	2.836
Molecular Function	GO:0060590	5	ATPase regulator activity	0.365536	B9QES2	Co-chaperone GrpE protein OS=Toxoplasma gondii (strain ATCC 50861 / VEG) OX=432359 GN=BN1205_081120 PE=3 SV=1	0.436	Down	7.85e-05	BN1205_081120	37.618	11.785	5.5	2	2	2	0.211	0.191	0.154	1.28	1.224	1.154	2.797	2.762	2.826
Molecular Function	GO:0047334	8	diphosphate-fructose-6-phosphate 1-phosphotransferase activity	0.365536	B6KFH7	Probable ATP-dependent 6-phosphofructokinase OS=Toxoplasma gondii (strain ATCC 50861 / VEG) OX=432359 GN=BN1205_090400 PE=3 SV=1	0.2	Down	2.29e-05	BN1205_090400	154.69	15.127	1.7	2	2	2	0.241	0.31	0.23	0.748	0.758	0.717	3.867	3.553	3.688
Molecular Function	GO:0047334	8	diphosphate-fructose-6-phosphate 1-phosphotransferase activity	0.365536	B9Q857	Pyrophosphate--fructose 6-phosphate 1-phosphotransferase OS=Toxoplasma gondii (strain ATCC 50861 / VEG) OX=432359 GN=BN1205_067980 PE=3 SV=1	0.344	Down	2.79e-05	BN1205_067980	131.36	210.16	22.9	22	34	22	0.212	0.215	0.158	1.075	1.011	0.974	3.081	2.936	2.866
Molecular Function	GO:0004549	7	tRNA-specific ribonuclease activity	0.365536	B9PYK5	Alba 1 OS=Toxoplasma gondii (strain ATCC 50861 / VEG) OX=432359 GN=BN1205_052050 PE=4 SV=1	0.616	Down	0.000339188	BN1205_052050	27.258	31.047	15.8	4	5	4	0.214	0.191	0.156	1.447	1.333	1.403	2.321	2.325	2.144
Molecular Function	GO:0004549	7	tRNA-specific ribonuclease activity	0.365536	B9Q6A4	"tRNA intron endonuclease, catalytic carboxy-terminal domain protein OS=Toxoplasma gondii (strain ATCC 50861 / VEG) OX=432359 GN=TGVEG_271400 PE=4 SV=1"	0.107	Down	2.52e-05	TGVEG_271400	47.606	6.533	2.2	1	1	1	0.289	0.285	0.279	0.512	0.44	0.421	4.557	4.267	4.054
Molecular Function	GO:0042054	7	histone methyltransferase activity	0.220793	B6K916	MORN repeat-containing protein OS=Toxoplasma gondii (strain ATCC 50861 / VEG) OX=432359 GN=BN1205_097320 PE=4 SV=1	0.446	Down	0.000153356	BN1205_097320	46.012	16.343	6.5	2	3	2	0.344	0.284	0.281	1.221	1.189	1.076	2.486	2.616	2.715
Molecular Function	GO:0042054	7	histone methyltransferase activity	0.220793	A0A0F7VBC6	Membrane occupation and recognition nexus protein MORN1 OS=Toxoplasma gondii (strain ATCC 50861 / VEG) OX=432359 GN=BN1205_094520 PE=4 SV=1	0.621	Down	0.00173967	BN1205_094520	40.889	108.57	28.7	8	10	8	0.288	0.274	0.213	1.38	1.528	1.268	2.323	2.143	2.254
Molecular Function	GO:0042054	7	histone methyltransferase activity	0.220793	B6KGM6	"MORN repeat protein, putative OS=Toxoplasma gondii (strain ATCC 50861 / VEG) OX=432359 GN=BN1205_006190 PE=4 SV=1"	0.299	Down	2.35e-05	BN1205_006190	31.258	25.114	9.9	2	2	2	0.408	0.378	0.379	0.915	0.906	0.865	3.119	2.923	2.943
Molecular Function	GO:0016744	4	transferase activity, transferring aldehyde or ketonic groups	0.220793	V4ZBA2	Transketolase OS=Toxoplasma gondii (strain ATCC 50861 / VEG) OX=432359 GN=TGVEG_318310 PE=3 SV=1	0.388	Down	0.00011834	TGVEG_318310	76.904	47.553	10.2	6	10	6	0.328	0.239	0.282	1.145	1.13	1.076	2.966	2.629	3.051
Molecular Function	GO:0016744	4	transferase activity, transferring aldehyde or ketonic groups	0.220793	V4ZPP0	Transaldolase (Fragment) OS=Toxoplasma gondii (strain ATCC 50861 / VEG) OX=432359 GN=TGVEG_439880 PE=4 SV=1	0.399	Down	0.0058316	TGVEG_439880	42.768	20.898	11.7	3	4	2	0.44	0.349	0.365	0.893	1.222	1.055	2.928	2.003	3.015
Molecular Function	GO:0016744	4	transferase activity, transferring aldehyde or ketonic groups	0.220793	V4Z5V1	Transaldolase (Fragment) OS=Toxoplasma gondii (strain ATCC 50861 / VEG) OX=432359 GN=TGVEG_229360 PE=4 SV=1	0.337	Down	0.000114328	TGVEG_229360	25.115	38.255	23.9	4	7	3	0.212	0.25	0.235	1.089	0.96	1.136	3.102	3.268	3.079
Molecular Function	GO:0004692	9	cGMP-dependent protein kinase activity	0.365536	A0A0F7UTU3	"cAMP-dependent protein kinase regulatory subunit, putative OS=Toxoplasma gondii (strain ATCC 50861 / VEG) OX=432359 GN=BN1205_089740 PE=4 SV=1"	0.455	Down	0.00223929	BN1205_089740	42.796	61.099	21.6	7	10	7	0.314	0.337	0.245	1.158	1.174	1.166	2.676	2.608	2.408
Molecular Function	GO:0004692	9	cGMP-dependent protein kinase activity	0.365536	B6K8K4	AGC kinase TgPKG1 OS=Toxoplasma gondii (strain ATCC 50861 / VEG) OX=432359 GN=BN1205_095470 PE=4 SV=1	0.455	Down	0.000252943	BN1205_095470	111.24	48.759	5.7	6	7	6	0.366	0.383	0.351	1.104	1.208	1.142	2.699	2.58	2.304
Molecular Function	GO:0072509	8	divalent inorganic cation transmembrane transporter activity	0.133281	B6K8Q8	Ca2-ATPase OS=Toxoplasma gondii (strain ATCC 50861 / VEG) OX=432359 GN=BN1205_096110 PE=3 SV=1	0.412	Down	2.67e-05	BN1205_096110	199.14	40.008	3.3	3	3	3	0.306	0.308	0.222	1.176	1.141	1.074	2.697	2.751	2.782
Molecular Function	GO:0072509	8	divalent inorganic cation transmembrane transporter activity	0.133281	B9PJV3	Putative integral membrane protein OS=Toxoplasma gondii (strain ATCC 50861 / VEG) OX=432359 GN=BN1205_094970 PE=4 SV=1	0.352	Down	0.000373885	BN1205_094970	21.942	5.8126	8	1	1	1	0.332	0.515	0.413	1.076	0.977	0.852	2.995	2.59	2.663
Molecular Function	GO:0072509	8	divalent inorganic cation transmembrane transporter activity	0.133281	B6KJD0	"Calcium-transporting ATPase, putative OS=Toxoplasma gondii (strain ATCC 50861 / VEG) OX=432359 GN=BN1205_025160 PE=3 SV=1"	0.37	Down	2.79e-05	BN1205_025160	118.88	158.45	16.9	14	16	13	0.306	0.281	0.238	1.062	1.098	1.031	3.021	2.861	2.743
Molecular Function	GO:0072509	8	divalent inorganic cation transmembrane transporter activity	0.133281	B9QMJ0	"P-type Ca(2 )-ATPase, putative OS=Toxoplasma gondii (strain ATCC 50861 / VEG) OX=432359 GN=BN1205_029270 PE=3 SV=1"	0.323	Down	7.85e-05	BN1205_029270	144.62	67.67	8.1	8	10	8	0.18	0.154	0.136	1.112	1.071	1.02	3.528	3.046	3.353
Molecular Function	GO:0016782	4	transferase activity, transferring sulfur-containing groups	0.365536	B9QQB8	"Aminotransferase, class V superfamily protein OS=Toxoplasma gondii (strain ATCC 50861 / VEG) OX=432359 GN=TGVEG_300120 PE=4 SV=1"	0.605	Down	0.000338916	TGVEG_300120	89.607	21.233	4.4	3	3	3	0.515	0.609	0.519	1.187	1.197	1.116	1.838	1.911	2.036
Molecular Function	GO:0016782	4	transferase activity, transferring sulfur-containing groups	0.365536	V4Z6Q0	"Aminotransferase, class V superfamily protein OS=Toxoplasma gondii (strain ATCC 50861 / VEG) OX=432359 GN=BN1205_008950 PE=4 SV=1"	0.434	Down	2.29e-05	BN1205_008950	68.023	47.698	11.7	5	5	5	0.407	0.368	0.394	1.015	1.002	1.008	2.361	2.286	2.329
Molecular Function	GO:0004620	6	phospholipase activity	0.365536	B6KHC4	Endonuclease/exonuclease/phosphatase domain-containing protein OS=Toxoplasma gondii (strain ATCC 50861 / VEG) OX=432359 GN=BN1205_002750 PE=4 SV=1	0.366	Down	7.88e-05	BN1205_002750	60.226	6.6071	2	1	1	1	0.119	0.094	0.027	1.204	1.211	1.086	3.214	3.328	3.033
Molecular Function	GO:0004620	6	phospholipase activity	0.365536	V4ZJK8	Ser/Thr phosphatase family protein OS=Toxoplasma gondii (strain ATCC 50861 / VEG) OX=432359 GN=TGVEG_226072 PE=4 SV=1	0.346	Down	0.00014887	TGVEG_226072	88.425	31.802	2.9	2	2	2	0.133	0.116	0.079	1.074	1.22	1.057	3.345	3.333	2.998
Molecular Function	GO:0050308	8	sugar-phosphatase activity	0.220793	A0A0F7VES8	"Fructose-1,6-bisphosphatase, putative OS=Toxoplasma gondii (strain ATCC 50861 / VEG) OX=432359 GN=BN1205_004290 PE=3 SV=1"	0.463	Down	0.00037175	BN1205_004290	42.397	75.554	18.9	5	8	5	0.293	0.275	0.2	1.135	0.976	1.121	2.474	2.196	2.316
Molecular Function	GO:0050308	8	sugar-phosphatase activity	0.220793	A0A125YHN0	Probable sucrose-phosphatase OS=Toxoplasma gondii (strain ATCC 50861 / VEG) OX=432359 GN=BN1205_006555 PE=4 SV=1	0.406	Down	0.000244326	BN1205_006555	59.658	6.7383	1.5	1	1	1	0.464	0.429	0.447	1.077	1.094	0.912	2.61	2.471	2.512
Molecular Function	GO:0050308	8	sugar-phosphatase activity	0.220793	B6KIC4	"Fructose-1,6-bisphosphatase, putative OS=Toxoplasma gondii (strain ATCC 50861 / VEG) OX=432359 GN=BN1205_043910 PE=3 SV=1"	0.506	Down	0.000251507	BN1205_043910	42.245	28.448	14.2	4	4	4	0.306	0.257	0.234	1.322	1.279	1.177	2.623	2.355	2.488
Molecular Function	GO:0004536	6	deoxyribonuclease activity	0.365536	B9QDU2	Endonuclease IV APN OS=Toxoplasma gondii (strain ATCC 50861 / VEG) OX=432359 GN=BN1205_082440 PE=3 SV=1	0.268	Down	2.52e-05	BN1205_082440	72.273	34.29	4.3	3	4	3	0.284	0.31	0.281	0.825	0.832	0.908	3.28	3.234	3.045
Molecular Function	GO:0004536	6	deoxyribonuclease activity	0.365536	B6KHT0	Flap endonuclease 1 OS=Toxoplasma gondii (strain ATCC 50861 / VEG) OX=432359 GN=FEN1 PE=3 SV=1	0.365	Down	0.010955	FEN1	60.295	16.626	5.4	3	3	3	0.489	0.571	0.577	1.232	0.633	0.889	2.013	2.775	2.753
Molecular Function	GO:0016411	7	acylglycerol O-acyltransferase activity	0.365536	B9QC07	"Putative acyltransferase, WS/DGAT/MGAT protein OS=Toxoplasma gondii (strain ATCC 50861 / VEG) OX=432359 GN=BN1205_078180 PE=4 SV=1"	0.654	Down	0.00293891	BN1205_078180	75.163	17.221	5.5	2	2	2	0.748	0.676	0.74	1.169	1.09	0.985	1.664	1.752	1.548
Molecular Function	GO:0016411	7	acylglycerol O-acyltransferase activity	0.365536	B9PPK8	"1-acyl-sn-glycerol-3-phosphate acyltransferase,putative OS=Toxoplasma gondii (strain ATCC 50861 / VEG) OX=432359 GN=BN1205_090430 PE=4 SV=1"	0.599	Down	0.000244326	BN1205_090430	31.851	25.6	12.5	3	3	3	0.253	0.229	0.207	1.451	1.363	1.32	2.363	2.329	2.212
Molecular Function	GO:0016417	6	S-acyltransferase activity	0.365536	B9PQP0	"Dihydrolipoamide succinyltransferase component of 2-oxoglutaratedehydrogenase complex, putative OS=Toxoplasma gondii (strain ATCC 50861 / VEG) OX=432359 GN=BN1205_070400 PE=4 SV=1"	0.236	Down	2.56e-05	BN1205_070400	50.125	17.762	7.9	3	4	3	0.294	0.26	0.27	0.858	0.789	0.769	3.559	3.218	3.48
Molecular Function	GO:0016417	6	S-acyltransferase activity	0.365536	V4YQR7	Putative dihydrolipoamide acyltransferase (Fragment) OS=Toxoplasma gondii (strain ATCC 50861 / VEG) OX=432359 GN=TGVEG_285680 PE=4 SV=1	0.562	Down	0.00137948	TGVEG_285680	38.875	7.3098	3.7	1	1	1	0.219	0.196	0.159	1.427	1.237	1.435	2.607	2.455	2.233
Molecular Function	GO:0003872	8	6-phosphofructokinase activity	0.365536	B6KFH7	Probable ATP-dependent 6-phosphofructokinase OS=Toxoplasma gondii (strain ATCC 50861 / VEG) OX=432359 GN=BN1205_090400 PE=3 SV=1	0.2	Down	2.29e-05	BN1205_090400	154.69	15.127	1.7	2	2	2	0.241	0.31	0.23	0.748	0.758	0.717	3.867	3.553	3.688
Molecular Function	GO:0003872	8	6-phosphofructokinase activity	0.365536	B9Q857	Pyrophosphate--fructose 6-phosphate 1-phosphotransferase OS=Toxoplasma gondii (strain ATCC 50861 / VEG) OX=432359 GN=BN1205_067980 PE=3 SV=1	0.344	Down	2.79e-05	BN1205_067980	131.36	210.16	22.9	22	34	22	0.212	0.215	0.158	1.075	1.011	0.974	3.081	2.936	2.866
Molecular Function	GO:0016885	4	ligase activity, forming carbon-carbon bonds	0.365536	V4YQK1	"Pyruvate carboxylase, putative OS=Toxoplasma gondii (strain ATCC 50861 / VEG) OX=432359 GN=BN1205_032410 PE=4 SV=1"	0.421	Down	0.000180151	BN1205_032410	152.1	45.086	4.5	3	3	3	0.545	0.509	0.468	1.114	0.963	0.956	2.357	2.395	2.46
Molecular Function	GO:0016885	4	ligase activity, forming carbon-carbon bonds	0.365536	B9QH60	Acetyl-CoA carboxylase ACC1 OS=Toxoplasma gondii (strain ATCC 50861 / VEG) OX=432359 GN=TGVEG_221320 PE=4 SV=1	0.446	Down	0.000114328	TGVEG_221320	287.58	180.08	8	16	18	16	0.309	0.269	0.249	1.132	1.178	1.055	2.611	2.516	2.411
Molecular Function	GO:0050136	6	NADH dehydrogenase (quinone) activity	0.365536	B9PTW2	NADH dehydrogenase (NDH2-II) OS=Toxoplasma gondii (strain ATCC 50861 / VEG) OX=432359 GN=BN1205_082690 PE=4 SV=1	0.251	Down	2.29e-05	BN1205_082690	72.123	42.037	8.4	4	6	4	0.286	0.319	0.305	0.824	0.873	0.824	3.423	3.378	3.236
Molecular Function	GO:0050136	6	NADH dehydrogenase (quinone) activity	0.365536	A0A0F7UUH3	Mitochondrial alternative NADH dehydrogenase 1 OS=Toxoplasma gondii (strain ATCC 50861 / VEG) OX=432359 GN=BN1205_039320 PE=4 SV=1	0.451	Down	0.000118717	BN1205_039320	67.025	72.387	15.4	7	9	7	0.28	0.384	0.279	1.147	1.08	1.002	2.443	2.32	2.397
Molecular Function	GO:0016861	5	intramolecular oxidoreductase activity, interconverting aldoses and ketoses	0.220793	B9PMJ9	Triosephosphate isomerase OS=Toxoplasma gondii (strain ATCC 50861 / VEG) OX=432359 GN=BN1205_066900 PE=3 SV=1	0.374	Down	2.67e-05	BN1205_066900	27.89	54.62	40.3	8	10	8	0.298	0.276	0.281	1.071	1.048	0.979	2.763	2.832	2.679
Molecular Function	GO:0016861	5	intramolecular oxidoreductase activity, interconverting aldoses and ketoses	0.220793	B6KK36	Triosephosphate isomerase OS=Toxoplasma gondii (strain ATCC 50861 / VEG) OX=432359 GN=BN1205_022030 PE=3 SV=1	0.298	Down	0.000944173	BN1205_022030	39.559	12.918	5.9	2	2	2	0.404	0.318	0.398	1.045	0.882	0.776	3.419	3.122	2.524
Molecular Function	GO:0016861	5	intramolecular oxidoreductase activity, interconverting aldoses and ketoses	0.220793	V4Z938	Glucose-6-phosphate isomerase OS=Toxoplasma gondii (strain ATCC 50861 / VEG) OX=432359 GN=TGVEG_283780 PE=3 SV=1	0.292	Down	0.000119894	TGVEG_283780	74.274	58.143	11.5	6	12	6	0.196	0.234	0.178	1.029	0.959	0.894	3.641	3.091	3.15
Molecular Function	GO:0004149	8	dihydrolipoyllysine-residue succinyltransferase activity	0.365536	B9PQP0	"Dihydrolipoamide succinyltransferase component of 2-oxoglutaratedehydrogenase complex, putative OS=Toxoplasma gondii (strain ATCC 50861 / VEG) OX=432359 GN=BN1205_070400 PE=4 SV=1"	0.236	Down	2.56e-05	BN1205_070400	50.125	17.762	7.9	3	4	3	0.294	0.26	0.27	0.858	0.789	0.769	3.559	3.218	3.48
Molecular Function	GO:0004149	8	dihydrolipoyllysine-residue succinyltransferase activity	0.365536	V4YQR7	Putative dihydrolipoamide acyltransferase (Fragment) OS=Toxoplasma gondii (strain ATCC 50861 / VEG) OX=432359 GN=TGVEG_285680 PE=4 SV=1	0.562	Down	0.00137948	TGVEG_285680	38.875	7.3098	3.7	1	1	1	0.219	0.196	0.159	1.427	1.237	1.435	2.607	2.455	2.233
Molecular Function	GO:0016615	5	malate dehydrogenase activity	0.365536	B9QDS4	FAD Malate-dehydrogenase (MDH-FAD) OS=Toxoplasma gondii (strain ATCC 50861 / VEG) OX=432359 GN=BN1205_082260 PE=4 SV=1	0.422	Down	0.00192386	BN1205_082260	60.364	62.119	17.3	8	14	8	0.366	0.344	0.309	1.154	1.04	1.133	2.626	2.614	2.65
Molecular Function	GO:0016615	5	malate dehydrogenase activity	0.365536	V4Z6Z1	Malate dehydrogenase MDH OS=Toxoplasma gondii (strain ATCC 50861 / VEG) OX=432359 GN=TGVEG_318430 PE=3 SV=1	0.464	Down	0.000338916	TGVEG_318430	54.703	168.46	37.2	14	26	14	0.263	0.246	0.232	1.153	1.127	0.979	2.456	2.281	2.28
Molecular Function	GO:0016748	6	succinyltransferase activity	0.365536	B9PQP0	"Dihydrolipoamide succinyltransferase component of 2-oxoglutaratedehydrogenase complex, putative OS=Toxoplasma gondii (strain ATCC 50861 / VEG) OX=432359 GN=BN1205_070400 PE=4 SV=1"	0.236	Down	2.56e-05	BN1205_070400	50.125	17.762	7.9	3	4	3	0.294	0.26	0.27	0.858	0.789	0.769	3.559	3.218	3.48
Molecular Function	GO:0016748	6	succinyltransferase activity	0.365536	V4YQR7	Putative dihydrolipoamide acyltransferase (Fragment) OS=Toxoplasma gondii (strain ATCC 50861 / VEG) OX=432359 GN=TGVEG_285680 PE=4 SV=1	0.562	Down	0.00137948	TGVEG_285680	38.875	7.3098	3.7	1	1	1	0.219	0.196	0.159	1.427	1.237	1.435	2.607	2.455	2.233
Molecular Function	GO:0016681	5	oxidoreductase activity, acting on diphenols and related substances as donors, cytochrome as acceptor	0.365536	A0A125YUA6	Cytochrome b-c1 complex subunit 6 OS=Toxoplasma gondii (strain ATCC 50861 / VEG) OX=432359 GN=BN1205_011230 PE=3 SV=1	0.209	Down	0.000113156	BN1205_011230	10.493	17.644	27	2	2	2	0.383	0.36	0.273	0.827	0.696	0.684	3.62	3.215	3.71
Molecular Function	GO:0016681	5	oxidoreductase activity, acting on diphenols and related substances as donors, cytochrome as acceptor	0.365536	V4ZBR1	Putative ubiquinol cytochrome c oxidoreductase OS=Toxoplasma gondii (strain ATCC 50861 / VEG) OX=432359 GN=BN1205_011400 PE=4 SV=1	0.317	Down	7.85e-05	BN1205_011400	54.777	36.377	7	2	3	2	0.159	0.125	0.12	1.116	0.994	1.044	3.466	3.351	3.14
Molecular Function	GO:0004842	5	ubiquitin-protein transferase activity	0.0484743	V4Z553	HECT-domain (Ubiquitin-transferase) domain-containing protein (Fragment) OS=Toxoplasma gondii (strain ATCC 50861 / VEG) OX=432359 GN=TGVEG_295710 PE=4 SV=1	0.279	Down	0.000314135	TGVEG_295710	841.31	87.379	1.4	8	8	8	0.307	0.312	0.326	0.942	0.975	0.761	3.507	2.934	3.154
Molecular Function	GO:0004842	5	ubiquitin-protein transferase activity	0.0484743	V5BD48	U-box domain-containing protein OS=Toxoplasma gondii (strain ATCC 50861 / VEG) OX=432359 GN=BN1205_079755 PE=4 SV=1	0.584	Down	0.000400647	BN1205_079755	121.96	71.762	10.5	9	11	9	0.359	0.373	0.328	1.376	1.369	1.31	2.192	2.251	2.496
Molecular Function	GO:0004842	5	ubiquitin-protein transferase activity	0.0484743	B9Q748	RBR-type E3 ubiquitin transferase OS=Toxoplasma gondii (strain ATCC 50861 / VEG) OX=432359 GN=BN1205_061310 PE=3 SV=1	0.23	Down	2.52e-05	BN1205_061310	74.907	7.7237	2.1	1	1	1	0.26	0.229	0.219	0.875	0.818	0.774	3.433	3.611	3.68
Molecular Function	GO:0004842	5	ubiquitin-protein transferase activity	0.0484743	B9PV36	"WD domain, G-beta repeat domain containing protein OS=Toxoplasma gondii (strain ATCC 50861 / VEG) OX=432359 GN=BN1205_011390 PE=4 SV=1"	0.54	Down	0.000486805	BN1205_011390	56.08	37.841	10.7	4	4	4	0.614	0.58	0.609	1.121	1.054	1.06	2.161	1.831	2.003
Molecular Function	GO:0004842	5	ubiquitin-protein transferase activity	0.0484743	V4YZ80	HECT-domain (Ubiquitin-transferase) domain-containing protein (Fragment) OS=Toxoplasma gondii (strain ATCC 50861 / VEG) OX=432359 GN=TGVEG_280660 PE=4 SV=1	0.247	Down	2.79e-05	TGVEG_280660	1711	18.876	0.1	2	2	2	0.141	0.15	0.105	0.966	0.927	0.828	3.741	3.594	3.661
Molecular Function	GO:0004842	5	ubiquitin-protein transferase activity	0.0484743	V4ZFJ6	HECT-domain (Ubiquitin-transferase) domain-containing protein OS=Toxoplasma gondii (strain ATCC 50861 / VEG) OX=432359 GN=BN1205_085020 PE=4 SV=1	0.312	Down	2.52e-05	BN1205_085020	445.21	15.451	0.4	1	1	1	0.374	0.32	0.326	0.935	0.987	0.902	3.111	2.904	3.044
Molecular Function	GO:0016671	5	oxidoreductase activity, acting on a sulfur group of donors, disulfide as acceptor	0.365536	B9PMF9	"Peptide methionine sulfoxide reductase,putative OS=Toxoplasma gondii (strain ATCC 50861 / VEG) OX=432359 GN=BN1205_066540 PE=3 SV=1"	0.335	Down	0.000114328	BN1205_066540	30.384	21.105	14.5	3	3	3	0.462	0.481	0.379	1.006	0.954	0.884	2.811	2.658	3.031
Molecular Function	GO:0016671	5	oxidoreductase activity, acting on a sulfur group of donors, disulfide as acceptor	0.365536	V4YJ36	"Endoplasmic reticulum oxidoreductin, putative OS=Toxoplasma gondii (strain ATCC 50861 / VEG) OX=432359 GN=BN1205_007390 PE=4 SV=1"	0.396	Down	2.29e-05	BN1205_007390	66.28	35.208	9.2	4	4	4	0.394	0.485	0.431	1.037	1.005	1.01	2.519	2.66	2.533
Molecular Function	GO:0016751	7	S-succinyltransferase activity	0.365536	B9PQP0	"Dihydrolipoamide succinyltransferase component of 2-oxoglutaratedehydrogenase complex, putative OS=Toxoplasma gondii (strain ATCC 50861 / VEG) OX=432359 GN=BN1205_070400 PE=4 SV=1"	0.236	Down	2.56e-05	BN1205_070400	50.125	17.762	7.9	3	4	3	0.294	0.26	0.27	0.858	0.789	0.769	3.559	3.218	3.48
Molecular Function	GO:0016751	7	S-succinyltransferase activity	0.365536	V4YQR7	Putative dihydrolipoamide acyltransferase (Fragment) OS=Toxoplasma gondii (strain ATCC 50861 / VEG) OX=432359 GN=TGVEG_285680 PE=4 SV=1	0.562	Down	0.00137948	TGVEG_285680	38.875	7.3098	3.7	1	1	1	0.219	0.196	0.159	1.427	1.237	1.435	2.607	2.455	2.233
Molecular Function	GO:0019207	4	kinase regulator activity	0.133281	B9PID4	Casein kinase II subunit beta OS=Toxoplasma gondii (strain ATCC 50861 / VEG) OX=432359 GN=BN1205_019920 PE=3 SV=1	0.621	Down	0.00249005	BN1205_019920	39.721	41.747	12.7	4	4	4	0.327	0.314	0.286	1.257	1.396	1.27	2.316	1.911	2.086
Molecular Function	GO:0019207	4	kinase regulator activity	0.133281	B9Q595	Casein kinase II subunit beta OS=Toxoplasma gondii (strain ATCC 50861 / VEG) OX=432359 GN=BN1205_015820 PE=3 SV=1	0.398	Down	7.85e-05	BN1205_015820	34.174	36.054	10.8	2	3	2	0.191	0.179	0.215	1.156	1.103	1.089	2.837	2.652	2.929
Molecular Function	GO:0019207	4	kinase regulator activity	0.133281	A0A0F7UX84	Putative GCN1 OS=Toxoplasma gondii (strain ATCC 50861 / VEG) OX=432359 GN=BN1205_024090 PE=4 SV=1	0.404	Down	0.000153104	BN1205_024090	362.62	69.596	4.1	11	11	11	0.487	0.5	0.43	1.079	0.987	1.057	2.689	2.356	2.68
Molecular Function	GO:0019207	4	kinase regulator activity	0.133281	A0A0F7UTU3	"cAMP-dependent protein kinase regulatory subunit, putative OS=Toxoplasma gondii (strain ATCC 50861 / VEG) OX=432359 GN=BN1205_089740 PE=4 SV=1"	0.455	Down	0.00223929	BN1205_089740	42.796	61.099	21.6	7	10	7	0.314	0.337	0.245	1.158	1.174	1.166	2.676	2.608	2.408
Molecular Function	GO:0004767	7	sphingomyelin phosphodiesterase activity	0.365536	B6KHC4	Endonuclease/exonuclease/phosphatase domain-containing protein OS=Toxoplasma gondii (strain ATCC 50861 / VEG) OX=432359 GN=BN1205_002750 PE=4 SV=1	0.366	Down	7.88e-05	BN1205_002750	60.226	6.6071	2	1	1	1	0.119	0.094	0.027	1.204	1.211	1.086	3.214	3.328	3.033
Molecular Function	GO:0004767	7	sphingomyelin phosphodiesterase activity	0.365536	V4ZJK8	Ser/Thr phosphatase family protein OS=Toxoplasma gondii (strain ATCC 50861 / VEG) OX=432359 GN=TGVEG_226072 PE=4 SV=1	0.346	Down	0.00014887	TGVEG_226072	88.425	31.802	2.9	2	2	2	0.133	0.116	0.079	1.074	1.22	1.057	3.345	3.333	2.998
Molecular Function	GO:0102391	6	decanoate--CoA ligase activity	0.133281	B9QDD7	AMP-binding enzyme domain-containing protein OS=Toxoplasma gondii (strain ATCC 50861 / VEG) OX=432359 GN=BN1205_004020 PE=4 SV=1	0.377	Down	2.52e-05	BN1205_004020	86.986	40.847	8.7	6	7	6	0.316	0.32	0.289	1.122	1.058	1.058	2.889	2.934	2.773
Molecular Function	GO:0102391	6	decanoate--CoA ligase activity	0.133281	A0A125YRV1	AMP-binding enzyme domain-containing protein OS=Toxoplasma gondii (strain ATCC 50861 / VEG) OX=432359 GN=TGVEG_310080 PE=4 SV=1	0.621	Down	7.85e-05	TGVEG_310080	87.847	83.171	14.1	9	13	8	0.349	0.329	0.267	1.359	1.332	1.302	2.193	2.078	2.155
Molecular Function	GO:0102391	6	decanoate--CoA ligase activity	0.133281	B6KA83	AMP-binding enzyme domain-containing protein OS=Toxoplasma gondii (strain ATCC 50861 / VEG) OX=432359 GN=BN1205_094230 PE=4 SV=1	0.552	Down	2.79e-05	BN1205_094230	95.935	120.61	15.7	12	18	11	0.305	0.267	0.282	1.309	1.273	1.258	2.353	2.363	2.245
Molecular Function	GO:0102391	6	decanoate--CoA ligase activity	0.133281	V4YTZ2	"Long-chain fatty acid CoA ligase, putative OS=Toxoplasma gondii (strain ATCC 50861 / VEG) OX=432359 GN=BN1205_103635 PE=4 SV=1"	0.604	Down	0.000399277	BN1205_103635	83.541	163.07	15.4	8	9	8	0.309	0.349	0.257	1.187	1.262	1.252	2.185	1.955	1.987
Molecular Function	GO:0004467	6	long-chain fatty acid-CoA ligase activity	0.133281	B9QDD7	AMP-binding enzyme domain-containing protein OS=Toxoplasma gondii (strain ATCC 50861 / VEG) OX=432359 GN=BN1205_004020 PE=4 SV=1	0.377	Down	2.52e-05	BN1205_004020	86.986	40.847	8.7	6	7	6	0.316	0.32	0.289	1.122	1.058	1.058	2.889	2.934	2.773
Molecular Function	GO:0004467	6	long-chain fatty acid-CoA ligase activity	0.133281	A0A125YRV1	AMP-binding enzyme domain-containing protein OS=Toxoplasma gondii (strain ATCC 50861 / VEG) OX=432359 GN=TGVEG_310080 PE=4 SV=1	0.621	Down	7.85e-05	TGVEG_310080	87.847	83.171	14.1	9	13	8	0.349	0.329	0.267	1.359	1.332	1.302	2.193	2.078	2.155
Molecular Function	GO:0004467	6	long-chain fatty acid-CoA ligase activity	0.133281	B6KA83	AMP-binding enzyme domain-containing protein OS=Toxoplasma gondii (strain ATCC 50861 / VEG) OX=432359 GN=BN1205_094230 PE=4 SV=1	0.552	Down	2.79e-05	BN1205_094230	95.935	120.61	15.7	12	18	11	0.305	0.267	0.282	1.309	1.273	1.258	2.353	2.363	2.245
Molecular Function	GO:0004467	6	long-chain fatty acid-CoA ligase activity	0.133281	V4YTZ2	"Long-chain fatty acid CoA ligase, putative OS=Toxoplasma gondii (strain ATCC 50861 / VEG) OX=432359 GN=BN1205_103635 PE=4 SV=1"	0.604	Down	0.000399277	BN1205_103635	83.541	163.07	15.4	8	9	8	0.309	0.349	0.257	1.187	1.262	1.252	2.185	1.955	1.987
Molecular Function	GO:0004148	6	dihydrolipoyl dehydrogenase activity	0.365536	B9QF24	Dihydrolipoyl dehydrogenase OS=Toxoplasma gondii (strain ATCC 50861 / VEG) OX=432359 GN=BN1205_043130 PE=3 SV=1	0.318	Down	0.0056002	BN1205_043130	55.151	35.762	10.8	5	5	5	0.245	0.267	0.211	0.942	1.14	0.881	3.123	3.134	3.068
Molecular Function	GO:0004148	6	dihydrolipoyl dehydrogenase activity	0.365536	A0A125YHJ5	Pyruvate dehydrogenase complex subunit PDH-E3I OS=Toxoplasma gondii (strain ATCC 50861 / VEG) OX=432359 GN=TGVEG_305980 PE=3 SV=1	0.65	Down	0.00202085	TGVEG_305980	66.838	12.456	4.9	2	2	2	0.239	0.228	0.172	1.489	1.508	1.319	2.342	2.071	2.232
Molecular Function	GO:0016279	8	protein-lysine N-methyltransferase activity	0.220793	B6K916	MORN repeat-containing protein OS=Toxoplasma gondii (strain ATCC 50861 / VEG) OX=432359 GN=BN1205_097320 PE=4 SV=1	0.446	Down	0.000153356	BN1205_097320	46.012	16.343	6.5	2	3	2	0.344	0.284	0.281	1.221	1.189	1.076	2.486	2.616	2.715
Molecular Function	GO:0016279	8	protein-lysine N-methyltransferase activity	0.220793	A0A0F7VBC6	Membrane occupation and recognition nexus protein MORN1 OS=Toxoplasma gondii (strain ATCC 50861 / VEG) OX=432359 GN=BN1205_094520 PE=4 SV=1	0.621	Down	0.00173967	BN1205_094520	40.889	108.57	28.7	8	10	8	0.288	0.274	0.213	1.38	1.528	1.268	2.323	2.143	2.254
Molecular Function	GO:0016279	8	protein-lysine N-methyltransferase activity	0.220793	B6KGM6	"MORN repeat protein, putative OS=Toxoplasma gondii (strain ATCC 50861 / VEG) OX=432359 GN=BN1205_006190 PE=4 SV=1"	0.299	Down	2.35e-05	BN1205_006190	31.258	25.114	9.9	2	2	2	0.408	0.378	0.379	0.915	0.906	0.865	3.119	2.923	2.943
Molecular Function	GO:0004826	7	phenylalanine-tRNA ligase activity	0.365536	A0A125YXZ8	"Phenylalanine--tRNA ligase, beta subunit protein OS=Toxoplasma gondii (strain ATCC 50861 / VEG) OX=432359 GN=BN1205_050870 PE=4 SV=1"	0.522	Down	7.85e-05	BN1205_050870	74.584	55.559	11.7	7	8	7	0.251	0.294	0.186	1.213	1.281	1.238	2.479	2.366	2.31
Molecular Function	GO:0004826	7	phenylalanine-tRNA ligase activity	0.365536	B9PWD9	"Phenylalanyl tRNA synthetase isoform, putative OS=Toxoplasma gondii (strain ATCC 50861 / VEG) OX=432359 GN=BN1205_062610 PE=4 SV=1"	0.294	Down	0.000114328	BN1205_062610	59.322	42.653	11.8	4	5	4	0.254	0.225	0.193	0.94	1.028	0.844	3.22	3.278	3.063
Molecular Function	GO:0004520	7	endodeoxyribonuclease activity	0.365536	B9QDU2	Endonuclease IV APN OS=Toxoplasma gondii (strain ATCC 50861 / VEG) OX=432359 GN=BN1205_082440 PE=3 SV=1	0.268	Down	2.52e-05	BN1205_082440	72.273	34.29	4.3	3	4	3	0.284	0.31	0.281	0.825	0.832	0.908	3.28	3.234	3.045
Molecular Function	GO:0004520	7	endodeoxyribonuclease activity	0.365536	B6KHT0	Flap endonuclease 1 OS=Toxoplasma gondii (strain ATCC 50861 / VEG) OX=432359 GN=FEN1 PE=3 SV=1	0.365	Down	0.010955	FEN1	60.295	16.626	5.4	3	3	3	0.489	0.571	0.577	1.232	0.633	0.889	2.013	2.775	2.753
Molecular Function	GO:0019213	4	deacetylase activity	0.365536	A0A0F7UWF9	"N-acetylglucosaminylphosphatidylinositol deacetylase, putative OS=Toxoplasma gondii (strain ATCC 50861 / VEG) OX=432359 GN=BN1205_076450 PE=4 SV=1"	0.295	Down	0.000218051	BN1205_076450	43.535	7.3692	2.9	1	1	1	0.196	0.177	0.181	1.062	0.911	0.986	3.795	3.163	3.074
Molecular Function	GO:0019213	4	deacetylase activity	0.365536	A0A125YWW1	Amidohydrolase domain-containing protein OS=Toxoplasma gondii (strain ATCC 50861 / VEG) OX=432359 GN=BN1205_034800 PE=4 SV=1	0.256	Down	7.85e-05	BN1205_034800	55.116	33.927	5.6	2	2	2	0.393	0.321	0.289	0.856	0.891	0.768	3.418	3.173	3.237
Molecular Function	GO:0016854	4	racemase and epimerase activity	0.365536	B9Q7W4	"UDP-glucose 4-epimerase, putative OS=Toxoplasma gondii (strain ATCC 50861 / VEG) OX=432359 GN=BN1205_066850 PE=3 SV=1"	0.316	Down	0.000114328	BN1205_066850	39.778	14.991	6.6	2	2	2	0.343	0.438	0.443	0.941	0.976	0.824	2.822	3.027	2.818
Molecular Function	GO:0016854	4	racemase and epimerase activity	0.365536	B6KHH5	NAD(P)H-hydrate epimerase OS=Toxoplasma gondii (strain ATCC 50861 / VEG) OX=432359 GN=TGVEG_249650 PE=3 SV=1	0.65	Down	0.000456661	TGVEG_249650	43.547	11.429	7.1	2	2	2	0.408	0.404	0.333	1.369	1.296	1.288	2.103	2.07	1.91
Molecular Function	GO:0046873	8	metal ion transmembrane transporter activity	0.0484743	B6K8Q8	Ca2-ATPase OS=Toxoplasma gondii (strain ATCC 50861 / VEG) OX=432359 GN=BN1205_096110 PE=3 SV=1	0.412	Down	2.67e-05	BN1205_096110	199.14	40.008	3.3	3	3	3	0.306	0.308	0.222	1.176	1.141	1.074	2.697	2.751	2.782
Molecular Function	GO:0046873	8	metal ion transmembrane transporter activity	0.0484743	B9QAP7	Ctr copper transporter domain-containing protein OS=Toxoplasma gondii (strain ATCC 50861 / VEG) OX=432359 GN=BN1205_072010 PE=4 SV=1	0.436	Down	2.52e-05	BN1205_072010	40.734	12.711	4.3	1	1	1	0.174	0.156	0.118	1.25	1.263	1.207	2.865	2.75	2.917
Molecular Function	GO:0046873	8	metal ion transmembrane transporter activity	0.0484743	B9PJV3	Putative integral membrane protein OS=Toxoplasma gondii (strain ATCC 50861 / VEG) OX=432359 GN=BN1205_094970 PE=4 SV=1	0.352	Down	0.000373885	BN1205_094970	21.942	5.8126	8	1	1	1	0.332	0.515	0.413	1.076	0.977	0.852	2.995	2.59	2.663
Molecular Function	GO:0046873	8	metal ion transmembrane transporter activity	0.0484743	B6KJD0	"Calcium-transporting ATPase, putative OS=Toxoplasma gondii (strain ATCC 50861 / VEG) OX=432359 GN=BN1205_025160 PE=3 SV=1"	0.37	Down	2.79e-05	BN1205_025160	118.88	158.45	16.9	14	16	13	0.306	0.281	0.238	1.062	1.098	1.031	3.021	2.861	2.743
Molecular Function	GO:0046873	8	metal ion transmembrane transporter activity	0.0484743	B9QMJ0	"P-type Ca(2 )-ATPase, putative OS=Toxoplasma gondii (strain ATCC 50861 / VEG) OX=432359 GN=BN1205_029270 PE=3 SV=1"	0.323	Down	7.85e-05	BN1205_029270	144.62	67.67	8.1	8	10	8	0.18	0.154	0.136	1.112	1.071	1.02	3.528	3.046	3.353
Molecular Function	GO:0046873	8	metal ion transmembrane transporter activity	0.0484743	V5BAH3	"Metal cation transporter, ZIP family protein OS=Toxoplasma gondii (strain ATCC 50861 / VEG) OX=432359 GN=BN1205_066590 PE=4 SV=1"	0.187	Down	7.85e-05	BN1205_066590	74.731	11.132	2.8	1	1	1	0.162	0.173	0.231	0.82	0.726	0.65	4.065	3.797	3.909
Molecular Function	GO:0004784	5	superoxide dismutase activity	0.365536	A0A0F7VAX6	Iron-containing superoxide dismutase OS=Toxoplasma gondii (strain ATCC 50861 / VEG) OX=432359 GN=BN1205_101430 PE=4 SV=1	0.378	Down	2.54e-05	BN1205_101430	31.462	46.482	23	4	8	4	0.209	0.19	0.175	1.113	1.126	1.097	3.003	3.039	2.773
Molecular Function	GO:0004784	5	superoxide dismutase activity	0.365536	A0A0F7V5R2	Superoxide dismutase OS=Toxoplasma gondii (strain ATCC 50861 / VEG) OX=432359 GN=BN1205_101410 PE=3 SV=1	0.33	Down	7.85e-05	BN1205_101410	22.55	72.829	26.4	4	6	4	0.147	0.146	0.107	1.144	1.091	1.004	3.406	3.274	3.148
Molecular Function	GO:0016639	5	oxidoreductase activity, acting on the CH-NH2 group of donors, NAD or NADP as acceptor	0.365536	A0A125YZM5	NADP-specific glutamate dehydrogenase OS=Toxoplasma gondii (strain ATCC 50861 / VEG) OX=432359 GN=TGVEG_293180 PE=3 SV=1	0.485	Down	7.92e-05	TGVEG_293180	63.798	118.37	27	13	18	13	0.272	0.231	0.21	1.235	1.21	1.153	2.6	2.412	2.408
Molecular Function	GO:0016639	5	oxidoreductase activity, acting on the CH-NH2 group of donors, NAD or NADP as acceptor	0.365536	A0A125YQU5	Glutamate/leucine/phenylalanine/valine dehydrogenase family protein OS=Toxoplasma gondii (strain ATCC 50861 / VEG) OX=432359 GN=TGVEG_249390 PE=4 SV=1	0.567	Down	0.000305895	TGVEG_249390	135.7	110.49	12.2	12	14	12	0.262	0.248	0.226	1.263	1.342	1.233	2.397	2.162	2.206
Molecular Function	GO:0004352	6	glutamate dehydrogenase (NAD+) activity	0.365536	A0A125YZM5	NADP-specific glutamate dehydrogenase OS=Toxoplasma gondii (strain ATCC 50861 / VEG) OX=432359 GN=TGVEG_293180 PE=3 SV=1	0.485	Down	7.92e-05	TGVEG_293180	63.798	118.37	27	13	18	13	0.272	0.231	0.21	1.235	1.21	1.153	2.6	2.412	2.408
Molecular Function	GO:0004352	6	glutamate dehydrogenase (NAD+) activity	0.365536	A0A125YQU5	Glutamate/leucine/phenylalanine/valine dehydrogenase family protein OS=Toxoplasma gondii (strain ATCC 50861 / VEG) OX=432359 GN=TGVEG_249390 PE=4 SV=1	0.567	Down	0.000305895	TGVEG_249390	135.7	110.49	12.2	12	14	12	0.262	0.248	0.226	1.263	1.342	1.233	2.397	2.162	2.206
Molecular Function	GO:0015662	13	ATPase activity, coupled to transmembrane movement of ions, phosphorylative mechanism	0.220793	B6K8Q8	Ca2-ATPase OS=Toxoplasma gondii (strain ATCC 50861 / VEG) OX=432359 GN=BN1205_096110 PE=3 SV=1	0.412	Down	2.67e-05	BN1205_096110	199.14	40.008	3.3	3	3	3	0.306	0.308	0.222	1.176	1.141	1.074	2.697	2.751	2.782
Molecular Function	GO:0015662	13	ATPase activity, coupled to transmembrane movement of ions, phosphorylative mechanism	0.220793	B6KJD0	"Calcium-transporting ATPase, putative OS=Toxoplasma gondii (strain ATCC 50861 / VEG) OX=432359 GN=BN1205_025160 PE=3 SV=1"	0.37	Down	2.79e-05	BN1205_025160	118.88	158.45	16.9	14	16	13	0.306	0.281	0.238	1.062	1.098	1.031	3.021	2.861	2.743
Molecular Function	GO:0015662	13	ATPase activity, coupled to transmembrane movement of ions, phosphorylative mechanism	0.220793	B9QMJ0	"P-type Ca(2 )-ATPase, putative OS=Toxoplasma gondii (strain ATCC 50861 / VEG) OX=432359 GN=BN1205_029270 PE=3 SV=1"	0.323	Down	7.85e-05	BN1205_029270	144.62	67.67	8.1	8	10	8	0.18	0.154	0.136	1.112	1.071	1.02	3.528	3.046	3.353
Molecular Function	GO:0018024	9	histone-lysine N-methyltransferase activity	0.220793	B6K916	MORN repeat-containing protein OS=Toxoplasma gondii (strain ATCC 50861 / VEG) OX=432359 GN=BN1205_097320 PE=4 SV=1	0.446	Down	0.000153356	BN1205_097320	46.012	16.343	6.5	2	3	2	0.344	0.284	0.281	1.221	1.189	1.076	2.486	2.616	2.715
Molecular Function	GO:0018024	9	histone-lysine N-methyltransferase activity	0.220793	A0A0F7VBC6	Membrane occupation and recognition nexus protein MORN1 OS=Toxoplasma gondii (strain ATCC 50861 / VEG) OX=432359 GN=BN1205_094520 PE=4 SV=1	0.621	Down	0.00173967	BN1205_094520	40.889	108.57	28.7	8	10	8	0.288	0.274	0.213	1.38	1.528	1.268	2.323	2.143	2.254
Molecular Function	GO:0018024	9	histone-lysine N-methyltransferase activity	0.220793	B6KGM6	"MORN repeat protein, putative OS=Toxoplasma gondii (strain ATCC 50861 / VEG) OX=432359 GN=BN1205_006190 PE=4 SV=1"	0.299	Down	2.35e-05	BN1205_006190	31.258	25.114	9.9	2	2	2	0.408	0.378	0.379	0.915	0.906	0.865	3.119	2.923	2.943
Molecular Function	GO:0016298	5	lipase activity	0.220793	B9PX11	Phospholipase/carboxylesterase domain containing protein OS=Toxoplasma gondii (strain ATCC 50861 / VEG) OX=432359 GN=BN1205_058030 PE=4 SV=1	0.389	Down	0.000648832	BN1205_058030	54.217	18.1	5.6	3	3	3	0.42	0.423	0.383	1.277	1.1	0.975	3.09	2.774	2.751
Molecular Function	GO:0016298	5	lipase activity	0.220793	B6KHC4	Endonuclease/exonuclease/phosphatase domain-containing protein OS=Toxoplasma gondii (strain ATCC 50861 / VEG) OX=432359 GN=BN1205_002750 PE=4 SV=1	0.366	Down	7.88e-05	BN1205_002750	60.226	6.6071	2	1	1	1	0.119	0.094	0.027	1.204	1.211	1.086	3.214	3.328	3.033
Molecular Function	GO:0016298	5	lipase activity	0.220793	V4ZJK8	Ser/Thr phosphatase family protein OS=Toxoplasma gondii (strain ATCC 50861 / VEG) OX=432359 GN=TGVEG_226072 PE=4 SV=1	0.346	Down	0.00014887	TGVEG_226072	88.425	31.802	2.9	2	2	2	0.133	0.116	0.079	1.074	1.22	1.057	3.345	3.333	2.998
Molecular Function	GO:0016721	4	oxidoreductase activity, acting on superoxide radicals as acceptor	0.365536	A0A0F7VAX6	Iron-containing superoxide dismutase OS=Toxoplasma gondii (strain ATCC 50861 / VEG) OX=432359 GN=BN1205_101430 PE=4 SV=1	0.378	Down	2.54e-05	BN1205_101430	31.462	46.482	23	4	8	4	0.209	0.19	0.175	1.113	1.126	1.097	3.003	3.039	2.773
Molecular Function	GO:0016721	4	oxidoreductase activity, acting on superoxide radicals as acceptor	0.365536	A0A0F7V5R2	Superoxide dismutase OS=Toxoplasma gondii (strain ATCC 50861 / VEG) OX=432359 GN=BN1205_101410 PE=3 SV=1	0.33	Down	7.85e-05	BN1205_101410	22.55	72.829	26.4	4	6	4	0.147	0.146	0.107	1.144	1.091	1.004	3.406	3.274	3.148
Molecular Function	GO:0031071	6	cysteine desulfurase activity	0.365536	B9QQB8	"Aminotransferase, class V superfamily protein OS=Toxoplasma gondii (strain ATCC 50861 / VEG) OX=432359 GN=TGVEG_300120 PE=4 SV=1"	0.605	Down	0.000338916	TGVEG_300120	89.607	21.233	4.4	3	3	3	0.515	0.609	0.519	1.187	1.197	1.116	1.838	1.911	2.036
Molecular Function	GO:0031071	6	cysteine desulfurase activity	0.365536	V4Z6Q0	"Aminotransferase, class V superfamily protein OS=Toxoplasma gondii (strain ATCC 50861 / VEG) OX=432359 GN=BN1205_008950 PE=4 SV=1"	0.434	Down	2.29e-05	BN1205_008950	68.023	47.698	11.7	5	5	5	0.407	0.368	0.394	1.015	1.002	1.008	2.361	2.286	2.329
Molecular Function	GO:0000104	5	succinate dehydrogenase activity	0.365536	B9PZU5	"Succinate dehydrogenase [ubiquinone] flavoprotein subunit, mitochondrial OS=Toxoplasma gondii (strain ATCC 50861 / VEG) OX=432359 GN=BN1205_030210 PE=3 SV=1"	0.4	Down	0.000149133	BN1205_030210	72.733	61.05	9.6	5	5	5	0.342	0.299	0.318	1.091	0.989	1.074	2.839	2.547	2.499
Molecular Function	GO:0000104	5	succinate dehydrogenase activity	0.365536	B9PZR3	"Succinate dehydrogenase [ubiquinone] iron-sulfur subunit, mitochondrial OS=Toxoplasma gondii (strain ATCC 50861 / VEG) OX=432359 GN=BN1205_030620 PE=3 SV=1"	0.209	Down	2.35e-05	BN1205_030620	38.61	42.403	14.3	5	7	5	0.263	0.278	0.239	0.799	0.719	0.772	3.72	3.713	3.519
Molecular Function	GO:0043891	6	glyceraldehyde-3-phosphate dehydrogenase (NAD(P)+) (phosphorylating) activity	0.365536	V5BMS8	Glyceraldehyde-3-phosphate dehydrogenase GAPDH2 OS=Toxoplasma gondii (strain ATCC 50861 / VEG) OX=432359 GN=BN1205_016300 PE=3 SV=1	0.615	Down	0.000419143	BN1205_016300	105.03	107.35	12.1	10	13	10	0.305	0.327	0.241	1.367	1.26	1.251	2.135	2.178	1.996
Molecular Function	GO:0043891	6	glyceraldehyde-3-phosphate dehydrogenase (NAD(P)+) (phosphorylating) activity	0.365536	A0A125YJ41	Glyceraldehyde-3-phosphate dehydrogenase OS=Toxoplasma gondii (strain ATCC 50861 / VEG) OX=432359 GN=TGVEG_289690 PE=3 SV=1	0.644	Down	0.00530755	TGVEG_289690	53.339	237.07	35	14	41	14	0.24	0.214	0.206	1.362	1.38	1.379	2.254	2.059	2.084
Molecular Function	GO:0008138	8	protein tyrosine/serine/threonine phosphatase activity	0.365536	B6K9B9	Serine/threonine specific protein phosphatase OS=Toxoplasma gondii (strain ATCC 50861 / VEG) OX=432359 GN=TGVEG_314430 PE=4 SV=1	0.518	Down	8.07e-05	TGVEG_314430	53.793	12.962	4.6	2	2	2	0.461	0.389	0.37	1.171	1.212	1.157	2.394	2.268	2.176
Molecular Function	GO:0008138	8	protein tyrosine/serine/threonine phosphatase activity	0.365536	B9QH52	Putative transmembrane protein OS=Toxoplasma gondii (strain ATCC 50861 / VEG) OX=432359 GN=BN1205_051880 PE=4 SV=1	0.258	Down	2.29e-05	BN1205_051880	61.742	22.062	7.5	3	3	3	0.38	0.4	0.321	0.844	0.798	0.837	3.232	3.208	3.184
Molecular Function	GO:0004365	7	glyceraldehyde-3-phosphate dehydrogenase (NAD+) (phosphorylating) activity	0.365536	V5BMS8	Glyceraldehyde-3-phosphate dehydrogenase GAPDH2 OS=Toxoplasma gondii (strain ATCC 50861 / VEG) OX=432359 GN=BN1205_016300 PE=3 SV=1	0.615	Down	0.000419143	BN1205_016300	105.03	107.35	12.1	10	13	10	0.305	0.327	0.241	1.367	1.26	1.251	2.135	2.178	1.996
Molecular Function	GO:0004365	7	glyceraldehyde-3-phosphate dehydrogenase (NAD+) (phosphorylating) activity	0.365536	A0A125YJ41	Glyceraldehyde-3-phosphate dehydrogenase OS=Toxoplasma gondii (strain ATCC 50861 / VEG) OX=432359 GN=TGVEG_289690 PE=3 SV=1	0.644	Down	0.00530755	TGVEG_289690	53.339	237.07	35	14	41	14	0.24	0.214	0.206	1.362	1.38	1.379	2.254	2.059	2.084
Molecular Function	GO:0031267	6	small GTPase binding	0.0484743	B9PYV2	"Exportin 7, putative OS=Toxoplasma gondii (strain ATCC 50861 / VEG) OX=432359 GN=BN1205_053090 PE=4 SV=1"	0.626	Down	7.85e-05	BN1205_053090	129.49	40.244	5.6	6	8	6	0.286	0.333	0.293	1.31	1.374	1.385	2.188	2.156	2.159
Molecular Function	GO:0031267	6	small GTPase binding	0.0484743	B6KJ39	HEAT repeat-containing protein OS=Toxoplasma gondii (strain ATCC 50861 / VEG) OX=432359 GN=BN1205_026320 PE=4 SV=1	0.465	Down	0.000505079	BN1205_026320	136.16	106.73	8.5	9	12	9	0.339	0.325	0.282	1.199	0.989	1.014	2.283	2.209	2.397
Molecular Function	GO:0031267	6	small GTPase binding	0.0484743	A0A0F7V611	HEAT repeat-containing protein OS=Toxoplasma gondii (strain ATCC 50861 / VEG) OX=432359 GN=BN1205_037700 PE=4 SV=1	0.541	Down	7.85e-05	BN1205_037700	111.19	33.414	5.8	5	7	5	0.57	0.556	0.568	1.045	1.136	1.118	2.068	2.015	2.018
Molecular Function	GO:0031267	6	small GTPase binding	0.0484743	B9QCZ2	"Exportin, putative OS=Toxoplasma gondii (strain ATCC 50861 / VEG) OX=432359 GN=BN1205_002330 PE=4 SV=1"	0.539	Down	0.00134839	BN1205_002330	129.09	70.221	6	6	7	6	0.338	0.326	0.3	1.193	1.236	1.087	2.137	2.415	1.972
Molecular Function	GO:0031267	6	small GTPase binding	0.0484743	A0A125YW03	"Importin-alpha re-exporter, putative OS=Toxoplasma gondii (strain ATCC 50861 / VEG) OX=432359 GN=BN1205_056990 PE=4 SV=1"	0.404	Down	0.000115118	BN1205_056990	115.14	40.809	5.4	5	5	5	0.238	0.218	0.187	1.229	1.155	1.085	2.989	2.879	2.711
Molecular Function	GO:0031267	6	small GTPase binding	0.0484743	V4ZJA7	Importin-beta N-terminal domain-containing protein OS=Toxoplasma gondii (strain ATCC 50861 / VEG) OX=432359 GN=BN1205_063990 PE=4 SV=1	0.391	Down	7.92e-05	BN1205_063990	122.13	57.748	6.9	6	8	6	0.235	0.201	0.153	1.229	1.147	1.074	2.855	3.015	2.964
Molecular Function	GO:0003993	7	acid phosphatase activity	0.365536	B9Q8E3	Inner membrane complex protein IMC2A OS=Toxoplasma gondii (strain ATCC 50861 / VEG) OX=432359 GN=BN1205_068950 PE=4 SV=1	0.541	Down	0.000513714	BN1205_068950	182.32	134.07	11	17	20	17	0.277	0.271	0.26	1.213	1.245	1.245	2.056	2.354	2.434
Molecular Function	GO:0003993	7	acid phosphatase activity	0.365536	V4ZBX3	Ser/Thr phosphatase family protein OS=Toxoplasma gondii (strain ATCC 50861 / VEG) OX=432359 GN=TGVEG_297650 PE=4 SV=1	0.504	Down	0.000186588	TGVEG_297650	72.538	14.003	5.4	2	2	2	0.66	0.607	0.623	1.111	0.977	0.989	1.988	2.061	2.057
Cellular Component	GO:0019867	3	outer membrane	0.349061	B6KRZ3	Eukaryotic porin domain-containing protein OS=Toxoplasma gondii (strain ATCC 50861 / VEG) OX=432359 GN=BN1205_071460 PE=4 SV=1	0.232	Down	2.86e-05	BN1205_071460	50.57	6.9481	2.6	1	1	1	0.149	0.126	0.093	0.882	0.939	0.802	3.884	3.607	3.815
Cellular Component	GO:0019867	3	outer membrane	0.349061	B9Q0Q9	Eukaryotic porin protein OS=Toxoplasma gondii (strain ATCC 50861 / VEG) OX=432359 GN=BN1205_049600 PE=4 SV=1	0.377	Down	2.79e-05	BN1205_049600	31.352	83.668	25.2	7	11	7	0.256	0.26	0.237	1.08	1.068	1.044	2.94	2.878	2.648
Cellular Component	GO:0030904	5	retromer complex	0.349061	B6KFQ5	Vacuolar protein sorting-associated protein 35 OS=Toxoplasma gondii (strain ATCC 50861 / VEG) OX=432359 GN=BN1205_102760 PE=3 SV=1	0.309	Down	0.000217265	BN1205_102760	95.635	18.69	3.4	3	3	3	0.151	0.135	0.118	1.111	1.081	0.916	3.598	3.401	3.065
Cellular Component	GO:0030904	5	retromer complex	0.349061	B9PXB8	Vacuolar protein sorting-associated protein 29 OS=Toxoplasma gondii (strain ATCC 50861 / VEG) OX=432359 GN=BN1205_056190 PE=3 SV=1	0.374	Down	0.000115118	BN1205_056190	22.278	29.877	15.3	3	4	3	0.313	0.262	0.28	1.103	1.181	0.998	2.937	2.863	2.968
Cellular Component	GO:0016593	14	Cdc73/Paf1 complex	0.205931	B9QJP2	RNA polymerase-associated protein RTF1 OS=Toxoplasma gondii (strain ATCC 50861 / VEG) OX=432359 GN=BN1205_103930 PE=4 SV=1	0.468	Down	0.000113156	BN1205_103930	84.758	7.7712	1.5	1	1	1	0.416	0.369	0.381	1.128	1.11	1.176	2.536	2.282	2.476
Cellular Component	GO:0016593	14	Cdc73/Paf1 complex	0.205931	V4Z3V8	Paf1/RNA polymerase II complex component LEO1 OS=Toxoplasma gondii (strain ATCC 50861 / VEG) OX=432359 GN=TGVEG_216750 PE=4 SV=1	0.408	Down	0.00031135	TGVEG_216750	35.741	9.6335	3.4	1	1	1	0.327	0.34	0.306	1.198	1.106	0.993	2.504	2.785	2.785
Cellular Component	GO:0016593	14	Cdc73/Paf1 complex	0.205931	B6KHH8	RNA polymerase II associated Paf1 complex component PAF1 OS=Toxoplasma gondii (strain ATCC 50861 / VEG) OX=432359 GN=BN1205_002160 PE=4 SV=1	0.512	Down	0.000153356	BN1205_002160	61.779	6.0659	1.7	1	1	1	0.508	0.468	0.439	1.092	1.202	1.099	2.113	2.285	2.235
Cellular Component	GO:0055029	10	nuclear DNA-directed RNA polymerase complex	0.121373	B9QJP2	RNA polymerase-associated protein RTF1 OS=Toxoplasma gondii (strain ATCC 50861 / VEG) OX=432359 GN=BN1205_103930 PE=4 SV=1	0.468	Down	0.000113156	BN1205_103930	84.758	7.7712	1.5	1	1	1	0.416	0.369	0.381	1.128	1.11	1.176	2.536	2.282	2.476
Cellular Component	GO:0055029	10	nuclear DNA-directed RNA polymerase complex	0.121373	V4Z3V8	Paf1/RNA polymerase II complex component LEO1 OS=Toxoplasma gondii (strain ATCC 50861 / VEG) OX=432359 GN=TGVEG_216750 PE=4 SV=1	0.408	Down	0.00031135	TGVEG_216750	35.741	9.6335	3.4	1	1	1	0.327	0.34	0.306	1.198	1.106	0.993	2.504	2.785	2.785
Cellular Component	GO:0055029	10	nuclear DNA-directed RNA polymerase complex	0.121373	B9PMD7	DNA-directed RNA polymerase subunit OS=Toxoplasma gondii (strain ATCC 50861 / VEG) OX=432359 GN=BN1205_066240 PE=3 SV=1	0.259	Down	2.73e-05	BN1205_066240	209.04	25.101	1.9	3	3	3	0.235	0.267	0.221	0.876	0.951	0.826	3.535	3.365	3.352
Cellular Component	GO:0055029	10	nuclear DNA-directed RNA polymerase complex	0.121373	B6KHH8	RNA polymerase II associated Paf1 complex component PAF1 OS=Toxoplasma gondii (strain ATCC 50861 / VEG) OX=432359 GN=BN1205_002160 PE=4 SV=1	0.512	Down	0.000153356	BN1205_002160	61.779	6.0659	1.7	1	1	1	0.508	0.468	0.439	1.092	1.202	1.099	2.113	2.285	2.235
Cellular Component	GO:0008537	8	proteasome activator complex	0.349061	B9Q7I1	Proteasome activator pa28 beta subunit protein OS=Toxoplasma gondii (strain ATCC 50861 / VEG) OX=432359 GN=BN1205_065100 PE=4 SV=1	0.649	Down	2.29e-05	BN1205_065100	47.93	18.13	9	3	3	3	0.727	0.72	0.747	1.055	1.081	1.078	1.634	1.662	1.653
Cellular Component	GO:0008537	8	proteasome activator complex	0.349061	B6KHU2	"Proteasome activator subunit, putative OS=Toxoplasma gondii (strain ATCC 50861 / VEG) OX=432359 GN=BN1205_000590 PE=4 SV=1"	0.283	Down	2.79e-05	BN1205_000590	30.711	11.829	9.3	2	2	2	0.293	0.307	0.227	0.951	0.912	0.895	3.489	3.184	3.058
Cellular Component	GO:0061695	5	transferase complex, transferring phosphorus-containing groups	0.121373	B9QJP2	RNA polymerase-associated protein RTF1 OS=Toxoplasma gondii (strain ATCC 50861 / VEG) OX=432359 GN=BN1205_103930 PE=4 SV=1	0.468	Down	0.000113156	BN1205_103930	84.758	7.7712	1.5	1	1	1	0.416	0.369	0.381	1.128	1.11	1.176	2.536	2.282	2.476
Cellular Component	GO:0061695	5	transferase complex, transferring phosphorus-containing groups	0.121373	V4Z3V8	Paf1/RNA polymerase II complex component LEO1 OS=Toxoplasma gondii (strain ATCC 50861 / VEG) OX=432359 GN=TGVEG_216750 PE=4 SV=1	0.408	Down	0.00031135	TGVEG_216750	35.741	9.6335	3.4	1	1	1	0.327	0.34	0.306	1.198	1.106	0.993	2.504	2.785	2.785
Cellular Component	GO:0061695	5	transferase complex, transferring phosphorus-containing groups	0.121373	B9PMD7	DNA-directed RNA polymerase subunit OS=Toxoplasma gondii (strain ATCC 50861 / VEG) OX=432359 GN=BN1205_066240 PE=3 SV=1	0.259	Down	2.73e-05	BN1205_066240	209.04	25.101	1.9	3	3	3	0.235	0.267	0.221	0.876	0.951	0.826	3.535	3.365	3.352
Cellular Component	GO:0061695	5	transferase complex, transferring phosphorus-containing groups	0.121373	B6KHH8	RNA polymerase II associated Paf1 complex component PAF1 OS=Toxoplasma gondii (strain ATCC 50861 / VEG) OX=432359 GN=BN1205_002160 PE=4 SV=1	0.512	Down	0.000153356	BN1205_002160	61.779	6.0659	1.7	1	1	1	0.508	0.468	0.439	1.092	1.202	1.099	2.113	2.285	2.235
Cellular Component	GO:0031968	9	organelle outer membrane	0.349061	B6KRZ3	Eukaryotic porin domain-containing protein OS=Toxoplasma gondii (strain ATCC 50861 / VEG) OX=432359 GN=BN1205_071460 PE=4 SV=1	0.232	Down	2.86e-05	BN1205_071460	50.57	6.9481	2.6	1	1	1	0.149	0.126	0.093	0.882	0.939	0.802	3.884	3.607	3.815
Cellular Component	GO:0031968	9	organelle outer membrane	0.349061	B9Q0Q9	Eukaryotic porin protein OS=Toxoplasma gondii (strain ATCC 50861 / VEG) OX=432359 GN=BN1205_049600 PE=4 SV=1	0.377	Down	2.79e-05	BN1205_049600	31.352	83.668	25.2	7	11	7	0.256	0.26	0.237	1.08	1.068	1.044	2.94	2.878	2.648
Cellular Component	GO:0012507	12	ER to Golgi transport vesicle membrane	0.349061	B6KKZ7	Protein transport protein SEC23 OS=Toxoplasma gondii (strain ATCC 50861 / VEG) OX=432359 GN=BN1205_084810 PE=3 SV=1	0.414	Down	0.000308471	BN1205_084810	87.609	38.93	7.8	5	8	5	0.197	0.18	0.136	1.128	1.046	1.035	2.878	2.383	2.49
Cellular Component	GO:0012507	12	ER to Golgi transport vesicle membrane	0.349061	B9PS36	Putative transport protein Sec24 OS=Toxoplasma gondii (strain ATCC 50861 / VEG) OX=432359 GN=BN1205_027670 PE=4 SV=1	0.574	Down	0.000726549	BN1205_027670	108.03	49.629	8.8	6	7	6	0.526	0.454	0.62	1.131	1.057	1.089	2.088	1.776	1.847
Cellular Component	GO:0005956	6	protein kinase CK2 complex	0.349061	B9PID4	Casein kinase II subunit beta OS=Toxoplasma gondii (strain ATCC 50861 / VEG) OX=432359 GN=BN1205_019920 PE=3 SV=1	0.621	Down	0.00249005	BN1205_019920	39.721	41.747	12.7	4	4	4	0.327	0.314	0.286	1.257	1.396	1.27	2.316	1.911	2.086
Cellular Component	GO:0005956	6	protein kinase CK2 complex	0.349061	B9Q595	Casein kinase II subunit beta OS=Toxoplasma gondii (strain ATCC 50861 / VEG) OX=432359 GN=BN1205_015820 PE=3 SV=1	0.398	Down	7.85e-05	BN1205_015820	34.174	36.054	10.8	2	3	2	0.191	0.179	0.215	1.156	1.103	1.089	2.837	2.652	2.929
Cellular Component	GO:0005741	12	mitochondrial outer membrane	0.349061	B6KRZ3	Eukaryotic porin domain-containing protein OS=Toxoplasma gondii (strain ATCC 50861 / VEG) OX=432359 GN=BN1205_071460 PE=4 SV=1	0.232	Down	2.86e-05	BN1205_071460	50.57	6.9481	2.6	1	1	1	0.149	0.126	0.093	0.882	0.939	0.802	3.884	3.607	3.815
Cellular Component	GO:0005741	12	mitochondrial outer membrane	0.349061	B9Q0Q9	Eukaryotic porin protein OS=Toxoplasma gondii (strain ATCC 50861 / VEG) OX=432359 GN=BN1205_049600 PE=4 SV=1	0.377	Down	2.79e-05	BN1205_049600	31.352	83.668	25.2	7	11	7	0.256	0.26	0.237	1.08	1.068	1.044	2.94	2.878	2.648
Cellular Component	GO:0030134	10	ER to Golgi transport vesicle	0.349061	B6KKZ7	Protein transport protein SEC23 OS=Toxoplasma gondii (strain ATCC 50861 / VEG) OX=432359 GN=BN1205_084810 PE=3 SV=1	0.414	Down	0.000308471	BN1205_084810	87.609	38.93	7.8	5	8	5	0.197	0.18	0.136	1.128	1.046	1.035	2.878	2.383	2.49
Cellular Component	GO:0030134	10	ER to Golgi transport vesicle	0.349061	B9PS36	Putative transport protein Sec24 OS=Toxoplasma gondii (strain ATCC 50861 / VEG) OX=432359 GN=BN1205_027670 PE=4 SV=1	0.574	Down	0.000726549	BN1205_027670	108.03	49.629	8.8	6	7	6	0.526	0.454	0.62	1.131	1.057	1.089	2.088	1.776	1.847
Cellular Component	GO:0030286	11	dynein complex	0.349061	A0A125YWN6	Dynein heavy chain OS=Toxoplasma gondii (strain ATCC 50861 / VEG) OX=432359 GN=TGVEG_294550 PE=4 SV=1	0.333	Down	0.000183896	TGVEG_294550	558.6	34.388	1.2	5	5	5	0.26	0.253	0.272	1.004	1.058	0.991	2.758	2.974	3.429
Cellular Component	GO:0030286	11	dynein complex	0.349061	B9QHI3	Dynein light chain OS=Toxoplasma gondii (strain ATCC 50861 / VEG) OX=432359 GN=TGVEG_223000 PE=3 SV=1	0.303	Down	2.35e-05	TGVEG_223000	15.951	72.397	23.9	2	2	2	0.211	0.203	0.206	1.021	0.987	0.96	3.183	3.214	3.411
Cellular Component	GO:0008023	13	transcription elongation factor complex	0.205931	B9QJP2	RNA polymerase-associated protein RTF1 OS=Toxoplasma gondii (strain ATCC 50861 / VEG) OX=432359 GN=BN1205_103930 PE=4 SV=1	0.468	Down	0.000113156	BN1205_103930	84.758	7.7712	1.5	1	1	1	0.416	0.369	0.381	1.128	1.11	1.176	2.536	2.282	2.476
Cellular Component	GO:0008023	13	transcription elongation factor complex	0.205931	V4Z3V8	Paf1/RNA polymerase II complex component LEO1 OS=Toxoplasma gondii (strain ATCC 50861 / VEG) OX=432359 GN=TGVEG_216750 PE=4 SV=1	0.408	Down	0.00031135	TGVEG_216750	35.741	9.6335	3.4	1	1	1	0.327	0.34	0.306	1.198	1.106	0.993	2.504	2.785	2.785
Cellular Component	GO:0008023	13	transcription elongation factor complex	0.205931	B6KHH8	RNA polymerase II associated Paf1 complex component PAF1 OS=Toxoplasma gondii (strain ATCC 50861 / VEG) OX=432359 GN=BN1205_002160 PE=4 SV=1	0.512	Down	0.000153356	BN1205_002160	61.779	6.0659	1.7	1	1	1	0.508	0.468	0.439	1.092	1.202	1.099	2.113	2.285	2.235
Cellular Component	GO:0030127	13	COPII vesicle coat	0.349061	B6KKZ7	Protein transport protein SEC23 OS=Toxoplasma gondii (strain ATCC 50861 / VEG) OX=432359 GN=BN1205_084810 PE=3 SV=1	0.414	Down	0.000308471	BN1205_084810	87.609	38.93	7.8	5	8	5	0.197	0.18	0.136	1.128	1.046	1.035	2.878	2.383	2.49
Cellular Component	GO:0030127	13	COPII vesicle coat	0.349061	B9PS36	Putative transport protein Sec24 OS=Toxoplasma gondii (strain ATCC 50861 / VEG) OX=432359 GN=BN1205_027670 PE=4 SV=1	0.574	Down	0.000726549	BN1205_027670	108.03	49.629	8.8	6	7	6	0.526	0.454	0.62	1.131	1.057	1.089	2.088	1.776	1.847
Cellular Component	GO:0030880	6	RNA polymerase complex	0.121373	B9QJP2	RNA polymerase-associated protein RTF1 OS=Toxoplasma gondii (strain ATCC 50861 / VEG) OX=432359 GN=BN1205_103930 PE=4 SV=1	0.468	Down	0.000113156	BN1205_103930	84.758	7.7712	1.5	1	1	1	0.416	0.369	0.381	1.128	1.11	1.176	2.536	2.282	2.476
Cellular Component	GO:0030880	6	RNA polymerase complex	0.121373	V4Z3V8	Paf1/RNA polymerase II complex component LEO1 OS=Toxoplasma gondii (strain ATCC 50861 / VEG) OX=432359 GN=TGVEG_216750 PE=4 SV=1	0.408	Down	0.00031135	TGVEG_216750	35.741	9.6335	3.4	1	1	1	0.327	0.34	0.306	1.198	1.106	0.993	2.504	2.785	2.785
Cellular Component	GO:0030880	6	RNA polymerase complex	0.121373	B9PMD7	DNA-directed RNA polymerase subunit OS=Toxoplasma gondii (strain ATCC 50861 / VEG) OX=432359 GN=BN1205_066240 PE=3 SV=1	0.259	Down	2.73e-05	BN1205_066240	209.04	25.101	1.9	3	3	3	0.235	0.267	0.221	0.876	0.951	0.826	3.535	3.365	3.352
Cellular Component	GO:0030880	6	RNA polymerase complex	0.121373	B6KHH8	RNA polymerase II associated Paf1 complex component PAF1 OS=Toxoplasma gondii (strain ATCC 50861 / VEG) OX=432359 GN=BN1205_002160 PE=4 SV=1	0.512	Down	0.000153356	BN1205_002160	61.779	6.0659	1.7	1	1	1	0.508	0.468	0.439	1.092	1.202	1.099	2.113	2.285	2.235
Cellular Component	GO:0005875	10	microtubule associated complex	0.349061	A0A125YWN6	Dynein heavy chain OS=Toxoplasma gondii (strain ATCC 50861 / VEG) OX=432359 GN=TGVEG_294550 PE=4 SV=1	0.333	Down	0.000183896	TGVEG_294550	558.6	34.388	1.2	5	5	5	0.26	0.253	0.272	1.004	1.058	0.991	2.758	2.974	3.429
Cellular Component	GO:0005875	10	microtubule associated complex	0.349061	B9QHI3	Dynein light chain OS=Toxoplasma gondii (strain ATCC 50861 / VEG) OX=432359 GN=TGVEG_223000 PE=3 SV=1	0.303	Down	2.35e-05	TGVEG_223000	15.951	72.397	23.9	2	2	2	0.211	0.203	0.206	1.021	0.987	0.96	3.183	3.214	3.411
Cellular Component	GO:0016591	13	DNA-directed RNA polymerase II, holoenzyme	0.121373	B9QJP2	RNA polymerase-associated protein RTF1 OS=Toxoplasma gondii (strain ATCC 50861 / VEG) OX=432359 GN=BN1205_103930 PE=4 SV=1	0.468	Down	0.000113156	BN1205_103930	84.758	7.7712	1.5	1	1	1	0.416	0.369	0.381	1.128	1.11	1.176	2.536	2.282	2.476
Cellular Component	GO:0016591	13	DNA-directed RNA polymerase II, holoenzyme	0.121373	V4Z3V8	Paf1/RNA polymerase II complex component LEO1 OS=Toxoplasma gondii (strain ATCC 50861 / VEG) OX=432359 GN=TGVEG_216750 PE=4 SV=1	0.408	Down	0.00031135	TGVEG_216750	35.741	9.6335	3.4	1	1	1	0.327	0.34	0.306	1.198	1.106	0.993	2.504	2.785	2.785
Cellular Component	GO:0016591	13	DNA-directed RNA polymerase II, holoenzyme	0.121373	B9PMD7	DNA-directed RNA polymerase subunit OS=Toxoplasma gondii (strain ATCC 50861 / VEG) OX=432359 GN=BN1205_066240 PE=3 SV=1	0.259	Down	2.73e-05	BN1205_066240	209.04	25.101	1.9	3	3	3	0.235	0.267	0.221	0.876	0.951	0.826	3.535	3.365	3.352
Cellular Component	GO:0016591	13	DNA-directed RNA polymerase II, holoenzyme	0.121373	B6KHH8	RNA polymerase II associated Paf1 complex component PAF1 OS=Toxoplasma gondii (strain ATCC 50861 / VEG) OX=432359 GN=BN1205_002160 PE=4 SV=1	0.512	Down	0.000153356	BN1205_002160	61.779	6.0659	1.7	1	1	1	0.508	0.468	0.439	1.092	1.202	1.099	2.113	2.285	2.235
Cellular Component	GO:0000428	7	DNA-directed RNA polymerase complex	0.121373	B9QJP2	RNA polymerase-associated protein RTF1 OS=Toxoplasma gondii (strain ATCC 50861 / VEG) OX=432359 GN=BN1205_103930 PE=4 SV=1	0.468	Down	0.000113156	BN1205_103930	84.758	7.7712	1.5	1	1	1	0.416	0.369	0.381	1.128	1.11	1.176	2.536	2.282	2.476
Cellular Component	GO:0000428	7	DNA-directed RNA polymerase complex	0.121373	V4Z3V8	Paf1/RNA polymerase II complex component LEO1 OS=Toxoplasma gondii (strain ATCC 50861 / VEG) OX=432359 GN=TGVEG_216750 PE=4 SV=1	0.408	Down	0.00031135	TGVEG_216750	35.741	9.6335	3.4	1	1	1	0.327	0.34	0.306	1.198	1.106	0.993	2.504	2.785	2.785
Cellular Component	GO:0000428	7	DNA-directed RNA polymerase complex	0.121373	B9PMD7	DNA-directed RNA polymerase subunit OS=Toxoplasma gondii (strain ATCC 50861 / VEG) OX=432359 GN=BN1205_066240 PE=3 SV=1	0.259	Down	2.73e-05	BN1205_066240	209.04	25.101	1.9	3	3	3	0.235	0.267	0.221	0.876	0.951	0.826	3.535	3.365	3.352
Cellular Component	GO:0000428	7	DNA-directed RNA polymerase complex	0.121373	B6KHH8	RNA polymerase II associated Paf1 complex component PAF1 OS=Toxoplasma gondii (strain ATCC 50861 / VEG) OX=432359 GN=BN1205_002160 PE=4 SV=1	0.512	Down	0.000153356	BN1205_002160	61.779	6.0659	1.7	1	1	1	0.508	0.468	0.439	1.092	1.202	1.099	2.113	2.285	2.235
Biological Process	GO:0010564	6	regulation of cell cycle process	0.375504	B6K9B9	Serine/threonine specific protein phosphatase OS=Toxoplasma gondii (strain ATCC 50861 / VEG) OX=432359 GN=TGVEG_314430 PE=4 SV=1	0.518	Down	8.07e-05	TGVEG_314430	53.793	12.962	4.6	2	2	2	0.461	0.389	0.37	1.171	1.212	1.157	2.394	2.268	2.176
Biological Process	GO:0010564	6	regulation of cell cycle process	0.375504	B6KG46	Cactin OS=Toxoplasma gondii (strain ATCC 50861 / VEG) OX=432359 GN=CACTIN PE=1 SV=2	0.487	Down	8.07e-05	CACTIN	79.555	13.733	2.9	2	3	2	0.314	0.301	0.245	1.251	1.268	1.15	2.578	2.48	2.469
Biological Process	GO:0019430	9	removal of superoxide radicals	0.375504	A0A0F7VAX6	Iron-containing superoxide dismutase OS=Toxoplasma gondii (strain ATCC 50861 / VEG) OX=432359 GN=BN1205_101430 PE=4 SV=1	0.378	Down	2.54e-05	BN1205_101430	31.462	46.482	23	4	8	4	0.209	0.19	0.175	1.113	1.126	1.097	3.003	3.039	2.773
Biological Process	GO:0019430	9	removal of superoxide radicals	0.375504	A0A0F7V5R2	Superoxide dismutase OS=Toxoplasma gondii (strain ATCC 50861 / VEG) OX=432359 GN=BN1205_101410 PE=3 SV=1	0.33	Down	7.85e-05	BN1205_101410	22.55	72.829	26.4	4	6	4	0.147	0.146	0.107	1.144	1.091	1.004	3.406	3.274	3.148
Biological Process	GO:0072525	6	pyridine-containing compound biosynthetic process	0.375504	B6KP60	Nicotinate phosphoribosyltransferase OS=Toxoplasma gondii (strain ATCC 50861 / VEG) OX=432359 GN=BN1205_039850 PE=3 SV=1	0.404	Down	7.85e-05	BN1205_039850	65.58	30.221	5.8	2	3	2	0.367	0.329	0.381	1.121	1.084	0.997	2.673	2.588	2.671
Biological Process	GO:0072525	6	pyridine-containing compound biosynthetic process	0.375504	A0A125YYG1	"Ethylene inducible protein, putative OS=Toxoplasma gondii (strain ATCC 50861 / VEG) OX=432359 GN=BN1205_060090 PE=3 SV=1"	0.417	Down	2.79e-05	BN1205_060090	32.703	33.706	15.3	4	6	4	0.247	0.241	0.218	1.204	1.179	1.106	2.842	2.702	2.825
Biological Process	GO:0030001	7	metal ion transport	0.0524535	B6K8Q8	Ca2-ATPase OS=Toxoplasma gondii (strain ATCC 50861 / VEG) OX=432359 GN=BN1205_096110 PE=3 SV=1	0.412	Down	2.67e-05	BN1205_096110	199.14	40.008	3.3	3	3	3	0.306	0.308	0.222	1.176	1.141	1.074	2.697	2.751	2.782
Biological Process	GO:0030001	7	metal ion transport	0.0524535	B9QAP7	Ctr copper transporter domain-containing protein OS=Toxoplasma gondii (strain ATCC 50861 / VEG) OX=432359 GN=BN1205_072010 PE=4 SV=1	0.436	Down	2.52e-05	BN1205_072010	40.734	12.711	4.3	1	1	1	0.174	0.156	0.118	1.25	1.263	1.207	2.865	2.75	2.917
Biological Process	GO:0030001	7	metal ion transport	0.0524535	B9PJV3	Putative integral membrane protein OS=Toxoplasma gondii (strain ATCC 50861 / VEG) OX=432359 GN=BN1205_094970 PE=4 SV=1	0.352	Down	0.000373885	BN1205_094970	21.942	5.8126	8	1	1	1	0.332	0.515	0.413	1.076	0.977	0.852	2.995	2.59	2.663
Biological Process	GO:0030001	7	metal ion transport	0.0524535	B6KJD0	"Calcium-transporting ATPase, putative OS=Toxoplasma gondii (strain ATCC 50861 / VEG) OX=432359 GN=BN1205_025160 PE=3 SV=1"	0.37	Down	2.79e-05	BN1205_025160	118.88	158.45	16.9	14	16	13	0.306	0.281	0.238	1.062	1.098	1.031	3.021	2.861	2.743
Biological Process	GO:0030001	7	metal ion transport	0.0524535	B9QMJ0	"P-type Ca(2 )-ATPase, putative OS=Toxoplasma gondii (strain ATCC 50861 / VEG) OX=432359 GN=BN1205_029270 PE=3 SV=1"	0.323	Down	7.85e-05	BN1205_029270	144.62	67.67	8.1	8	10	8	0.18	0.154	0.136	1.112	1.071	1.02	3.528	3.046	3.353
Biological Process	GO:0030001	7	metal ion transport	0.0524535	V5BAH3	"Metal cation transporter, ZIP family protein OS=Toxoplasma gondii (strain ATCC 50861 / VEG) OX=432359 GN=BN1205_066590 PE=4 SV=1"	0.187	Down	7.85e-05	BN1205_066590	74.731	11.132	2.8	1	1	1	0.162	0.173	0.231	0.82	0.726	0.65	4.065	3.797	3.909
Biological Process	GO:0046033	11	AMP metabolic process	0.229835	A0A125YJ65	Adenylosuccinate lyase OS=Toxoplasma gondii (strain ATCC 50861 / VEG) OX=432359 GN=BN1205_049720 PE=3 SV=1	0.563	Down	0.00180957	BN1205_049720	55.274	25.405	11.6	4	4	4	0.361	0.286	0.272	1.338	1.34	1.202	2.574	2.097	2.216
Biological Process	GO:0046033	11	AMP metabolic process	0.229835	B6KHP6	Adenosine kinase OS=Toxoplasma gondii (strain ATCC 50861 / VEG) OX=432359 GN=BN1205_001110 PE=4 SV=1	0.318	Down	2.52e-05	BN1205_001110	49.957	16.934	9.5	3	3	3	0.32	0.304	0.272	1.031	1.007	0.936	3.163	3.128	3.051
Biological Process	GO:0046033	11	AMP metabolic process	0.229835	B9QP78	Adenylosuccinate synthetase OS=Toxoplasma gondii (strain ATCC 50861 / VEG) OX=432359 GN=BN1205_109530 PE=3 SV=1	0.316	Down	2.52e-05	BN1205_109530	50.661	37.329	10.7	5	6	5	0.291	0.306	0.293	0.985	0.949	0.902	3.082	2.867	3.035
Biological Process	GO:0048878	5	chemical homeostasis	0.375504	B9QEP9	Phosphotransferase OS=Toxoplasma gondii (strain ATCC 50861 / VEG) OX=432359 GN=BN1205_080890 PE=3 SV=1	0.26	Down	2.52e-05	BN1205_080890	51.467	60.456	16	7	11	7	0.259	0.199	0.213	0.874	0.941	0.863	3.593	3.297	3.397
Biological Process	GO:0048878	5	chemical homeostasis	0.375504	B9PJV3	Putative integral membrane protein OS=Toxoplasma gondii (strain ATCC 50861 / VEG) OX=432359 GN=BN1205_094970 PE=4 SV=1	0.352	Down	0.000373885	BN1205_094970	21.942	5.8126	8	1	1	1	0.332	0.515	0.413	1.076	0.977	0.852	2.995	2.59	2.663
Biological Process	GO:0009070	11	serine family amino acid biosynthetic process	0.229835	B9PR34	Bifunctional dihydrofolate reductase-thymidylate synthase OS=Toxoplasma gondii (strain ATCC 50861 / VEG) OX=432359 GN=TGVEG_249180 PE=3 SV=1	0.513	Down	0.000212178	TGVEG_249180	68.751	75.225	17.5	7	8	7	0.306	0.296	0.292	1.228	1.325	1.165	2.466	2.457	2.318
Biological Process	GO:0009070	11	serine family amino acid biosynthetic process	0.229835	B9PNE7	D-3-phosphoglycerate dehydrogenase OS=Toxoplasma gondii (strain ATCC 50861 / VEG) OX=432359 GN=BN1205_091750 PE=3 SV=1	0.579	Down	0.00143066	BN1205_091750	65.193	60.583	9.6	5	6	5	0.376	0.375	0.303	1.288	1.218	1.105	2.255	2.056	1.931
Biological Process	GO:0009070	11	serine family amino acid biosynthetic process	0.229835	V5AYL1	"Phosphoserine aminotransferase, putative OS=Toxoplasma gondii (strain ATCC 50861 / VEG) OX=432359 GN=BN1205_071060 PE=3 SV=1"	0.506	Down	0.000343713	BN1205_071060	52.742	37.935	10.6	4	4	4	0.279	0.259	0.225	1.276	1.329	1.184	2.622	2.56	2.313
Biological Process	GO:0006368	12	transcription elongation from RNA polymerase II promoter	0.229835	B9QJP2	RNA polymerase-associated protein RTF1 OS=Toxoplasma gondii (strain ATCC 50861 / VEG) OX=432359 GN=BN1205_103930 PE=4 SV=1	0.468	Down	0.000113156	BN1205_103930	84.758	7.7712	1.5	1	1	1	0.416	0.369	0.381	1.128	1.11	1.176	2.536	2.282	2.476
Biological Process	GO:0006368	12	transcription elongation from RNA polymerase II promoter	0.229835	V4Z3V8	Paf1/RNA polymerase II complex component LEO1 OS=Toxoplasma gondii (strain ATCC 50861 / VEG) OX=432359 GN=TGVEG_216750 PE=4 SV=1	0.408	Down	0.00031135	TGVEG_216750	35.741	9.6335	3.4	1	1	1	0.327	0.34	0.306	1.198	1.106	0.993	2.504	2.785	2.785
Biological Process	GO:0006368	12	transcription elongation from RNA polymerase II promoter	0.229835	B6KHH8	RNA polymerase II associated Paf1 complex component PAF1 OS=Toxoplasma gondii (strain ATCC 50861 / VEG) OX=432359 GN=BN1205_002160 PE=4 SV=1	0.512	Down	0.000153356	BN1205_002160	61.779	6.0659	1.7	1	1	1	0.508	0.468	0.439	1.092	1.202	1.099	2.113	2.285	2.235
Biological Process	GO:0046856	9	phosphatidylinositol dephosphorylation	0.375504	V4ZIW4	Endonuclease/exonuclease/phosphatase domain-containing protein OS=Toxoplasma gondii (strain ATCC 50861 / VEG) OX=432359 GN=BN1205_082670 PE=4 SV=1	0.352	Down	2.29e-05	BN1205_082670	91.329	9.6198	1.3	1	1	1	0.389	0.41	0.431	0.997	0.97	0.945	2.802	2.772	2.7
Biological Process	GO:0046856	9	phosphatidylinositol dephosphorylation	0.375504	A0A0F7UTP3	Endonuclease/exonuclease/phosphatase domain-containing protein OS=Toxoplasma gondii (strain ATCC 50861 / VEG) OX=432359 GN=BN1205_014710 PE=4 SV=1	0.394	Down	0.000539731	BN1205_014710	76.226	5.9601	1.9	1	2	1	0.438	0.409	0.421	0.971	1.139	0.965	2.917	2.465	2.417
Biological Process	GO:0070838	8	divalent metal ion transport	0.140565	B6K8Q8	Ca2-ATPase OS=Toxoplasma gondii (strain ATCC 50861 / VEG) OX=432359 GN=BN1205_096110 PE=3 SV=1	0.412	Down	2.67e-05	BN1205_096110	199.14	40.008	3.3	3	3	3	0.306	0.308	0.222	1.176	1.141	1.074	2.697	2.751	2.782
Biological Process	GO:0070838	8	divalent metal ion transport	0.140565	B9PJV3	Putative integral membrane protein OS=Toxoplasma gondii (strain ATCC 50861 / VEG) OX=432359 GN=BN1205_094970 PE=4 SV=1	0.352	Down	0.000373885	BN1205_094970	21.942	5.8126	8	1	1	1	0.332	0.515	0.413	1.076	0.977	0.852	2.995	2.59	2.663
Biological Process	GO:0070838	8	divalent metal ion transport	0.140565	B6KJD0	"Calcium-transporting ATPase, putative OS=Toxoplasma gondii (strain ATCC 50861 / VEG) OX=432359 GN=BN1205_025160 PE=3 SV=1"	0.37	Down	2.79e-05	BN1205_025160	118.88	158.45	16.9	14	16	13	0.306	0.281	0.238	1.062	1.098	1.031	3.021	2.861	2.743
Biological Process	GO:0070838	8	divalent metal ion transport	0.140565	B9QMJ0	"P-type Ca(2 )-ATPase, putative OS=Toxoplasma gondii (strain ATCC 50861 / VEG) OX=432359 GN=BN1205_029270 PE=3 SV=1"	0.323	Down	7.85e-05	BN1205_029270	144.62	67.67	8.1	8	10	8	0.18	0.154	0.136	1.112	1.071	1.02	3.528	3.046	3.353
Biological Process	GO:0071586	8	CAAX-box protein processing	0.375504	V4YPG9	CAAX prenyl protease (Fragment) OS=Toxoplasma gondii (strain ATCC 50861 / VEG) OX=432359 GN=TGVEG_221170B PE=3 SV=1	0.37	Down	0.000420587	TGVEG_221170B	23.207	6.6331	5.5	1	1	1	0.231	0.23	0.244	1.155	1.092	1.032	3.321	2.948	2.587
Biological Process	GO:0071586	8	CAAX-box protein processing	0.375504	V5B2X9	CAAX metallo endopeptidase (Fragment) OS=Toxoplasma gondii (strain ATCC 50861 / VEG) OX=432359 GN=TGVEG_221170A PE=4 SV=1	0.298	Down	2.73e-05	TGVEG_221170A	26.228	14.772	9.1	2	3	2	0.189	0.145	0.139	1.039	1.003	0.965	3.501	3.451	3.145
Biological Process	GO:0048869	4	cellular developmental process	0.375504	B9PJM1	Adenylyl cyclase associated protein OS=Toxoplasma gondii (strain ATCC 50861 / VEG) OX=432359 GN=BN1205_094110 PE=4 SV=1	0.374	Down	0.000649309	BN1205_094110	22.483	65.301	44.8	7	10	7	0.196	0.194	0.184	1.161	1.098	0.903	2.838	2.577	3.046
Biological Process	GO:0048869	4	cellular developmental process	0.375504	B6KG46	Cactin OS=Toxoplasma gondii (strain ATCC 50861 / VEG) OX=432359 GN=CACTIN PE=1 SV=2	0.487	Down	8.07e-05	CACTIN	79.555	13.733	2.9	2	3	2	0.314	0.301	0.245	1.251	1.268	1.15	2.578	2.48	2.469
Biological Process	GO:0051726	5	regulation of cell cycle	0.375504	B6K9B9	Serine/threonine specific protein phosphatase OS=Toxoplasma gondii (strain ATCC 50861 / VEG) OX=432359 GN=TGVEG_314430 PE=4 SV=1	0.518	Down	8.07e-05	TGVEG_314430	53.793	12.962	4.6	2	2	2	0.461	0.389	0.37	1.171	1.212	1.157	2.394	2.268	2.176
Biological Process	GO:0051726	5	regulation of cell cycle	0.375504	B6KG46	Cactin OS=Toxoplasma gondii (strain ATCC 50861 / VEG) OX=432359 GN=CACTIN PE=1 SV=2	0.487	Down	8.07e-05	CACTIN	79.555	13.733	2.9	2	3	2	0.314	0.301	0.245	1.251	1.268	1.15	2.578	2.48	2.469
Biological Process	GO:0071450	7	cellular response to oxygen radical	0.375504	A0A0F7VAX6	Iron-containing superoxide dismutase OS=Toxoplasma gondii (strain ATCC 50861 / VEG) OX=432359 GN=BN1205_101430 PE=4 SV=1	0.378	Down	2.54e-05	BN1205_101430	31.462	46.482	23	4	8	4	0.209	0.19	0.175	1.113	1.126	1.097	3.003	3.039	2.773
Biological Process	GO:0071450	7	cellular response to oxygen radical	0.375504	A0A0F7V5R2	Superoxide dismutase OS=Toxoplasma gondii (strain ATCC 50861 / VEG) OX=432359 GN=BN1205_101410 PE=3 SV=1	0.33	Down	7.85e-05	BN1205_101410	22.55	72.829	26.4	4	6	4	0.147	0.146	0.107	1.144	1.091	1.004	3.406	3.274	3.148
Biological Process	GO:0046839	7	phospholipid dephosphorylation	0.375504	V4ZIW4	Endonuclease/exonuclease/phosphatase domain-containing protein OS=Toxoplasma gondii (strain ATCC 50861 / VEG) OX=432359 GN=BN1205_082670 PE=4 SV=1	0.352	Down	2.29e-05	BN1205_082670	91.329	9.6198	1.3	1	1	1	0.389	0.41	0.431	0.997	0.97	0.945	2.802	2.772	2.7
Biological Process	GO:0046839	7	phospholipid dephosphorylation	0.375504	A0A0F7UTP3	Endonuclease/exonuclease/phosphatase domain-containing protein OS=Toxoplasma gondii (strain ATCC 50861 / VEG) OX=432359 GN=BN1205_014710 PE=4 SV=1	0.394	Down	0.000539731	BN1205_014710	76.226	5.9601	1.9	1	2	1	0.438	0.409	0.421	0.971	1.139	0.965	2.917	2.465	2.417
Biological Process	GO:0009219	11	pyrimidine deoxyribonucleotide metabolic process	0.229835	B9PR34	Bifunctional dihydrofolate reductase-thymidylate synthase OS=Toxoplasma gondii (strain ATCC 50861 / VEG) OX=432359 GN=TGVEG_249180 PE=3 SV=1	0.513	Down	0.000212178	TGVEG_249180	68.751	75.225	17.5	7	8	7	0.306	0.296	0.292	1.228	1.325	1.165	2.466	2.457	2.318
Biological Process	GO:0009219	11	pyrimidine deoxyribonucleotide metabolic process	0.229835	B6KK00	"Deoxyuridine 5'-triphosphate nucleotidohydrolase, putative OS=Toxoplasma gondii (strain ATCC 50861 / VEG) OX=432359 GN=BN1205_022400 PE=4 SV=1"	0.258	Down	2.67e-05	BN1205_022400	18.161	8.8964	10.6	1	2	1	0.507	0.532	0.514	0.742	0.798	0.743	3.137	2.949	2.767
Biological Process	GO:0009219	11	pyrimidine deoxyribonucleotide metabolic process	0.229835	B9Q3B9	"Thymidylate kinase, putative OS=Toxoplasma gondii (strain ATCC 50861 / VEG) OX=432359 GN=BN1205_050860 PE=3 SV=1"	0.556	Down	0.000153356	BN1205_050860	30.171	20.045	11	2	2	2	0.822	0.832	0.727	0.911	0.983	0.991	1.756	1.775	1.659
Biological Process	GO:0000305	6	response to oxygen radical	0.375504	A0A0F7VAX6	Iron-containing superoxide dismutase OS=Toxoplasma gondii (strain ATCC 50861 / VEG) OX=432359 GN=BN1205_101430 PE=4 SV=1	0.378	Down	2.54e-05	BN1205_101430	31.462	46.482	23	4	8	4	0.209	0.19	0.175	1.113	1.126	1.097	3.003	3.039	2.773
Biological Process	GO:0000305	6	response to oxygen radical	0.375504	A0A0F7V5R2	Superoxide dismutase OS=Toxoplasma gondii (strain ATCC 50861 / VEG) OX=432359 GN=BN1205_101410 PE=3 SV=1	0.33	Down	7.85e-05	BN1205_101410	22.55	72.829	26.4	4	6	4	0.147	0.146	0.107	1.144	1.091	1.004	3.406	3.274	3.148
Biological Process	GO:0043549	9	regulation of kinase activity	0.140565	B9PID4	Casein kinase II subunit beta OS=Toxoplasma gondii (strain ATCC 50861 / VEG) OX=432359 GN=BN1205_019920 PE=3 SV=1	0.621	Down	0.00249005	BN1205_019920	39.721	41.747	12.7	4	4	4	0.327	0.314	0.286	1.257	1.396	1.27	2.316	1.911	2.086
Biological Process	GO:0043549	9	regulation of kinase activity	0.140565	B9Q595	Casein kinase II subunit beta OS=Toxoplasma gondii (strain ATCC 50861 / VEG) OX=432359 GN=BN1205_015820 PE=3 SV=1	0.398	Down	7.85e-05	BN1205_015820	34.174	36.054	10.8	2	3	2	0.191	0.179	0.215	1.156	1.103	1.089	2.837	2.652	2.929
Biological Process	GO:0043549	9	regulation of kinase activity	0.140565	A0A0F7UX84	Putative GCN1 OS=Toxoplasma gondii (strain ATCC 50861 / VEG) OX=432359 GN=BN1205_024090 PE=4 SV=1	0.404	Down	0.000153104	BN1205_024090	362.62	69.596	4.1	11	11	11	0.487	0.5	0.43	1.079	0.987	1.057	2.689	2.356	2.68
Biological Process	GO:0043549	9	regulation of kinase activity	0.140565	A0A0F7UTU3	"cAMP-dependent protein kinase regulatory subunit, putative OS=Toxoplasma gondii (strain ATCC 50861 / VEG) OX=432359 GN=BN1205_089740 PE=4 SV=1"	0.455	Down	0.00223929	BN1205_089740	42.796	61.099	21.6	7	10	7	0.314	0.337	0.245	1.158	1.174	1.166	2.676	2.608	2.408
Biological Process	GO:0016571	10	histone methylation	0.229835	B6K916	MORN repeat-containing protein OS=Toxoplasma gondii (strain ATCC 50861 / VEG) OX=432359 GN=BN1205_097320 PE=4 SV=1	0.446	Down	0.000153356	BN1205_097320	46.012	16.343	6.5	2	3	2	0.344	0.284	0.281	1.221	1.189	1.076	2.486	2.616	2.715
Biological Process	GO:0016571	10	histone methylation	0.229835	A0A0F7VBC6	Membrane occupation and recognition nexus protein MORN1 OS=Toxoplasma gondii (strain ATCC 50861 / VEG) OX=432359 GN=BN1205_094520 PE=4 SV=1	0.621	Down	0.00173967	BN1205_094520	40.889	108.57	28.7	8	10	8	0.288	0.274	0.213	1.38	1.528	1.268	2.323	2.143	2.254
Biological Process	GO:0016571	10	histone methylation	0.229835	B6KGM6	"MORN repeat protein, putative OS=Toxoplasma gondii (strain ATCC 50861 / VEG) OX=432359 GN=BN1205_006190 PE=4 SV=1"	0.299	Down	2.35e-05	BN1205_006190	31.258	25.114	9.9	2	2	2	0.408	0.378	0.379	0.915	0.906	0.865	3.119	2.923	2.943
Biological Process	GO:0043173	10	nucleotide salvage	0.375504	B6KP60	Nicotinate phosphoribosyltransferase OS=Toxoplasma gondii (strain ATCC 50861 / VEG) OX=432359 GN=BN1205_039850 PE=3 SV=1	0.404	Down	7.85e-05	BN1205_039850	65.58	30.221	5.8	2	3	2	0.367	0.329	0.381	1.121	1.084	0.997	2.673	2.588	2.671
Biological Process	GO:0043173	10	nucleotide salvage	0.375504	V4ZET5	AMP deaminase OS=Toxoplasma gondii (strain ATCC 50861 / VEG) OX=432359 GN=BN1205_062920 PE=4 SV=1	0.421	Down	7.85e-05	BN1205_062920	129.11	16.709	1.6	2	2	2	0.279	0.247	0.249	1.204	1.166	1.097	2.855	2.679	2.703
Biological Process	GO:0034968	11	histone lysine methylation	0.229835	B6K916	MORN repeat-containing protein OS=Toxoplasma gondii (strain ATCC 50861 / VEG) OX=432359 GN=BN1205_097320 PE=4 SV=1	0.446	Down	0.000153356	BN1205_097320	46.012	16.343	6.5	2	3	2	0.344	0.284	0.281	1.221	1.189	1.076	2.486	2.616	2.715
Biological Process	GO:0034968	11	histone lysine methylation	0.229835	A0A0F7VBC6	Membrane occupation and recognition nexus protein MORN1 OS=Toxoplasma gondii (strain ATCC 50861 / VEG) OX=432359 GN=BN1205_094520 PE=4 SV=1	0.621	Down	0.00173967	BN1205_094520	40.889	108.57	28.7	8	10	8	0.288	0.274	0.213	1.38	1.528	1.268	2.323	2.143	2.254
Biological Process	GO:0034968	11	histone lysine methylation	0.229835	B6KGM6	"MORN repeat protein, putative OS=Toxoplasma gondii (strain ATCC 50861 / VEG) OX=432359 GN=BN1205_006190 PE=4 SV=1"	0.299	Down	2.35e-05	BN1205_006190	31.258	25.114	9.9	2	2	2	0.408	0.378	0.379	0.915	0.906	0.865	3.119	2.923	2.943
Biological Process	GO:1901701	5	cellular response to oxygen-containing compound	0.375504	A0A0F7VAX6	Iron-containing superoxide dismutase OS=Toxoplasma gondii (strain ATCC 50861 / VEG) OX=432359 GN=BN1205_101430 PE=4 SV=1	0.378	Down	2.54e-05	BN1205_101430	31.462	46.482	23	4	8	4	0.209	0.19	0.175	1.113	1.126	1.097	3.003	3.039	2.773
Biological Process	GO:1901701	5	cellular response to oxygen-containing compound	0.375504	A0A0F7V5R2	Superoxide dismutase OS=Toxoplasma gondii (strain ATCC 50861 / VEG) OX=432359 GN=BN1205_101410 PE=3 SV=1	0.33	Down	7.85e-05	BN1205_101410	22.55	72.829	26.4	4	6	4	0.147	0.146	0.107	1.144	1.091	1.004	3.406	3.274	3.148
Biological Process	GO:0006366	11	transcription from RNA polymerase II promoter	0.140565	B9QJP2	RNA polymerase-associated protein RTF1 OS=Toxoplasma gondii (strain ATCC 50861 / VEG) OX=432359 GN=BN1205_103930 PE=4 SV=1	0.468	Down	0.000113156	BN1205_103930	84.758	7.7712	1.5	1	1	1	0.416	0.369	0.381	1.128	1.11	1.176	2.536	2.282	2.476
Biological Process	GO:0006366	11	transcription from RNA polymerase II promoter	0.140565	V4Z3V8	Paf1/RNA polymerase II complex component LEO1 OS=Toxoplasma gondii (strain ATCC 50861 / VEG) OX=432359 GN=TGVEG_216750 PE=4 SV=1	0.408	Down	0.00031135	TGVEG_216750	35.741	9.6335	3.4	1	1	1	0.327	0.34	0.306	1.198	1.106	0.993	2.504	2.785	2.785
Biological Process	GO:0006366	11	transcription from RNA polymerase II promoter	0.140565	B9PMD7	DNA-directed RNA polymerase subunit OS=Toxoplasma gondii (strain ATCC 50861 / VEG) OX=432359 GN=BN1205_066240 PE=3 SV=1	0.259	Down	2.73e-05	BN1205_066240	209.04	25.101	1.9	3	3	3	0.235	0.267	0.221	0.876	0.951	0.826	3.535	3.365	3.352
Biological Process	GO:0006366	11	transcription from RNA polymerase II promoter	0.140565	B6KHH8	RNA polymerase II associated Paf1 complex component PAF1 OS=Toxoplasma gondii (strain ATCC 50861 / VEG) OX=432359 GN=BN1205_002160 PE=4 SV=1	0.512	Down	0.000153356	BN1205_002160	61.779	6.0659	1.7	1	1	1	0.508	0.468	0.439	1.092	1.202	1.099	2.113	2.285	2.235
Biological Process	GO:0006002	6	fructose 6-phosphate metabolic process	0.375504	B6KFH7	Probable ATP-dependent 6-phosphofructokinase OS=Toxoplasma gondii (strain ATCC 50861 / VEG) OX=432359 GN=BN1205_090400 PE=3 SV=1	0.2	Down	2.29e-05	BN1205_090400	154.69	15.127	1.7	2	2	2	0.241	0.31	0.23	0.748	0.758	0.717	3.867	3.553	3.688
Biological Process	GO:0006002	6	fructose 6-phosphate metabolic process	0.375504	B9Q857	Pyrophosphate--fructose 6-phosphate 1-phosphotransferase OS=Toxoplasma gondii (strain ATCC 50861 / VEG) OX=432359 GN=BN1205_067980 PE=3 SV=1	0.344	Down	2.79e-05	BN1205_067980	131.36	210.16	22.9	22	34	22	0.212	0.215	0.158	1.075	1.011	0.974	3.081	2.936	2.866
Biological Process	GO:0009894	5	regulation of catabolic process	0.229835	V4Z4C9	Proteasome 26S regulatory subunit (Fragment) OS=Toxoplasma gondii (strain ATCC 50861 / VEG) OX=432359 GN=TGVEG_313410A PE=4 SV=1	0.342	Down	0.000188271	TGVEG_313410A	61.844	37.661	11.9	6	6	6	0.267	0.246	0.197	1.039	1.027	0.93	2.996	3.155	2.607
Biological Process	GO:0009894	5	regulation of catabolic process	0.229835	B9PT66	PCI domain-containing protein OS=Toxoplasma gondii (strain ATCC 50861 / VEG) OX=432359 GN=TGVEG_292220 PE=4 SV=1	0.483	Down	8.07e-05	TGVEG_292220	61.638	58.237	17.3	7	10	7	0.271	0.306	0.198	1.162	1.22	1.091	2.446	2.385	2.355
Biological Process	GO:0009894	5	regulation of catabolic process	0.229835	V4ZSW2	Proteasome 26S regulatory subunit (Fragment) OS=Toxoplasma gondii (strain ATCC 50861 / VEG) OX=432359 GN=TGVEG_313410B PE=4 SV=1	0.188	Down	8.07e-05	TGVEG_313410B	55.882	34.116	9.4	3	3	3	0.352	0.284	0.316	0.658	0.775	0.631	3.885	3.758	3.334
Biological Process	GO:0000302	5	response to reactive oxygen species	0.375504	A0A0F7VAX6	Iron-containing superoxide dismutase OS=Toxoplasma gondii (strain ATCC 50861 / VEG) OX=432359 GN=BN1205_101430 PE=4 SV=1	0.378	Down	2.54e-05	BN1205_101430	31.462	46.482	23	4	8	4	0.209	0.19	0.175	1.113	1.126	1.097	3.003	3.039	2.773
Biological Process	GO:0000302	5	response to reactive oxygen species	0.375504	A0A0F7V5R2	Superoxide dismutase OS=Toxoplasma gondii (strain ATCC 50861 / VEG) OX=432359 GN=BN1205_101410 PE=3 SV=1	0.33	Down	7.85e-05	BN1205_101410	22.55	72.829	26.4	4	6	4	0.147	0.146	0.107	1.144	1.091	1.004	3.406	3.274	3.148
Biological Process	GO:0007264	7	small GTPase mediated signal transduction	0.0152787	B9PUM5	Rab GDP dissociation inhibitor OS=Toxoplasma gondii (strain ATCC 50861 / VEG) OX=432359 GN=BN1205_047060 PE=3 SV=1	0.336	Down	8.07e-05	BN1205_047060	51.021	36.625	11	3	4	3	0.172	0.203	0.146	1.14	1.028	1.026	3.306	2.943	3.269
Biological Process	GO:0007264	7	small GTPase mediated signal transduction	0.0152787	B9PK50	Putative small GTPase Rab2 OS=Toxoplasma gondii (strain ATCC 50861 / VEG) OX=432359 GN=BN1205_096060 PE=4 SV=1	0.402	Down	2.48e-05	BN1205_096060	24.209	22.378	39.7	7	10	3	0.326	0.326	0.321	1.105	1.106	1.059	2.716	2.786	2.629
Biological Process	GO:0007264	7	small GTPase mediated signal transduction	0.0152787	B6K906	Rab18/RabC-family small GTPase OS=Toxoplasma gondii (strain ATCC 50861 / VEG) OX=432359 GN=BN1205_097220 PE=4 SV=1	0.501	Down	0.00973825	BN1205_097220	23.481	10.279	19.3	3	6	1	0.55	0.55	0.329	1.269	0.83	1.265	2.371	2.108	2.234
Biological Process	GO:0007264	7	small GTPase mediated signal transduction	0.0152787	B9QP57	Rab 5 OS=Toxoplasma gondii (strain ATCC 50861 / VEG) OX=432359 GN=BN1205_109320 PE=4 SV=1	0.288	Down	2.5e-05	BN1205_109320	26.489	19.551	14.5	3	4	3	0.372	0.386	0.405	0.903	0.876	0.846	3.164	3.064	2.891
Biological Process	GO:0007264	7	small GTPase mediated signal transduction	0.0152787	V5B319	ADP ribosylation factor 1 OS=Toxoplasma gondii (strain ATCC 50861 / VEG) OX=432359 GN=BN1205_055320 PE=3 SV=1	0.301	Down	7.85e-05	BN1205_055320	21.062	8.3299	21.9	3	4	1	0.144	0.129	0.088	1.112	1.042	0.93	3.478	3.393	3.377
Biological Process	GO:0007264	7	small GTPase mediated signal transduction	0.0152787	A0A0F7V4D1	RAB6 protein OS=Toxoplasma gondii (strain ATCC 50861 / VEG) OX=432359 GN=BN1205_094540 PE=4 SV=1	0.531	Down	7.85e-05	BN1205_094540	23.471	13.79	22.5	4	8	2	0.345	0.328	0.312	1.239	1.232	1.258	2.321	2.44	2.258
Biological Process	GO:0007264	7	small GTPase mediated signal transduction	0.0152787	A0A125YFT6	Rab1 protein OS=Toxoplasma gondii (strain ATCC 50861 / VEG) OX=432359 GN=BN1205_076430 PE=4 SV=1	0.403	Down	0.000150759	BN1205_076430	23.872	32.325	25.5	5	6	4	0.297	0.299	0.254	1.11	1.192	1.128	3.089	2.787	2.644
Biological Process	GO:0007264	7	small GTPase mediated signal transduction	0.0152787	B6KHC8	Ras family domain-containing protein OS=Toxoplasma gondii (strain ATCC 50861 / VEG) OX=432359 GN=BN1205_002720 PE=4 SV=1	0.334	Down	2.73e-05	BN1205_002720	82.3	55.642	4.8	2	2	2	0.471	0.665	0.528	0.901	0.895	0.808	2.588	2.646	2.569
Biological Process	GO:0007264	7	small GTPase mediated signal transduction	0.0152787	A0A0F7V7A6	Ras family domain-containing protein OS=Toxoplasma gondii (strain ATCC 50861 / VEG) OX=432359 GN=BN1205_083440 PE=4 SV=1	0.567	Down	2.67e-05	BN1205_083440	24.996	50.619	39.7	8	11	6	0.171	0.237	0.161	1.333	1.273	1.344	2.352	2.302	2.309
Biological Process	GO:0007264	7	small GTPase mediated signal transduction	0.0152787	A0A0F7UVJ8	"Rab 11b, putative OS=Toxoplasma gondii (strain ATCC 50861 / VEG) OX=432359 GN=BN1205_011530 PE=4 SV=1"	0.464	Down	0.000180151	BN1205_011530	24.857	17.858	18.6	4	5	3	0.297	0.294	0.258	1.208	1.257	1.124	2.719	2.58	2.435
Biological Process	GO:0007264	7	small GTPase mediated signal transduction	0.0152787	B6KHB1	GTPase RAB7 OS=Toxoplasma gondii (strain ATCC 50861 / VEG) OX=432359 GN=TGVEG_248880 PE=4 SV=1	0.26	Down	0.000272954	TGVEG_248880	47.712	30.789	15	5	8	2	0.194	0.213	0.181	1.022	0.932	0.815	3.958	3.52	3.157
Biological Process	GO:0007264	7	small GTPase mediated signal transduction	0.0152787	V4ZB03	Putative small GTP binding protein rab1a (Fragment) OS=Toxoplasma gondii (strain ATCC 50861 / VEG) OX=432359 GN=TGVEG_214770 PE=4 SV=1	0.294	Down	0.00011834	TGVEG_214770	22.231	44.078	29.9	5	9	4	0.211	0.207	0.17	0.981	1.066	0.862	3.36	3.186	3.353
Biological Process	GO:0007346	6	regulation of mitotic cell cycle	0.375504	B6K9B9	Serine/threonine specific protein phosphatase OS=Toxoplasma gondii (strain ATCC 50861 / VEG) OX=432359 GN=TGVEG_314430 PE=4 SV=1	0.518	Down	8.07e-05	TGVEG_314430	53.793	12.962	4.6	2	2	2	0.461	0.389	0.37	1.171	1.212	1.157	2.394	2.268	2.176
Biological Process	GO:0007346	6	regulation of mitotic cell cycle	0.375504	B6KG46	Cactin OS=Toxoplasma gondii (strain ATCC 50861 / VEG) OX=432359 GN=CACTIN PE=1 SV=2	0.487	Down	8.07e-05	CACTIN	79.555	13.733	2.9	2	3	2	0.314	0.301	0.245	1.251	1.268	1.15	2.578	2.48	2.469
Biological Process	GO:0031399	8	regulation of protein modification process	0.140565	B9PID4	Casein kinase II subunit beta OS=Toxoplasma gondii (strain ATCC 50861 / VEG) OX=432359 GN=BN1205_019920 PE=3 SV=1	0.621	Down	0.00249005	BN1205_019920	39.721	41.747	12.7	4	4	4	0.327	0.314	0.286	1.257	1.396	1.27	2.316	1.911	2.086
Biological Process	GO:0031399	8	regulation of protein modification process	0.140565	B9Q595	Casein kinase II subunit beta OS=Toxoplasma gondii (strain ATCC 50861 / VEG) OX=432359 GN=BN1205_015820 PE=3 SV=1	0.398	Down	7.85e-05	BN1205_015820	34.174	36.054	10.8	2	3	2	0.191	0.179	0.215	1.156	1.103	1.089	2.837	2.652	2.929
Biological Process	GO:0031399	8	regulation of protein modification process	0.140565	A0A0F7UX84	Putative GCN1 OS=Toxoplasma gondii (strain ATCC 50861 / VEG) OX=432359 GN=BN1205_024090 PE=4 SV=1	0.404	Down	0.000153104	BN1205_024090	362.62	69.596	4.1	11	11	11	0.487	0.5	0.43	1.079	0.987	1.057	2.689	2.356	2.68
Biological Process	GO:0031399	8	regulation of protein modification process	0.140565	A0A0F7UTU3	"cAMP-dependent protein kinase regulatory subunit, putative OS=Toxoplasma gondii (strain ATCC 50861 / VEG) OX=432359 GN=BN1205_089740 PE=4 SV=1"	0.455	Down	0.00223929	BN1205_089740	42.796	61.099	21.6	7	10	7	0.314	0.337	0.245	1.158	1.174	1.166	2.676	2.608	2.408
Biological Process	GO:1901987	7	regulation of cell cycle phase transition	0.375504	B6K9B9	Serine/threonine specific protein phosphatase OS=Toxoplasma gondii (strain ATCC 50861 / VEG) OX=432359 GN=TGVEG_314430 PE=4 SV=1	0.518	Down	8.07e-05	TGVEG_314430	53.793	12.962	4.6	2	2	2	0.461	0.389	0.37	1.171	1.212	1.157	2.394	2.268	2.176
Biological Process	GO:1901987	7	regulation of cell cycle phase transition	0.375504	B6KG46	Cactin OS=Toxoplasma gondii (strain ATCC 50861 / VEG) OX=432359 GN=CACTIN PE=1 SV=2	0.487	Down	8.07e-05	CACTIN	79.555	13.733	2.9	2	3	2	0.314	0.301	0.245	1.251	1.268	1.15	2.578	2.48	2.469
Biological Process	GO:0051338	5	regulation of transferase activity	0.140565	B9PID4	Casein kinase II subunit beta OS=Toxoplasma gondii (strain ATCC 50861 / VEG) OX=432359 GN=BN1205_019920 PE=3 SV=1	0.621	Down	0.00249005	BN1205_019920	39.721	41.747	12.7	4	4	4	0.327	0.314	0.286	1.257	1.396	1.27	2.316	1.911	2.086
Biological Process	GO:0051338	5	regulation of transferase activity	0.140565	B9Q595	Casein kinase II subunit beta OS=Toxoplasma gondii (strain ATCC 50861 / VEG) OX=432359 GN=BN1205_015820 PE=3 SV=1	0.398	Down	7.85e-05	BN1205_015820	34.174	36.054	10.8	2	3	2	0.191	0.179	0.215	1.156	1.103	1.089	2.837	2.652	2.929
Biological Process	GO:0051338	5	regulation of transferase activity	0.140565	A0A0F7UX84	Putative GCN1 OS=Toxoplasma gondii (strain ATCC 50861 / VEG) OX=432359 GN=BN1205_024090 PE=4 SV=1	0.404	Down	0.000153104	BN1205_024090	362.62	69.596	4.1	11	11	11	0.487	0.5	0.43	1.079	0.987	1.057	2.689	2.356	2.68
Biological Process	GO:0051338	5	regulation of transferase activity	0.140565	A0A0F7UTU3	"cAMP-dependent protein kinase regulatory subunit, putative OS=Toxoplasma gondii (strain ATCC 50861 / VEG) OX=432359 GN=BN1205_089740 PE=4 SV=1"	0.455	Down	0.00223929	BN1205_089740	42.796	61.099	21.6	7	10	7	0.314	0.337	0.245	1.158	1.174	1.166	2.676	2.608	2.408
Biological Process	GO:1901136	5	carbohydrate derivative catabolic process	0.229835	A0A125YN60	Cytidine and deoxycytidylate deaminase zinc-binding region domain-containing protein OS=Toxoplasma gondii (strain ATCC 50861 / VEG) OX=432359 GN=BN1205_091960 PE=4 SV=1	0.387	Down	7.85e-05	BN1205_091960	47.343	41.689	4	1	1	1	0.342	0.349	0.319	1.034	1.08	1.064	2.607	2.955	2.647
Biological Process	GO:1901136	5	carbohydrate derivative catabolic process	0.229835	B9PY66	"Chitinase class I, putative OS=Toxoplasma gondii (strain ATCC 50861 / VEG) OX=432359 GN=BN1205_014020 PE=4 SV=1"	0.61	Down	2.52e-05	BN1205_014020	74.942	10.98	1.5	1	1	1	0.425	0.376	0.324	1.278	1.302	1.285	2.063	2.116	2.158
Biological Process	GO:1901136	5	carbohydrate derivative catabolic process	0.229835	V4ZBD9	Adenosylhomocysteinase OS=Toxoplasma gondii (strain ATCC 50861 / VEG) OX=432359 GN=TGVEG_225050 PE=3 SV=1	0.527	Down	7.85e-05	TGVEG_225050	64.084	91.614	18.4	10	22	10	0.27	0.208	0.179	1.327	1.35	1.279	2.515	2.586	2.401
Biological Process	GO:0000303	7	response to superoxide	0.375504	A0A0F7VAX6	Iron-containing superoxide dismutase OS=Toxoplasma gondii (strain ATCC 50861 / VEG) OX=432359 GN=BN1205_101430 PE=4 SV=1	0.378	Down	2.54e-05	BN1205_101430	31.462	46.482	23	4	8	4	0.209	0.19	0.175	1.113	1.126	1.097	3.003	3.039	2.773
Biological Process	GO:0000303	7	response to superoxide	0.375504	A0A0F7V5R2	Superoxide dismutase OS=Toxoplasma gondii (strain ATCC 50861 / VEG) OX=432359 GN=BN1205_101410 PE=3 SV=1	0.33	Down	7.85e-05	BN1205_101410	22.55	72.829	26.4	4	6	4	0.147	0.146	0.107	1.144	1.091	1.004	3.406	3.274	3.148
Biological Process	GO:0061615	14	glycolytic process through fructose-6-phosphate	0.375504	B6KFH7	Probable ATP-dependent 6-phosphofructokinase OS=Toxoplasma gondii (strain ATCC 50861 / VEG) OX=432359 GN=BN1205_090400 PE=3 SV=1	0.2	Down	2.29e-05	BN1205_090400	154.69	15.127	1.7	2	2	2	0.241	0.31	0.23	0.748	0.758	0.717	3.867	3.553	3.688
Biological Process	GO:0061615	14	glycolytic process through fructose-6-phosphate	0.375504	B9Q857	Pyrophosphate--fructose 6-phosphate 1-phosphotransferase OS=Toxoplasma gondii (strain ATCC 50861 / VEG) OX=432359 GN=BN1205_067980 PE=3 SV=1	0.344	Down	2.79e-05	BN1205_067980	131.36	210.16	22.9	22	34	22	0.212	0.215	0.158	1.075	1.011	0.974	3.081	2.936	2.866
Biological Process	GO:0006432	12	phenylalanyl-tRNA aminoacylation	0.375504	A0A125YXZ8	"Phenylalanine--tRNA ligase, beta subunit protein OS=Toxoplasma gondii (strain ATCC 50861 / VEG) OX=432359 GN=BN1205_050870 PE=4 SV=1"	0.522	Down	7.85e-05	BN1205_050870	74.584	55.559	11.7	7	8	7	0.251	0.294	0.186	1.213	1.281	1.238	2.479	2.366	2.31
Biological Process	GO:0006432	12	phenylalanyl-tRNA aminoacylation	0.375504	B9PWD9	"Phenylalanyl tRNA synthetase isoform, putative OS=Toxoplasma gondii (strain ATCC 50861 / VEG) OX=432359 GN=BN1205_062610 PE=4 SV=1"	0.294	Down	0.000114328	BN1205_062610	59.322	42.653	11.8	4	5	4	0.254	0.225	0.193	0.94	1.028	0.844	3.22	3.278	3.063
Biological Process	GO:0010646	5	regulation of cell communication	0.375504	B9Q1Z6	Enhancer of rudimentary homolog OS=Toxoplasma gondii (strain ATCC 50861 / VEG) OX=432359 GN=BN1205_080130 PE=3 SV=1	0.429	Down	0.00111768	BN1205_080130	11.808	10.792	15.8	2	2	2	0.222	0.26	0.189	1.323	1.136	1.095	2.937	2.963	2.387
Biological Process	GO:0010646	5	regulation of cell communication	0.375504	A0A125YRN1	TAP42 family protein OS=Toxoplasma gondii (strain ATCC 50861 / VEG) OX=432359 GN=TGVEG_218250 PE=4 SV=1	0.617	Down	0.00579478	TGVEG_218250	56.861	11.973	4.1	2	2	2	0.232	0.167	0.068	1.696	1.364	1.287	2.393	2.386	2.266
Biological Process	GO:0034599	5	cellular response to oxidative stress	0.375504	A0A0F7VAX6	Iron-containing superoxide dismutase OS=Toxoplasma gondii (strain ATCC 50861 / VEG) OX=432359 GN=BN1205_101430 PE=4 SV=1	0.378	Down	2.54e-05	BN1205_101430	31.462	46.482	23	4	8	4	0.209	0.19	0.175	1.113	1.126	1.097	3.003	3.039	2.773
Biological Process	GO:0034599	5	cellular response to oxidative stress	0.375504	A0A0F7V5R2	Superoxide dismutase OS=Toxoplasma gondii (strain ATCC 50861 / VEG) OX=432359 GN=BN1205_101410 PE=3 SV=1	0.33	Down	7.85e-05	BN1205_101410	22.55	72.829	26.4	4	6	4	0.147	0.146	0.107	1.144	1.091	1.004	3.406	3.274	3.148
Biological Process	GO:0034614	6	cellular response to reactive oxygen species	0.375504	A0A0F7VAX6	Iron-containing superoxide dismutase OS=Toxoplasma gondii (strain ATCC 50861 / VEG) OX=432359 GN=BN1205_101430 PE=4 SV=1	0.378	Down	2.54e-05	BN1205_101430	31.462	46.482	23	4	8	4	0.209	0.19	0.175	1.113	1.126	1.097	3.003	3.039	2.773
Biological Process	GO:0034614	6	cellular response to reactive oxygen species	0.375504	A0A0F7V5R2	Superoxide dismutase OS=Toxoplasma gondii (strain ATCC 50861 / VEG) OX=432359 GN=BN1205_101410 PE=3 SV=1	0.33	Down	7.85e-05	BN1205_101410	22.55	72.829	26.4	4	6	4	0.147	0.146	0.107	1.144	1.091	1.004	3.406	3.274	3.148
Biological Process	GO:0048522	5	positive regulation of cellular process	0.140565	B9Q1Z6	Enhancer of rudimentary homolog OS=Toxoplasma gondii (strain ATCC 50861 / VEG) OX=432359 GN=BN1205_080130 PE=3 SV=1	0.429	Down	0.00111768	BN1205_080130	11.808	10.792	15.8	2	2	2	0.222	0.26	0.189	1.323	1.136	1.095	2.937	2.963	2.387
Biological Process	GO:0048522	5	positive regulation of cellular process	0.140565	A0A0F7UX84	Putative GCN1 OS=Toxoplasma gondii (strain ATCC 50861 / VEG) OX=432359 GN=BN1205_024090 PE=4 SV=1	0.404	Down	0.000153104	BN1205_024090	362.62	69.596	4.1	11	11	11	0.487	0.5	0.43	1.079	0.987	1.057	2.689	2.356	2.68
Biological Process	GO:0048522	5	positive regulation of cellular process	0.140565	A0A0F7V824	Eukaryotic translation initiation factor 5A OS=Toxoplasma gondii (strain ATCC 50861 / VEG) OX=432359 GN=BN1205_000540 PE=3 SV=1	0.403	Down	7.92e-05	BN1205_000540	17.468	62.72	57.8	8	14	8	0.139	0.159	0.143	1.147	1.14	1.046	2.912	2.668	2.691
Biological Process	GO:0048522	5	positive regulation of cellular process	0.140565	B6KG46	Cactin OS=Toxoplasma gondii (strain ATCC 50861 / VEG) OX=432359 GN=CACTIN PE=1 SV=2	0.487	Down	8.07e-05	CACTIN	79.555	13.733	2.9	2	3	2	0.314	0.301	0.245	1.251	1.268	1.15	2.578	2.48	2.469
Biological Process	GO:0016197	5	endosomal transport	0.375504	B6KFQ5	Vacuolar protein sorting-associated protein 35 OS=Toxoplasma gondii (strain ATCC 50861 / VEG) OX=432359 GN=BN1205_102760 PE=3 SV=1	0.309	Down	0.000217265	BN1205_102760	95.635	18.69	3.4	3	3	3	0.151	0.135	0.118	1.111	1.081	0.916	3.598	3.401	3.065
Biological Process	GO:0016197	5	endosomal transport	0.375504	B9PXB8	Vacuolar protein sorting-associated protein 29 OS=Toxoplasma gondii (strain ATCC 50861 / VEG) OX=432359 GN=BN1205_056190 PE=3 SV=1	0.374	Down	0.000115118	BN1205_056190	22.278	29.877	15.3	3	4	3	0.313	0.262	0.28	1.103	1.181	0.998	2.937	2.863	2.968
Biological Process	GO:0019220	7	regulation of phosphate metabolic process	0.140565	B9PID4	Casein kinase II subunit beta OS=Toxoplasma gondii (strain ATCC 50861 / VEG) OX=432359 GN=BN1205_019920 PE=3 SV=1	0.621	Down	0.00249005	BN1205_019920	39.721	41.747	12.7	4	4	4	0.327	0.314	0.286	1.257	1.396	1.27	2.316	1.911	2.086
Biological Process	GO:0019220	7	regulation of phosphate metabolic process	0.140565	B9Q595	Casein kinase II subunit beta OS=Toxoplasma gondii (strain ATCC 50861 / VEG) OX=432359 GN=BN1205_015820 PE=3 SV=1	0.398	Down	7.85e-05	BN1205_015820	34.174	36.054	10.8	2	3	2	0.191	0.179	0.215	1.156	1.103	1.089	2.837	2.652	2.929
Biological Process	GO:0019220	7	regulation of phosphate metabolic process	0.140565	A0A0F7UX84	Putative GCN1 OS=Toxoplasma gondii (strain ATCC 50861 / VEG) OX=432359 GN=BN1205_024090 PE=4 SV=1	0.404	Down	0.000153104	BN1205_024090	362.62	69.596	4.1	11	11	11	0.487	0.5	0.43	1.079	0.987	1.057	2.689	2.356	2.68
Biological Process	GO:0019220	7	regulation of phosphate metabolic process	0.140565	A0A0F7UTU3	"cAMP-dependent protein kinase regulatory subunit, putative OS=Toxoplasma gondii (strain ATCC 50861 / VEG) OX=432359 GN=BN1205_089740 PE=4 SV=1"	0.455	Down	0.00223929	BN1205_089740	42.796	61.099	21.6	7	10	7	0.314	0.337	0.245	1.158	1.174	1.166	2.676	2.608	2.408
Biological Process	GO:0045859	10	regulation of protein kinase activity	0.140565	B9PID4	Casein kinase II subunit beta OS=Toxoplasma gondii (strain ATCC 50861 / VEG) OX=432359 GN=BN1205_019920 PE=3 SV=1	0.621	Down	0.00249005	BN1205_019920	39.721	41.747	12.7	4	4	4	0.327	0.314	0.286	1.257	1.396	1.27	2.316	1.911	2.086
Biological Process	GO:0045859	10	regulation of protein kinase activity	0.140565	B9Q595	Casein kinase II subunit beta OS=Toxoplasma gondii (strain ATCC 50861 / VEG) OX=432359 GN=BN1205_015820 PE=3 SV=1	0.398	Down	7.85e-05	BN1205_015820	34.174	36.054	10.8	2	3	2	0.191	0.179	0.215	1.156	1.103	1.089	2.837	2.652	2.929
Biological Process	GO:0045859	10	regulation of protein kinase activity	0.140565	A0A0F7UX84	Putative GCN1 OS=Toxoplasma gondii (strain ATCC 50861 / VEG) OX=432359 GN=BN1205_024090 PE=4 SV=1	0.404	Down	0.000153104	BN1205_024090	362.62	69.596	4.1	11	11	11	0.487	0.5	0.43	1.079	0.987	1.057	2.689	2.356	2.68
Biological Process	GO:0045859	10	regulation of protein kinase activity	0.140565	A0A0F7UTU3	"cAMP-dependent protein kinase regulatory subunit, putative OS=Toxoplasma gondii (strain ATCC 50861 / VEG) OX=432359 GN=BN1205_089740 PE=4 SV=1"	0.455	Down	0.00223929	BN1205_089740	42.796	61.099	21.6	7	10	7	0.314	0.337	0.245	1.158	1.174	1.166	2.676	2.608	2.408
Biological Process	GO:0007015	7	actin filament organization	0.375504	B9PJM1	Adenylyl cyclase associated protein OS=Toxoplasma gondii (strain ATCC 50861 / VEG) OX=432359 GN=BN1205_094110 PE=4 SV=1	0.374	Down	0.000649309	BN1205_094110	22.483	65.301	44.8	7	10	7	0.196	0.194	0.184	1.161	1.098	0.903	2.838	2.577	3.046
Biological Process	GO:0007015	7	actin filament organization	0.375504	B9Q2C8	Actin depolymerizing factor ADF OS=Toxoplasma gondii (strain ATCC 50861 / VEG) OX=432359 GN=BN1205_087130 PE=1 SV=1	0.456	Down	7.95e-05	BN1205_087130	12.948	91.859	45.8	4	8	4	0.296	0.266	0.334	1.159	1.213	1.108	2.602	2.602	2.422
Biological Process	GO:0006564	12	L-serine biosynthetic process	0.375504	B9PNE7	D-3-phosphoglycerate dehydrogenase OS=Toxoplasma gondii (strain ATCC 50861 / VEG) OX=432359 GN=BN1205_091750 PE=3 SV=1	0.579	Down	0.00143066	BN1205_091750	65.193	60.583	9.6	5	6	5	0.376	0.375	0.303	1.288	1.218	1.105	2.255	2.056	1.931
Biological Process	GO:0006564	12	L-serine biosynthetic process	0.375504	V5AYL1	"Phosphoserine aminotransferase, putative OS=Toxoplasma gondii (strain ATCC 50861 / VEG) OX=432359 GN=BN1205_071060 PE=3 SV=1"	0.506	Down	0.000343713	BN1205_071060	52.742	37.935	10.6	4	4	4	0.279	0.259	0.225	1.276	1.329	1.184	2.622	2.56	2.313
Biological Process	GO:0055082	6	cellular chemical homeostasis	0.375504	B9QEP9	Phosphotransferase OS=Toxoplasma gondii (strain ATCC 50861 / VEG) OX=432359 GN=BN1205_080890 PE=3 SV=1	0.26	Down	2.52e-05	BN1205_080890	51.467	60.456	16	7	11	7	0.259	0.199	0.213	0.874	0.941	0.863	3.593	3.297	3.397
Biological Process	GO:0055082	6	cellular chemical homeostasis	0.375504	B9PJV3	Putative integral membrane protein OS=Toxoplasma gondii (strain ATCC 50861 / VEG) OX=432359 GN=BN1205_094970 PE=4 SV=1	0.352	Down	0.000373885	BN1205_094970	21.942	5.8126	8	1	1	1	0.332	0.515	0.413	1.076	0.977	0.852	2.995	2.59	2.663
Biological Process	GO:0006816	9	calcium ion transport	0.140565	B6K8Q8	Ca2-ATPase OS=Toxoplasma gondii (strain ATCC 50861 / VEG) OX=432359 GN=BN1205_096110 PE=3 SV=1	0.412	Down	2.67e-05	BN1205_096110	199.14	40.008	3.3	3	3	3	0.306	0.308	0.222	1.176	1.141	1.074	2.697	2.751	2.782
Biological Process	GO:0006816	9	calcium ion transport	0.140565	B9PJV3	Putative integral membrane protein OS=Toxoplasma gondii (strain ATCC 50861 / VEG) OX=432359 GN=BN1205_094970 PE=4 SV=1	0.352	Down	0.000373885	BN1205_094970	21.942	5.8126	8	1	1	1	0.332	0.515	0.413	1.076	0.977	0.852	2.995	2.59	2.663
Biological Process	GO:0006816	9	calcium ion transport	0.140565	B6KJD0	"Calcium-transporting ATPase, putative OS=Toxoplasma gondii (strain ATCC 50861 / VEG) OX=432359 GN=BN1205_025160 PE=3 SV=1"	0.37	Down	2.79e-05	BN1205_025160	118.88	158.45	16.9	14	16	13	0.306	0.281	0.238	1.062	1.098	1.031	3.021	2.861	2.743
Biological Process	GO:0006816	9	calcium ion transport	0.140565	B9QMJ0	"P-type Ca(2 )-ATPase, putative OS=Toxoplasma gondii (strain ATCC 50861 / VEG) OX=432359 GN=BN1205_029270 PE=3 SV=1"	0.323	Down	7.85e-05	BN1205_029270	144.62	67.67	8.1	8	10	8	0.18	0.154	0.136	1.112	1.071	1.02	3.528	3.046	3.353
Biological Process	GO:0006662	6	glycerol ether metabolic process	0.229835	V4ZWI8	Thioredoxin-like protein TLP1 OS=Toxoplasma gondii (strain ATCC 50861 / VEG) OX=432359 GN=TGVEG_270120 PE=4 SV=1	0.318	Down	7.85e-05	TGVEG_270120	26.896	21.55	9.8	3	4	3	0.278	0.255	0.245	1.041	0.967	0.968	3.257	3.191	2.896
Biological Process	GO:0006662	6	glycerol ether metabolic process	0.229835	A0A0F7UN03	Thioredoxin OS=Toxoplasma gondii (strain ATCC 50861 / VEG) OX=432359 GN=BN1205_013920 PE=3 SV=1	0.279	Down	2.29e-05	BN1205_013920	12.036	86.806	65.1	6	8	6	0.19	0.186	0.163	0.968	0.952	0.918	3.452	3.411	3.323
Biological Process	GO:0006662	6	glycerol ether metabolic process	0.229835	B9Q1X5	Thioredoxin domain-containing protein OS=Toxoplasma gondii (strain ATCC 50861 / VEG) OX=432359 GN=BN1205_086390 PE=4 SV=1	0.575	Down	0.000274024	BN1205_086390	22.685	7.577	6.3	1	1	1	0.659	0.572	0.684	1.067	1.114	1.061	1.981	1.902	1.758
Biological Process	GO:0048518	4	positive regulation of biological process	0.140565	B9Q1Z6	Enhancer of rudimentary homolog OS=Toxoplasma gondii (strain ATCC 50861 / VEG) OX=432359 GN=BN1205_080130 PE=3 SV=1	0.429	Down	0.00111768	BN1205_080130	11.808	10.792	15.8	2	2	2	0.222	0.26	0.189	1.323	1.136	1.095	2.937	2.963	2.387
Biological Process	GO:0048518	4	positive regulation of biological process	0.140565	A0A0F7UX84	Putative GCN1 OS=Toxoplasma gondii (strain ATCC 50861 / VEG) OX=432359 GN=BN1205_024090 PE=4 SV=1	0.404	Down	0.000153104	BN1205_024090	362.62	69.596	4.1	11	11	11	0.487	0.5	0.43	1.079	0.987	1.057	2.689	2.356	2.68
Biological Process	GO:0048518	4	positive regulation of biological process	0.140565	A0A0F7V824	Eukaryotic translation initiation factor 5A OS=Toxoplasma gondii (strain ATCC 50861 / VEG) OX=432359 GN=BN1205_000540 PE=3 SV=1	0.403	Down	7.92e-05	BN1205_000540	17.468	62.72	57.8	8	14	8	0.139	0.159	0.143	1.147	1.14	1.046	2.912	2.668	2.691
Biological Process	GO:0048518	4	positive regulation of biological process	0.140565	B6KG46	Cactin OS=Toxoplasma gondii (strain ATCC 50861 / VEG) OX=432359 GN=CACTIN PE=1 SV=2	0.487	Down	8.07e-05	CACTIN	79.555	13.733	2.9	2	3	2	0.314	0.301	0.245	1.251	1.268	1.15	2.578	2.48	2.469
Biological Process	GO:0051128	5	regulation of cellular component organization	0.375504	B6K9B9	Serine/threonine specific protein phosphatase OS=Toxoplasma gondii (strain ATCC 50861 / VEG) OX=432359 GN=TGVEG_314430 PE=4 SV=1	0.518	Down	8.07e-05	TGVEG_314430	53.793	12.962	4.6	2	2	2	0.461	0.389	0.37	1.171	1.212	1.157	2.394	2.268	2.176
Biological Process	GO:0051128	5	regulation of cellular component organization	0.375504	A0A0F7V824	Eukaryotic translation initiation factor 5A OS=Toxoplasma gondii (strain ATCC 50861 / VEG) OX=432359 GN=BN1205_000540 PE=3 SV=1	0.403	Down	7.92e-05	BN1205_000540	17.468	62.72	57.8	8	14	8	0.139	0.159	0.143	1.147	1.14	1.046	2.912	2.668	2.691
Biological Process	GO:1901990	8	regulation of mitotic cell cycle phase transition	0.375504	B6K9B9	Serine/threonine specific protein phosphatase OS=Toxoplasma gondii (strain ATCC 50861 / VEG) OX=432359 GN=TGVEG_314430 PE=4 SV=1	0.518	Down	8.07e-05	TGVEG_314430	53.793	12.962	4.6	2	2	2	0.461	0.389	0.37	1.171	1.212	1.157	2.394	2.268	2.176
Biological Process	GO:1901990	8	regulation of mitotic cell cycle phase transition	0.375504	B6KG46	Cactin OS=Toxoplasma gondii (strain ATCC 50861 / VEG) OX=432359 GN=CACTIN PE=1 SV=2	0.487	Down	8.07e-05	CACTIN	79.555	13.733	2.9	2	3	2	0.314	0.301	0.245	1.251	1.268	1.15	2.578	2.48	2.469
Biological Process	GO:0042325	8	regulation of phosphorylation	0.140565	B9PID4	Casein kinase II subunit beta OS=Toxoplasma gondii (strain ATCC 50861 / VEG) OX=432359 GN=BN1205_019920 PE=3 SV=1	0.621	Down	0.00249005	BN1205_019920	39.721	41.747	12.7	4	4	4	0.327	0.314	0.286	1.257	1.396	1.27	2.316	1.911	2.086
Biological Process	GO:0042325	8	regulation of phosphorylation	0.140565	B9Q595	Casein kinase II subunit beta OS=Toxoplasma gondii (strain ATCC 50861 / VEG) OX=432359 GN=BN1205_015820 PE=3 SV=1	0.398	Down	7.85e-05	BN1205_015820	34.174	36.054	10.8	2	3	2	0.191	0.179	0.215	1.156	1.103	1.089	2.837	2.652	2.929
Biological Process	GO:0042325	8	regulation of phosphorylation	0.140565	A0A0F7UX84	Putative GCN1 OS=Toxoplasma gondii (strain ATCC 50861 / VEG) OX=432359 GN=BN1205_024090 PE=4 SV=1	0.404	Down	0.000153104	BN1205_024090	362.62	69.596	4.1	11	11	11	0.487	0.5	0.43	1.079	0.987	1.057	2.689	2.356	2.68
Biological Process	GO:0042325	8	regulation of phosphorylation	0.140565	A0A0F7UTU3	"cAMP-dependent protein kinase regulatory subunit, putative OS=Toxoplasma gondii (strain ATCC 50861 / VEG) OX=432359 GN=BN1205_089740 PE=4 SV=1"	0.455	Down	0.00223929	BN1205_089740	42.796	61.099	21.6	7	10	7	0.314	0.337	0.245	1.158	1.174	1.166	2.676	2.608	2.408
Biological Process	GO:0042147	7	retrograde transport, endosome to Golgi	0.375504	B6KFQ5	Vacuolar protein sorting-associated protein 35 OS=Toxoplasma gondii (strain ATCC 50861 / VEG) OX=432359 GN=BN1205_102760 PE=3 SV=1	0.309	Down	0.000217265	BN1205_102760	95.635	18.69	3.4	3	3	3	0.151	0.135	0.118	1.111	1.081	0.916	3.598	3.401	3.065
Biological Process	GO:0042147	7	retrograde transport, endosome to Golgi	0.375504	B9PXB8	Vacuolar protein sorting-associated protein 29 OS=Toxoplasma gondii (strain ATCC 50861 / VEG) OX=432359 GN=BN1205_056190 PE=3 SV=1	0.374	Down	0.000115118	BN1205_056190	22.278	29.877	15.3	3	4	3	0.313	0.262	0.28	1.103	1.181	0.998	2.937	2.863	2.968
Biological Process	GO:0048583	4	regulation of response to stimulus	0.375504	B9Q1Z6	Enhancer of rudimentary homolog OS=Toxoplasma gondii (strain ATCC 50861 / VEG) OX=432359 GN=BN1205_080130 PE=3 SV=1	0.429	Down	0.00111768	BN1205_080130	11.808	10.792	15.8	2	2	2	0.222	0.26	0.189	1.323	1.136	1.095	2.937	2.963	2.387
Biological Process	GO:0048583	4	regulation of response to stimulus	0.375504	A0A125YRN1	TAP42 family protein OS=Toxoplasma gondii (strain ATCC 50861 / VEG) OX=432359 GN=TGVEG_218250 PE=4 SV=1	0.617	Down	0.00579478	TGVEG_218250	56.861	11.973	4.1	2	2	2	0.232	0.167	0.068	1.696	1.364	1.287	2.393	2.386	2.266
Biological Process	GO:1901700	4	response to oxygen-containing compound	0.375504	A0A0F7VAX6	Iron-containing superoxide dismutase OS=Toxoplasma gondii (strain ATCC 50861 / VEG) OX=432359 GN=BN1205_101430 PE=4 SV=1	0.378	Down	2.54e-05	BN1205_101430	31.462	46.482	23	4	8	4	0.209	0.19	0.175	1.113	1.126	1.097	3.003	3.039	2.773
Biological Process	GO:1901700	4	response to oxygen-containing compound	0.375504	A0A0F7V5R2	Superoxide dismutase OS=Toxoplasma gondii (strain ATCC 50861 / VEG) OX=432359 GN=BN1205_101410 PE=3 SV=1	0.33	Down	7.85e-05	BN1205_101410	22.55	72.829	26.4	4	6	4	0.147	0.146	0.107	1.144	1.091	1.004	3.406	3.274	3.148
Biological Process	GO:0006541	11	glutamine metabolic process	0.140565	B9QN40	Carbamoyl phosphate synthetase II OS=Toxoplasma gondii (strain ATCC 50861 / VEG) OX=432359 GN=BN1205_030630 PE=3 SV=1	0.467	Down	0.000153436	BN1205_030630	187.1	87.167	7.1	9	10	9	0.51	0.466	0.446	1.145	1.023	1.101	2.451	2.343	2.213
Biological Process	GO:0006541	11	glutamine metabolic process	0.140565	B6KDM7	"Glutamine synthetase, putative OS=Toxoplasma gondii (strain ATCC 50861 / VEG) OX=432359 GN=BN1205_020740 PE=3 SV=1"	0.313	Down	0.000153356	BN1205_020740	65.146	42.972	11.9	6	7	6	0.293	0.233	0.211	1.081	0.999	0.894	3.396	3.088	3.007
Biological Process	GO:0006541	11	glutamine metabolic process	0.140565	B6KVB6	CTP synthase OS=Toxoplasma gondii (strain ATCC 50861 / VEG) OX=432359 GN=BN1205_105030 PE=3 SV=1	0.422	Down	0.000114328	BN1205_105030	70.998	77.334	16.3	9	11	9	0.236	0.177	0.176	1.176	1.222	1.12	2.807	2.926	2.601
Biological Process	GO:0006541	11	glutamine metabolic process	0.140565	B6KJD3	Bifunctional GMP synthase/glutamine amidotransferase protein OS=Toxoplasma gondii (strain ATCC 50861 / VEG) OX=432359 GN=TGVEG_230450 PE=3 SV=1	0.559	Down	0.000595035	TGVEG_230450	62.294	55.813	15.6	8	8	8	0.461	0.497	0.227	1.283	1.3	1.119	2.252	2.246	2.12
Biological Process	GO:0046835	7	carbohydrate phosphorylation	0.229835	B6KFH7	Probable ATP-dependent 6-phosphofructokinase OS=Toxoplasma gondii (strain ATCC 50861 / VEG) OX=432359 GN=BN1205_090400 PE=3 SV=1	0.2	Down	2.29e-05	BN1205_090400	154.69	15.127	1.7	2	2	2	0.241	0.31	0.23	0.748	0.758	0.717	3.867	3.553	3.688
Biological Process	GO:0046835	7	carbohydrate phosphorylation	0.229835	B9QEP9	Phosphotransferase OS=Toxoplasma gondii (strain ATCC 50861 / VEG) OX=432359 GN=BN1205_080890 PE=3 SV=1	0.26	Down	2.52e-05	BN1205_080890	51.467	60.456	16	7	11	7	0.259	0.199	0.213	0.874	0.941	0.863	3.593	3.297	3.397
Biological Process	GO:0046835	7	carbohydrate phosphorylation	0.229835	B9Q857	Pyrophosphate--fructose 6-phosphate 1-phosphotransferase OS=Toxoplasma gondii (strain ATCC 50861 / VEG) OX=432359 GN=BN1205_067980 PE=3 SV=1	0.344	Down	2.79e-05	BN1205_067980	131.36	210.16	22.9	22	34	22	0.212	0.215	0.158	1.075	1.011	0.974	3.081	2.936	2.866
Biological Process	GO:0043624	7	cellular protein complex disassembly	0.375504	B9Q2C8	Actin depolymerizing factor ADF OS=Toxoplasma gondii (strain ATCC 50861 / VEG) OX=432359 GN=BN1205_087130 PE=1 SV=1	0.456	Down	7.95e-05	BN1205_087130	12.948	91.859	45.8	4	8	4	0.296	0.266	0.334	1.159	1.213	1.108	2.602	2.602	2.422
Biological Process	GO:0043624	7	cellular protein complex disassembly	0.375504	V4YYZ4	Putative eukaryotic peptide chain release factor OS=Toxoplasma gondii (strain ATCC 50861 / VEG) OX=432359 GN=TGVEG_304710 PE=4 SV=1	0.312	Down	0.000272992	TGVEG_304710	90.236	35.07	5.5	4	4	3	0.499	0.411	0.435	0.964	0.92	0.782	3.085	2.857	2.601
Biological Process	GO:0042176	7	regulation of protein catabolic process	0.229835	V4Z4C9	Proteasome 26S regulatory subunit (Fragment) OS=Toxoplasma gondii (strain ATCC 50861 / VEG) OX=432359 GN=TGVEG_313410A PE=4 SV=1	0.342	Down	0.000188271	TGVEG_313410A	61.844	37.661	11.9	6	6	6	0.267	0.246	0.197	1.039	1.027	0.93	2.996	3.155	2.607
Biological Process	GO:0042176	7	regulation of protein catabolic process	0.229835	B9PT66	PCI domain-containing protein OS=Toxoplasma gondii (strain ATCC 50861 / VEG) OX=432359 GN=TGVEG_292220 PE=4 SV=1	0.483	Down	8.07e-05	TGVEG_292220	61.638	58.237	17.3	7	10	7	0.271	0.306	0.198	1.162	1.22	1.091	2.446	2.385	2.355
Biological Process	GO:0042176	7	regulation of protein catabolic process	0.229835	V4ZSW2	Proteasome 26S regulatory subunit (Fragment) OS=Toxoplasma gondii (strain ATCC 50861 / VEG) OX=432359 GN=TGVEG_313410B PE=4 SV=1	0.188	Down	8.07e-05	TGVEG_313410B	55.882	34.116	9.4	3	3	3	0.352	0.284	0.316	0.658	0.775	0.631	3.885	3.758	3.334
Biological Process	GO:0070588	10	calcium ion transmembrane transport	0.140565	B6K8Q8	Ca2-ATPase OS=Toxoplasma gondii (strain ATCC 50861 / VEG) OX=432359 GN=BN1205_096110 PE=3 SV=1	0.412	Down	2.67e-05	BN1205_096110	199.14	40.008	3.3	3	3	3	0.306	0.308	0.222	1.176	1.141	1.074	2.697	2.751	2.782
Biological Process	GO:0070588	10	calcium ion transmembrane transport	0.140565	B9PJV3	Putative integral membrane protein OS=Toxoplasma gondii (strain ATCC 50861 / VEG) OX=432359 GN=BN1205_094970 PE=4 SV=1	0.352	Down	0.000373885	BN1205_094970	21.942	5.8126	8	1	1	1	0.332	0.515	0.413	1.076	0.977	0.852	2.995	2.59	2.663
Biological Process	GO:0070588	10	calcium ion transmembrane transport	0.140565	B6KJD0	"Calcium-transporting ATPase, putative OS=Toxoplasma gondii (strain ATCC 50861 / VEG) OX=432359 GN=BN1205_025160 PE=3 SV=1"	0.37	Down	2.79e-05	BN1205_025160	118.88	158.45	16.9	14	16	13	0.306	0.281	0.238	1.062	1.098	1.031	3.021	2.861	2.743
Biological Process	GO:0070588	10	calcium ion transmembrane transport	0.140565	B9QMJ0	"P-type Ca(2 )-ATPase, putative OS=Toxoplasma gondii (strain ATCC 50861 / VEG) OX=432359 GN=BN1205_029270 PE=3 SV=1"	0.323	Down	7.85e-05	BN1205_029270	144.62	67.67	8.1	8	10	8	0.18	0.154	0.136	1.112	1.071	1.02	3.528	3.046	3.353
Biological Process	GO:0016567	10	protein ubiquitination	0.0524535	V4Z553	HECT-domain (Ubiquitin-transferase) domain-containing protein (Fragment) OS=Toxoplasma gondii (strain ATCC 50861 / VEG) OX=432359 GN=TGVEG_295710 PE=4 SV=1	0.279	Down	0.000314135	TGVEG_295710	841.31	87.379	1.4	8	8	8	0.307	0.312	0.326	0.942	0.975	0.761	3.507	2.934	3.154
Biological Process	GO:0016567	10	protein ubiquitination	0.0524535	V5BD48	U-box domain-containing protein OS=Toxoplasma gondii (strain ATCC 50861 / VEG) OX=432359 GN=BN1205_079755 PE=4 SV=1	0.584	Down	0.000400647	BN1205_079755	121.96	71.762	10.5	9	11	9	0.359	0.373	0.328	1.376	1.369	1.31	2.192	2.251	2.496
Biological Process	GO:0016567	10	protein ubiquitination	0.0524535	B9Q748	RBR-type E3 ubiquitin transferase OS=Toxoplasma gondii (strain ATCC 50861 / VEG) OX=432359 GN=BN1205_061310 PE=3 SV=1	0.23	Down	2.52e-05	BN1205_061310	74.907	7.7237	2.1	1	1	1	0.26	0.229	0.219	0.875	0.818	0.774	3.433	3.611	3.68
Biological Process	GO:0016567	10	protein ubiquitination	0.0524535	B9PV36	"WD domain, G-beta repeat domain containing protein OS=Toxoplasma gondii (strain ATCC 50861 / VEG) OX=432359 GN=BN1205_011390 PE=4 SV=1"	0.54	Down	0.000486805	BN1205_011390	56.08	37.841	10.7	4	4	4	0.614	0.58	0.609	1.121	1.054	1.06	2.161	1.831	2.003
Biological Process	GO:0016567	10	protein ubiquitination	0.0524535	V4YZ80	HECT-domain (Ubiquitin-transferase) domain-containing protein (Fragment) OS=Toxoplasma gondii (strain ATCC 50861 / VEG) OX=432359 GN=TGVEG_280660 PE=4 SV=1	0.247	Down	2.79e-05	TGVEG_280660	1711	18.876	0.1	2	2	2	0.141	0.15	0.105	0.966	0.927	0.828	3.741	3.594	3.661
Biological Process	GO:0016567	10	protein ubiquitination	0.0524535	V4ZFJ6	HECT-domain (Ubiquitin-transferase) domain-containing protein OS=Toxoplasma gondii (strain ATCC 50861 / VEG) OX=432359 GN=BN1205_085020 PE=4 SV=1	0.312	Down	2.52e-05	BN1205_085020	445.21	15.451	0.4	1	1	1	0.374	0.32	0.326	0.935	0.987	0.902	3.111	2.904	3.044
Biological Process	GO:0032984	5	macromolecular complex disassembly	0.375504	B9Q2C8	Actin depolymerizing factor ADF OS=Toxoplasma gondii (strain ATCC 50861 / VEG) OX=432359 GN=BN1205_087130 PE=1 SV=1	0.456	Down	7.95e-05	BN1205_087130	12.948	91.859	45.8	4	8	4	0.296	0.266	0.334	1.159	1.213	1.108	2.602	2.602	2.422
Biological Process	GO:0032984	5	macromolecular complex disassembly	0.375504	V4YYZ4	Putative eukaryotic peptide chain release factor OS=Toxoplasma gondii (strain ATCC 50861 / VEG) OX=432359 GN=TGVEG_304710 PE=4 SV=1	0.312	Down	0.000272992	TGVEG_304710	90.236	35.07	5.5	4	4	3	0.499	0.411	0.435	0.964	0.92	0.782	3.085	2.857	2.601
Biological Process	GO:0032446	9	protein modification by small protein conjugation	0.0320044	B9PXN8	"Ubiquitin-conjugating enzyme E2, putative OS=Toxoplasma gondii (strain ATCC 50861 / VEG) OX=432359 GN=BN1205_039590 PE=3 SV=1"	0.312	Down	0.000114328	BN1205_039590	23.681	11.563	6.9	1	2	1	0.298	0.305	0.281	1.022	0.962	0.91	3.358	3.04	2.867
Biological Process	GO:0032446	9	protein modification by small protein conjugation	0.0320044	V4Z553	HECT-domain (Ubiquitin-transferase) domain-containing protein (Fragment) OS=Toxoplasma gondii (strain ATCC 50861 / VEG) OX=432359 GN=TGVEG_295710 PE=4 SV=1	0.279	Down	0.000314135	TGVEG_295710	841.31	87.379	1.4	8	8	8	0.307	0.312	0.326	0.942	0.975	0.761	3.507	2.934	3.154
Biological Process	GO:0032446	9	protein modification by small protein conjugation	0.0320044	V5BD48	U-box domain-containing protein OS=Toxoplasma gondii (strain ATCC 50861 / VEG) OX=432359 GN=BN1205_079755 PE=4 SV=1	0.584	Down	0.000400647	BN1205_079755	121.96	71.762	10.5	9	11	9	0.359	0.373	0.328	1.376	1.369	1.31	2.192	2.251	2.496
Biological Process	GO:0032446	9	protein modification by small protein conjugation	0.0320044	B9Q748	RBR-type E3 ubiquitin transferase OS=Toxoplasma gondii (strain ATCC 50861 / VEG) OX=432359 GN=BN1205_061310 PE=3 SV=1	0.23	Down	2.52e-05	BN1205_061310	74.907	7.7237	2.1	1	1	1	0.26	0.229	0.219	0.875	0.818	0.774	3.433	3.611	3.68
Biological Process	GO:0032446	9	protein modification by small protein conjugation	0.0320044	B9PV36	"WD domain, G-beta repeat domain containing protein OS=Toxoplasma gondii (strain ATCC 50861 / VEG) OX=432359 GN=BN1205_011390 PE=4 SV=1"	0.54	Down	0.000486805	BN1205_011390	56.08	37.841	10.7	4	4	4	0.614	0.58	0.609	1.121	1.054	1.06	2.161	1.831	2.003
Biological Process	GO:0032446	9	protein modification by small protein conjugation	0.0320044	V4YZ80	HECT-domain (Ubiquitin-transferase) domain-containing protein (Fragment) OS=Toxoplasma gondii (strain ATCC 50861 / VEG) OX=432359 GN=TGVEG_280660 PE=4 SV=1	0.247	Down	2.79e-05	TGVEG_280660	1711	18.876	0.1	2	2	2	0.141	0.15	0.105	0.966	0.927	0.828	3.741	3.594	3.661
Biological Process	GO:0032446	9	protein modification by small protein conjugation	0.0320044	V4ZFJ6	HECT-domain (Ubiquitin-transferase) domain-containing protein OS=Toxoplasma gondii (strain ATCC 50861 / VEG) OX=432359 GN=BN1205_085020 PE=4 SV=1	0.312	Down	2.52e-05	BN1205_085020	445.21	15.451	0.4	1	1	1	0.374	0.32	0.326	0.935	0.987	0.902	3.111	2.904	3.044
Biological Process	GO:0001676	10	long-chain fatty acid metabolic process	0.140565	B9QDD7	AMP-binding enzyme domain-containing protein OS=Toxoplasma gondii (strain ATCC 50861 / VEG) OX=432359 GN=BN1205_004020 PE=4 SV=1	0.377	Down	2.52e-05	BN1205_004020	86.986	40.847	8.7	6	7	6	0.316	0.32	0.289	1.122	1.058	1.058	2.889	2.934	2.773
Biological Process	GO:0001676	10	long-chain fatty acid metabolic process	0.140565	A0A125YRV1	AMP-binding enzyme domain-containing protein OS=Toxoplasma gondii (strain ATCC 50861 / VEG) OX=432359 GN=TGVEG_310080 PE=4 SV=1	0.621	Down	7.85e-05	TGVEG_310080	87.847	83.171	14.1	9	13	8	0.349	0.329	0.267	1.359	1.332	1.302	2.193	2.078	2.155
Biological Process	GO:0001676	10	long-chain fatty acid metabolic process	0.140565	B6KA83	AMP-binding enzyme domain-containing protein OS=Toxoplasma gondii (strain ATCC 50861 / VEG) OX=432359 GN=BN1205_094230 PE=4 SV=1	0.552	Down	2.79e-05	BN1205_094230	95.935	120.61	15.7	12	18	11	0.305	0.267	0.282	1.309	1.273	1.258	2.353	2.363	2.245
Biological Process	GO:0001676	10	long-chain fatty acid metabolic process	0.140565	V4YTZ2	"Long-chain fatty acid CoA ligase, putative OS=Toxoplasma gondii (strain ATCC 50861 / VEG) OX=432359 GN=BN1205_103635 PE=4 SV=1"	0.604	Down	0.000399277	BN1205_103635	83.541	163.07	15.4	8	9	8	0.309	0.349	0.257	1.187	1.262	1.252	2.185	1.955	1.987
Biological Process	GO:0031325	6	positive regulation of cellular metabolic process	0.375504	A0A0F7UX84	Putative GCN1 OS=Toxoplasma gondii (strain ATCC 50861 / VEG) OX=432359 GN=BN1205_024090 PE=4 SV=1	0.404	Down	0.000153104	BN1205_024090	362.62	69.596	4.1	11	11	11	0.487	0.5	0.43	1.079	0.987	1.057	2.689	2.356	2.68
Biological Process	GO:0031325	6	positive regulation of cellular metabolic process	0.375504	A0A0F7V824	Eukaryotic translation initiation factor 5A OS=Toxoplasma gondii (strain ATCC 50861 / VEG) OX=432359 GN=BN1205_000540 PE=3 SV=1	0.403	Down	7.92e-05	BN1205_000540	17.468	62.72	57.8	8	14	8	0.139	0.159	0.143	1.147	1.14	1.046	2.912	2.668	2.691
Biological Process	GO:0006167	12	AMP biosynthetic process	0.229835	A0A125YJ65	Adenylosuccinate lyase OS=Toxoplasma gondii (strain ATCC 50861 / VEG) OX=432359 GN=BN1205_049720 PE=3 SV=1	0.563	Down	0.00180957	BN1205_049720	55.274	25.405	11.6	4	4	4	0.361	0.286	0.272	1.338	1.34	1.202	2.574	2.097	2.216
Biological Process	GO:0006167	12	AMP biosynthetic process	0.229835	B6KHP6	Adenosine kinase OS=Toxoplasma gondii (strain ATCC 50861 / VEG) OX=432359 GN=BN1205_001110 PE=4 SV=1	0.318	Down	2.52e-05	BN1205_001110	49.957	16.934	9.5	3	3	3	0.32	0.304	0.272	1.031	1.007	0.936	3.163	3.128	3.051
Biological Process	GO:0006167	12	AMP biosynthetic process	0.229835	B9QP78	Adenylosuccinate synthetase OS=Toxoplasma gondii (strain ATCC 50861 / VEG) OX=432359 GN=BN1205_109530 PE=3 SV=1	0.316	Down	2.52e-05	BN1205_109530	50.661	37.329	10.7	5	6	5	0.291	0.306	0.293	0.985	0.949	0.902	3.082	2.867	3.035
Biological Process	GO:0046385	7	deoxyribose phosphate biosynthetic process	0.375504	B9PR34	Bifunctional dihydrofolate reductase-thymidylate synthase OS=Toxoplasma gondii (strain ATCC 50861 / VEG) OX=432359 GN=TGVEG_249180 PE=3 SV=1	0.513	Down	0.000212178	TGVEG_249180	68.751	75.225	17.5	7	8	7	0.306	0.296	0.292	1.228	1.325	1.165	2.466	2.457	2.318
Biological Process	GO:0046385	7	deoxyribose phosphate biosynthetic process	0.375504	B9Q3B9	"Thymidylate kinase, putative OS=Toxoplasma gondii (strain ATCC 50861 / VEG) OX=432359 GN=BN1205_050860 PE=3 SV=1"	0.556	Down	0.000153356	BN1205_050860	30.171	20.045	11	2	2	2	0.822	0.832	0.727	0.911	0.983	0.991	1.756	1.775	1.659
Biological Process	GO:0043161	11	proteasome-mediated ubiquitin-dependent protein catabolic process	0.375504	A0A0F7UT30	UV excision repair protein Rad23 protein OS=Toxoplasma gondii (strain ATCC 50861 / VEG) OX=432359 GN=BN1205_050540 PE=4 SV=1	0.364	Down	0.00015528	BN1205_050540	39.739	36.088	11.6	4	5	4	0.282	0.288	0.308	1.092	1.089	0.951	3.033	2.906	2.666
Biological Process	GO:0043161	11	proteasome-mediated ubiquitin-dependent protein catabolic process	0.375504	B9PR77	Proteasome subunit alpha type OS=Toxoplasma gondii (strain ATCC 50861 / VEG) OX=432359 GN=BN1205_002250 PE=3 SV=1	0.281	Down	7.85e-05	BN1205_002250	28.279	91.353	18.2	4	7	3	0.116	0.109	0.09	1.012	0.985	0.899	3.713	3.328	3.262
Biological Process	GO:0009164	8	nucleoside catabolic process	0.375504	A0A125YN60	Cytidine and deoxycytidylate deaminase zinc-binding region domain-containing protein OS=Toxoplasma gondii (strain ATCC 50861 / VEG) OX=432359 GN=BN1205_091960 PE=4 SV=1	0.387	Down	7.85e-05	BN1205_091960	47.343	41.689	4	1	1	1	0.342	0.349	0.319	1.034	1.08	1.064	2.607	2.955	2.647
Biological Process	GO:0009164	8	nucleoside catabolic process	0.375504	V4ZBD9	Adenosylhomocysteinase OS=Toxoplasma gondii (strain ATCC 50861 / VEG) OX=432359 GN=TGVEG_225050 PE=3 SV=1	0.527	Down	7.85e-05	TGVEG_225050	64.084	91.614	18.4	10	22	10	0.27	0.208	0.179	1.327	1.35	1.279	2.515	2.586	2.401
Biological Process	GO:0023051	4	regulation of signaling	0.375504	B9Q1Z6	Enhancer of rudimentary homolog OS=Toxoplasma gondii (strain ATCC 50861 / VEG) OX=432359 GN=BN1205_080130 PE=3 SV=1	0.429	Down	0.00111768	BN1205_080130	11.808	10.792	15.8	2	2	2	0.222	0.26	0.189	1.323	1.136	1.095	2.937	2.963	2.387
Biological Process	GO:0023051	4	regulation of signaling	0.375504	A0A125YRN1	TAP42 family protein OS=Toxoplasma gondii (strain ATCC 50861 / VEG) OX=432359 GN=TGVEG_218250 PE=4 SV=1	0.617	Down	0.00579478	TGVEG_218250	56.861	11.973	4.1	2	2	2	0.232	0.167	0.068	1.696	1.364	1.287	2.393	2.386	2.266
Biological Process	GO:0043241	6	protein complex disassembly	0.375504	B9Q2C8	Actin depolymerizing factor ADF OS=Toxoplasma gondii (strain ATCC 50861 / VEG) OX=432359 GN=BN1205_087130 PE=1 SV=1	0.456	Down	7.95e-05	BN1205_087130	12.948	91.859	45.8	4	8	4	0.296	0.266	0.334	1.159	1.213	1.108	2.602	2.602	2.422
Biological Process	GO:0043241	6	protein complex disassembly	0.375504	V4YYZ4	Putative eukaryotic peptide chain release factor OS=Toxoplasma gondii (strain ATCC 50861 / VEG) OX=432359 GN=TGVEG_304710 PE=4 SV=1	0.312	Down	0.000272992	TGVEG_304710	90.236	35.07	5.5	4	4	3	0.499	0.411	0.435	0.964	0.92	0.782	3.085	2.857	2.601
Biological Process	GO:0009893	5	positive regulation of metabolic process	0.375504	A0A0F7UX84	Putative GCN1 OS=Toxoplasma gondii (strain ATCC 50861 / VEG) OX=432359 GN=BN1205_024090 PE=4 SV=1	0.404	Down	0.000153104	BN1205_024090	362.62	69.596	4.1	11	11	11	0.487	0.5	0.43	1.079	0.987	1.057	2.689	2.356	2.68
Biological Process	GO:0009893	5	positive regulation of metabolic process	0.375504	A0A0F7V824	Eukaryotic translation initiation factor 5A OS=Toxoplasma gondii (strain ATCC 50861 / VEG) OX=432359 GN=BN1205_000540 PE=3 SV=1	0.403	Down	7.92e-05	BN1205_000540	17.468	62.72	57.8	8	14	8	0.139	0.159	0.143	1.147	1.14	1.046	2.912	2.668	2.691
Biological Process	GO:0006563	11	L-serine metabolic process	0.229835	B9PNE7	D-3-phosphoglycerate dehydrogenase OS=Toxoplasma gondii (strain ATCC 50861 / VEG) OX=432359 GN=BN1205_091750 PE=3 SV=1	0.579	Down	0.00143066	BN1205_091750	65.193	60.583	9.6	5	6	5	0.376	0.375	0.303	1.288	1.218	1.105	2.255	2.056	1.931
Biological Process	GO:0006563	11	L-serine metabolic process	0.229835	V5AYL1	"Phosphoserine aminotransferase, putative OS=Toxoplasma gondii (strain ATCC 50861 / VEG) OX=432359 GN=BN1205_071060 PE=3 SV=1"	0.506	Down	0.000343713	BN1205_071060	52.742	37.935	10.6	4	4	4	0.279	0.259	0.225	1.276	1.329	1.184	2.622	2.56	2.313
Biological Process	GO:0006563	11	L-serine metabolic process	0.229835	B9Q6U0	Serine hydroxymethyltransferase OS=Toxoplasma gondii (strain ATCC 50861 / VEG) OX=432359 GN=BN1205_063010 PE=3 SV=1	0.505	Down	0.00039365	BN1205_063010	65.188	38.941	10.8	4	7	4	0.289	0.261	0.282	1.29	1.228	1.108	2.537	2.326	2.324
Biological Process	GO:0072511	7	divalent inorganic cation transport	0.140565	B6K8Q8	Ca2-ATPase OS=Toxoplasma gondii (strain ATCC 50861 / VEG) OX=432359 GN=BN1205_096110 PE=3 SV=1	0.412	Down	2.67e-05	BN1205_096110	199.14	40.008	3.3	3	3	3	0.306	0.308	0.222	1.176	1.141	1.074	2.697	2.751	2.782
Biological Process	GO:0072511	7	divalent inorganic cation transport	0.140565	B9PJV3	Putative integral membrane protein OS=Toxoplasma gondii (strain ATCC 50861 / VEG) OX=432359 GN=BN1205_094970 PE=4 SV=1	0.352	Down	0.000373885	BN1205_094970	21.942	5.8126	8	1	1	1	0.332	0.515	0.413	1.076	0.977	0.852	2.995	2.59	2.663
Biological Process	GO:0072511	7	divalent inorganic cation transport	0.140565	B6KJD0	"Calcium-transporting ATPase, putative OS=Toxoplasma gondii (strain ATCC 50861 / VEG) OX=432359 GN=BN1205_025160 PE=3 SV=1"	0.37	Down	2.79e-05	BN1205_025160	118.88	158.45	16.9	14	16	13	0.306	0.281	0.238	1.062	1.098	1.031	3.021	2.861	2.743
Biological Process	GO:0072511	7	divalent inorganic cation transport	0.140565	B9QMJ0	"P-type Ca(2 )-ATPase, putative OS=Toxoplasma gondii (strain ATCC 50861 / VEG) OX=432359 GN=BN1205_029270 PE=3 SV=1"	0.323	Down	7.85e-05	BN1205_029270	144.62	67.67	8.1	8	10	8	0.18	0.154	0.136	1.112	1.071	1.02	3.528	3.046	3.353
Biological Process	GO:0009394	10	2'-deoxyribonucleotide metabolic process	0.229835	B9PR34	Bifunctional dihydrofolate reductase-thymidylate synthase OS=Toxoplasma gondii (strain ATCC 50861 / VEG) OX=432359 GN=TGVEG_249180 PE=3 SV=1	0.513	Down	0.000212178	TGVEG_249180	68.751	75.225	17.5	7	8	7	0.306	0.296	0.292	1.228	1.325	1.165	2.466	2.457	2.318
Biological Process	GO:0009394	10	2'-deoxyribonucleotide metabolic process	0.229835	B6KK00	"Deoxyuridine 5'-triphosphate nucleotidohydrolase, putative OS=Toxoplasma gondii (strain ATCC 50861 / VEG) OX=432359 GN=BN1205_022400 PE=4 SV=1"	0.258	Down	2.67e-05	BN1205_022400	18.161	8.8964	10.6	1	2	1	0.507	0.532	0.514	0.742	0.798	0.743	3.137	2.949	2.767
Biological Process	GO:0009394	10	2'-deoxyribonucleotide metabolic process	0.229835	B9Q3B9	"Thymidylate kinase, putative OS=Toxoplasma gondii (strain ATCC 50861 / VEG) OX=432359 GN=BN1205_050860 PE=3 SV=1"	0.556	Down	0.000153356	BN1205_050860	30.171	20.045	11	2	2	2	0.822	0.832	0.727	0.911	0.983	0.991	1.756	1.775	1.659
Biological Process	GO:0010498	9	proteasomal protein catabolic process	0.375504	A0A0F7UT30	UV excision repair protein Rad23 protein OS=Toxoplasma gondii (strain ATCC 50861 / VEG) OX=432359 GN=BN1205_050540 PE=4 SV=1	0.364	Down	0.00015528	BN1205_050540	39.739	36.088	11.6	4	5	4	0.282	0.288	0.308	1.092	1.089	0.951	3.033	2.906	2.666
Biological Process	GO:0010498	9	proteasomal protein catabolic process	0.375504	B9PR77	Proteasome subunit alpha type OS=Toxoplasma gondii (strain ATCC 50861 / VEG) OX=432359 GN=BN1205_002250 PE=3 SV=1	0.281	Down	7.85e-05	BN1205_002250	28.279	91.353	18.2	4	7	3	0.116	0.109	0.09	1.012	0.985	0.899	3.713	3.328	3.262
Biological Process	GO:0009221	12	pyrimidine deoxyribonucleotide biosynthetic process	0.375504	B9PR34	Bifunctional dihydrofolate reductase-thymidylate synthase OS=Toxoplasma gondii (strain ATCC 50861 / VEG) OX=432359 GN=TGVEG_249180 PE=3 SV=1	0.513	Down	0.000212178	TGVEG_249180	68.751	75.225	17.5	7	8	7	0.306	0.296	0.292	1.228	1.325	1.165	2.466	2.457	2.318
Biological Process	GO:0009221	12	pyrimidine deoxyribonucleotide biosynthetic process	0.375504	B9Q3B9	"Thymidylate kinase, putative OS=Toxoplasma gondii (strain ATCC 50861 / VEG) OX=432359 GN=BN1205_050860 PE=3 SV=1"	0.556	Down	0.000153356	BN1205_050860	30.171	20.045	11	2	2	2	0.822	0.832	0.727	0.911	0.983	0.991	1.756	1.775	1.659
Biological Process	GO:0035335	9	peptidyl-tyrosine dephosphorylation	0.375504	B6K9B9	Serine/threonine specific protein phosphatase OS=Toxoplasma gondii (strain ATCC 50861 / VEG) OX=432359 GN=TGVEG_314430 PE=4 SV=1	0.518	Down	8.07e-05	TGVEG_314430	53.793	12.962	4.6	2	2	2	0.461	0.389	0.37	1.171	1.212	1.157	2.394	2.268	2.176
Biological Process	GO:0035335	9	peptidyl-tyrosine dephosphorylation	0.375504	B9QH52	Putative transmembrane protein OS=Toxoplasma gondii (strain ATCC 50861 / VEG) OX=432359 GN=BN1205_051880 PE=4 SV=1	0.258	Down	2.29e-05	BN1205_051880	61.742	22.062	7.5	3	3	3	0.38	0.4	0.321	0.844	0.798	0.837	3.232	3.208	3.184
Biological Process	GO:0001932	9	regulation of protein phosphorylation	0.140565	B9PID4	Casein kinase II subunit beta OS=Toxoplasma gondii (strain ATCC 50861 / VEG) OX=432359 GN=BN1205_019920 PE=3 SV=1	0.621	Down	0.00249005	BN1205_019920	39.721	41.747	12.7	4	4	4	0.327	0.314	0.286	1.257	1.396	1.27	2.316	1.911	2.086
Biological Process	GO:0001932	9	regulation of protein phosphorylation	0.140565	B9Q595	Casein kinase II subunit beta OS=Toxoplasma gondii (strain ATCC 50861 / VEG) OX=432359 GN=BN1205_015820 PE=3 SV=1	0.398	Down	7.85e-05	BN1205_015820	34.174	36.054	10.8	2	3	2	0.191	0.179	0.215	1.156	1.103	1.089	2.837	2.652	2.929
Biological Process	GO:0001932	9	regulation of protein phosphorylation	0.140565	A0A0F7UX84	Putative GCN1 OS=Toxoplasma gondii (strain ATCC 50861 / VEG) OX=432359 GN=BN1205_024090 PE=4 SV=1	0.404	Down	0.000153104	BN1205_024090	362.62	69.596	4.1	11	11	11	0.487	0.5	0.43	1.079	0.987	1.057	2.689	2.356	2.68
Biological Process	GO:0001932	9	regulation of protein phosphorylation	0.140565	A0A0F7UTU3	"cAMP-dependent protein kinase regulatory subunit, putative OS=Toxoplasma gondii (strain ATCC 50861 / VEG) OX=432359 GN=BN1205_089740 PE=4 SV=1"	0.455	Down	0.00223929	BN1205_089740	42.796	61.099	21.6	7	10	7	0.314	0.337	0.245	1.158	1.174	1.166	2.676	2.608	2.408
Biological Process	GO:0090502	9	RNA phosphodiester bond hydrolysis, endonucleolytic	0.375504	B9PYK5	Alba 1 OS=Toxoplasma gondii (strain ATCC 50861 / VEG) OX=432359 GN=BN1205_052050 PE=4 SV=1	0.616	Down	0.000339188	BN1205_052050	27.258	31.047	15.8	4	5	4	0.214	0.191	0.156	1.447	1.333	1.403	2.321	2.325	2.144
Biological Process	GO:0090502	9	RNA phosphodiester bond hydrolysis, endonucleolytic	0.375504	B9Q6A4	"tRNA intron endonuclease, catalytic carboxy-terminal domain protein OS=Toxoplasma gondii (strain ATCC 50861 / VEG) OX=432359 GN=TGVEG_271400 PE=4 SV=1"	0.107	Down	2.52e-05	TGVEG_271400	47.606	6.533	2.2	1	1	1	0.289	0.285	0.279	0.512	0.44	0.421	4.557	4.267	4.054
Biological Process	GO:0007049	4	cell cycle	0.375504	B9Q1Z6	Enhancer of rudimentary homolog OS=Toxoplasma gondii (strain ATCC 50861 / VEG) OX=432359 GN=BN1205_080130 PE=3 SV=1	0.429	Down	0.00111768	BN1205_080130	11.808	10.792	15.8	2	2	2	0.222	0.26	0.189	1.323	1.136	1.095	2.937	2.963	2.387
Biological Process	GO:0007049	4	cell cycle	0.375504	B6KG46	Cactin OS=Toxoplasma gondii (strain ATCC 50861 / VEG) OX=432359 GN=CACTIN PE=1 SV=2	0.487	Down	8.07e-05	CACTIN	79.555	13.733	2.9	2	3	2	0.314	0.301	0.245	1.251	1.268	1.15	2.578	2.48	2.469
Biological Process	GO:0006801	5	superoxide metabolic process	0.375504	A0A0F7VAX6	Iron-containing superoxide dismutase OS=Toxoplasma gondii (strain ATCC 50861 / VEG) OX=432359 GN=BN1205_101430 PE=4 SV=1	0.378	Down	2.54e-05	BN1205_101430	31.462	46.482	23	4	8	4	0.209	0.19	0.175	1.113	1.126	1.097	3.003	3.039	2.773
Biological Process	GO:0006801	5	superoxide metabolic process	0.375504	A0A0F7V5R2	Superoxide dismutase OS=Toxoplasma gondii (strain ATCC 50861 / VEG) OX=432359 GN=BN1205_101410 PE=3 SV=1	0.33	Down	7.85e-05	BN1205_101410	22.55	72.829	26.4	4	6	4	0.147	0.146	0.107	1.144	1.091	1.004	3.406	3.274	3.148
Biological Process	GO:0006354	11	DNA-templated transcription, elongation	0.229835	B9QJP2	RNA polymerase-associated protein RTF1 OS=Toxoplasma gondii (strain ATCC 50861 / VEG) OX=432359 GN=BN1205_103930 PE=4 SV=1	0.468	Down	0.000113156	BN1205_103930	84.758	7.7712	1.5	1	1	1	0.416	0.369	0.381	1.128	1.11	1.176	2.536	2.282	2.476
Biological Process	GO:0006354	11	DNA-templated transcription, elongation	0.229835	V4Z3V8	Paf1/RNA polymerase II complex component LEO1 OS=Toxoplasma gondii (strain ATCC 50861 / VEG) OX=432359 GN=TGVEG_216750 PE=4 SV=1	0.408	Down	0.00031135	TGVEG_216750	35.741	9.6335	3.4	1	1	1	0.327	0.34	0.306	1.198	1.106	0.993	2.504	2.785	2.785
Biological Process	GO:0006354	11	DNA-templated transcription, elongation	0.229835	B6KHH8	RNA polymerase II associated Paf1 complex component PAF1 OS=Toxoplasma gondii (strain ATCC 50861 / VEG) OX=432359 GN=BN1205_002160 PE=4 SV=1	0.512	Down	0.000153356	BN1205_002160	61.779	6.0659	1.7	1	1	1	0.508	0.468	0.439	1.092	1.202	1.099	2.113	2.285	2.235
Biological Process	GO:0030036	6	actin cytoskeleton organization	0.229835	A0A125YS71	Profilin OS=Toxoplasma gondii (strain ATCC 50861 / VEG) OX=432359 GN=TGVEG_293690 PE=3 SV=1	0.333	Down	2.52e-05	TGVEG_293690	17.741	170.01	53.9	6	11	6	0.258	0.241	0.194	1.036	1.062	1.024	3.29	3.135	2.964
Biological Process	GO:0030036	6	actin cytoskeleton organization	0.229835	B9PJM1	Adenylyl cyclase associated protein OS=Toxoplasma gondii (strain ATCC 50861 / VEG) OX=432359 GN=BN1205_094110 PE=4 SV=1	0.374	Down	0.000649309	BN1205_094110	22.483	65.301	44.8	7	10	7	0.196	0.194	0.184	1.161	1.098	0.903	2.838	2.577	3.046
Biological Process	GO:0030036	6	actin cytoskeleton organization	0.229835	B9Q2C8	Actin depolymerizing factor ADF OS=Toxoplasma gondii (strain ATCC 50861 / VEG) OX=432359 GN=BN1205_087130 PE=1 SV=1	0.456	Down	7.95e-05	BN1205_087130	12.948	91.859	45.8	4	8	4	0.296	0.266	0.334	1.159	1.213	1.108	2.602	2.602	2.422
Biological Process	GO:0051174	6	regulation of phosphorus metabolic process	0.140565	B9PID4	Casein kinase II subunit beta OS=Toxoplasma gondii (strain ATCC 50861 / VEG) OX=432359 GN=BN1205_019920 PE=3 SV=1	0.621	Down	0.00249005	BN1205_019920	39.721	41.747	12.7	4	4	4	0.327	0.314	0.286	1.257	1.396	1.27	2.316	1.911	2.086
Biological Process	GO:0051174	6	regulation of phosphorus metabolic process	0.140565	B9Q595	Casein kinase II subunit beta OS=Toxoplasma gondii (strain ATCC 50861 / VEG) OX=432359 GN=BN1205_015820 PE=3 SV=1	0.398	Down	7.85e-05	BN1205_015820	34.174	36.054	10.8	2	3	2	0.191	0.179	0.215	1.156	1.103	1.089	2.837	2.652	2.929
Biological Process	GO:0051174	6	regulation of phosphorus metabolic process	0.140565	A0A0F7UX84	Putative GCN1 OS=Toxoplasma gondii (strain ATCC 50861 / VEG) OX=432359 GN=BN1205_024090 PE=4 SV=1	0.404	Down	0.000153104	BN1205_024090	362.62	69.596	4.1	11	11	11	0.487	0.5	0.43	1.079	0.987	1.057	2.689	2.356	2.68
Biological Process	GO:0051174	6	regulation of phosphorus metabolic process	0.140565	A0A0F7UTU3	"cAMP-dependent protein kinase regulatory subunit, putative OS=Toxoplasma gondii (strain ATCC 50861 / VEG) OX=432359 GN=BN1205_089740 PE=4 SV=1"	0.455	Down	0.00223929	BN1205_089740	42.796	61.099	21.6	7	10	7	0.314	0.337	0.245	1.158	1.174	1.166	2.676	2.608	2.408
Biological Process	GO:0018022	10	peptidyl-lysine methylation	0.229835	B6K916	MORN repeat-containing protein OS=Toxoplasma gondii (strain ATCC 50861 / VEG) OX=432359 GN=BN1205_097320 PE=4 SV=1	0.446	Down	0.000153356	BN1205_097320	46.012	16.343	6.5	2	3	2	0.344	0.284	0.281	1.221	1.189	1.076	2.486	2.616	2.715
Biological Process	GO:0018022	10	peptidyl-lysine methylation	0.229835	A0A0F7VBC6	Membrane occupation and recognition nexus protein MORN1 OS=Toxoplasma gondii (strain ATCC 50861 / VEG) OX=432359 GN=BN1205_094520 PE=4 SV=1	0.621	Down	0.00173967	BN1205_094520	40.889	108.57	28.7	8	10	8	0.288	0.274	0.213	1.38	1.528	1.268	2.323	2.143	2.254
Biological Process	GO:0018022	10	peptidyl-lysine methylation	0.229835	B6KGM6	"MORN repeat protein, putative OS=Toxoplasma gondii (strain ATCC 50861 / VEG) OX=432359 GN=BN1205_006190 PE=4 SV=1"	0.299	Down	2.35e-05	BN1205_006190	31.258	25.114	9.9	2	2	2	0.408	0.378	0.379	0.915	0.906	0.865	3.119	2.923	2.943
Biological Process	GO:0080120	7	CAAX-box protein maturation	0.375504	V4YPG9	CAAX prenyl protease (Fragment) OS=Toxoplasma gondii (strain ATCC 50861 / VEG) OX=432359 GN=TGVEG_221170B PE=3 SV=1	0.37	Down	0.000420587	TGVEG_221170B	23.207	6.6331	5.5	1	1	1	0.231	0.23	0.244	1.155	1.092	1.032	3.321	2.948	2.587
Biological Process	GO:0080120	7	CAAX-box protein maturation	0.375504	V5B2X9	CAAX metallo endopeptidase (Fragment) OS=Toxoplasma gondii (strain ATCC 50861 / VEG) OX=432359 GN=TGVEG_221170A PE=4 SV=1	0.298	Down	2.73e-05	TGVEG_221170A	26.228	14.772	9.1	2	3	2	0.189	0.145	0.139	1.039	1.003	0.965	3.501	3.451	3.145
Biological Process	GO:0097435	4	supramolecular fiber organization	0.375504	B9PJM1	Adenylyl cyclase associated protein OS=Toxoplasma gondii (strain ATCC 50861 / VEG) OX=432359 GN=BN1205_094110 PE=4 SV=1	0.374	Down	0.000649309	BN1205_094110	22.483	65.301	44.8	7	10	7	0.196	0.194	0.184	1.161	1.098	0.903	2.838	2.577	3.046
Biological Process	GO:0097435	4	supramolecular fiber organization	0.375504	B9Q2C8	Actin depolymerizing factor ADF OS=Toxoplasma gondii (strain ATCC 50861 / VEG) OX=432359 GN=BN1205_087130 PE=1 SV=1	0.456	Down	7.95e-05	BN1205_087130	12.948	91.859	45.8	4	8	4	0.296	0.266	0.334	1.159	1.213	1.108	2.602	2.602	2.422
Biological Process	GO:0009265	11	2'-deoxyribonucleotide biosynthetic process	0.375504	B9PR34	Bifunctional dihydrofolate reductase-thymidylate synthase OS=Toxoplasma gondii (strain ATCC 50861 / VEG) OX=432359 GN=TGVEG_249180 PE=3 SV=1	0.513	Down	0.000212178	TGVEG_249180	68.751	75.225	17.5	7	8	7	0.306	0.296	0.292	1.228	1.325	1.165	2.466	2.457	2.318
Biological Process	GO:0009265	11	2'-deoxyribonucleotide biosynthetic process	0.375504	B9Q3B9	"Thymidylate kinase, putative OS=Toxoplasma gondii (strain ATCC 50861 / VEG) OX=432359 GN=BN1205_050860 PE=3 SV=1"	0.556	Down	0.000153356	BN1205_050860	30.171	20.045	11	2	2	2	0.822	0.832	0.727	0.911	0.983	0.991	1.756	1.775	1.659
Biological Process	GO:0009966	6	regulation of signal transduction	0.375504	B9Q1Z6	Enhancer of rudimentary homolog OS=Toxoplasma gondii (strain ATCC 50861 / VEG) OX=432359 GN=BN1205_080130 PE=3 SV=1	0.429	Down	0.00111768	BN1205_080130	11.808	10.792	15.8	2	2	2	0.222	0.26	0.189	1.323	1.136	1.095	2.937	2.963	2.387
Biological Process	GO:0009966	6	regulation of signal transduction	0.375504	A0A125YRN1	TAP42 family protein OS=Toxoplasma gondii (strain ATCC 50861 / VEG) OX=432359 GN=TGVEG_218250 PE=4 SV=1	0.617	Down	0.00579478	TGVEG_218250	56.861	11.973	4.1	2	2	2	0.232	0.167	0.068	1.696	1.364	1.287	2.393	2.386	2.266
Biological Process	GO:1901658	6	glycosyl compound catabolic process	0.375504	A0A125YN60	Cytidine and deoxycytidylate deaminase zinc-binding region domain-containing protein OS=Toxoplasma gondii (strain ATCC 50861 / VEG) OX=432359 GN=BN1205_091960 PE=4 SV=1	0.387	Down	7.85e-05	BN1205_091960	47.343	41.689	4	1	1	1	0.342	0.349	0.319	1.034	1.08	1.064	2.607	2.955	2.647
Biological Process	GO:1901658	6	glycosyl compound catabolic process	0.375504	V4ZBD9	Adenosylhomocysteinase OS=Toxoplasma gondii (strain ATCC 50861 / VEG) OX=432359 GN=TGVEG_225050 PE=3 SV=1	0.527	Down	7.85e-05	TGVEG_225050	64.084	91.614	18.4	10	22	10	0.27	0.208	0.179	1.327	1.35	1.279	2.515	2.586	2.401
Biological Process	GO:0006102	9	isocitrate metabolic process	0.375504	A0A125YST2	Isocitrate dehydrogenase OS=Toxoplasma gondii (strain ATCC 50861 / VEG) OX=432359 GN=TGVEG_313140 PE=4 SV=1	0.366	Down	8.07e-05	TGVEG_313140	68.295	99.943	22.4	13	15	13	0.188	0.149	0.16	1.091	1.093	0.976	3.035	2.758	2.851
Biological Process	GO:0006102	9	isocitrate metabolic process	0.375504	A0A0F7UZR3	"Isocitrate dehydrogenase, putative OS=Toxoplasma gondii (strain ATCC 50861 / VEG) OX=432359 GN=BN1205_086250 PE=4 SV=1"	0.24	Down	7.85e-05	BN1205_086250	66.341	12.145	6.4	3	3	1	0.152	0.133	0.099	0.924	0.955	0.796	3.77	3.636	3.728
Biological Process	GO:0030029	4	actin filament-based process	0.229835	A0A125YS71	Profilin OS=Toxoplasma gondii (strain ATCC 50861 / VEG) OX=432359 GN=TGVEG_293690 PE=3 SV=1	0.333	Down	2.52e-05	TGVEG_293690	17.741	170.01	53.9	6	11	6	0.258	0.241	0.194	1.036	1.062	1.024	3.29	3.135	2.964
Biological Process	GO:0030029	4	actin filament-based process	0.229835	B9PJM1	Adenylyl cyclase associated protein OS=Toxoplasma gondii (strain ATCC 50861 / VEG) OX=432359 GN=BN1205_094110 PE=4 SV=1	0.374	Down	0.000649309	BN1205_094110	22.483	65.301	44.8	7	10	7	0.196	0.194	0.184	1.161	1.098	0.903	2.838	2.577	3.046
Biological Process	GO:0030029	4	actin filament-based process	0.229835	B9Q2C8	Actin depolymerizing factor ADF OS=Toxoplasma gondii (strain ATCC 50861 / VEG) OX=432359 GN=BN1205_087130 PE=1 SV=1	0.456	Down	7.95e-05	BN1205_087130	12.948	91.859	45.8	4	8	4	0.296	0.266	0.334	1.159	1.213	1.108	2.602	2.602	2.422
Biological Process	GO:0006544	11	glycine metabolic process	0.229835	B9PR34	Bifunctional dihydrofolate reductase-thymidylate synthase OS=Toxoplasma gondii (strain ATCC 50861 / VEG) OX=432359 GN=TGVEG_249180 PE=3 SV=1	0.513	Down	0.000212178	TGVEG_249180	68.751	75.225	17.5	7	8	7	0.306	0.296	0.292	1.228	1.325	1.165	2.466	2.457	2.318
Biological Process	GO:0006544	11	glycine metabolic process	0.229835	B9QFR8	Glycine cleavage H-protein OS=Toxoplasma gondii (strain ATCC 50861 / VEG) OX=432359 GN=BN1205_046380 PE=4 SV=1	0.24	Down	8.03e-05	BN1205_046380	32.481	7.0737	4.3	1	1	1	0.257	0.255	0.139	0.95	0.841	0.766	3.625	3.629	3.415
Biological Process	GO:0006544	11	glycine metabolic process	0.229835	B9Q6U0	Serine hydroxymethyltransferase OS=Toxoplasma gondii (strain ATCC 50861 / VEG) OX=432359 GN=BN1205_063010 PE=3 SV=1	0.505	Down	0.00039365	BN1205_063010	65.188	38.941	10.8	4	7	4	0.289	0.261	0.282	1.29	1.228	1.108	2.537	2.326	2.324
Biological Process	GO:0046040	11	IMP metabolic process	0.375504	A0A125YJ65	Adenylosuccinate lyase OS=Toxoplasma gondii (strain ATCC 50861 / VEG) OX=432359 GN=BN1205_049720 PE=3 SV=1	0.563	Down	0.00180957	BN1205_049720	55.274	25.405	11.6	4	4	4	0.361	0.286	0.272	1.338	1.34	1.202	2.574	2.097	2.216
Biological Process	GO:0046040	11	IMP metabolic process	0.375504	V4ZET5	AMP deaminase OS=Toxoplasma gondii (strain ATCC 50861 / VEG) OX=432359 GN=BN1205_062920 PE=4 SV=1	0.421	Down	7.85e-05	BN1205_062920	129.11	16.709	1.6	2	2	2	0.279	0.247	0.249	1.204	1.166	1.097	2.855	2.679	2.703
Biological Process	GO:0044208	13	'de novo' AMP biosynthetic process	0.375504	A0A125YJ65	Adenylosuccinate lyase OS=Toxoplasma gondii (strain ATCC 50861 / VEG) OX=432359 GN=BN1205_049720 PE=3 SV=1	0.563	Down	0.00180957	BN1205_049720	55.274	25.405	11.6	4	4	4	0.361	0.286	0.272	1.338	1.34	1.202	2.574	2.097	2.216
Biological Process	GO:0044208	13	'de novo' AMP biosynthetic process	0.375504	B9QP78	Adenylosuccinate synthetase OS=Toxoplasma gondii (strain ATCC 50861 / VEG) OX=432359 GN=BN1205_109530 PE=3 SV=1	0.316	Down	2.52e-05	BN1205_109530	50.661	37.329	10.7	5	6	5	0.291	0.306	0.293	0.985	0.949	0.902	3.082	2.867	3.035
Biological Process	GO:0019692	6	deoxyribose phosphate metabolic process	0.229835	B9PR34	Bifunctional dihydrofolate reductase-thymidylate synthase OS=Toxoplasma gondii (strain ATCC 50861 / VEG) OX=432359 GN=TGVEG_249180 PE=3 SV=1	0.513	Down	0.000212178	TGVEG_249180	68.751	75.225	17.5	7	8	7	0.306	0.296	0.292	1.228	1.325	1.165	2.466	2.457	2.318
Biological Process	GO:0019692	6	deoxyribose phosphate metabolic process	0.229835	B6KK00	"Deoxyuridine 5'-triphosphate nucleotidohydrolase, putative OS=Toxoplasma gondii (strain ATCC 50861 / VEG) OX=432359 GN=BN1205_022400 PE=4 SV=1"	0.258	Down	2.67e-05	BN1205_022400	18.161	8.8964	10.6	1	2	1	0.507	0.532	0.514	0.742	0.798	0.743	3.137	2.949	2.767
Biological Process	GO:0019692	6	deoxyribose phosphate metabolic process	0.229835	B9Q3B9	"Thymidylate kinase, putative OS=Toxoplasma gondii (strain ATCC 50861 / VEG) OX=432359 GN=BN1205_050860 PE=3 SV=1"	0.556	Down	0.000153356	BN1205_050860	30.171	20.045	11	2	2	2	0.822	0.832	0.727	0.911	0.983	0.991	1.756	1.775	1.659
Biological Process	GO:0070887	4	cellular response to chemical stimulus	0.375504	A0A0F7VAX6	Iron-containing superoxide dismutase OS=Toxoplasma gondii (strain ATCC 50861 / VEG) OX=432359 GN=BN1205_101430 PE=4 SV=1	0.378	Down	2.54e-05	BN1205_101430	31.462	46.482	23	4	8	4	0.209	0.19	0.175	1.113	1.126	1.097	3.003	3.039	2.773
Biological Process	GO:0070887	4	cellular response to chemical stimulus	0.375504	A0A0F7V5R2	Superoxide dismutase OS=Toxoplasma gondii (strain ATCC 50861 / VEG) OX=432359 GN=BN1205_101410 PE=3 SV=1	0.33	Down	7.85e-05	BN1205_101410	22.55	72.829	26.4	4	6	4	0.147	0.146	0.107	1.144	1.091	1.004	3.406	3.274	3.148
Biological Process	GO:0032502	2	developmental process	0.375504	B9PJM1	Adenylyl cyclase associated protein OS=Toxoplasma gondii (strain ATCC 50861 / VEG) OX=432359 GN=BN1205_094110 PE=4 SV=1	0.374	Down	0.000649309	BN1205_094110	22.483	65.301	44.8	7	10	7	0.196	0.194	0.184	1.161	1.098	0.903	2.838	2.577	3.046
Biological Process	GO:0032502	2	developmental process	0.375504	B6KG46	Cactin OS=Toxoplasma gondii (strain ATCC 50861 / VEG) OX=432359 GN=CACTIN PE=1 SV=2	0.487	Down	8.07e-05	CACTIN	79.555	13.733	2.9	2	3	2	0.314	0.301	0.245	1.251	1.268	1.15	2.578	2.48	2.469
Biological Process	GO:1902589	5	single-organism organelle organization	0.140565	A0A125YS71	Profilin OS=Toxoplasma gondii (strain ATCC 50861 / VEG) OX=432359 GN=TGVEG_293690 PE=3 SV=1	0.333	Down	2.52e-05	TGVEG_293690	17.741	170.01	53.9	6	11	6	0.258	0.241	0.194	1.036	1.062	1.024	3.29	3.135	2.964
Biological Process	GO:1902589	5	single-organism organelle organization	0.140565	B9PZS6	Putative TIM10 family protein OS=Toxoplasma gondii (strain ATCC 50861 / VEG) OX=432359 GN=BN1205_030420 PE=4 SV=1	0.172	Down	2.43e-05	BN1205_030420	8.5897	12.539	27.3	2	3	2	0.136	0.157	0.117	0.729	0.732	0.658	4.305	4.054	3.99
Biological Process	GO:1902589	5	single-organism organelle organization	0.140565	B9PJM1	Adenylyl cyclase associated protein OS=Toxoplasma gondii (strain ATCC 50861 / VEG) OX=432359 GN=BN1205_094110 PE=4 SV=1	0.374	Down	0.000649309	BN1205_094110	22.483	65.301	44.8	7	10	7	0.196	0.194	0.184	1.161	1.098	0.903	2.838	2.577	3.046
Biological Process	GO:1902589	5	single-organism organelle organization	0.140565	B9Q2C8	Actin depolymerizing factor ADF OS=Toxoplasma gondii (strain ATCC 50861 / VEG) OX=432359 GN=BN1205_087130 PE=1 SV=1	0.456	Down	7.95e-05	BN1205_087130	12.948	91.859	45.8	4	8	4	0.296	0.266	0.334	1.159	1.213	1.108	2.602	2.602	2.422
Biological Process	GO:0009069	10	serine family amino acid metabolic process	0.0859006	B9PR34	Bifunctional dihydrofolate reductase-thymidylate synthase OS=Toxoplasma gondii (strain ATCC 50861 / VEG) OX=432359 GN=TGVEG_249180 PE=3 SV=1	0.513	Down	0.000212178	TGVEG_249180	68.751	75.225	17.5	7	8	7	0.306	0.296	0.292	1.228	1.325	1.165	2.466	2.457	2.318
Biological Process	GO:0009069	10	serine family amino acid metabolic process	0.0859006	B9PNE7	D-3-phosphoglycerate dehydrogenase OS=Toxoplasma gondii (strain ATCC 50861 / VEG) OX=432359 GN=BN1205_091750 PE=3 SV=1	0.579	Down	0.00143066	BN1205_091750	65.193	60.583	9.6	5	6	5	0.376	0.375	0.303	1.288	1.218	1.105	2.255	2.056	1.931
Biological Process	GO:0009069	10	serine family amino acid metabolic process	0.0859006	B9QFR8	Glycine cleavage H-protein OS=Toxoplasma gondii (strain ATCC 50861 / VEG) OX=432359 GN=BN1205_046380 PE=4 SV=1	0.24	Down	8.03e-05	BN1205_046380	32.481	7.0737	4.3	1	1	1	0.257	0.255	0.139	0.95	0.841	0.766	3.625	3.629	3.415
Biological Process	GO:0009069	10	serine family amino acid metabolic process	0.0859006	V5AYL1	"Phosphoserine aminotransferase, putative OS=Toxoplasma gondii (strain ATCC 50861 / VEG) OX=432359 GN=BN1205_071060 PE=3 SV=1"	0.506	Down	0.000343713	BN1205_071060	52.742	37.935	10.6	4	4	4	0.279	0.259	0.225	1.276	1.329	1.184	2.622	2.56	2.313
Biological Process	GO:0009069	10	serine family amino acid metabolic process	0.0859006	B9Q6U0	Serine hydroxymethyltransferase OS=Toxoplasma gondii (strain ATCC 50861 / VEG) OX=432359 GN=BN1205_063010 PE=3 SV=1	0.505	Down	0.00039365	BN1205_063010	65.188	38.941	10.8	4	7	4	0.289	0.261	0.282	1.29	1.228	1.108	2.537	2.326	2.324
Biological Process	GO:0006188	12	IMP biosynthetic process	0.375504	A0A125YJ65	Adenylosuccinate lyase OS=Toxoplasma gondii (strain ATCC 50861 / VEG) OX=432359 GN=BN1205_049720 PE=3 SV=1	0.563	Down	0.00180957	BN1205_049720	55.274	25.405	11.6	4	4	4	0.361	0.286	0.272	1.338	1.34	1.202	2.574	2.097	2.216
Biological Process	GO:0006188	12	IMP biosynthetic process	0.375504	V4ZET5	AMP deaminase OS=Toxoplasma gondii (strain ATCC 50861 / VEG) OX=432359 GN=BN1205_062920 PE=4 SV=1	0.421	Down	7.85e-05	BN1205_062920	129.11	16.709	1.6	2	2	2	0.279	0.247	0.249	1.204	1.166	1.097	2.855	2.679	2.703
Biological Process	GO:0042454	9	ribonucleoside catabolic process	0.375504	A0A125YN60	Cytidine and deoxycytidylate deaminase zinc-binding region domain-containing protein OS=Toxoplasma gondii (strain ATCC 50861 / VEG) OX=432359 GN=BN1205_091960 PE=4 SV=1	0.387	Down	7.85e-05	BN1205_091960	47.343	41.689	4	1	1	1	0.342	0.349	0.319	1.034	1.08	1.064	2.607	2.955	2.647
Biological Process	GO:0042454	9	ribonucleoside catabolic process	0.375504	V4ZBD9	Adenosylhomocysteinase OS=Toxoplasma gondii (strain ATCC 50861 / VEG) OX=432359 GN=TGVEG_225050 PE=3 SV=1	0.527	Down	7.85e-05	TGVEG_225050	64.084	91.614	18.4	10	22	10	0.27	0.208	0.179	1.327	1.35	1.279	2.515	2.586	2.401
Biological Process	GO:0006730	5	one-carbon metabolic process	0.229835	B9PR34	Bifunctional dihydrofolate reductase-thymidylate synthase OS=Toxoplasma gondii (strain ATCC 50861 / VEG) OX=432359 GN=TGVEG_249180 PE=3 SV=1	0.513	Down	0.000212178	TGVEG_249180	68.751	75.225	17.5	7	8	7	0.306	0.296	0.292	1.228	1.325	1.165	2.466	2.457	2.318
Biological Process	GO:0006730	5	one-carbon metabolic process	0.229835	V4ZBD9	Adenosylhomocysteinase OS=Toxoplasma gondii (strain ATCC 50861 / VEG) OX=432359 GN=TGVEG_225050 PE=3 SV=1	0.527	Down	7.85e-05	TGVEG_225050	64.084	91.614	18.4	10	22	10	0.27	0.208	0.179	1.327	1.35	1.279	2.515	2.586	2.401
Biological Process	GO:0006730	5	one-carbon metabolic process	0.229835	B9Q6U0	Serine hydroxymethyltransferase OS=Toxoplasma gondii (strain ATCC 50861 / VEG) OX=432359 GN=BN1205_063010 PE=3 SV=1	0.505	Down	0.00039365	BN1205_063010	65.188	38.941	10.8	4	7	4	0.289	0.261	0.282	1.29	1.228	1.108	2.537	2.326	2.324
Biological Process	GO:0016482	6	cytosolic transport	0.375504	B6KFQ5	Vacuolar protein sorting-associated protein 35 OS=Toxoplasma gondii (strain ATCC 50861 / VEG) OX=432359 GN=BN1205_102760 PE=3 SV=1	0.309	Down	0.000217265	BN1205_102760	95.635	18.69	3.4	3	3	3	0.151	0.135	0.118	1.111	1.081	0.916	3.598	3.401	3.065
Biological Process	GO:0016482	6	cytosolic transport	0.375504	B9PXB8	Vacuolar protein sorting-associated protein 29 OS=Toxoplasma gondii (strain ATCC 50861 / VEG) OX=432359 GN=BN1205_056190 PE=3 SV=1	0.374	Down	0.000115118	BN1205_056190	22.278	29.877	15.3	3	4	3	0.313	0.262	0.28	1.103	1.181	0.998	2.937	2.863	2.968
Biological Process	GO:0071451	8	cellular response to superoxide	0.375504	A0A0F7VAX6	Iron-containing superoxide dismutase OS=Toxoplasma gondii (strain ATCC 50861 / VEG) OX=432359 GN=BN1205_101430 PE=4 SV=1	0.378	Down	2.54e-05	BN1205_101430	31.462	46.482	23	4	8	4	0.209	0.19	0.175	1.113	1.126	1.097	3.003	3.039	2.773
Biological Process	GO:0071451	8	cellular response to superoxide	0.375504	A0A0F7V5R2	Superoxide dismutase OS=Toxoplasma gondii (strain ATCC 50861 / VEG) OX=432359 GN=BN1205_101410 PE=3 SV=1	0.33	Down	7.85e-05	BN1205_101410	22.55	72.829	26.4	4	6	4	0.147	0.146	0.107	1.144	1.091	1.004	3.406	3.274	3.148
Biological Process	GO:0018904	5	ether metabolic process	0.229835	V4ZWI8	Thioredoxin-like protein TLP1 OS=Toxoplasma gondii (strain ATCC 50861 / VEG) OX=432359 GN=TGVEG_270120 PE=4 SV=1	0.318	Down	7.85e-05	TGVEG_270120	26.896	21.55	9.8	3	4	3	0.278	0.255	0.245	1.041	0.967	0.968	3.257	3.191	2.896
Biological Process	GO:0018904	5	ether metabolic process	0.229835	A0A0F7UN03	Thioredoxin OS=Toxoplasma gondii (strain ATCC 50861 / VEG) OX=432359 GN=BN1205_013920 PE=3 SV=1	0.279	Down	2.29e-05	BN1205_013920	12.036	86.806	65.1	6	8	6	0.19	0.186	0.163	0.968	0.952	0.918	3.452	3.411	3.323
Biological Process	GO:0018904	5	ether metabolic process	0.229835	B9Q1X5	Thioredoxin domain-containing protein OS=Toxoplasma gondii (strain ATCC 50861 / VEG) OX=432359 GN=BN1205_086390 PE=4 SV=1	0.575	Down	0.000274024	BN1205_086390	22.685	7.577	6.3	1	1	1	0.659	0.572	0.684	1.067	1.114	1.061	1.981	1.902	1.758
Biological Process	GO:0044767	3	single-organism developmental process	0.375504	B9PJM1	Adenylyl cyclase associated protein OS=Toxoplasma gondii (strain ATCC 50861 / VEG) OX=432359 GN=BN1205_094110 PE=4 SV=1	0.374	Down	0.000649309	BN1205_094110	22.483	65.301	44.8	7	10	7	0.196	0.194	0.184	1.161	1.098	0.903	2.838	2.577	3.046
Biological Process	GO:0044767	3	single-organism developmental process	0.375504	B6KG46	Cactin OS=Toxoplasma gondii (strain ATCC 50861 / VEG) OX=432359 GN=CACTIN PE=1 SV=2	0.487	Down	8.07e-05	CACTIN	79.555	13.733	2.9	2	3	2	0.314	0.301	0.245	1.251	1.268	1.15	2.578	2.48	2.469
Biological Process	GO:0022411	4	cellular component disassembly	0.375504	B9Q2C8	Actin depolymerizing factor ADF OS=Toxoplasma gondii (strain ATCC 50861 / VEG) OX=432359 GN=BN1205_087130 PE=1 SV=1	0.456	Down	7.95e-05	BN1205_087130	12.948	91.859	45.8	4	8	4	0.296	0.266	0.334	1.159	1.213	1.108	2.602	2.602	2.422
Biological Process	GO:0022411	4	cellular component disassembly	0.375504	V4YYZ4	Putative eukaryotic peptide chain release factor OS=Toxoplasma gondii (strain ATCC 50861 / VEG) OX=432359 GN=TGVEG_304710 PE=4 SV=1	0.312	Down	0.000272992	TGVEG_304710	90.236	35.07	5.5	4	4	3	0.499	0.411	0.435	0.964	0.92	0.782	3.085	2.857	2.601
