# Supplementary material for: Comparative Proteomics Analysis for Elucidating the Interaction Between Host Cells and Toxoplasma gondii
Source: Front Cell Infect Microbiol. 2021 May 13;11:643001. doi: 10.3389/fcimb.2021.643001 (PMC8158437; doi:10.3389/fcimb.2021.643001)
Supplement: Supplementary file 7 [file Table_7.xlsx]

## Sheet: Table S7
Table S7 The quantification results of TMT analysis of DEPs in the HT vs. H and HT vs. T groups.
Protein Accession	Protein Gene	Peptide	Mass [m/z]	Retention Time	H_1 Area	H_2 Area	H_3 Area	HT_1 Area	HT_2 Area	HT_3 Area	H_1 Normalized Area	H_2 Normalized Area	H_3 Normalized Area	HT_1 Normalized Area	HT_2 Normalized Area	HT_3 Normalized Area
P15924	DSP	LPVDIAYK	459.768	20.61	35944000	31495000	28249000	38057000	37885000	37511000	1.03119	0.903553	0.810429	1.09181	1.08687	1.07614
O15031	PLXNB2	LVECGSLFK	526.776	23.65	1959600	2150200	1934800	956300	1094200	957140	1.29886	1.42519	1.28242	0.633854	0.725257	0.634411
P04083	ANXA1	GVDEATIIDILTK	694.388	49.04	650430000	710450000	661600000	394120000	377150000	379110000	1.22999	1.34349	1.25111	0.745296	0.713205	0.716912
P04083	ANXA1	GTDVNVFNTILTTR	775.912	43.18	656540000	601420000	584780000	333220000	285590000	319400000	1.41651	1.29759	1.26168	0.718934	0.616171	0.689117
Q15075	EEA1	EQALQDLQQQR	678.847	14.95	14217000	14412000	13379000	8661400	7915800	7750300	1.28592	1.30356	1.21012	0.783418	0.715979	0.701009
P11387	TOP1	ELTAPDENIPAK	649.335	18	4369600	3712600	3496700	5396800	6115400	5749700	0.909046	0.772364	0.727449	1.12274	1.27224	1.19616
P17844	DDX5	NFYQEHPDLAR	695.331	16.39	8525000	9307700	9820600	15422000	14371000	13050000	0.72557	0.792186	0.83584	1.31258	1.22313	1.1107
A0A0F7V6Y1	HSP90	EDQTEYLEDR	649.281	12.3	223540000	196270000	187310000	372810000	356090000	345340000	0.797711	0.700397	0.668423	1.33039	1.27072	1.23236
A0A0F7UZH2	MIC2	NPWNEDQQHGGLSCEQQHPGGR	844.367	12.05	8201100	6857500	7432100	12430000	11864000	10427000	0.860079	0.719171	0.779431	1.30358	1.24422	1.09352
B6KL08	MIC1	HYTEEEGIR	567.265	6.72	20578000	18788000	19230000	37473000	33402000	32461000	0.762468	0.696144	0.712521	1.38847	1.23763	1.20276
V4Z6U4	TGVEG_308090	EEELIGYCR	584.769	18.62	77586000	89767000	80407000	46501000	44560000	40508000	1.22721	1.41988	1.27183	0.735525	0.704824	0.640731
B9PSE4	ROP5	DHGEEDFVR	368.497	9.91	1830200	1817500	1870900	59529	15680	39718	1.94926	1.93573	1.99261	0.0634015	0.0167	0.0423017
B9QDT9	HSP28	AATVAAGNELFK	596.322	22.73	465050000	465210000	465530000	67051000	73356000	64335000	1.74336	1.74396	1.74516	0.251358	0.274994	0.241176
B9QDT9	GRA1	ASETGSGLAASFLNTVEVR	636.994	44.48	56620000	57073000	45792000	2335200	2231200	1803400	2.0483	2.06469	1.65658	0.0844787	0.0807164	0.0652402
